# Supplementary material for: Condensation of LINE-1 is critical for retrotransposition
Source: eLife. 2023 Apr 28;12:e82991. doi: 10.7554/eLife.82991 (PMC10202459; doi:10.7554/eLife.82991)
Supplement: Figure 1—source data 1. — Output data matrix from GEMspa with tracking data for all tracked ORF1 particle trajectories in HeLa cells expressing the reporter L1 for 24 hr; associated with Figure 1D. [file elife-82991-fig1-data1.zip]

Archive with 7 entries (6 files):
- Figure 1-Source Data 1/
- Figure 1-Source Data 1/ORF1punctaTracking_GEMspa_NucCyto_all_data.csv
- __MACOSX/Figure 1-Source Data 1/._ORF1punctaTracking_GEMspa_NucCyto_all_data.csv
- Figure 1-Source Data 1/._ORF1punctaTracking_GEMspa_NucCyto_all_data.csv
- Figure 1-Source Data 1/._Figure 1-Source Data 1 README.docx
- Figure 1-Source Data 1/Figure 1-Source Data 1 README.docx
- __MACOSX/Figure 1-Source Data 1/._Figure 1-Source Data 1 README.docx
