# Supplementary material for: Condensation of LINE-1 is critical for retrotransposition
Source: eLife. 2023 Apr 28;12:e82991. doi: 10.7554/eLife.82991 (PMC10202459; doi:10.7554/eLife.82991)
Supplement: Figure 1—source data 1. — Output data matrix from GEMspa with tracking data for all tracked ORF1 particle trajectories in HeLa cells expressing the reporter L1 for 24 hr; associated with Figure 1D. [file elife-82991-fig1-data1.zip › Figure 1-Source Data 1/ORF1punctaTracking_GEMspa_NucCyto_all_data.csv]

	id	file name	location	roi_id	group	D_median	D_mean	D_median_filt	D_mean_filt	Trajectory	int_mean	int_std	D	err	r_sq	rmse	track_len	D_max_tlag
0	140	Traj_24hrDox_Well1_mov001.csv	Cytoplasm	1	Cytoplasm	0.032858965	0.048474803	0.034581079	0.051399964	2	342.8910638	17.59606475	0.003247367	0.000199871	0.637628801	0.001488203	46	10
1	140	Traj_24hrDox_Well1_mov001.csv	Cytoplasm	1	Cytoplasm	0.032858965	0.048474803	0.034581079	0.051399964	9	804.568	32.52768323	0.044927525	0.00089182	0.984222149	0.006640315	14	10
2	140	Traj_24hrDox_Well1_mov001.csv	Cytoplasm	1	Cytoplasm	0.032858965	0.048474803	0.034581079	0.051399964	11	692.0857778	35.244736	0.039109605	0.000205747	0.99885961	0.00153195	89	10
3	140	Traj_24hrDox_Well1_mov001.csv	Cytoplasm	1	Cytoplasm	0.032858965	0.048474803	0.034581079	0.051399964	12	813.4192	43.30351394	0.034614922	0.000708337	0.980529376	0.005274138	99	10
4	140	Traj_24hrDox_Well1_mov001.csv	Cytoplasm	1	Cytoplasm	0.032858965	0.048474803	0.034581079	0.051399964	14	331.2951351	28.33441739	0.010313356	0.000452249	0.866670924	0.003367361	73	10
5	140	Traj_24hrDox_Well1_mov001.csv	Cytoplasm	1	Cytoplasm	0.032858965	0.048474803	0.034581079	0.051399964	18	921.3913514	79.45286722	0.035443188	0.000198642	0.998664957	0.001479047	73	10
6	140	Traj_24hrDox_Well1_mov001.csv	Cytoplasm	1	Cytoplasm	0.032858965	0.048474803	0.034581079	0.051399964	21	363.3092	17.0863893	0.001559244	0.000134065	-0.101984818	0.000998219	99	10
7	140	Traj_24hrDox_Well1_mov001.csv	Cytoplasm	1	Cytoplasm	0.032858965	0.048474803	0.034581079	0.051399964	23	545.1857143	19.23150158	0.00666796	0.00115476	-0.66815579	0.008598115	13	10
8	140	Traj_24hrDox_Well1_mov001.csv	Cytoplasm	1	Cytoplasm	0.032858965	0.048474803	0.034581079	0.051399964	24	644.5552941	41.8251045	0.0248124	0.00068372	0.962875538	0.005090849	33	10
9	140	Traj_24hrDox_Well1_mov001.csv	Cytoplasm	1	Cytoplasm	0.032858965	0.048474803	0.034581079	0.051399964	25	735.0484	20.88930084	0.020648703	0.000514766	0.96925693	0.003832844	99	10
10	140	Traj_24hrDox_Well1_mov001.csv	Cytoplasm	1	Cytoplasm	0.032858965	0.048474803	0.034581079	0.051399964	26	737.7632	69.67246404	0.010425443	0.000171104	0.989875037	0.00127401	99	10
11	140	Traj_24hrDox_Well1_mov001.csv	Cytoplasm	1	Cytoplasm	0.032858965	0.048474803	0.034581079	0.051399964	27	346.0768	10.01357587	0.00122626	3.57E-05	0.956962691	0.00026602	99	10
12	140	Traj_24hrDox_Well1_mov001.csv	Cytoplasm	1	Cytoplasm	0.032858965	0.048474803	0.034581079	0.051399964	29	502.8266667	35.92446644	0.028309119	0.00104483	0.940372709	0.007779598	11	10
13	140	Traj_24hrDox_Well1_mov001.csv	Cytoplasm	1	Cytoplasm	0.032858965	0.048474803	0.034581079	0.051399964	30	534.9316	27.81909577	0.022297341	0.000615071	0.97516036	0.004579701	99	10
14	140	Traj_24hrDox_Well1_mov001.csv	Cytoplasm	1	Cytoplasm	0.032858965	0.048474803	0.034581079	0.051399964	35	1066.966102	73.79039552	0.038251135	0.001672411	0.87799202	0.012452447	58	10
15	140	Traj_24hrDox_Well1_mov001.csv	Cytoplasm	1	Cytoplasm	0.032858965	0.048474803	0.034581079	0.051399964	36	1056.72	62.07299008	0.05206151	0.001704199	0.966158733	0.012689131	32	10
16	140	Traj_24hrDox_Well1_mov001.csv	Cytoplasm	1	Cytoplasm	0.032858965	0.048474803	0.034581079	0.051399964	41	827.2233333	32.23033543	0.086515158	0.005275106	0.796300945	0.039277409	11	10
17	140	Traj_24hrDox_Well1_mov001.csv	Cytoplasm	1	Cytoplasm	0.032858965	0.048474803	0.034581079	0.051399964	43	791.34	45.27007621	0.033053918	0.001940473	0.785604964	0.014448378	15	10
18	140	Traj_24hrDox_Well1_mov001.csv	Cytoplasm	1	Cytoplasm	0.032858965	0.048474803	0.034581079	0.051399964	47	791.8329412	39.56010881	0.054026804	0.002665529	0.927407553	0.019847007	16	10
19	140	Traj_24hrDox_Well1_mov001.csv	Cytoplasm	1	Cytoplasm	0.032858965	0.048474803	0.034581079	0.051399964	50	566.7139623	21.46846238	0.004971484	0.000903574	-13.20715831	0.006727835	52	10
20	140	Traj_24hrDox_Well1_mov001.csv	Cytoplasm	1	Cytoplasm	0.032858965	0.048474803	0.034581079	0.051399964	51	411.0717241	12.77623388	0.005058045	0.000836055	-5.008024489	0.006225103	28	10
21	140	Traj_24hrDox_Well1_mov001.csv	Cytoplasm	1	Cytoplasm	0.032858965	0.048474803	0.034581079	0.051399964	52	584.5714286	16.02797147	0.008027317	0.00045976	0.811343157	0.00342328	13	10
22	140	Traj_24hrDox_Well1_mov001.csv	Cytoplasm	1	Cytoplasm	0.032858965	0.048474803	0.034581079	0.051399964	53	857.1156364	75.60907254	0.017621925	0.001851112	0.132995494	0.013783018	54	10
23	140	Traj_24hrDox_Well1_mov001.csv	Cytoplasm	1	Cytoplasm	0.032858965	0.048474803	0.034581079	0.051399964	56	417.5315254	23.18282596	0.025353273	0.000774627	0.947126596	0.005767722	58	10
24	140	Traj_24hrDox_Well1_mov001.csv	Cytoplasm	1	Cytoplasm	0.032858965	0.048474803	0.034581079	0.051399964	58	1029.716404	112.8655562	0.015841589	0.000338678	0.976019257	0.002521729	88	10
25	140	Traj_24hrDox_Well1_mov001.csv	Cytoplasm	1	Cytoplasm	0.032858965	0.048474803	0.034581079	0.051399964	61	448.0273684	27.14379348	0.046213766	0.002096294	0.883273667	0.015608593	18	10
26	140	Traj_24hrDox_Well1_mov001.csv	Cytoplasm	1	Cytoplasm	0.032858965	0.048474803	0.034581079	0.051399964	62	973.6707692	64.87303036	0.006401131	0.000639265	0.196382412	0.004759845	12	10
27	140	Traj_24hrDox_Well1_mov001.csv	Cytoplasm	1	Cytoplasm	0.032858965	0.048474803	0.034581079	0.051399964	63	921.1666667	115.2636741	0.017625003	0.001215152	0.617590678	0.009047782	29	10
28	140	Traj_24hrDox_Well1_mov001.csv	Cytoplasm	1	Cytoplasm	0.032858965	0.048474803	0.034581079	0.051399964	64	834.5041176	85.65374238	0.014679442	0.000774698	0.799078647	0.00576825	67	10
29	140	Traj_24hrDox_Well1_mov001.csv	Cytoplasm	1	Cytoplasm	0.032858965	0.048474803	0.034581079	0.051399964	68	395.342439	16.70976942	0.017551538	0.001693597	-0.273224021	0.012610191	40	10
30	140	Traj_24hrDox_Well1_mov001.csv	Cytoplasm	1	Cytoplasm	0.032858965	0.048474803	0.034581079	0.051399964	74	599.6492308	23.7591927	0.116193447	0.00465246	0.945962804	0.034641307	12	10
31	140	Traj_24hrDox_Well1_mov001.csv	Cytoplasm	1	Cytoplasm	0.032858965	0.048474803	0.034581079	0.051399964	84	1066.34411	85.64038703	0.020860245	0.000206843	0.995465287	0.001540115	72	10
32	140	Traj_24hrDox_Well1_mov001.csv	Cytoplasm	1	Cytoplasm	0.032858965	0.048474803	0.034581079	0.051399964	86	1064.3424	76.92616227	0.00168116	6.34E-05	0.90794398	0.000471702	99	10
33	140	Traj_24hrDox_Well1_mov001.csv	Cytoplasm	1	Cytoplasm	0.032858965	0.048474803	0.034581079	0.051399964	87	909.55	81.74236197	0.021800499	0.004114561	-8.471492252	0.030636214	19	10
34	140	Traj_24hrDox_Well1_mov001.csv	Cytoplasm	1	Cytoplasm	0.032858965	0.048474803	0.034581079	0.051399964	89	1065.385882	118.6233084	0.015290279	0.000675889	0.857267967	0.005032537	50	10
35	140	Traj_24hrDox_Well1_mov001.csv	Cytoplasm	1	Cytoplasm	0.032858965	0.048474803	0.034581079	0.051399964	92	541.27	34.96739824	0.056118239	0.000775453	0.992954761	0.005773875	39	10
36	140	Traj_24hrDox_Well1_mov001.csv	Cytoplasm	1	Cytoplasm	0.032858965	0.048474803	0.034581079	0.051399964	93	785.8631884	35.86338937	0.026154348	0.000498551	0.982226798	0.00371211	68	10
37	140	Traj_24hrDox_Well1_mov001.csv	Cytoplasm	1	Cytoplasm	0.032858965	0.048474803	0.034581079	0.051399964	95	1365.053333	169.699728	0.025356604	0.00243479	0.46612941	0.018128972	11	10
38	140	Traj_24hrDox_Well1_mov001.csv	Cytoplasm	1	Cytoplasm	0.032858965	0.048474803	0.034581079	0.051399964	96	809.7941935	52.66712011	0.011281691	0.001575774	-4.585303538	0.011732905	61	10
39	140	Traj_24hrDox_Well1_mov001.csv	Cytoplasm	1	Cytoplasm	0.032858965	0.048474803	0.034581079	0.051399964	97	1175.562222	87.48724145	0.106032929	0.001604446	0.989337912	0.011946392	35	10
40	140	Traj_24hrDox_Well1_mov001.csv	Cytoplasm	1	Cytoplasm	0.032858965	0.048474803	0.034581079	0.051399964	99	1817.4928	345.6510094	0.037607921	0.000872464	0.97056393	0.006496195	99	10
41	140	Traj_24hrDox_Well1_mov001.csv	Cytoplasm	1	Cytoplasm	0.032858965	0.048474803	0.034581079	0.051399964	100	1221.72	42.87626435	0.100555444	0.002965342	0.968024624	0.022079358	17	10
42	140	Traj_24hrDox_Well1_mov001.csv	Cytoplasm	1	Cytoplasm	0.032858965	0.048474803	0.034581079	0.051399964	102	920.9692	55.07483051	0.023764793	0.000777185	0.9407775	0.005786771	99	10
43	140	Traj_24hrDox_Well1_mov001.csv	Cytoplasm	1	Cytoplasm	0.032858965	0.048474803	0.034581079	0.051399964	103	1121.018667	75.32369524	0.017847112	0.000834167	0.84417976	0.006211047	29	10
44	140	Traj_24hrDox_Well1_mov001.csv	Cytoplasm	1	Cytoplasm	0.032858965	0.048474803	0.034581079	0.051399964	106	1572.1024	59.5415306	0.051039543	0.005416868	-0.374640257	0.04033294	24	10
45	140	Traj_24hrDox_Well1_mov001.csv	Cytoplasm	1	Cytoplasm	0.032858965	0.048474803	0.034581079	0.051399964	107	947.26	56.32937351	0.018241287	0.001226955	0.676307035	0.009135665	59	10
46	140	Traj_24hrDox_Well1_mov001.csv	Cytoplasm	1	Cytoplasm	0.032858965	0.048474803	0.034581079	0.051399964	110	1046.86	148.264308	0.011340292	0.001401863	-2.14560351	0.010438	19	10
47	140	Traj_24hrDox_Well1_mov001.csv	Cytoplasm	1	Cytoplasm	0.032858965	0.048474803	0.034581079	0.051399964	111	578.0991304	24.49190353	0.06330834	0.001298314	0.985298683	0.009666992	22	10
48	140	Traj_24hrDox_Well1_mov001.csv	Cytoplasm	1	Cytoplasm	0.032858965	0.048474803	0.034581079	0.051399964	112	1504.314286	72.76462174	0.062186312	0.002435577	0.909038142	0.018134826	20	10
49	140	Traj_24hrDox_Well1_mov001.csv	Cytoplasm	1	Cytoplasm	0.032858965	0.048474803	0.034581079	0.051399964	114	452.3165217	25.80038399	0.022836666	0.004611001	-1.491287157	0.034332608	22	10
50	140	Traj_24hrDox_Well1_mov001.csv	Cytoplasm	1	Cytoplasm	0.032858965	0.048474803	0.034581079	0.051399964	118	924.84	41.17543133	0.005516815	0.000509643	0.559368836	0.003794704	10	10
51	140	Traj_24hrDox_Well1_mov001.csv	Cytoplasm	1	Cytoplasm	0.032858965	0.048474803	0.034581079	0.051399964	121	1280.26	51.75840415	0.040306485	0.003370963	0.373088072	0.02509953	19	10
52	140	Traj_24hrDox_Well1_mov001.csv	Cytoplasm	1	Cytoplasm	0.032858965	0.048474803	0.034581079	0.051399964	123	1405.370233	127.2188584	0.130100074	0.00547307	0.948872226	0.040751405	42	10
53	140	Traj_24hrDox_Well1_mov001.csv	Cytoplasm	1	Cytoplasm	0.032858965	0.048474803	0.034581079	0.051399964	124	1256.658667	80.54751425	0.035023554	0.0009458	0.975994506	0.007042242	14	10
54	140	Traj_24hrDox_Well1_mov001.csv	Cytoplasm	1	Cytoplasm	0.032858965	0.048474803	0.034581079	0.051399964	126	545.7664	35.94319061	0.041470401	0.001129892	0.961296561	0.008412955	99	10
55	140	Traj_24hrDox_Well1_mov001.csv	Cytoplasm	1	Cytoplasm	0.032858965	0.048474803	0.034581079	0.051399964	127	1264.9	41.17939776	0.011987012	0.00059316	0.833741502	0.004416552	15	10
56	140	Traj_24hrDox_Well1_mov001.csv	Cytoplasm	1	Cytoplasm	0.032858965	0.048474803	0.034581079	0.051399964	128	1184.517895	169.482454	0.192506919	0.004698894	0.979375762	0.034987046	18	10
57	140	Traj_24hrDox_Well1_mov001.csv	Cytoplasm	1	Cytoplasm	0.032858965	0.048474803	0.034581079	0.051399964	131	1064.061714	80.11434819	0.052276136	0.00245258	0.937910106	0.018261428	34	10
58	140	Traj_24hrDox_Well1_mov001.csv	Cytoplasm	1	Cytoplasm	0.032858965	0.048474803	0.034581079	0.051399964	132	1477.032941	70.27288422	0.117771122	0.004051261	0.964457444	0.030164896	16	10
59	140	Traj_24hrDox_Well1_mov001.csv	Cytoplasm	1	Cytoplasm	0.032858965	0.048474803	0.034581079	0.051399964	138	1112.509091	37.31835752	0.036622544	0.003268601	0.786053441	0.02433736	10	10
60	140	Traj_24hrDox_Well1_mov001.csv	Cytoplasm	1	Cytoplasm	0.032858965	0.048474803	0.034581079	0.051399964	139	1211.2064	138.629466	0.071995421	0.002184638	0.946614889	0.016266384	24	10
61	140	Traj_24hrDox_Well1_mov001.csv	Cytoplasm	1	Cytoplasm	0.032858965	0.048474803	0.034581079	0.051399964	140	655.9377778	71.67061261	0.03005127	0.000401083	0.991556746	0.002986384	62	10
62	140	Traj_24hrDox_Well1_mov001.csv	Cytoplasm	1	Cytoplasm	0.032858965	0.048474803	0.034581079	0.051399964	142	1638.767273	159.2499006	0.252451937	0.013762823	0.902093551	0.102475285	10	10
63	140	Traj_24hrDox_Well1_mov001.csv	Cytoplasm	1	Cytoplasm	0.032858965	0.048474803	0.034581079	0.051399964	143	1298.515152	129.6557107	0.100451593	0.00364188	0.960521587	0.027116728	32	10
64	140	Traj_24hrDox_Well1_mov001.csv	Cytoplasm	1	Cytoplasm	0.032858965	0.048474803	0.034581079	0.051399964	145	1403.953846	55.2564123	0.003972176	0.000543451	-1.272864961	0.004046431	12	10
65	140	Traj_24hrDox_Well1_mov001.csv	Cytoplasm	1	Cytoplasm	0.032858965	0.048474803	0.034581079	0.051399964	147	406.8352941	17.97872668	0.038407879	0.000956812	0.977325519	0.007124238	16	10
66	140	Traj_24hrDox_Well1_mov001.csv	Cytoplasm	1	Cytoplasm	0.032858965	0.048474803	0.034581079	0.051399964	149	1414.289032	86.18965477	0.072689576	0.001535892	0.98237331	0.011435949	30	10
67	140	Traj_24hrDox_Well1_mov001.csv	Cytoplasm	1	Cytoplasm	0.032858965	0.048474803	0.034581079	0.051399964	151	328.3717647	19.92652274	0.018620673	0.001402138	0.665772031	0.010440048	16	10
68	140	Traj_24hrDox_Well1_mov001.csv	Cytoplasm	1	Cytoplasm	0.032858965	0.048474803	0.034581079	0.051399964	152	1399.204878	238.3336503	0.075243378	0.001152019	0.98972534	0.008577708	40	10
69	140	Traj_24hrDox_Well1_mov001.csv	Cytoplasm	1	Cytoplasm	0.032858965	0.048474803	0.034581079	0.051399964	155	400.0825806	33.17532303	0.038214194	0.001492154	0.917100955	0.011110284	61	10
70	140	Traj_24hrDox_Well1_mov001.csv	Cytoplasm	1	Cytoplasm	0.032858965	0.048474803	0.034581079	0.051399964	157	290.9666667	9.762060347	0.022104097	0.003457138	-0.263113663	0.025741173	11	10
71	140	Traj_24hrDox_Well1_mov001.csv	Cytoplasm	1	Cytoplasm	0.032858965	0.048474803	0.034581079	0.051399964	159	316.4224	20.86682521	0.006678627	0.000144086	0.982858632	0.001072839	99	10
72	140	Traj_24hrDox_Well1_mov001.csv	Cytoplasm	1	Cytoplasm	0.032858965	0.048474803	0.034581079	0.051399964	161	378.3148235	24.35910694	0.012667128	9.09E-05	0.99770472	0.000676891	84	10
73	140	Traj_24hrDox_Well1_mov001.csv	Cytoplasm	1	Cytoplasm	0.032858965	0.048474803	0.034581079	0.051399964	163	378.2996	30.29378893	0.020756637	0.000362996	0.986705304	0.002702801	99	10
74	140	Traj_24hrDox_Well1_mov001.csv	Cytoplasm	1	Cytoplasm	0.032858965	0.048474803	0.034581079	0.051399964	164	344.4111111	15.11460577	0.032660601	0.000666765	0.985459189	0.004964601	89	10
75	140	Traj_24hrDox_Well1_mov001.csv	Cytoplasm	1	Cytoplasm	0.032858965	0.048474803	0.034581079	0.051399964	166	299.4012	17.77697518	0.007106024	0.000429719	0.690481287	0.003199605	99	10
76	140	Traj_24hrDox_Well1_mov001.csv	Cytoplasm	1	Cytoplasm	0.032858965	0.048474803	0.034581079	0.051399964	167	279.3706667	18.33303796	0.028593232	0.000217822	0.997633396	0.00162186	74	10
77	140	Traj_24hrDox_Well1_mov001.csv	Cytoplasm	1	Cytoplasm	0.032858965	0.048474803	0.034581079	0.051399964	169	370.9672	18.64629368	0.023722966	0.00067077	0.959622905	0.004994424	99	10
78	140	Traj_24hrDox_Well1_mov001.csv	Cytoplasm	1	Cytoplasm	0.032858965	0.048474803	0.034581079	0.051399964	173	386.6625	22.14663391	0.029982872	0.000992233	0.966196009	0.007387971	15	10
79	140	Traj_24hrDox_Well1_mov001.csv	Cytoplasm	1	Cytoplasm	0.032858965	0.048474803	0.034581079	0.051399964	174	312.48	11.14856045	0.099750289	0.004760068	0.937948532	0.035442536	11	10
80	140	Traj_24hrDox_Well1_mov001.csv	Cytoplasm	1	Cytoplasm	0.032858965	0.048474803	0.034581079	0.051399964	179	318	5.994992782	0.00023227	3.50E-05	-6.144236857	0.00026043	12	10
81	140	Traj_24hrDox_Well1_mov001.csv	Cytoplasm	1	Cytoplasm	0.032858965	0.048474803	0.034581079	0.051399964	191	519.6927273	78.80378153	0.104508075	0.003127412	0.971192789	0.023286095	21	10
82	140	Traj_24hrDox_Well1_mov001.csv	Cytoplasm	1	Cytoplasm	0.032858965	0.048474803	0.034581079	0.051399964	197	322.1242105	9.082794791	0.01186976	0.000381449	0.950494644	0.002840192	18	10
83	140	Traj_24hrDox_Well1_mov001.csv	Cytoplasm	1	Cytoplasm	0.032858965	0.048474803	0.034581079	0.051399964	213	1493.562857	35.57725907	0.155978912	0.00346646	0.983169584	0.025810585	13	10
84	140	Traj_24hrDox_Well1_mov001.csv	Cytoplasm	1	Cytoplasm	0.032858965	0.048474803	0.034581079	0.051399964	216	334.9940909	12.43781703	0.020194126	0.00029941	0.989171388	0.002229348	87	10
85	140	Traj_24hrDox_Well1_mov001.csv	Cytoplasm	1	Cytoplasm	0.032858965	0.048474803	0.034581079	0.051399964	217	237.5951351	8.746243556	0.031798127	0.000972156	0.969031548	0.007238487	73	10
86	140	Traj_24hrDox_Well1_mov001.csv	Cytoplasm	1	Cytoplasm	0.032858965	0.048474803	0.034581079	0.051399964	219	455.5661538	17.7136321	0.031628575	0.002116288	0.887424249	0.015757465	12	10
87	140	Traj_24hrDox_Well1_mov001.csv	Cytoplasm	1	Cytoplasm	0.032858965	0.048474803	0.034581079	0.051399964	220	736.1690323	37.70820903	0.029886553	0.000681992	0.975405616	0.005077975	30	10
88	140	Traj_24hrDox_Well1_mov001.csv	Cytoplasm	1	Cytoplasm	0.032858965	0.048474803	0.034581079	0.051399964	222	1076.195556	118.400164	0.047007424	0.00119723	0.969778817	0.008914338	44	10
89	140	Traj_24hrDox_Well1_mov001.csv	Cytoplasm	1	Cytoplasm	0.032858965	0.048474803	0.034581079	0.051399964	226	472.745098	29.4110023	0.006835086	0.000725962	-1.217072424	0.005405375	50	10
90	140	Traj_24hrDox_Well1_mov001.csv	Cytoplasm	1	Cytoplasm	0.032858965	0.048474803	0.034581079	0.051399964	227	607.874	105.0231131	0.189961146	0.003433502	0.985284123	0.025565181	19	10
91	140	Traj_24hrDox_Well1_mov001.csv	Cytoplasm	1	Cytoplasm	0.032858965	0.048474803	0.034581079	0.051399964	228	1083.018462	51.18997406	0.094873712	0.004607179	0.897376006	0.034304149	12	10
92	140	Traj_24hrDox_Well1_mov001.csv	Cytoplasm	1	Cytoplasm	0.032858965	0.048474803	0.034581079	0.051399964	232	1441.075862	113.4111166	0.086893794	0.00370538	0.874793143	0.027589535	28	10
93	140	Traj_24hrDox_Well1_mov001.csv	Cytoplasm	1	Cytoplasm	0.032858965	0.048474803	0.034581079	0.051399964	238	1287.642667	52.59735348	0.109487056	0.005528579	0.837852141	0.041164718	14	10
94	140	Traj_24hrDox_Well1_mov001.csv	Cytoplasm	1	Cytoplasm	0.032858965	0.048474803	0.034581079	0.051399964	241	295.5784615	11.07614613	0.012787532	0.002766739	-1.662786374	0.0206006	12	10
95	140	Traj_24hrDox_Well1_mov001.csv	Cytoplasm	1	Cytoplasm	0.032858965	0.048474803	0.034581079	0.051399964	256	222.9784615	6.826817984	0.009575925	0.000937667	-0.128778104	0.006981688	12	10
96	140	Traj_24hrDox_Well1_mov001.csv	Cytoplasm	1	Cytoplasm	0.032858965	0.048474803	0.034581079	0.051399964	258	578.8631579	26.04165769	0.005992597	0.000134581	0.973909775	0.001002066	94	10
97	140	Traj_24hrDox_Well1_mov001.csv	Cytoplasm	1	Cytoplasm	0.032858965	0.048474803	0.034581079	0.051399964	261	1016.986667	116.7534363	0.102825355	0.000712188	0.99793484	0.005302814	47	10
98	140	Traj_24hrDox_Well1_mov001.csv	Cytoplasm	1	Cytoplasm	0.032858965	0.048474803	0.034581079	0.051399964	272	1431.421622	130.8205725	0.050145415	0.001253476	0.974175399	0.009333139	36	10
99	140	Traj_24hrDox_Well1_mov001.csv	Cytoplasm	1	Cytoplasm	0.032858965	0.048474803	0.034581079	0.051399964	274	1516.48	137.6008475	0.027038806	0.000524642	0.981194006	0.003906381	84	10
100	140	Traj_24hrDox_Well1_mov001.csv	Cytoplasm	1	Cytoplasm	0.032858965	0.048474803	0.034581079	0.051399964	278	271.3363158	11.29058141	0.01737997	0.000436422	0.969127509	0.003249515	75	10
101	140	Traj_24hrDox_Well1_mov001.csv	Cytoplasm	1	Cytoplasm	0.032858965	0.048474803	0.034581079	0.051399964	284	499.9982979	44.17095721	0.018816038	0.000234516	0.992514535	0.001746158	93	10
102	140	Traj_24hrDox_Well1_mov001.csv	Cytoplasm	1	Cytoplasm	0.032858965	0.048474803	0.034581079	0.051399964	289	648.4933333	25.13288063	0.043284549	0.005174538	0.311803139	0.038528593	11	10
103	140	Traj_24hrDox_Well1_mov001.csv	Cytoplasm	1	Cytoplasm	0.032858965	0.048474803	0.034581079	0.051399964	291	750.3933333	31.41341893	0.003230799	0.000560113	-7.482796125	0.00417049	17	10
104	140	Traj_24hrDox_Well1_mov001.csv	Cytoplasm	1	Cytoplasm	0.032858965	0.048474803	0.034581079	0.051399964	295	986.3284211	68.44123667	0.020967811	0.001584623	0.395679591	0.011798795	37	10
105	140	Traj_24hrDox_Well1_mov001.csv	Cytoplasm	1	Cytoplasm	0.032858965	0.048474803	0.034581079	0.051399964	297	443.8611765	29.29299814	0.059290211	0.000803134	0.992921137	0.005979979	33	10
106	140	Traj_24hrDox_Well1_mov001.csv	Cytoplasm	1	Cytoplasm	0.032858965	0.048474803	0.034581079	0.051399964	298	906.8166667	78.53509187	0.05246412	0.008129648	-1.375307266	0.060531764	11	10
107	140	Traj_24hrDox_Well1_mov001.csv	Cytoplasm	1	Cytoplasm	0.032858965	0.048474803	0.034581079	0.051399964	301	251.547541	11.10087408	0.049444313	0.000655858	0.992413167	0.004883394	60	10
108	140	Traj_24hrDox_Well1_mov001.csv	Cytoplasm	1	Cytoplasm	0.032858965	0.048474803	0.034581079	0.051399964	303	417.1917241	18.1760536	0.023187713	0.001018893	0.89394545	0.00758648	28	10
109	140	Traj_24hrDox_Well1_mov001.csv	Cytoplasm	1	Cytoplasm	0.032858965	0.048474803	0.034581079	0.051399964	305	336.0026667	5.359093787	0.002447471	0.000488215	-4.567263747	0.003635157	14	10
110	140	Traj_24hrDox_Well1_mov001.csv	Cytoplasm	1	Cytoplasm	0.032858965	0.048474803	0.034581079	0.051399964	306	309.7971084	16.37999107	0.014184038	0.000643014	0.853286193	0.004787758	82	10
111	140	Traj_24hrDox_Well1_mov001.csv	Cytoplasm	1	Cytoplasm	0.032858965	0.048474803	0.034581079	0.051399964	308	598.36	26.13523675	0.027850104	0.001759524	0.807011103	0.013101074	15	10
112	140	Traj_24hrDox_Well1_mov001.csv	Cytoplasm	1	Cytoplasm	0.032858965	0.048474803	0.034581079	0.051399964	322	409.9	34.22099356	0.057033232	0.006962381	0.151288883	0.051840527	15	10
113	140	Traj_24hrDox_Well1_mov001.csv	Cytoplasm	1	Cytoplasm	0.032858965	0.048474803	0.034581079	0.051399964	332	348.7265217	21.48654121	0.01563893	0.000696449	0.868798094	0.005185623	91	10
114	140	Traj_24hrDox_Well1_mov001.csv	Cytoplasm	1	Cytoplasm	0.032858965	0.048474803	0.034581079	0.051399964	334	981.3384615	37.6970225	0.049967878	0.001676091	0.946564797	0.012479845	12	10
115	140	Traj_24hrDox_Well1_mov001.csv	Cytoplasm	1	Cytoplasm	0.032858965	0.048474803	0.034581079	0.051399964	342	1238.17625	147.6814568	0.033519342	0.003584924	-0.565054425	0.026692642	31	10
116	140	Traj_24hrDox_Well1_mov001.csv	Cytoplasm	1	Cytoplasm	0.032858965	0.048474803	0.034581079	0.051399964	346	220.7890909	2.021059374	0.000383229	4.77E-05	0.059426201	0.000355474	10	10
117	140	Traj_24hrDox_Well1_mov001.csv	Cytoplasm	1	Cytoplasm	0.032858965	0.048474803	0.034581079	0.051399964	347	363.8290909	9.84195237	0.134954255	0.00627424	0.940374813	0.046716765	10	10
118	140	Traj_24hrDox_Well1_mov001.csv	Cytoplasm	1	Cytoplasm	0.032858965	0.048474803	0.034581079	0.051399964	353	817.6547368	45.89013555	0.081615726	0.00409069	0.871439536	0.030458474	18	10
119	140	Traj_24hrDox_Well1_mov001.csv	Cytoplasm	1	Cytoplasm	0.032858965	0.048474803	0.034581079	0.051399964	357	807.6567033	92.70547347	0.021370117	0.000411609	0.981806091	0.003064761	90	10
120	140	Traj_24hrDox_Well1_mov001.csv	Cytoplasm	1	Cytoplasm	0.032858965	0.048474803	0.034581079	0.051399964	361	1182.157895	70.72502301	0.015420533	0.000685818	0.881835646	0.005106468	18	10
121	140	Traj_24hrDox_Well1_mov001.csv	Cytoplasm	1	Cytoplasm	0.032858965	0.048474803	0.034581079	0.051399964	366	1009.674725	41.66031055	0.003802462	0.000185168	0.814537059	0.001378727	90	10
122	140	Traj_24hrDox_Well1_mov001.csv	Cytoplasm	1	Cytoplasm	0.032858965	0.048474803	0.034581079	0.051399964	367	1450.132683	103.0065017	0.034089574	0.001224699	0.930529792	0.009118866	40	10
123	140	Traj_24hrDox_Well1_mov001.csv	Cytoplasm	1	Cytoplasm	0.032858965	0.048474803	0.034581079	0.051399964	368	1172.5625	105.3620657	0.130088916	0.005040846	0.954880527	0.037533153	15	10
124	140	Traj_24hrDox_Well1_mov001.csv	Cytoplasm	1	Cytoplasm	0.032858965	0.048474803	0.034581079	0.051399964	376	701.075	95.54784862	0.167821184	0.009530283	0.898843211	0.070960621	15	10
125	140	Traj_24hrDox_Well1_mov001.csv	Cytoplasm	1	Cytoplasm	0.032858965	0.048474803	0.034581079	0.051399964	378	380.0966667	8.582236823	0.033180285	0.001804733	0.848464064	0.013437686	11	10
126	140	Traj_24hrDox_Well1_mov001.csv	Cytoplasm	1	Cytoplasm	0.032858965	0.048474803	0.034581079	0.051399964	379	982.2666667	42.74047188	0.019793899	0.00209104	-0.242721922	0.015569474	20	10
127	140	Traj_24hrDox_Well1_mov001.csv	Cytoplasm	1	Cytoplasm	0.032858965	0.048474803	0.034581079	0.051399964	382	600.7133333	16.55539254	0.09985022	0.009693294	0.806398473	0.07217437	11	10
128	140	Traj_24hrDox_Well1_mov001.csv	Cytoplasm	1	Cytoplasm	0.032858965	0.048474803	0.034581079	0.051399964	385	1546.657778	160.5147045	0.091501413	0.003870532	0.947886725	0.028819223	17	10
129	140	Traj_24hrDox_Well1_mov001.csv	Cytoplasm	1	Cytoplasm	0.032858965	0.048474803	0.034581079	0.051399964	390	1292.906667	103.6585682	0.106612208	0.005722206	0.922467355	0.042606427	35	10
130	140	Traj_24hrDox_Well1_mov001.csv	Cytoplasm	1	Cytoplasm	0.032858965	0.048474803	0.034581079	0.051399964	392	257.6966667	6.618730157	0.029233958	0.003774923	0.021636168	0.028107335	11	10
131	140	Traj_24hrDox_Well1_mov001.csv	Cytoplasm	1	Cytoplasm	0.032858965	0.048474803	0.034581079	0.051399964	396	780.2283871	38.56226629	0.027504696	0.001165241	0.882703309	0.008676154	30	10
132	140	Traj_24hrDox_Well1_mov001.csv	Cytoplasm	1	Cytoplasm	0.032858965	0.048474803	0.034581079	0.051399964	397	642.2244444	26.5548025	0.033833237	0.001038558	0.962984731	0.007732898	17	10
133	140	Traj_24hrDox_Well1_mov001.csv	Cytoplasm	1	Cytoplasm	0.032858965	0.048474803	0.034581079	0.051399964	401	403.2733333	9.741024359	0.013230179	0.00204623	-1.12685279	0.015235824	23	10
134	140	Traj_24hrDox_Well1_mov001.csv	Cytoplasm	1	Cytoplasm	0.032858965	0.048474803	0.034581079	0.051399964	403	506.7626966	19.82414444	0.002451057	5.32E-05	0.977490641	0.000396097	88	10
135	140	Traj_24hrDox_Well1_mov001.csv	Cytoplasm	1	Cytoplasm	0.032858965	0.048474803	0.034581079	0.051399964	405	874.2258065	75.47180908	0.070827751	0.001043521	0.991514396	0.007769855	30	10
136	140	Traj_24hrDox_Well1_mov001.csv	Cytoplasm	1	Cytoplasm	0.032858965	0.048474803	0.034581079	0.051399964	408	1174.136	42.93187111	0.0360038	0.002929788	0.619979466	0.02181463	14	10
137	140	Traj_24hrDox_Well1_mov001.csv	Cytoplasm	1	Cytoplasm	0.032858965	0.048474803	0.034581079	0.051399964	410	1116.462857	105.0584422	0.027662007	0.002350153	0.541205828	0.017498777	20	10
138	140	Traj_24hrDox_Well1_mov001.csv	Cytoplasm	1	Cytoplasm	0.032858965	0.048474803	0.034581079	0.051399964	415	502.5529412	20.97205641	0.009217614	0.000809294	0.329623245	0.006025842	33	10
139	140	Traj_24hrDox_Well1_mov001.csv	Cytoplasm	1	Cytoplasm	0.032858965	0.048474803	0.034581079	0.051399964	417	1071.618462	44.45703507	0.027351959	0.000744574	0.962918454	0.005543956	25	10
140	140	Traj_24hrDox_Well1_mov001.csv	Cytoplasm	1	Cytoplasm	0.032858965	0.048474803	0.034581079	0.051399964	421	399.2457143	13.57089202	0.018995056	0.003324277	-1.06073072	0.024751912	13	10
141	140	Traj_24hrDox_Well1_mov001.csv	Cytoplasm	1	Cytoplasm	0.032858965	0.048474803	0.034581079	0.051399964	422	911.9666667	54.32127105	0.003435258	0.000292286	0.305364784	0.002176303	11	10
142	140	Traj_24hrDox_Well1_mov001.csv	Cytoplasm	1	Cytoplasm	0.032858965	0.048474803	0.034581079	0.051399964	426	890.5364706	39.43719847	0.018685663	0.002517955	-3.382413781	0.018748197	16	10
143	140	Traj_24hrDox_Well1_mov001.csv	Cytoplasm	1	Cytoplasm	0.032858965	0.048474803	0.034581079	0.051399964	429	1148.274545	96.25814255	0.053445561	0.003660789	0.668899782	0.027257516	21	10
144	140	Traj_24hrDox_Well1_mov001.csv	Cytoplasm	1	Cytoplasm	0.032858965	0.048474803	0.034581079	0.051399964	438	528.6049315	40.86497	0.024740981	0.000299483	0.994437082	0.002229888	72	10
145	140	Traj_24hrDox_Well1_mov001.csv	Cytoplasm	1	Cytoplasm	0.032858965	0.048474803	0.034581079	0.051399964	440	328.7446154	11.39988166	0.137651033	0.006281598	0.94189034	0.046771548	12	10
146	140	Traj_24hrDox_Well1_mov001.csv	Cytoplasm	1	Cytoplasm	0.032858965	0.048474803	0.034581079	0.051399964	442	677.8921739	47.04519261	0.0138071	0.00141475	-0.882207978	0.010533954	22	10
147	140	Traj_24hrDox_Well1_mov001.csv	Cytoplasm	1	Cytoplasm	0.032858965	0.048474803	0.034581079	0.051399964	443	466.0376471	20.43567571	0.011180062	0.002200087	-1.755531905	0.016381421	16	10
148	140	Traj_24hrDox_Well1_mov001.csv	Cytoplasm	1	Cytoplasm	0.032858965	0.048474803	0.034581079	0.051399964	446	938.2243137	62.55611295	0.087382036	0.000910941	0.9955362	0.006782688	50	10
149	140	Traj_24hrDox_Well1_mov001.csv	Cytoplasm	1	Cytoplasm	0.032858965	0.048474803	0.034581079	0.051399964	447	507.24	24.90010442	0.109280506	0.003413122	0.964228153	0.025413436	15	10
150	140	Traj_24hrDox_Well1_mov001.csv	Cytoplasm	1	Cytoplasm	0.032858965	0.048474803	0.034581079	0.051399964	449	905.8140541	65.19843156	0.007474224	0.000645189	0.108710495	0.004803951	36	10
151	140	Traj_24hrDox_Well1_mov001.csv	Cytoplasm	1	Cytoplasm	0.032858965	0.048474803	0.034581079	0.051399964	450	1374.133023	75.23473504	0.048079675	0.003158095	0.572842312	0.023514556	42	10
152	140	Traj_24hrDox_Well1_mov001.csv	Cytoplasm	1	Cytoplasm	0.032858965	0.048474803	0.034581079	0.051399964	453	1076.06	31.03788008	0.026252386	0.001323013	0.805233414	0.009850898	19	10
153	140	Traj_24hrDox_Well1_mov001.csv	Cytoplasm	1	Cytoplasm	0.032858965	0.048474803	0.034581079	0.051399964	463	599.9705263	22.64904168	0.034463753	0.002129089	0.691752212	0.015852782	37	10
154	140	Traj_24hrDox_Well1_mov001.csv	Cytoplasm	1	Cytoplasm	0.032858965	0.048474803	0.034581079	0.051399964	464	860.0566667	46.179382	0.011733556	0.000745192	0.798650068	0.005548551	11	10
155	140	Traj_24hrDox_Well1_mov001.csv	Cytoplasm	1	Cytoplasm	0.032858965	0.048474803	0.034581079	0.051399964	465	1105.777391	37.9884382	0.020387344	0.002069614	-0.877012362	0.015409941	45	10
156	140	Traj_24hrDox_Well1_mov001.csv	Cytoplasm	1	Cytoplasm	0.032858965	0.048474803	0.034581079	0.051399964	467	1445.421538	26.21282183	0.048350293	0.003994319	0.23079949	0.02974092	12	10
157	140	Traj_24hrDox_Well1_mov001.csv	Cytoplasm	1	Cytoplasm	0.032858965	0.048474803	0.034581079	0.051399964	482	569.3314286	17.80453508	0.012151678	0.002828313	-5.71258584	0.021059062	20	10
158	140	Traj_24hrDox_Well1_mov001.csv	Cytoplasm	1	Cytoplasm	0.032858965	0.048474803	0.034581079	0.051399964	483	425.1636364	14.68862719	0.023863407	0.002977719	-0.324363356	0.022171515	10	10
159	140	Traj_24hrDox_Well1_mov001.csv	Cytoplasm	1	Cytoplasm	0.032858965	0.048474803	0.034581079	0.051399964	485	477.7316667	33.46327635	0.08083084	0.002915811	0.933024931	0.02171056	23	10
160	140	Traj_24hrDox_Well1_mov001.csv	Cytoplasm	1	Cytoplasm	0.032858965	0.048474803	0.034581079	0.051399964	491	259.3428571	8.869807719	0.024071171	0.000773696	0.943897592	0.005760791	34	10
161	140	Traj_24hrDox_Well1_mov001.csv	Cytoplasm	1	Cytoplasm	0.032858965	0.048474803	0.034581079	0.051399964	499	610.95	31.40490461	0.018937566	0.002898037	-1.856737126	0.021578213	11	10
162	140	Traj_24hrDox_Well1_mov001.csv	Cytoplasm	1	Cytoplasm	0.032858965	0.048474803	0.034581079	0.051399964	500	710.8658824	135.6906419	0.380925171	0.021814366	0.918365761	0.162425494	16	10
163	140	Traj_24hrDox_Well1_mov001.csv	Cytoplasm	1	Cytoplasm	0.032858965	0.048474803	0.034581079	0.051399964	508	473.7151807	18.17280308	0.007037433	0.000344274	0.827463922	0.002563395	82	10
164	140	Traj_24hrDox_Well1_mov001.csv	Cytoplasm	1	Cytoplasm	0.032858965	0.048474803	0.034581079	0.051399964	511	1001.214286	69.38067678	0.063332527	0.002828655	0.926951336	0.021061613	13	10
165	140	Traj_24hrDox_Well1_mov001.csv	Cytoplasm	1	Cytoplasm	0.032858965	0.048474803	0.034581079	0.051399964	512	849.1955556	40.04544579	0.055995375	0.000627693	0.994542051	0.004673679	26	10
166	140	Traj_24hrDox_Well1_mov001.csv	Cytoplasm	1	Cytoplasm	0.032858965	0.048474803	0.034581079	0.051399964	513	764.5435294	29.2058884	0.029606062	0.002658809	0.052782558	0.019796973	16	10
167	140	Traj_24hrDox_Well1_mov001.csv	Cytoplasm	1	Cytoplasm	0.032858965	0.048474803	0.034581079	0.051399964	519	476.2742169	16.451461	0.00739101	0.000519187	0.517581639	0.003865767	82	10
168	140	Traj_24hrDox_Well1_mov001.csv	Cytoplasm	1	Cytoplasm	0.032858965	0.048474803	0.034581079	0.051399964	522	1451.723636	40.70536424	0.02970003	0.009544271	-1.988748443	0.071064775	10	10
169	140	Traj_24hrDox_Well1_mov001.csv	Cytoplasm	1	Cytoplasm	0.032858965	0.048474803	0.034581079	0.051399964	523	1401.668235	40.43805026	0.070348793	0.003686347	0.833439985	0.027447815	16	10
170	140	Traj_24hrDox_Well1_mov001.csv	Cytoplasm	1	Cytoplasm	0.032858965	0.048474803	0.034581079	0.051399964	528	783.3307317	81.96989669	0.031855093	0.000968997	0.971090476	0.007214959	81	10
171	140	Traj_24hrDox_Well1_mov001.csv	Cytoplasm	1	Cytoplasm	0.032858965	0.048474803	0.034581079	0.051399964	532	1353.538667	132.2194861	0.111638291	0.004230071	0.913202434	0.031496279	14	10
172	140	Traj_24hrDox_Well1_mov001.csv	Cytoplasm	1	Cytoplasm	0.032858965	0.048474803	0.034581079	0.051399964	540	304.3788235	10.20680389	0.018209672	0.000713909	0.915714277	0.005315624	16	10
173	140	Traj_24hrDox_Well1_mov001.csv	Cytoplasm	1	Cytoplasm	0.032858965	0.048474803	0.034581079	0.051399964	561	1272.787692	212.6393473	0.312811559	0.024099272	0.859551526	0.17943846	12	10
174	140	Traj_24hrDox_Well1_mov001.csv	Cytoplasm	1	Cytoplasm	0.032858965	0.048474803	0.034581079	0.051399964	562	282.284	10.14442822	0.011424697	0.001076155	-0.075231568	0.008012841	19	10
175	140	Traj_24hrDox_Well1_mov001.csv	Cytoplasm	1	Cytoplasm	0.032858965	0.048474803	0.034581079	0.051399964	569	838.6826667	23.74894228	0.017646946	0.0026878	-3.046923201	0.020012833	14	10
176	140	Traj_24hrDox_Well1_mov001.csv	Cytoplasm	1	Cytoplasm	0.032858965	0.048474803	0.034581079	0.051399964	570	833.8738462	46.76819128	0.134052139	0.003079632	0.981599889	0.022930337	12	10
177	140	Traj_24hrDox_Well1_mov001.csv	Cytoplasm	1	Cytoplasm	0.032858965	0.048474803	0.034581079	0.051399964	572	1123.067	192.9748287	0.044764852	0.000547222	0.994458605	0.004074511	79	10
178	140	Traj_24hrDox_Well1_mov001.csv	Cytoplasm	1	Cytoplasm	0.032858965	0.048474803	0.034581079	0.051399964	574	1211.986667	62.68322164	0.034720777	0.001636153	0.884932126	0.012182479	14	10
179	140	Traj_24hrDox_Well1_mov001.csv	Cytoplasm	1	Cytoplasm	0.032858965	0.048474803	0.034581079	0.051399964	575	1253.183333	98.57862711	0.097252513	0.007673926	0.647202674	0.057138554	11	10
180	140	Traj_24hrDox_Well1_mov001.csv	Cytoplasm	1	Cytoplasm	0.032858965	0.048474803	0.034581079	0.051399964	587	646.71	13.84889526	0.00508645	0.000670943	-3.476671891	0.00499571	23	10
181	140	Traj_24hrDox_Well1_mov001.csv	Cytoplasm	1	Cytoplasm	0.032858965	0.048474803	0.034581079	0.051399964	600	974.39	43.64818171	0.011224901	0.002246202	-4.698462071	0.016724777	11	10
182	140	Traj_24hrDox_Well1_mov001.csv	Cytoplasm	1	Cytoplasm	0.032858965	0.048474803	0.034581079	0.051399964	602	604.9345455	7.882450431	0.033956034	0.004267848	0.258883338	0.031777564	10	10
183	140	Traj_24hrDox_Well1_mov001.csv	Cytoplasm	1	Cytoplasm	0.032858965	0.048474803	0.034581079	0.051399964	603	579.4133333	40.28132795	0.03365132	0.000509869	0.988754414	0.003796388	77	10
184	140	Traj_24hrDox_Well1_mov001.csv	Cytoplasm	1	Cytoplasm	0.032858965	0.048474803	0.034581079	0.051399964	607	1254.4875	92.85987101	0.052735373	0.003504607	0.565744539	0.02609462	15	10
185	140	Traj_24hrDox_Well1_mov001.csv	Cytoplasm	1	Cytoplasm	0.032858965	0.048474803	0.034581079	0.051399964	610	1329.7416	86.28336765	0.038846322	0.001914644	0.832007365	0.014256065	49	10
186	140	Traj_24hrDox_Well1_mov001.csv	Cytoplasm	1	Cytoplasm	0.032858965	0.048474803	0.034581079	0.051399964	628	576.3490909	17.90797966	0.052847501	0.003408979	0.784011079	0.025382592	21	10
187	140	Traj_24hrDox_Well1_mov001.csv	Cytoplasm	1	Cytoplasm	0.032858965	0.048474803	0.034581079	0.051399964	636	289.7069091	11.33729627	0.013028168	0.000891345	0.636342501	0.006636778	54	10
188	140	Traj_24hrDox_Well1_mov001.csv	Cytoplasm	1	Cytoplasm	0.032858965	0.048474803	0.034581079	0.051399964	640	479.1958621	19.6729714	0.016222864	0.000317472	0.982881608	0.002363831	28	10
189	140	Traj_24hrDox_Well1_mov001.csv	Cytoplasm	1	Cytoplasm	0.032858965	0.048474803	0.034581079	0.051399964	644	818.1753846	40.04221323	0.028705859	0.002503075	0.611224776	0.018637408	12	10
190	140	Traj_24hrDox_Well1_mov001.csv	Cytoplasm	1	Cytoplasm	0.032858965	0.048474803	0.034581079	0.051399964	647	717.6363636	39.98703592	0.021644123	0.002312793	0.642430773	0.017220601	10	10
191	140	Traj_24hrDox_Well1_mov001.csv	Cytoplasm	1	Cytoplasm	0.032858965	0.048474803	0.034581079	0.051399964	648	1310.087368	111.4308368	0.10218516	0.001036129	0.995708121	0.007714812	37	10
192	140	Traj_24hrDox_Well1_mov001.csv	Cytoplasm	1	Cytoplasm	0.032858965	0.048474803	0.034581079	0.051399964	649	390.4833333	13.79449608	0.005859476	0.000549398	0.581203009	0.004090707	11	10
193	140	Traj_24hrDox_Well1_mov001.csv	Cytoplasm	1	Cytoplasm	0.032858965	0.048474803	0.034581079	0.051399964	656	1278.546667	142.0099	0.114532788	0.00215048	0.986586373	0.016012051	23	10
194	140	Traj_24hrDox_Well1_mov001.csv	Cytoplasm	1	Cytoplasm	0.032858965	0.048474803	0.034581079	0.051399964	662	527.627027	33.27933478	0.035583733	0.001856323	0.926174946	0.013821818	36	10
195	140	Traj_24hrDox_Well1_mov001.csv	Cytoplasm	1	Cytoplasm	0.032858965	0.048474803	0.034581079	0.051399964	673	256.9275	6.124707646	0.012383232	0.000454343	0.92568382	0.003382948	15	10
196	140	Traj_24hrDox_Well1_mov001.csv	Cytoplasm	1	Cytoplasm	0.032858965	0.048474803	0.034581079	0.051399964	674	221.3314286	4.579218363	0.001634727	0.000111667	0.709291642	0.000831453	13	10
197	140	Traj_24hrDox_Well1_mov001.csv	Cytoplasm	1	Cytoplasm	0.032858965	0.048474803	0.034581079	0.051399964	675	228.1450667	7.447436494	0.029463723	0.000236864	0.997303552	0.001763643	74	10
198	140	Traj_24hrDox_Well1_mov001.csv	Cytoplasm	1	Cytoplasm	0.032858965	0.048474803	0.034581079	0.051399964	684	956.6945455	39.97832967	0.024037633	0.003837836	-0.535671917	0.028575777	10	10
199	140	Traj_24hrDox_Well1_mov001.csv	Cytoplasm	1	Cytoplasm	0.032858965	0.048474803	0.034581079	0.051399964	689	1543.269091	64.73705156	0.069954448	0.006964668	0.457746383	0.051857554	10	10
200	140	Traj_24hrDox_Well1_mov001.csv	Cytoplasm	1	Cytoplasm	0.032858965	0.048474803	0.034581079	0.051399964	691	1106.122222	117.3473139	0.025809391	0.000703878	0.960667845	0.005240937	35	10
201	140	Traj_24hrDox_Well1_mov001.csv	Cytoplasm	1	Cytoplasm	0.032858965	0.048474803	0.034581079	0.051399964	693	406.931	15.00276238	0.04464967	0.000506805	0.99434862	0.003773569	39	10
202	140	Traj_24hrDox_Well1_mov001.csv	Cytoplasm	1	Cytoplasm	0.032858965	0.048474803	0.034581079	0.051399964	694	303.325	20.8400074	0.045566924	0.000353037	0.997384985	0.002628645	47	10
203	140	Traj_24hrDox_Well1_mov001.csv	Cytoplasm	1	Cytoplasm	0.032858965	0.048474803	0.034581079	0.051399964	696	408.7786667	13.94407777	0.050375458	0.002033142	0.92191334	0.015138379	29	10
204	140	Traj_24hrDox_Well1_mov001.csv	Cytoplasm	1	Cytoplasm	0.032858965	0.048474803	0.034581079	0.051399964	702	846.5410526	60.96506453	0.013318447	0.001114812	0.229592708	0.008300671	18	10
205	140	Traj_24hrDox_Well1_mov001.csv	Cytoplasm	1	Cytoplasm	0.032858965	0.048474803	0.034581079	0.051399964	705	1273.344	117.0662565	0.070590668	0.00435841	0.724622435	0.032451864	24	10
206	140	Traj_24hrDox_Well1_mov001.csv	Cytoplasm	1	Cytoplasm	0.032858965	0.048474803	0.034581079	0.051399964	707	395.5733333	46.09292566	0.019175356	0.000658326	0.938832044	0.004901767	14	10
207	140	Traj_24hrDox_Well1_mov001.csv	Cytoplasm	1	Cytoplasm	0.032858965	0.048474803	0.034581079	0.051399964	717	1471.613333	57.66406931	0.034137579	0.002041544	0.849728624	0.015200935	14	10
208	140	Traj_24hrDox_Well1_mov001.csv	Cytoplasm	1	Cytoplasm	0.032858965	0.048474803	0.034581079	0.051399964	721	354.4916129	12.67436811	0.04162473	0.000601165	0.990859947	0.004476159	61	10
209	140	Traj_24hrDox_Well1_mov001.csv	Cytoplasm	1	Cytoplasm	0.032858965	0.048474803	0.034581079	0.051399964	723	381.152	22.45333151	0.018119368	0.001008579	0.820135351	0.007509685	19	10
210	140	Traj_24hrDox_Well1_mov001.csv	Cytoplasm	1	Cytoplasm	0.032858965	0.048474803	0.034581079	0.051399964	724	375.18	19.41293898	0.025421269	0.005040773	-1.535292921	0.037532606	15	10
211	140	Traj_24hrDox_Well1_mov001.csv	Cytoplasm	1	Cytoplasm	0.032858965	0.048474803	0.034581079	0.051399964	730	412.4992	16.11425255	0.020358594	0.000575085	0.965147396	0.004281968	24	10
212	140	Traj_24hrDox_Well1_mov001.csv	Cytoplasm	1	Cytoplasm	0.032858965	0.048474803	0.034581079	0.051399964	743	1421.944167	82.67630646	0.033136338	0.002151759	0.694138331	0.016021574	47	10
213	140	Traj_24hrDox_Well1_mov001.csv	Cytoplasm	1	Cytoplasm	0.032858965	0.048474803	0.034581079	0.051399964	744	249.514	8.412906989	0.098240564	0.005769831	0.913953384	0.042961028	19	10
214	140	Traj_24hrDox_Well1_mov001.csv	Cytoplasm	1	Cytoplasm	0.032858965	0.048474803	0.034581079	0.051399964	746	516.574	17.28544023	0.012007993	0.000454819	0.908252181	0.003386493	19	10
215	140	Traj_24hrDox_Well1_mov001.csv	Cytoplasm	1	Cytoplasm	0.032858965	0.048474803	0.034581079	0.051399964	747	544.37	14.89580814	0.00682831	0.000987184	0.04488187	0.007350379	15	10
216	140	Traj_24hrDox_Well1_mov001.csv	Cytoplasm	1	Cytoplasm	0.032858965	0.048474803	0.034581079	0.051399964	753	1122.833333	126.8332787	0.048066417	0.006925514	-0.587231119	0.05156602	17	10
217	140	Traj_24hrDox_Well1_mov001.csv	Cytoplasm	1	Cytoplasm	0.032858965	0.048474803	0.034581079	0.051399964	756	1467.725	69.33301216	0.031763901	0.001807108	0.905526771	0.013455375	15	10
218	140	Traj_24hrDox_Well1_mov001.csv	Cytoplasm	1	Cytoplasm	0.032858965	0.048474803	0.034581079	0.051399964	757	1613.552727	70.73532088	0.128416333	0.00511116	0.935698647	0.038056696	10	10
219	140	Traj_24hrDox_Well1_mov001.csv	Cytoplasm	1	Cytoplasm	0.032858965	0.048474803	0.034581079	0.051399964	760	1134.295385	116.3293854	0.237802916	0.019418553	0.835167133	0.144586746	12	10
220	140	Traj_24hrDox_Well1_mov001.csv	Cytoplasm	1	Cytoplasm	0.032858965	0.048474803	0.034581079	0.051399964	762	1407.618182	56.17357092	0.167863685	0.006978399	0.917737779	0.051959794	10	10
221	140	Traj_24hrDox_Well1_mov001.csv	Cytoplasm	1	Cytoplasm	0.032858965	0.048474803	0.034581079	0.051399964	769	543.3685714	12.86886989	0.019807193	0.000582014	0.972123061	0.004333566	13	10
222	140	Traj_24hrDox_Well1_mov001.csv	Cytoplasm	1	Cytoplasm	0.032858965	0.048474803	0.034581079	0.051399964	770	689.51	64.38299742	0.021878001	0.000781523	0.930441333	0.005819064	27	10
223	140	Traj_24hrDox_Well1_mov001.csv	Cytoplasm	1	Cytoplasm	0.032858965	0.048474803	0.034581079	0.051399964	777	788.6466667	47.5518267	0.028573754	0.002894785	0.55464829	0.021554005	11	10
224	140	Traj_24hrDox_Well1_mov001.csv	Cytoplasm	1	Cytoplasm	0.032858965	0.048474803	0.034581079	0.051399964	781	953.34	82.00882946	0.076391131	0.007364433	-0.007959128	0.054834124	21	10
225	140	Traj_24hrDox_Well1_mov001.csv	Cytoplasm	1	Cytoplasm	0.032858965	0.048474803	0.034581079	0.051399964	786	951.7789474	59.83003065	0.14629019	0.008574943	0.765002264	0.063847349	18	10
226	140	Traj_24hrDox_Well1_mov001.csv	Cytoplasm	1	Cytoplasm	0.032858965	0.048474803	0.034581079	0.051399964	791	303.6673684	7.420813434	0.023337196	0.000545452	0.972767486	0.004061328	18	10
227	140	Traj_24hrDox_Well1_mov001.csv	Cytoplasm	1	Cytoplasm	0.032858965	0.048474803	0.034581079	0.051399964	795	519.9733333	31.57148221	0.030482578	0.002429374	0.599625302	0.018088642	11	10
228	140	Traj_24hrDox_Well1_mov001.csv	Cytoplasm	1	Cytoplasm	0.032858965	0.048474803	0.034581079	0.051399964	796	947.6166667	79.1939534	0.173020163	0.017273516	0.792552826	0.128615216	11	10
229	140	Traj_24hrDox_Well1_mov001.csv	Cytoplasm	1	Cytoplasm	0.032858965	0.048474803	0.034581079	0.051399964	803	1284.973529	95.19718078	0.029053736	0.000295433	0.995639711	0.002199734	67	10
230	140	Traj_24hrDox_Well1_mov001.csv	Cytoplasm	1	Cytoplasm	0.032858965	0.048474803	0.034581079	0.051399964	804	1051.745143	80.96762984	0.048084181	0.004567281	-0.15724768	0.034007076	34	10
231	140	Traj_24hrDox_Well1_mov001.csv	Cytoplasm	1	Cytoplasm	0.032858965	0.048474803	0.034581079	0.051399964	805	1218.500741	163.3856745	0.087506426	0.002994304	0.960724662	0.022295001	26	10
232	140	Traj_24hrDox_Well1_mov001.csv	Cytoplasm	1	Cytoplasm	0.032858965	0.048474803	0.034581079	0.051399964	806	1163.6	162.9414957	0.159689519	0.005441501	0.955551706	0.040516347	17	10
233	140	Traj_24hrDox_Well1_mov001.csv	Cytoplasm	1	Cytoplasm	0.032858965	0.048474803	0.034581079	0.051399964	815	913.3242105	64.48292653	0.02426952	0.003195244	-2.44293055	0.023791159	18	10
234	140	Traj_24hrDox_Well1_mov001.csv	Cytoplasm	1	Cytoplasm	0.032858965	0.048474803	0.034581079	0.051399964	822	1355.316667	148.6540292	0.073718937	0.020296734	-1.592583337	0.151125508	11	10
235	140	Traj_24hrDox_Well1_mov001.csv	Cytoplasm	1	Cytoplasm	0.032858965	0.048474803	0.034581079	0.051399964	825	1371.851111	31.82650413	0.072519372	0.001390072	0.985668103	0.010350203	17	10
236	140	Traj_24hrDox_Well1_mov001.csv	Cytoplasm	1	Cytoplasm	0.032858965	0.048474803	0.034581079	0.051399964	828	285.1491892	13.11020613	0.007042886	0.000347755	0.818377654	0.002589314	36	10
237	140	Traj_24hrDox_Well1_mov001.csv	Cytoplasm	1	Cytoplasm	0.032858965	0.048474803	0.034581079	0.051399964	832	1119.531538	70.77288891	0.014051718	0.002397725	-26.22267575	0.017852994	51	10
238	140	Traj_24hrDox_Well1_mov001.csv	Cytoplasm	1	Cytoplasm	0.032858965	0.048474803	0.034581079	0.051399964	835	994.1644444	57.7728562	0.024259711	0.001030814	0.921468846	0.007675242	17	10
239	140	Traj_24hrDox_Well1_mov001.csv	Cytoplasm	1	Cytoplasm	0.032858965	0.048474803	0.034581079	0.051399964	847	953.9942857	26.61895719	0.065533193	0.003281379	0.812663542	0.024432505	20	10
240	140	Traj_24hrDox_Well1_mov001.csv	Cytoplasm	1	Cytoplasm	0.032858965	0.048474803	0.034581079	0.051399964	851	504.082	22.47354881	0.012081932	0.000685227	0.802725398	0.005102067	19	10
241	140	Traj_24hrDox_Well1_mov001.csv	Cytoplasm	1	Cytoplasm	0.032858965	0.048474803	0.034581079	0.051399964	854	802.128	15.00933185	0.006950232	0.000899374	-0.673761156	0.006696565	14	10
242	140	Traj_24hrDox_Well1_mov001.csv	Cytoplasm	1	Cytoplasm	0.032858965	0.048474803	0.034581079	0.051399964	857	264.7095652	11.02873538	0.023047434	0.000177844	0.997336762	0.001324191	22	10
243	140	Traj_24hrDox_Well1_mov001.csv	Cytoplasm	1	Cytoplasm	0.032858965	0.048474803	0.034581079	0.051399964	858	284.3225	8.658330887	0.003959012	0.00054359	-2.478388291	0.004047464	15	10
244	140	Traj_24hrDox_Well1_mov001.csv	Cytoplasm	1	Cytoplasm	0.032858965	0.048474803	0.034581079	0.051399964	864	978.7784615	49.91573605	0.083695572	0.003388008	0.946062962	0.025226447	12	10
245	140	Traj_24hrDox_Well1_mov001.csv	Cytoplasm	1	Cytoplasm	0.032858965	0.048474803	0.034581079	0.051399964	866	759.2881356	33.82790566	0.008271952	0.001270858	-6.621745916	0.009462559	58	10
246	140	Traj_24hrDox_Well1_mov001.csv	Cytoplasm	1	Cytoplasm	0.032858965	0.048474803	0.034581079	0.051399964	871	992.952381	80.26642362	0.072474929	0.003765874	0.914111569	0.028039964	20	10
247	140	Traj_24hrDox_Well1_mov001.csv	Cytoplasm	1	Cytoplasm	0.032858965	0.048474803	0.034581079	0.051399964	878	1400.997333	45.86316219	0.068555225	0.01045896	-2.368184627	0.077875368	14	10
248	140	Traj_24hrDox_Well1_mov001.csv	Cytoplasm	1	Cytoplasm	0.032858965	0.048474803	0.034581079	0.051399964	886	674.5163636	33.32099073	0.130532845	0.008483609	0.752285239	0.063167295	10	10
249	140	Traj_24hrDox_Well1_mov001.csv	Cytoplasm	1	Cytoplasm	0.032858965	0.048474803	0.034581079	0.051399964	887	854.1034483	58.39555913	0.035280073	0.002437219	0.535238457	0.018147055	28	10
250	140	Traj_24hrDox_Well1_mov001.csv	Cytoplasm	1	Cytoplasm	0.032858965	0.048474803	0.034581079	0.051399964	888	1775.34087	303.3766831	0.098576764	0.001629976	0.987108665	0.012136482	22	10
251	140	Traj_24hrDox_Well1_mov001.csv	Cytoplasm	1	Cytoplasm	0.032858965	0.048474803	0.034581079	0.051399964	890	489.255873	38.60285279	0.002103413	0.000122347	0.70067932	0.000910973	62	10
252	140	Traj_24hrDox_Well1_mov001.csv	Cytoplasm	1	Cytoplasm	0.032858965	0.048474803	0.034581079	0.051399964	895	328.5333333	18.35520704	0.015164314	0.000504572	0.932307472	0.003756941	62	10
253	140	Traj_24hrDox_Well1_mov001.csv	Cytoplasm	1	Cytoplasm	0.032858965	0.048474803	0.034581079	0.051399964	906	733.3006061	22.16534477	0.012174897	0.000548099	0.869490278	0.004081038	32	10
254	140	Traj_24hrDox_Well1_mov001.csv	Cytoplasm	1	Cytoplasm	0.032858965	0.048474803	0.034581079	0.051399964	908	1308.5808	93.12796538	0.080185775	0.003867428	0.921492237	0.028796114	24	10
255	140	Traj_24hrDox_Well1_mov001.csv	Cytoplasm	1	Cytoplasm	0.032858965	0.048474803	0.034581079	0.051399964	910	1356.274783	143.4880835	0.101379063	0.003593832	0.927066033	0.026758967	22	10
256	140	Traj_24hrDox_Well1_mov001.csv	Cytoplasm	1	Cytoplasm	0.032858965	0.048474803	0.034581079	0.051399964	912	1637.654	71.68197238	0.079926469	0.003582071	0.940259756	0.026671397	19	10
257	140	Traj_24hrDox_Well1_mov001.csv	Cytoplasm	1	Cytoplasm	0.032858965	0.048474803	0.034581079	0.051399964	915	1184.688	125.4116858	0.039837508	0.003323801	0.571291736	0.024748373	14	10
258	140	Traj_24hrDox_Well1_mov001.csv	Cytoplasm	1	Cytoplasm	0.032858965	0.048474803	0.034581079	0.051399964	920	776.385641	49.85550196	0.011339513	0.001987903	-7.326184611	0.014801538	38	10
259	140	Traj_24hrDox_Well1_mov001.csv	Cytoplasm	1	Cytoplasm	0.032858965	0.048474803	0.034581079	0.051399964	924	642.6302222	32.90295296	0.03476131	0.00187747	0.780813588	0.013979276	44	10
260	140	Traj_24hrDox_Well1_mov001.csv	Cytoplasm	1	Cytoplasm	0.032858965	0.048474803	0.034581079	0.051399964	927	546.7426087	36.21754334	0.018817626	0.002008274	-0.05403365	0.014953216	22	10
261	140	Traj_24hrDox_Well1_mov001.csv	Cytoplasm	1	Cytoplasm	0.032858965	0.048474803	0.034581079	0.051399964	929	449.0585366	24.34660627	0.089699801	0.001318391	0.991228511	0.009816482	40	10
262	140	Traj_24hrDox_Well1_mov001.csv	Cytoplasm	1	Cytoplasm	0.032858965	0.048474803	0.034581079	0.051399964	930	1278.522286	75.25994082	0.020793288	0.002267293	-0.672350506	0.016881819	34	10
263	140	Traj_24hrDox_Well1_mov001.csv	Cytoplasm	1	Cytoplasm	0.032858965	0.048474803	0.034581079	0.051399964	932	374.4336	15.13215461	0.015896572	0.002915922	-3.330439559	0.021711382	24	10
264	140	Traj_24hrDox_Well1_mov001.csv	Cytoplasm	1	Cytoplasm	0.032858965	0.048474803	0.034581079	0.051399964	950	687.7476923	24.75997457	0.032142384	0.001424191	0.942794231	0.01060425	12	10
265	140	Traj_24hrDox_Well1_mov001.csv	Cytoplasm	1	Cytoplasm	0.032858965	0.048474803	0.034581079	0.051399964	954	810.2957143	88.93213293	0.03583459	0.002022037	0.791984627	0.015055694	27	10
266	140	Traj_24hrDox_Well1_mov001.csv	Cytoplasm	1	Cytoplasm	0.032858965	0.048474803	0.034581079	0.051399964	961	1589.732414	62.57494407	0.067019067	0.003895579	0.731946985	0.029005721	57	10
267	140	Traj_24hrDox_Well1_mov001.csv	Cytoplasm	1	Cytoplasm	0.032858965	0.048474803	0.034581079	0.051399964	966	253.7475862	15.50772747	0.020482939	0.001427431	0.611102665	0.010628368	28	10
268	140	Traj_24hrDox_Well1_mov001.csv	Cytoplasm	1	Cytoplasm	0.032858965	0.048474803	0.034581079	0.051399964	974	730.22	20.23285447	0.038820102	0.00343102	0.813369276	0.0255467	11	10
269	140	Traj_24hrDox_Well1_mov001.csv	Cytoplasm	1	Cytoplasm	0.032858965	0.048474803	0.034581079	0.051399964	978	407.6523077	9.794998845	0.099040079	0.008544942	0.566232828	0.063623964	12	10
270	140	Traj_24hrDox_Well1_mov001.csv	Cytoplasm	1	Cytoplasm	0.032858965	0.048474803	0.034581079	0.051399964	979	1027.561026	110.8033155	0.055478978	0.002346041	0.886410919	0.017468159	38	10
271	140	Traj_24hrDox_Well1_mov001.csv	Cytoplasm	1	Cytoplasm	0.032858965	0.048474803	0.034581079	0.051399964	980	546.78625	23.51736509	0.034186091	0.002018977	0.710571829	0.015032908	31	10
272	140	Traj_24hrDox_Well1_mov001.csv	Cytoplasm	1	Cytoplasm	0.032858965	0.048474803	0.034581079	0.051399964	983	1189.384348	57.70659308	0.028543758	0.001648808	0.813452503	0.012276701	22	10
273	140	Traj_24hrDox_Well1_mov001.csv	Cytoplasm	1	Cytoplasm	0.032858965	0.048474803	0.034581079	0.051399964	986	1518.722069	58.16358307	0.064510068	0.001854766	0.973180514	0.013810222	57	10
274	140	Traj_24hrDox_Well1_mov001.csv	Cytoplasm	1	Cytoplasm	0.032858965	0.048474803	0.034581079	0.051399964	990	332.4295652	17.19454804	0.011961419	0.001503731	-1.03281849	0.01119649	22	10
275	140	Traj_24hrDox_Well1_mov001.csv	Cytoplasm	1	Cytoplasm	0.032858965	0.048474803	0.034581079	0.051399964	993	889.296	44.55812789	0.008902139	0.001140262	-1.812996875	0.008490171	34	10
276	140	Traj_24hrDox_Well1_mov001.csv	Cytoplasm	1	Cytoplasm	0.032858965	0.048474803	0.034581079	0.051399964	998	1150.264348	48.3046171	0.051927715	0.004035538	0.510748724	0.030047828	22	10
277	140	Traj_24hrDox_Well1_mov001.csv	Cytoplasm	1	Cytoplasm	0.032858965	0.048474803	0.034581079	0.051399964	1000	222.8072727	3.979029326	0.002390262	0.000168971	0.644478524	0.001258125	10	10
278	140	Traj_24hrDox_Well1_mov001.csv	Cytoplasm	1	Cytoplasm	0.032858965	0.048474803	0.034581079	0.051399964	1005	602.1066667	49.22060755	0.018532869	0.000846682	0.874298684	0.006304226	26	10
279	140	Traj_24hrDox_Well1_mov001.csv	Cytoplasm	1	Cytoplasm	0.032858965	0.048474803	0.034581079	0.051399964	1007	1131.447857	125.95105	0.085691926	0.000574851	0.998236367	0.004280231	55	10
280	140	Traj_24hrDox_Well1_mov001.csv	Cytoplasm	1	Cytoplasm	0.032858965	0.048474803	0.034581079	0.051399964	1010	1084.6	46.82904227	0.069143815	0.0052108	0.804270214	0.038798593	11	10
281	140	Traj_24hrDox_Well1_mov001.csv	Cytoplasm	1	Cytoplasm	0.032858965	0.048474803	0.034581079	0.051399964	1013	1343.596364	133.3767116	0.17665245	0.01008717	0.91824521	0.075107095	21	10
282	140	Traj_24hrDox_Well1_mov001.csv	Cytoplasm	1	Cytoplasm	0.032858965	0.048474803	0.034581079	0.051399964	1015	1238.956364	74.89184532	0.040463426	0.01086688	-1.109181295	0.080912659	10	10
283	140	Traj_24hrDox_Well1_mov001.csv	Cytoplasm	1	Cytoplasm	0.032858965	0.048474803	0.034581079	0.051399964	1017	1338.486154	44.06272409	0.022294678	0.00288401	-0.141225088	0.021473775	12	10
284	140	Traj_24hrDox_Well1_mov001.csv	Cytoplasm	1	Cytoplasm	0.032858965	0.048474803	0.034581079	0.051399964	1020	576.57	21.25329229	0.009616733	0.001929802	-1.377367263	0.01436893	11	10
285	140	Traj_24hrDox_Well1_mov001.csv	Cytoplasm	1	Cytoplasm	0.032858965	0.048474803	0.034581079	0.051399964	1026	1342.229333	52.91726265	0.028364841	0.002095454	0.683736349	0.015602337	14	10
286	140	Traj_24hrDox_Well1_mov001.csv	Cytoplasm	1	Cytoplasm	0.032858965	0.048474803	0.034581079	0.051399964	1029	978.3125	67.67935759	0.037625169	0.001792164	0.869068708	0.0133441	15	10
287	140	Traj_24hrDox_Well1_mov001.csv	Cytoplasm	1	Cytoplasm	0.032858965	0.048474803	0.034581079	0.051399964	1041	645.836	17.97469139	0.003544278	0.000336968	-0.233700998	0.002508999	29	10
288	140	Traj_24hrDox_Well1_mov001.csv	Cytoplasm	1	Cytoplasm	0.032858965	0.048474803	0.034581079	0.051399964	1057	1455.621818	171.5183543	0.094850722	0.023019927	-0.636589803	0.171401871	10	10
289	140	Traj_24hrDox_Well1_mov001.csv	Cytoplasm	1	Cytoplasm	0.032858965	0.048474803	0.034581079	0.051399964	1061	1248.814286	28.39517306	0.074475775	0.00310458	0.949744978	0.023116095	13	10
290	140	Traj_24hrDox_Well1_mov001.csv	Cytoplasm	1	Cytoplasm	0.032858965	0.048474803	0.034581079	0.051399964	1064	1338.606667	98.84451202	0.252754425	0.012679745	0.925829329	0.094410898	11	10
291	140	Traj_24hrDox_Well1_mov001.csv	Cytoplasm	1	Cytoplasm	0.032858965	0.048474803	0.034581079	0.051399964	1065	335.6784314	14.31267194	0.013317221	0.000157419	0.993468454	0.001172113	50	10
292	140	Traj_24hrDox_Well1_mov001.csv	Cytoplasm	1	Cytoplasm	0.032858965	0.048474803	0.034581079	0.051399964	1068	289.12	17.55755963	0.032060004	0.001195206	0.93182087	0.008899272	31	10
293	140	Traj_24hrDox_Well1_mov001.csv	Cytoplasm	1	Cytoplasm	0.032858965	0.048474803	0.034581079	0.051399964	1072	318.6109091	5.51399122	0.005608555	0.000502818	0.431976095	0.003743885	10	10
294	140	Traj_24hrDox_Well1_mov001.csv	Cytoplasm	1	Cytoplasm	0.032858965	0.048474803	0.034581079	0.051399964	1073	1078.927273	78.70954997	0.145331006	0.027620649	0.556953198	0.205657948	10	10
295	140	Traj_24hrDox_Well1_mov001.csv	Cytoplasm	1	Cytoplasm	0.032858965	0.048474803	0.034581079	0.051399964	1074	554.7242105	12.25258311	0.022001992	0.00281489	-2.318897673	0.020959118	37	10
296	140	Traj_24hrDox_Well1_mov001.csv	Cytoplasm	1	Cytoplasm	0.032858965	0.048474803	0.034581079	0.051399964	1077	1174.285	115.4632131	0.079114941	0.001326951	0.988487057	0.009880217	15	10
297	140	Traj_24hrDox_Well1_mov001.csv	Cytoplasm	1	Cytoplasm	0.032858965	0.048474803	0.034581079	0.051399964	1080	964.9764706	58.73563353	0.03171726	0.001143519	0.936251336	0.008514417	16	10
298	140	Traj_24hrDox_Well1_mov001.csv	Cytoplasm	1	Cytoplasm	0.032858965	0.048474803	0.034581079	0.051399964	1085	1336.856667	52.64527192	0.016421097	0.004094431	-2.177925206	0.030486332	11	10
299	140	Traj_24hrDox_Well1_mov001.csv	Cytoplasm	1	Cytoplasm	0.032858965	0.048474803	0.034581079	0.051399964	1087	258.7093333	10.5179513	0.044648297	0.002348353	0.886064609	0.017485374	14	10
300	140	Traj_24hrDox_Well1_mov001.csv	Cytoplasm	1	Cytoplasm	0.032858965	0.048474803	0.034581079	0.051399964	1089	199.1883333	5.056553229	0.034029092	0.001098271	0.965048877	0.008177508	23	10
301	140	Traj_24hrDox_Well1_mov001.csv	Cytoplasm	1	Cytoplasm	0.032858965	0.048474803	0.034581079	0.051399964	1100	1016.769333	71.10088733	0.067917146	0.008130317	-1.650331537	0.060536747	29	10
302	140	Traj_24hrDox_Well1_mov001.csv	Cytoplasm	1	Cytoplasm	0.032858965	0.048474803	0.034581079	0.051399964	1102	880.6566667	55.88622361	0.235616205	0.010976293	0.907535458	0.08172733	11	10
303	140	Traj_24hrDox_Well1_mov001.csv	Cytoplasm	1	Cytoplasm	0.032858965	0.048474803	0.034581079	0.051399964	1104	693.5309091	70.27712539	0.033638152	0.00152355	0.897146753	0.011344054	21	10
304	140	Traj_24hrDox_Well1_mov001.csv	Cytoplasm	1	Cytoplasm	0.032858965	0.048474803	0.034581079	0.051399964	1105	462.2512	20.02244187	0.012749384	0.00060618	0.841278143	0.004513494	49	10
305	140	Traj_24hrDox_Well1_mov001.csv	Cytoplasm	1	Cytoplasm	0.032858965	0.048474803	0.034581079	0.051399964	1106	923.328	33.04470733	0.135367145	0.011912932	0.32662865	0.088701357	14	10
306	140	Traj_24hrDox_Well1_mov001.csv	Cytoplasm	1	Cytoplasm	0.032858965	0.048474803	0.034581079	0.051399964	1113	258.6635294	9.416421789	0.096613801	0.001551073	0.989693872	0.011548983	16	10
307	140	Traj_24hrDox_Well1_mov001.csv	Cytoplasm	1	Cytoplasm	0.032858965	0.048474803	0.034581079	0.051399964	1114	231.2064	12.42267439	0.019610968	0.000848061	0.885897768	0.006314493	49	10
308	140	Traj_24hrDox_Well1_mov001.csv	Cytoplasm	1	Cytoplasm	0.032858965	0.048474803	0.034581079	0.051399964	1123	1269.197241	134.9346864	0.020348086	0.001818575	0.074830485	0.013540757	28	10
309	140	Traj_24hrDox_Well1_mov001.csv	Cytoplasm	1	Cytoplasm	0.032858965	0.048474803	0.034581079	0.051399964	1124	1073.048	103.2950789	0.104440741	0.025254509	-0.821295075	0.188040128	14	10
310	140	Traj_24hrDox_Well1_mov001.csv	Cytoplasm	1	Cytoplasm	0.032858965	0.048474803	0.034581079	0.051399964	1125	1583.829091	86.19996556	0.018718845	0.009428544	-1.305883986	0.070203092	10	10
311	140	Traj_24hrDox_Well1_mov001.csv	Cytoplasm	1	Cytoplasm	0.032858965	0.048474803	0.034581079	0.051399964	1129	318.896	12.70739879	0.078390641	0.004079034	0.925391331	0.030371688	19	10
312	140	Traj_24hrDox_Well1_mov001.csv	Cytoplasm	1	Cytoplasm	0.032858965	0.048474803	0.034581079	0.051399964	1142	1413.293333	72.35718464	0.050611777	0.004697783	0.250955256	0.034978772	14	10
313	140	Traj_24hrDox_Well1_mov001.csv	Cytoplasm	1	Cytoplasm	0.032858965	0.048474803	0.034581079	0.051399964	1147	346.9035294	27.21831238	0.058063262	0.004088901	0.617151283	0.030445159	16	10
314	140	Traj_24hrDox_Well1_mov001.csv	Cytoplasm	1	Cytoplasm	0.032858965	0.048474803	0.034581079	0.051399964	1153	454.564	20.91587047	0.004796242	0.000317811	0.601972898	0.002366358	29	10
315	140	Traj_24hrDox_Well1_mov001.csv	Cytoplasm	1	Cytoplasm	0.032858965	0.048474803	0.034581079	0.051399964	1158	445.9152	13.64182894	0.003012846	0.000286883	-0.353050793	0.002136075	24	10
316	140	Traj_24hrDox_Well1_mov001.csv	Cytoplasm	1	Cytoplasm	0.032858965	0.048474803	0.034581079	0.051399964	1159	485.1744681	33.20819527	0.025116134	0.000822582	0.941387034	0.006124781	46	10
317	140	Traj_24hrDox_Well1_mov001.csv	Cytoplasm	1	Cytoplasm	0.032858965	0.048474803	0.034581079	0.051399964	1166	386.16	20.45180003	0.031662673	0.00048048	0.98955581	0.003577558	44	10
318	140	Traj_24hrDox_Well1_mov001.csv	Cytoplasm	1	Cytoplasm	0.032858965	0.048474803	0.034581079	0.051399964	1167	300.0468085	12.31579458	0.006325069	0.000893373	-1.085903418	0.006651881	46	10
319	140	Traj_24hrDox_Well1_mov001.csv	Cytoplasm	1	Cytoplasm	0.032858965	0.048474803	0.034581079	0.051399964	1169	728.7264516	38.75440766	0.042352987	0.00067915	0.99030161	0.005056821	30	10
320	140	Traj_24hrDox_Well1_mov001.csv	Cytoplasm	1	Cytoplasm	0.032858965	0.048474803	0.034581079	0.051399964	1172	790.3408696	53.30683861	0.022623107	0.000968892	0.882577587	0.007214177	45	10
321	140	Traj_24hrDox_Well1_mov001.csv	Cytoplasm	1	Cytoplasm	0.032858965	0.048474803	0.034581079	0.051399964	1174	471.5233333	14.54928597	0.014104119	0.002633879	-2.607791702	0.019611347	11	10
322	140	Traj_24hrDox_Well1_mov001.csv	Cytoplasm	1	Cytoplasm	0.032858965	0.048474803	0.034581079	0.051399964	1184	655.3527273	37.36441795	0.055173977	0.002597095	0.925270196	0.019337461	10	10
323	140	Traj_24hrDox_Well1_mov001.csv	Cytoplasm	1	Cytoplasm	0.032858965	0.048474803	0.034581079	0.051399964	1195	1226.534545	102.3697644	0.042750401	0.011341571	-3.407517048	0.08444712	10	10
324	140	Traj_24hrDox_Well1_mov001.csv	Cytoplasm	1	Cytoplasm	0.032858965	0.048474803	0.034581079	0.051399964	1200	1476.224615	50.96273761	0.178989268	0.014545987	0.782397678	0.108306571	12	10
325	140	Traj_24hrDox_Well1_mov001.csv	Cytoplasm	1	Cytoplasm	0.032858965	0.048474803	0.034581079	0.051399964	1201	225.5044444	4.607773893	0.001319121	6.18E-05	0.851788468	0.000459849	35	10
326	140	Traj_24hrDox_Well1_mov001.csv	Cytoplasm	1	Cytoplasm	0.032858965	0.048474803	0.034581079	0.051399964	1202	274.6333333	4.41309667	0.005143551	0.00086059	-1.535154966	0.006407784	11	10
327	140	Traj_24hrDox_Well1_mov001.csv	Cytoplasm	1	Cytoplasm	0.032858965	0.048474803	0.034581079	0.051399964	1204	352.5072727	11.39156553	0.011887203	0.000901672	0.492247919	0.006713676	21	10
328	140	Traj_24hrDox_Well1_mov001.csv	Cytoplasm	1	Cytoplasm	0.032858965	0.048474803	0.034581079	0.051399964	1207	1104.455	52.41201111	0.066073213	0.003524322	0.814166549	0.026241409	23	10
329	140	Traj_24hrDox_Well1_mov001.csv	Cytoplasm	1	Cytoplasm	0.032858965	0.048474803	0.034581079	0.051399964	1213	889.0266667	40.35735219	0.025776516	0.003602923	-3.679795145	0.026826656	14	10
330	140	Traj_24hrDox_Well1_mov001.csv	Cytoplasm	1	Cytoplasm	0.032858965	0.048474803	0.034581079	0.051399964	1219	276.4	8.070142502	0.028883878	0.001381922	0.932420096	0.010289518	11	10
331	140	Traj_24hrDox_Well1_mov001.csv	Cytoplasm	1	Cytoplasm	0.032858965	0.048474803	0.034581079	0.051399964	1223	955.18	18.9153969	0.05748594	0.007811904	-0.877679586	0.05816591	19	10
332	140	Traj_24hrDox_Well1_mov001.csv	Cytoplasm	1	Cytoplasm	0.032858965	0.048474803	0.034581079	0.051399964	1227	849.1013953	38.94836209	0.030958152	0.001293389	0.897868697	0.009630319	42	10
333	140	Traj_24hrDox_Well1_mov001.csv	Cytoplasm	1	Cytoplasm	0.032858965	0.048474803	0.034581079	0.051399964	1231	1376.284211	36.24655894	0.095370419	0.005283509	0.767504347	0.039339975	18	10
334	140	Traj_24hrDox_Well1_mov001.csv	Cytoplasm	1	Cytoplasm	0.032858965	0.048474803	0.034581079	0.051399964	1232	928.8153846	134.8947451	0.038500262	0.001797385	0.935046308	0.013382978	25	10
335	140	Traj_24hrDox_Well1_mov001.csv	Cytoplasm	1	Cytoplasm	0.032858965	0.048474803	0.034581079	0.051399964	1233	240.5218605	8.897602305	0.021159678	0.001852555	0.4235339	0.013793759	42	10
336	140	Traj_24hrDox_Well1_mov001.csv	Cytoplasm	1	Cytoplasm	0.032858965	0.048474803	0.034581079	0.051399964	1243	476.3310345	39.15914817	0.212852244	0.01603229	0.874832705	0.119373289	28	10
337	140	Traj_24hrDox_Well1_mov001.csv	Cytoplasm	1	Cytoplasm	0.032858965	0.048474803	0.034581079	0.051399964	1244	758.5415385	35.30497848	0.008214807	0.000317447	0.939942019	0.002363645	12	10
338	140	Traj_24hrDox_Well1_mov001.csv	Cytoplasm	1	Cytoplasm	0.032858965	0.048474803	0.034581079	0.051399964	1249	400.9666667	27.97938686	0.062601722	0.001567486	0.977259359	0.011671197	17	10
339	140	Traj_24hrDox_Well1_mov001.csv	Cytoplasm	1	Cytoplasm	0.032858965	0.048474803	0.034581079	0.051399964	1251	1006.102857	66.68463042	0.032664013	0.000256687	0.997284995	0.001911242	27	10
340	140	Traj_24hrDox_Well1_mov001.csv	Cytoplasm	1	Cytoplasm	0.032858965	0.048474803	0.034581079	0.051399964	1252	1243.538182	46.1788377	0.012434295	0.004882134	-1.564286903	0.036351411	10	10
341	140	Traj_24hrDox_Well1_mov001.csv	Cytoplasm	1	Cytoplasm	0.032858965	0.048474803	0.034581079	0.051399964	1259	841.5529412	64.88078368	0.06318717	0.005321847	0.242076602	0.039625433	16	10
342	140	Traj_24hrDox_Well1_mov001.csv	Cytoplasm	1	Cytoplasm	0.032858965	0.048474803	0.034581079	0.051399964	1260	527.36	14.38897726	0.044251031	0.002139926	0.882196228	0.015933472	29	10
343	140	Traj_24hrDox_Well1_mov001.csv	Cytoplasm	1	Cytoplasm	0.032858965	0.048474803	0.034581079	0.051399964	1263	1102.037143	62.42376372	0.056833906	0.001499255	0.965101872	0.011163162	27	10
344	140	Traj_24hrDox_Well1_mov001.csv	Cytoplasm	1	Cytoplasm	0.032858965	0.048474803	0.034581079	0.051399964	1286	1513.274286	45.76801842	0.085058079	0.001416165	0.987577242	0.010544489	20	10
345	140	Traj_24hrDox_Well1_mov001.csv	Cytoplasm	1	Cytoplasm	0.032858965	0.048474803	0.034581079	0.051399964	1290	1330.138462	66.69805139	0.123419575	0.005365666	0.93443417	0.039951696	12	10
346	140	Traj_24hrDox_Well1_mov001.csv	Cytoplasm	1	Cytoplasm	0.032858965	0.048474803	0.034581079	0.051399964	1292	1486.934545	52.61522289	0.023754746	0.004986238	-1.799200538	0.037126549	10	10
347	140	Traj_24hrDox_Well1_mov001.csv	Cytoplasm	1	Cytoplasm	0.032858965	0.048474803	0.034581079	0.051399964	1295	1098.335	57.37540775	0.020384022	0.001948234	-0.434180023	0.014506166	39	10
348	140	Traj_24hrDox_Well1_mov001.csv	Cytoplasm	1	Cytoplasm	0.032858965	0.048474803	0.034581079	0.051399964	1296	1173.381	175.3476686	0.047884599	0.001953507	0.896542469	0.014545427	39	10
349	140	Traj_24hrDox_Well1_mov001.csv	Cytoplasm	1	Cytoplasm	0.032858965	0.048474803	0.034581079	0.051399964	1302	492.5314286	11.11542998	0.005816675	0.000702136	-0.539324553	0.005227965	13	10
350	140	Traj_24hrDox_Well1_mov001.csv	Cytoplasm	1	Cytoplasm	0.032858965	0.048474803	0.034581079	0.051399964	1310	397.0290909	26.15210941	0.032179348	0.006064868	-1.055385405	0.04515782	10	10
351	140	Traj_24hrDox_Well1_mov001.csv	Cytoplasm	1	Cytoplasm	0.032858965	0.048474803	0.034581079	0.051399964	1315	1241.46	88.18239896	0.013143012	0.002412982	-1.28783696	0.017966595	13	10
352	140	Traj_24hrDox_Well1_mov001.csv	Cytoplasm	1	Cytoplasm	0.032858965	0.048474803	0.034581079	0.051399964	1317	1210.629091	108.7967581	0.150210876	0.032499089	-0.409337881	0.241981857	10	10
353	140	Traj_24hrDox_Well1_mov001.csv	Cytoplasm	1	Cytoplasm	0.032858965	0.048474803	0.034581079	0.051399964	1320	258.2981818	6.319893293	0.055542689	0.001563102	0.963111247	0.01163855	10	10
354	140	Traj_24hrDox_Well1_mov001.csv	Cytoplasm	1	Cytoplasm	0.032858965	0.048474803	0.034581079	0.051399964	1326	1039.610909	39.04096903	0.132640549	0.010820269	0.749506733	0.080565602	10	10
355	140	Traj_24hrDox_Well1_mov001.csv	Cytoplasm	1	Cytoplasm	0.032858965	0.048474803	0.034581079	0.051399964	1341	1208.591429	25.91912776	0.049769595	0.001562802	0.968342301	0.011636319	13	10
356	140	Traj_24hrDox_Well1_mov001.csv	Cytoplasm	1	Cytoplasm	0.032858965	0.048474803	0.034581079	0.051399964	1345	398.7435294	22.32048517	0.034581079	0.000475906	0.990969266	0.003543506	16	10
357	140	Traj_24hrDox_Well1_mov001.csv	Cytoplasm	1	Cytoplasm	0.032858965	0.048474803	0.034581079	0.051399964	1346	950.5176471	76.96974436	0.158054147	0.011753976	0.73675396	0.087517802	16	10
358	140	Traj_24hrDox_Well1_mov001.csv	Cytoplasm	1	Cytoplasm	0.032858965	0.048474803	0.034581079	0.051399964	1348	709.2133333	67.95642591	0.031986136	0.009920728	-1.55582877	0.073867796	11	10
359	140	Traj_24hrDox_Well1_mov001.csv	Cytoplasm	1	Cytoplasm	0.032858965	0.048474803	0.034581079	0.051399964	1349	1152.655385	103.0957423	0.036913926	0.004272724	-0.685762775	0.031813869	25	10
360	140	Traj_24hrDox_Well1_mov001.csv	Cytoplasm	1	Cytoplasm	0.032858965	0.048474803	0.034581079	0.051399964	1356	1432.522857	48.38238514	0.095995969	0.002789383	0.956751582	0.020769197	13	10
361	140	Traj_24hrDox_Well1_mov001.csv	Cytoplasm	1	Cytoplasm	0.032858965	0.048474803	0.034581079	0.051399964	1362	890.3969231	39.69083122	0.013404437	0.000992474	0.672333821	0.00738977	12	10
362	140	Traj_24hrDox_Well1_mov001.csv	Cytoplasm	1	Cytoplasm	0.032858965	0.048474803	0.034581079	0.051399964	1365	642.128	62.43936485	0.02799002	0.002197781	0.460638864	0.01636425	29	10
363	140	Traj_24hrDox_Well1_mov001.csv	Cytoplasm	1	Cytoplasm	0.032858965	0.048474803	0.034581079	0.051399964	1366	619.43	28.51298086	0.017921146	0.001708954	0.236671924	0.012724539	35	10
364	140	Traj_24hrDox_Well1_mov001.csv	Cytoplasm	1	Cytoplasm	0.032858965	0.048474803	0.034581079	0.051399964	1368	874.1458824	48.27523626	0.127136086	0.004158601	0.964021434	0.030964126	16	10
365	140	Traj_24hrDox_Well1_mov001.csv	Cytoplasm	1	Cytoplasm	0.032858965	0.048474803	0.034581079	0.051399964	1370	771.8722222	108.4348098	0.068869844	0.0011614	0.989152585	0.008647557	35	10
366	140	Traj_24hrDox_Well1_mov001.csv	Cytoplasm	1	Cytoplasm	0.032858965	0.048474803	0.034581079	0.051399964	1375	1621.515789	255.1805688	0.082934584	0.002083104	0.967066653	0.015510384	18	10
367	140	Traj_24hrDox_Well1_mov001.csv	Cytoplasm	1	Cytoplasm	0.032858965	0.048474803	0.034581079	0.051399964	1377	1324.672727	97.69976692	0.035348063	0.00127964	0.928515869	0.009527946	10	10
368	140	Traj_24hrDox_Well1_mov001.csv	Cytoplasm	1	Cytoplasm	0.032858965	0.048474803	0.034581079	0.051399964	1378	1102.907778	41.86753377	0.014133367	0.001990289	-4.523418704	0.014819303	35	10
369	140	Traj_24hrDox_Well1_mov001.csv	Cytoplasm	1	Cytoplasm	0.032858965	0.048474803	0.034581079	0.051399964	1386	224.4092308	6.252456085	0.028751105	0.001358675	0.925919024	0.010116427	12	10
370	140	Traj_24hrDox_Well1_mov001.csv	Cytoplasm	1	Cytoplasm	0.032858965	0.048474803	0.034581079	0.051399964	1390	275.7104762	9.89964813	0.029158824	0.000344654	0.994501822	0.002566228	20	10
371	140	Traj_24hrDox_Well1_mov001.csv	Cytoplasm	1	Cytoplasm	0.032858965	0.048474803	0.034581079	0.051399964	1395	1079.92	95.97409847	0.068111913	0.002553425	0.950851165	0.019012305	16	10
372	140	Traj_24hrDox_Well1_mov001.csv	Cytoplasm	1	Cytoplasm	0.032858965	0.048474803	0.034581079	0.051399964	1396	1431.068235	89.54176759	0.296435812	0.020875404	0.880613793	0.155434166	16	10
373	140	Traj_24hrDox_Well1_mov001.csv	Cytoplasm	1	Cytoplasm	0.032858965	0.048474803	0.034581079	0.051399964	1408	811.7576471	37.96474518	0.03158602	0.003989194	-2.533424869	0.029702758	16	10
374	140	Traj_24hrDox_Well1_mov001.csv	Cytoplasm	1	Cytoplasm	0.032858965	0.048474803	0.034581079	0.051399964	1412	848.5575758	34.00828696	0.044680638	0.002596227	0.717793491	0.019330996	32	10
375	140	Traj_24hrDox_Well1_mov001.csv	Cytoplasm	1	Cytoplasm	0.032858965	0.048474803	0.034581079	0.051399964	1414	803.4951724	27.34658153	0.017200882	0.002872978	-2.719825353	0.021391629	28	10
376	140	Traj_24hrDox_Well1_mov001.csv	Cytoplasm	1	Cytoplasm	0.032858965	0.048474803	0.034581079	0.051399964	1416	1301.928235	71.02927832	0.036497925	0.002838043	0.560817797	0.021131512	33	10
377	140	Traj_24hrDox_Well1_mov001.csv	Cytoplasm	1	Cytoplasm	0.032858965	0.048474803	0.034581079	0.051399964	1417	1269.644211	74.44293825	0.093488802	0.007637452	0.532704518	0.05686697	18	10
378	140	Traj_24hrDox_Well1_mov001.csv	Cytoplasm	1	Cytoplasm	0.032858965	0.048474803	0.034581079	0.051399964	1419	1461.989231	66.47699017	0.144492984	0.006206362	0.888406494	0.046211356	25	10
379	140	Traj_24hrDox_Well1_mov001.csv	Cytoplasm	1	Cytoplasm	0.032858965	0.048474803	0.034581079	0.051399964	1421	1411.678	76.75542297	0.135683096	0.003013606	0.974114208	0.022438723	19	10
380	140	Traj_24hrDox_Well1_mov001.csv	Cytoplasm	1	Cytoplasm	0.032858965	0.048474803	0.034581079	0.051399964	1423	385.44	59.71628687	0.038981029	0.001358343	0.962200796	0.010113958	33	10
381	140	Traj_24hrDox_Well1_mov001.csv	Cytoplasm	1	Cytoplasm	0.032858965	0.048474803	0.034581079	0.051399964	1429	820.3418182	31.55648571	0.022026504	0.000318392	0.992007888	0.002370682	32	10
382	140	Traj_24hrDox_Well1_mov001.csv	Cytoplasm	1	Cytoplasm	0.032858965	0.048474803	0.034581079	0.051399964	1434	728.6557576	39.41288015	0.042308606	0.001370774	0.964453728	0.010206517	32	10
383	140	Traj_24hrDox_Well1_mov001.csv	Cytoplasm	1	Cytoplasm	0.032858965	0.048474803	0.034581079	0.051399964	1437	1137.7375	34.66902643	0.043439677	0.004604629	-0.191987318	0.034285165	15	10
384	140	Traj_24hrDox_Well1_mov001.csv	Cytoplasm	1	Cytoplasm	0.032858965	0.048474803	0.034581079	0.051399964	1441	448.4413333	63.91019573	0.054695355	0.001718252	0.968243926	0.012793766	29	10
385	140	Traj_24hrDox_Well1_mov001.csv	Cytoplasm	1	Cytoplasm	0.032858965	0.048474803	0.034581079	0.051399964	1442	349.696	11.96697723	0.014858755	0.001544594	-0.207946108	0.011500746	19	10
386	140	Traj_24hrDox_Well1_mov001.csv	Cytoplasm	1	Cytoplasm	0.032858965	0.048474803	0.034581079	0.051399964	1453	480.2377778	16.0886349	0.071327235	0.003371284	0.937612339	0.025101923	17	10
387	140	Traj_24hrDox_Well1_mov001.csv	Cytoplasm	1	Cytoplasm	0.032858965	0.048474803	0.034581079	0.051399964	1456	1385.654	82.80481848	0.28733428	0.006409541	0.979603401	0.047724187	19	10
388	140	Traj_24hrDox_Well1_mov001.csv	Cytoplasm	1	Cytoplasm	0.032858965	0.048474803	0.034581079	0.051399964	1459	282.9454545	9.142289711	0.040589459	0.004383203	0.75288276	0.032636471	10	10
389	140	Traj_24hrDox_Well1_mov001.csv	Cytoplasm	1	Cytoplasm	0.032858965	0.048474803	0.034581079	0.051399964	1460	334.52375	14.56415243	0.041332759	0.002145661	0.928119023	0.015976169	31	10
390	140	Traj_24hrDox_Well1_mov001.csv	Cytoplasm	1	Cytoplasm	0.032858965	0.048474803	0.034581079	0.051399964	1462	240.36875	14.79506585	0.054814907	0.000922295	0.989043257	0.00686723	31	10
391	140	Traj_24hrDox_Well1_mov001.csv	Cytoplasm	1	Cytoplasm	0.032858965	0.048474803	0.034581079	0.051399964	1470	403.6892308	17.10206936	0.025590874	0.004974431	-3.108350976	0.03703864	12	10
392	140	Traj_24hrDox_Well1_mov001.csv	Cytoplasm	1	Cytoplasm	0.032858965	0.048474803	0.034581079	0.051399964	1482	799.0304762	56.34067384	0.057255717	0.003205139	0.76062225	0.023864837	20	10
393	140	Traj_24hrDox_Well1_mov001.csv	Cytoplasm	1	Cytoplasm	0.032858965	0.048474803	0.034581079	0.051399964	1491	257.4436364	4.441079461	0.003240924	0.000421577	-0.01504232	0.00313898	10	10
394	140	Traj_24hrDox_Well1_mov001.csv	Cytoplasm	1	Cytoplasm	0.032858965	0.048474803	0.034581079	0.051399964	1497	867.5433333	23.50892289	0.004742547	0.001378272	-3.535294756	0.010262342	11	10
395	140	Traj_24hrDox_Well1_mov001.csv	Cytoplasm	1	Cytoplasm	0.032858965	0.048474803	0.034581079	0.051399964	1501	758.6	34.3427061	0.009617386	0.001136341	-1.78095768	0.00846097	28	10
396	140	Traj_24hrDox_Well1_mov001.csv	Cytoplasm	1	Cytoplasm	0.032858965	0.048474803	0.034581079	0.051399964	1511	977.49	54.52761777	0.021669847	0.006026971	-1.712611954	0.044875646	11	10
397	140	Traj_24hrDox_Well1_mov001.csv	Cytoplasm	1	Cytoplasm	0.032858965	0.048474803	0.034581079	0.051399964	1517	882.4472727	40.90840258	0.007919545	0.000835116	-0.395449117	0.006218113	21	10
398	140	Traj_24hrDox_Well1_mov001.csv	Cytoplasm	1	Cytoplasm	0.032858965	0.048474803	0.034581079	0.051399964	1518	1325.191429	120.0487055	0.024552011	0.000347851	0.990517992	0.002590028	27	10
399	140	Traj_24hrDox_Well1_mov001.csv	Cytoplasm	1	Cytoplasm	0.032858965	0.048474803	0.034581079	0.051399964	1519	1266.12	116.2716607	0.140798247	0.009154508	0.898168677	0.068162674	27	10
400	140	Traj_24hrDox_Well1_mov001.csv	Cytoplasm	1	Cytoplasm	0.032858965	0.048474803	0.034581079	0.051399964	1521	1165.495714	93.36173541	0.038188044	0.002730632	0.510627809	0.020331749	27	10
401	140	Traj_24hrDox_Well1_mov001.csv	Cytoplasm	1	Cytoplasm	0.032858965	0.048474803	0.034581079	0.051399964	1523	1432.466667	94.83497151	0.074772057	0.002567648	0.96087671	0.019118205	20	10
402	140	Traj_24hrDox_Well1_mov001.csv	Cytoplasm	1	Cytoplasm	0.032858965	0.048474803	0.034581079	0.051399964	1533	880.7490909	98.70180706	0.124590151	0.004615857	0.95706403	0.034368764	21	10
403	140	Traj_24hrDox_Well1_mov001.csv	Cytoplasm	1	Cytoplasm	0.032858965	0.048474803	0.034581079	0.051399964	1536	1212.584615	160.3799953	0.071011825	0.003692055	0.825758549	0.027490322	12	10
404	140	Traj_24hrDox_Well1_mov001.csv	Cytoplasm	1	Cytoplasm	0.032858965	0.048474803	0.034581079	0.051399964	1541	1348.530526	33.56259533	0.008887445	0.001219587	-10.80404414	0.009080807	18	10
405	140	Traj_24hrDox_Well1_mov001.csv	Cytoplasm	1	Cytoplasm	0.032858965	0.048474803	0.034581079	0.051399964	1546	348.9214815	19.63198443	0.065427335	0.001772895	0.965890873	0.013200627	26	10
406	140	Traj_24hrDox_Well1_mov001.csv	Cytoplasm	1	Cytoplasm	0.032858965	0.048474803	0.034581079	0.051399964	1548	278.482963	7.137256873	0.005902592	0.000137378	0.971972088	0.001022887	26	10
407	140	Traj_24hrDox_Well1_mov001.csv	Cytoplasm	1	Cytoplasm	0.032858965	0.048474803	0.034581079	0.051399964	1549	200.9323077	4.729544056	0.014547721	0.003520218	-2.257657305	0.02621085	12	10
408	140	Traj_24hrDox_Well1_mov001.csv	Cytoplasm	1	Cytoplasm	0.032858965	0.048474803	0.034581079	0.051399964	1558	445.1228571	25.68525742	0.045132727	0.00099295	0.979328097	0.007393312	13	10
409	140	Traj_24hrDox_Well1_mov001.csv	Cytoplasm	1	Cytoplasm	0.032858965	0.048474803	0.034581079	0.051399964	1569	1346.775238	92.49428665	0.050484217	0.003022543	0.790869473	0.022505263	20	10
410	140	Traj_24hrDox_Well1_mov001.csv	Cytoplasm	1	Cytoplasm	0.032858965	0.048474803	0.034581079	0.051399964	1573	414.4421053	18.2149989	0.005460609	0.000932666	-4.11107166	0.006944446	18	10
411	140	Traj_24hrDox_Well1_mov001.csv	Cytoplasm	1	Cytoplasm	0.032858965	0.048474803	0.034581079	0.051399964	1574	301.4775	8.37852575	0.006822129	0.001242327	-1.181129244	0.009250121	15	10
412	140	Traj_24hrDox_Well1_mov001.csv	Cytoplasm	1	Cytoplasm	0.032858965	0.048474803	0.034581079	0.051399964	1579	352.9616	20.29803373	0.007939792	0.000679367	0.340390234	0.005058437	24	10
413	140	Traj_24hrDox_Well1_mov001.csv	Cytoplasm	1	Cytoplasm	0.032858965	0.048474803	0.034581079	0.051399964	1581	1026.84	43.61930875	0.043087537	0.001482243	0.959437914	0.01103649	24	10
414	140	Traj_24hrDox_Well1_mov001.csv	Cytoplasm	1	Cytoplasm	0.032858965	0.048474803	0.034581079	0.051399964	1583	588.8618182	14.91123178	0.041842589	0.004199744	0.795020667	0.031270472	10	10
415	140	Traj_24hrDox_Well1_mov001.csv	Cytoplasm	1	Cytoplasm	0.032858965	0.048474803	0.034581079	0.051399964	1589	570.6581818	44.63751822	0.068572892	0.005502629	0.332341764	0.040971498	21	10
416	140	Traj_24hrDox_Well1_mov001.csv	Cytoplasm	1	Cytoplasm	0.032858965	0.048474803	0.034581079	0.051399964	1592	1058.443333	68.16506722	0.027248488	0.00378488	0.651807515	0.028181477	11	10
417	140	Traj_24hrDox_Well1_mov001.csv	Cytoplasm	1	Cytoplasm	0.032858965	0.048474803	0.034581079	0.051399964	1593	1154.6496	66.05933554	0.034524614	0.002176807	0.724347181	0.016208078	24	10
418	140	Traj_24hrDox_Well1_mov001.csv	Cytoplasm	1	Cytoplasm	0.032858965	0.048474803	0.034581079	0.051399964	1595	1401.8752	57.90711384	0.099963853	0.004669777	0.940428886	0.034770243	24	10
419	140	Traj_24hrDox_Well1_mov001.csv	Cytoplasm	1	Cytoplasm	0.032858965	0.048474803	0.034581079	0.051399964	1605	303.2583333	19.25125097	0.115735024	0.003471193	0.972167205	0.025845826	23	10
420	140	Traj_24hrDox_Well1_mov001.csv	Cytoplasm	1	Cytoplasm	0.032858965	0.048474803	0.034581079	0.051399964	1607	835.0070588	157.0479386	0.087978156	0.002468711	0.962315304	0.018381536	16	10
421	140	Traj_24hrDox_Well1_mov001.csv	Cytoplasm	1	Cytoplasm	0.032858965	0.048474803	0.034581079	0.051399964	1618	597.9866667	14.14422222	0.02438889	0.002954601	-0.488499632	0.02199938	14	10
422	140	Traj_24hrDox_Well1_mov001.csv	Cytoplasm	1	Cytoplasm	0.032858965	0.048474803	0.034581079	0.051399964	1620	1024.695385	54.60109334	0.009086812	0.001780976	-1.839173095	0.013260795	12	10
423	140	Traj_24hrDox_Well1_mov001.csv	Cytoplasm	1	Cytoplasm	0.032858965	0.048474803	0.034581079	0.051399964	1621	960.1714286	102.7657769	0.034947497	0.006491143	-1.481721415	0.04833178	13	10
424	140	Traj_24hrDox_Well1_mov001.csv	Cytoplasm	1	Cytoplasm	0.032858965	0.048474803	0.034581079	0.051399964	1625	893.2028571	28.45021502	0.016838182	0.002797765	-0.86029717	0.020831607	13	10
425	140	Traj_24hrDox_Well1_mov001.csv	Cytoplasm	1	Cytoplasm	0.032858965	0.048474803	0.034581079	0.051399964	1631	1448.948571	62.50157196	0.094771373	0.012765463	-0.591179983	0.095049141	13	10
426	140	Traj_24hrDox_Well1_mov001.csv	Cytoplasm	1	Cytoplasm	0.032858965	0.048474803	0.034581079	0.051399964	1637	319.24	8.586004115	0.010388522	0.001778829	-1.094018023	0.013244815	11	10
427	140	Traj_24hrDox_Well1_mov001.csv	Cytoplasm	1	Cytoplasm	0.032858965	0.048474803	0.034581079	0.051399964	1645	398.9163636	15.1395348	0.022726137	0.001281271	0.779202272	0.009540095	21	10
428	140	Traj_24hrDox_Well1_mov001.csv	Cytoplasm	1	Cytoplasm	0.032858965	0.048474803	0.034581079	0.051399964	1648	618.0044444	33.95295802	0.118176686	0.007034488	0.782355858	0.052377422	17	10
429	140	Traj_24hrDox_Well1_mov001.csv	Cytoplasm	1	Cytoplasm	0.032858965	0.048474803	0.034581079	0.051399964	1649	958.872381	71.05149051	0.059506305	0.002904016	0.82833756	0.021622734	20	10
430	140	Traj_24hrDox_Well1_mov001.csv	Cytoplasm	1	Cytoplasm	0.032858965	0.048474803	0.034581079	0.051399964	1653	696.4	49.47285316	0.026152978	0.002577067	-0.47323529	0.019188333	13	10
431	140	Traj_24hrDox_Well1_mov001.csv	Cytoplasm	1	Cytoplasm	0.032858965	0.048474803	0.034581079	0.051399964	1654	1051.168889	102.3889209	0.015523803	0.002379512	-1.73320976	0.017717377	17	10
432	140	Traj_24hrDox_Well1_mov001.csv	Cytoplasm	1	Cytoplasm	0.032858965	0.048474803	0.034581079	0.051399964	1655	1289.377778	39.23313616	0.030814721	0.001889686	0.748586433	0.014070229	17	10
433	140	Traj_24hrDox_Well1_mov001.csv	Cytoplasm	1	Cytoplasm	0.032858965	0.048474803	0.034581079	0.051399964	1659	801.4123077	67.93988181	0.054342586	0.002752892	0.930280656	0.020497492	12	10
434	140	Traj_24hrDox_Well1_mov001.csv	Cytoplasm	1	Cytoplasm	0.032858965	0.048474803	0.034581079	0.051399964	1660	636.0215385	36.02352604	0.049236004	0.002036201	0.944079197	0.015161151	12	10
435	140	Traj_24hrDox_Well1_mov001.csv	Cytoplasm	1	Cytoplasm	0.032858965	0.048474803	0.034581079	0.051399964	1661	467.7180952	10.30545654	0.009511282	0.001358284	-1.059837858	0.010113515	20	10
436	140	Traj_24hrDox_Well1_mov001.csv	Cytoplasm	1	Cytoplasm	0.032858965	0.048474803	0.034581079	0.051399964	1663	814.5415385	44.35248356	0.056518182	0.002717719	0.909558147	0.020235603	12	10
437	140	Traj_24hrDox_Well1_mov001.csv	Cytoplasm	1	Cytoplasm	0.032858965	0.048474803	0.034581079	0.051399964	1665	339.6571429	15.82686118	0.011792044	0.001141183	0.375776605	0.008497027	13	10
438	140	Traj_24hrDox_Well1_mov001.csv	Cytoplasm	1	Cytoplasm	0.032858965	0.048474803	0.034581079	0.051399964	1672	1477.287619	194.2080987	0.076561867	0.010320479	-0.224317444	0.076844268	20	10
439	140	Traj_24hrDox_Well1_mov001.csv	Cytoplasm	1	Cytoplasm	0.032858965	0.048474803	0.034581079	0.051399964	1679	917.016	29.60144789	0.035903118	0.004618917	-0.966670279	0.03439155	14	10
440	140	Traj_24hrDox_Well1_mov001.csv	Cytoplasm	1	Cytoplasm	0.032858965	0.048474803	0.034581079	0.051399964	1683	1329.743529	95.76088658	0.031846283	0.003341844	0.006946159	0.024882714	16	10
441	140	Traj_24hrDox_Well1_mov001.csv	Cytoplasm	1	Cytoplasm	0.032858965	0.048474803	0.034581079	0.051399964	1685	459.906	31.73406063	0.041580509	0.001184834	0.972766669	0.00882204	19	10
442	140	Traj_24hrDox_Well1_mov001.csv	Cytoplasm	1	Cytoplasm	0.032858965	0.048474803	0.034581079	0.051399964	1691	342.9272727	7.168087219	0.002901605	0.000588124	-1.248975869	0.004379058	10	10
443	140	Traj_24hrDox_Well1_mov001.csv	Cytoplasm	1	Cytoplasm	0.032858965	0.048474803	0.034581079	0.051399964	1703	997.48	51.10609245	0.005734861	0.000784956	-0.567448114	0.005844626	13	10
444	140	Traj_24hrDox_Well1_mov001.csv	Cytoplasm	1	Cytoplasm	0.032858965	0.048474803	0.034581079	0.051399964	1712	888.2466667	96.40237318	0.037585354	0.003651647	0.214080954	0.027189451	11	10
445	140	Traj_24hrDox_Well1_mov001.csv	Cytoplasm	1	Cytoplasm	0.032858965	0.048474803	0.034581079	0.051399964	1715	456.2444444	21.63590797	0.00203748	0.000317972	-3.744569629	0.00236756	17	10
446	140	Traj_24hrDox_Well1_mov001.csv	Cytoplasm	1	Cytoplasm	0.032858965	0.048474803	0.034581079	0.051399964	1717	932.0307692	68.29349541	0.035983885	0.007125439	-1.422348261	0.053054624	12	10
447	140	Traj_24hrDox_Well1_mov001.csv	Cytoplasm	1	Cytoplasm	0.032858965	0.048474803	0.034581079	0.051399964	1720	761.4711111	14.46014326	0.002955783	0.000522151	-4.354802206	0.003887834	17	10
448	140	Traj_24hrDox_Well1_mov001.csv	Cytoplasm	1	Cytoplasm	0.032858965	0.048474803	0.034581079	0.051399964	1726	331.2711111	10.08664292	0.015093037	0.001861514	-0.521056982	0.013860466	17	10
449	140	Traj_24hrDox_Well1_mov001.csv	Cytoplasm	1	Cytoplasm	0.032858965	0.048474803	0.034581079	0.051399964	1728	329.3577778	15.22485963	0.055763269	0.001916764	0.960928593	0.014271846	17	10
450	140	Traj_24hrDox_Well1_mov001.csv	Cytoplasm	1	Cytoplasm	0.032858965	0.048474803	0.034581079	0.051399964	1734	625.7435294	26.83199165	0.037727238	0.001630539	0.916526002	0.012140677	16	10
451	140	Traj_24hrDox_Well1_mov001.csv	Cytoplasm	1	Cytoplasm	0.032858965	0.048474803	0.034581079	0.051399964	1737	530.5458824	26.31729985	0.02293599	0.003510606	-0.331756621	0.026139284	16	10
452	140	Traj_24hrDox_Well1_mov001.csv	Cytoplasm	1	Cytoplasm	0.032858965	0.048474803	0.034581079	0.051399964	1743	1127.805	149.2501456	0.080174834	0.00515994	0.697798672	0.038419901	15	10
453	140	Traj_24hrDox_Well1_mov001.csv	Cytoplasm	1	Cytoplasm	0.032858965	0.048474803	0.034581079	0.051399964	1748	255.6675	8.282230602	0.012597118	0.000767929	0.902442068	0.005717853	15	10
454	140	Traj_24hrDox_Well1_mov001.csv	Cytoplasm	1	Cytoplasm	0.032858965	0.048474803	0.034581079	0.051399964	1751	222.04	9.987333154	0.01044826	0.001430201	-2.950206842	0.010648994	16	10
455	140	Traj_24hrDox_Well1_mov001.csv	Cytoplasm	1	Cytoplasm	0.032858965	0.048474803	0.034581079	0.051399964	1757	823.5275	45.1592011	0.035661472	0.003632816	0.325420993	0.027049235	15	10
456	140	Traj_24hrDox_Well1_mov001.csv	Cytoplasm	1	Cytoplasm	0.032858965	0.048474803	0.034581079	0.051399964	1761	968.15	55.74091944	0.078906275	0.008760488	0.294665809	0.065228876	15	10
457	140	Traj_24hrDox_Well1_mov001.csv	Cytoplasm	1	Cytoplasm	0.032858965	0.048474803	0.034581079	0.051399964	1763	1550.965	189.1390895	0.143560091	0.007444097	0.876373112	0.055427287	15	10
458	140	Traj_24hrDox_Well1_mov001.csv	Cytoplasm	1	Cytoplasm	0.032858965	0.048474803	0.034581079	0.051399964	1768	449.8763636	7.596639535	0.040384529	0.003032525	0.828879579	0.022579585	10	10
459	140	Traj_24hrDox_Well1_mov001.csv	Cytoplasm	1	Cytoplasm	0.032858965	0.048474803	0.034581079	0.051399964	1772	784.215	40.17757552	0.003740732	0.000728678	-5.037008513	0.005425592	15	10
460	140	Traj_24hrDox_Well1_mov001.csv	Cytoplasm	1	Cytoplasm	0.032858965	0.048474803	0.034581079	0.051399964	1774	395.975	16.35593394	0.041039276	0.002101688	0.930988919	0.015648754	15	10
461	140	Traj_24hrDox_Well1_mov001.csv	Cytoplasm	1	Cytoplasm	0.032858965	0.048474803	0.034581079	0.051399964	1775	309.5314286	11.54994549	0.043433632	0.002303947	0.804223442	0.017154736	13	10
462	140	Traj_24hrDox_Well1_mov001.csv	Cytoplasm	1	Cytoplasm	0.032858965	0.048474803	0.034581079	0.051399964	1792	1138.543333	91.97429997	0.037447505	0.008617658	-2.477904067	0.064165395	11	10
463	140	Traj_24hrDox_Well1_mov001.csv	Cytoplasm	1	Cytoplasm	0.032858965	0.048474803	0.034581079	0.051399964	1793	1392	55.52304699	0.00798236	0.001267708	-2.178825157	0.009439104	14	10
464	140	Traj_24hrDox_Well1_mov001.csv	Cytoplasm	1	Cytoplasm	0.032858965	0.048474803	0.034581079	0.051399964	1794	1407.406667	101.6995665	0.106340263	0.008369358	0.59513836	0.062316601	11	10
465	140	Traj_24hrDox_Well1_mov001.csv	Cytoplasm	1	Cytoplasm	0.032858965	0.048474803	0.034581079	0.051399964	1800	881.0657143	46.60481546	0.011118749	0.002033569	-3.405596516	0.015141559	13	10
466	140	Traj_24hrDox_Well1_mov001.csv	Cytoplasm	1	Cytoplasm	0.032858965	0.048474803	0.034581079	0.051399964	1802	769.55	32.70750831	0.11091266	0.008182018	0.624619644	0.060921703	11	10
467	140	Traj_24hrDox_Well1_mov001.csv	Cytoplasm	1	Cytoplasm	0.032858965	0.048474803	0.034581079	0.051399964	1807	1210.785714	137.834578	0.074894945	0.003082216	0.944242102	0.02294958	13	10
468	140	Traj_24hrDox_Well1_mov001.csv	Cytoplasm	1	Cytoplasm	0.032858965	0.048474803	0.034581079	0.051399964	1808	891.3971429	37.79012256	0.005509329	0.000860852	-6.516710858	0.006409733	13	10
469	140	Traj_24hrDox_Well1_mov001.csv	Cytoplasm	1	Cytoplasm	0.032858965	0.048474803	0.034581079	0.051399964	1822	960.1507692	52.02346016	0.011986712	0.002523792	-3.123615054	0.018791663	12	10
470	140	Traj_24hrDox_Well1_mov001.csv	Cytoplasm	1	Cytoplasm	0.032858965	0.048474803	0.034581079	0.051399964	1826	935.5415385	31.68298982	0.004592549	0.00061324	-0.731704504	0.004566066	12	10
471	140	Traj_24hrDox_Well1_mov001.csv	Cytoplasm	1	Cytoplasm	0.032858965	0.048474803	0.034581079	0.051399964	1827	1228.55	77.71964852	0.078193341	0.011114827	-0.418991167	0.082758827	11	10
472	140	Traj_24hrDox_Well1_mov001.csv	Cytoplasm	1	Cytoplasm	0.032858965	0.048474803	0.034581079	0.051399964	1831	1492.735385	68.1959431	0.046106826	0.003989799	0.481624994	0.029707265	12	10
473	140	Traj_24hrDox_Well1_mov001.csv	Cytoplasm	1	Cytoplasm	0.032858965	0.048474803	0.034581079	0.051399964	1832	990.4030769	99.52890569	0.021934226	0.004126524	-1.177988361	0.030725287	12	10
474	140	Traj_24hrDox_Well1_mov001.csv	Cytoplasm	1	Cytoplasm	0.032858965	0.048474803	0.034581079	0.051399964	1834	1588.824615	105.3566363	0.032475033	0.001483218	0.889306366	0.011043751	12	10
475	140	Traj_24hrDox_Well1_mov001.csv	Cytoplasm	1	Cytoplasm	0.032858965	0.048474803	0.034581079	0.051399964	1842	601.35	23.6848144	0.074409079	0.004562693	0.884688417	0.033972922	11	10
476	140	Traj_24hrDox_Well1_mov001.csv	Cytoplasm	1	Cytoplasm	0.032858965	0.048474803	0.034581079	0.051399964	1844	434.2866667	9.909346878	0.001059509	9.59E-05	0.666497627	0.000713909	11	10
477	140	Traj_24hrDox_Well1_mov001.csv	Cytoplasm	1	Cytoplasm	0.032858965	0.048474803	0.034581079	0.051399964	1845	1525.496667	82.21925072	0.100129506	0.010231706	0.468728421	0.07618328	11	10
478	140	Traj_24hrDox_Well1_mov001.csv	Cytoplasm	1	Cytoplasm	0.032858965	0.048474803	0.034581079	0.051399964	1861	520.8363636	32.74796073	0.029314421	0.004328009	0.026180147	0.03222551	10	10
479	140	Traj_24hrDox_Well1_mov001.csv	Cytoplasm	1	Cytoplasm	0.032858965	0.048474803	0.034581079	0.051399964	1865	795.4436364	20.27645624	0.018828386	0.00293849	-3.356388108	0.021879418	10	10
480	140	Traj_24hrDox_Well1_mov001.csv	Cytoplasm	1	Cytoplasm	0.032858965	0.048474803	0.034581079	0.051399964	1867	1441.512727	64.05210338	0.070047004	0.009572652	-0.313064031	0.07127609	10	10
481	140	Traj_24hrDox_Well1_mov001.csv	Cytoplasm	1	Cytoplasm	0.032858965	0.048474803	0.034581079	0.051399964	1868	320.0363636	21.11166815	0.01796192	0.001235892	0.872701142	0.009202211	10	10
482	160	Traj_24hrDox_Well1_mov002.csv	Cytoplasm	1	Cytoplasm	0.044759017	0.058026759	0.045262743	0.059321057	1	424.4918627	19.54457677	0.02110316	0.000782903	0.913639816	0.005829339	33	10
483	160	Traj_24hrDox_Well1_mov002.csv	Cytoplasm	1	Cytoplasm	0.044759017	0.058026759	0.045262743	0.059321057	3	235.1802247	6.506985352	0.01691867	0.001379663	0.349936405	0.010272698	88	10
484	160	Traj_24hrDox_Well1_mov002.csv	Cytoplasm	1	Cytoplasm	0.044759017	0.058026759	0.045262743	0.059321057	4	404.1225	15.42555327	0.076462546	0.00442288	0.913185848	0.032931895	15	10
485	160	Traj_24hrDox_Well1_mov002.csv	Cytoplasm	1	Cytoplasm	0.044759017	0.058026759	0.045262743	0.059321057	6	390.4437037	33.93073229	0.027263022	0.000743972	0.962007454	0.005539468	53	10
486	160	Traj_24hrDox_Well1_mov002.csv	Cytoplasm	1	Cytoplasm	0.044759017	0.058026759	0.045262743	0.059321057	7	439.3948235	22.53064071	0.030993392	0.001682391	0.7925694	0.012526754	84	10
487	160	Traj_24hrDox_Well1_mov002.csv	Cytoplasm	1	Cytoplasm	0.044759017	0.058026759	0.045262743	0.059321057	10	463.4	25.28697886	0.026124358	0.000790257	0.950112885	0.0058841	31	10
488	160	Traj_24hrDox_Well1_mov002.csv	Cytoplasm	1	Cytoplasm	0.044759017	0.058026759	0.045262743	0.059321057	12	464.7666667	20.42070083	0.047072895	0.005957274	-0.109936075	0.044356699	11	10
489	160	Traj_24hrDox_Well1_mov002.csv	Cytoplasm	1	Cytoplasm	0.044759017	0.058026759	0.045262743	0.059321057	14	299.07	12.78311517	0.037055465	0.00725224	-1.017631818	0.053998759	11	10
490	160	Traj_24hrDox_Well1_mov002.csv	Cytoplasm	1	Cytoplasm	0.044759017	0.058026759	0.045262743	0.059321057	16	263.8128571	11.83205841	0.041564261	0.005029348	-0.232232032	0.037447538	27	10
491	160	Traj_24hrDox_Well1_mov002.csv	Cytoplasm	1	Cytoplasm	0.044759017	0.058026759	0.045262743	0.059321057	17	475.9316923	41.15415805	0.135116853	0.003097147	0.976365364	0.023060751	64	10
492	160	Traj_24hrDox_Well1_mov002.csv	Cytoplasm	1	Cytoplasm	0.044759017	0.058026759	0.045262743	0.059321057	21	501.4333333	27.64880146	0.132314693	0.001288719	0.996342899	0.009595546	23	10
493	160	Traj_24hrDox_Well1_mov002.csv	Cytoplasm	1	Cytoplasm	0.044759017	0.058026759	0.045262743	0.059321057	22	357.0105263	15.02050159	0.015405348	0.001866023	-1.428576618	0.013894044	18	10
494	160	Traj_24hrDox_Well1_mov002.csv	Cytoplasm	1	Cytoplasm	0.044759017	0.058026759	0.045262743	0.059321057	23	626.548	56.9123346	0.068171643	0.001977636	0.956574019	0.014725089	59	10
495	160	Traj_24hrDox_Well1_mov002.csv	Cytoplasm	1	Cytoplasm	0.044759017	0.058026759	0.045262743	0.059321057	24	508.7226667	33.65979906	0.029632068	0.00414602	-0.311973329	0.030870453	14	10
496	160	Traj_24hrDox_Well1_mov002.csv	Cytoplasm	1	Cytoplasm	0.044759017	0.058026759	0.045262743	0.059321057	26	501.2716667	17.15421417	0.042798543	0.008103927	-1.076806044	0.060340257	23	10
497	160	Traj_24hrDox_Well1_mov002.csv	Cytoplasm	1	Cytoplasm	0.044759017	0.058026759	0.045262743	0.059321057	27	365.9586885	28.05978065	0.087752557	0.002844213	0.967481807	0.021177455	60	10
498	160	Traj_24hrDox_Well1_mov002.csv	Cytoplasm	1	Cytoplasm	0.044759017	0.058026759	0.045262743	0.059321057	30	470.7666667	10.02116871	0.037195227	0.001566517	0.943777411	0.01166398	23	10
499	160	Traj_24hrDox_Well1_mov002.csv	Cytoplasm	1	Cytoplasm	0.044759017	0.058026759	0.045262743	0.059321057	32	245.2340426	26.12720826	0.027510155	0.001669248	0.73442235	0.012428895	46	10
500	160	Traj_24hrDox_Well1_mov002.csv	Cytoplasm	1	Cytoplasm	0.044759017	0.058026759	0.045262743	0.059321057	34	421.0905263	19.3348808	0.230931536	0.004465524	0.986326099	0.033249417	18	10
501	160	Traj_24hrDox_Well1_mov002.csv	Cytoplasm	1	Cytoplasm	0.044759017	0.058026759	0.045262743	0.059321057	36	349.2792	14.17949955	0.01471798	0.000887975	0.678375866	0.006611691	99	10
502	160	Traj_24hrDox_Well1_mov002.csv	Cytoplasm	1	Cytoplasm	0.044759017	0.058026759	0.045262743	0.059321057	40	328.4681481	7.09411704	0.029502707	0.005493773	-4.44012613	0.040905557	26	10
503	160	Traj_24hrDox_Well1_mov002.csv	Cytoplasm	1	Cytoplasm	0.044759017	0.058026759	0.045262743	0.059321057	41	377.6763636	19.88634217	0.280954896	0.013127682	0.921832285	0.097746147	10	10
504	160	Traj_24hrDox_Well1_mov002.csv	Cytoplasm	1	Cytoplasm	0.044759017	0.058026759	0.045262743	0.059321057	42	502.1185714	24.37816232	0.069402466	0.00117291	0.986366515	0.008733257	27	10
505	160	Traj_24hrDox_Well1_mov002.csv	Cytoplasm	1	Cytoplasm	0.044759017	0.058026759	0.045262743	0.059321057	45	524.8488	29.80830144	0.022774447	0.000440441	0.984343901	0.003279436	99	10
506	160	Traj_24hrDox_Well1_mov002.csv	Cytoplasm	1	Cytoplasm	0.044759017	0.058026759	0.045262743	0.059321057	46	658.9308	28.07676611	0.01887019	0.00011646	0.9983009	0.000867137	99	10
507	160	Traj_24hrDox_Well1_mov002.csv	Cytoplasm	1	Cytoplasm	0.044759017	0.058026759	0.045262743	0.059321057	47	396.883871	16.95704282	0.018892178	0.001629728	0.282013845	0.012134634	30	10
508	160	Traj_24hrDox_Well1_mov002.csv	Cytoplasm	1	Cytoplasm	0.044759017	0.058026759	0.045262743	0.059321057	50	518.2032	27.28590768	0.020662486	0.000638057	0.947298954	0.004750844	99	10
509	160	Traj_24hrDox_Well1_mov002.csv	Cytoplasm	1	Cytoplasm	0.044759017	0.058026759	0.045262743	0.059321057	53	508.2464706	45.20614045	0.043753114	0.001361994	0.947293921	0.01014114	67	10
510	160	Traj_24hrDox_Well1_mov002.csv	Cytoplasm	1	Cytoplasm	0.044759017	0.058026759	0.045262743	0.059321057	54	620.604	24.06398881	0.024827512	0.000329351	0.991657572	0.002452281	29	10
511	160	Traj_24hrDox_Well1_mov002.csv	Cytoplasm	1	Cytoplasm	0.044759017	0.058026759	0.045262743	0.059321057	55	346.6166292	38.68768631	0.021737107	0.00121613	0.786472398	0.009055066	88	10
512	160	Traj_24hrDox_Well1_mov002.csv	Cytoplasm	1	Cytoplasm	0.044759017	0.058026759	0.045262743	0.059321057	57	487.384	28.07862789	0.07056828	0.005900308	0.450155623	0.043932539	29	10
513	160	Traj_24hrDox_Well1_mov002.csv	Cytoplasm	1	Cytoplasm	0.044759017	0.058026759	0.045262743	0.059321057	60	752.678	48.36496662	0.019979039	0.000160293	0.997413647	0.001193512	99	10
514	160	Traj_24hrDox_Well1_mov002.csv	Cytoplasm	1	Cytoplasm	0.044759017	0.058026759	0.045262743	0.059321057	69	551.9368	50.60684291	0.058571679	0.000493625	0.997277809	0.003675435	99	10
515	160	Traj_24hrDox_Well1_mov002.csv	Cytoplasm	1	Cytoplasm	0.044759017	0.058026759	0.045262743	0.059321057	71	355.8525714	12.74761341	0.014665875	0.000315917	0.976581034	0.002352253	34	10
516	160	Traj_24hrDox_Well1_mov002.csv	Cytoplasm	1	Cytoplasm	0.044759017	0.058026759	0.045262743	0.059321057	72	459.9475	32.83897446	0.026694843	0.001777665	0.588466312	0.013236142	31	10
517	160	Traj_24hrDox_Well1_mov002.csv	Cytoplasm	1	Cytoplasm	0.044759017	0.058026759	0.045262743	0.059321057	73	272.0109091	9.336825872	0.182094486	0.008760386	0.89700668	0.065228116	21	10
518	160	Traj_24hrDox_Well1_mov002.csv	Cytoplasm	1	Cytoplasm	0.044759017	0.058026759	0.045262743	0.059321057	74	361.9332	16.22137065	0.040476283	0.000672755	0.986301936	0.005009198	99	10
519	160	Traj_24hrDox_Well1_mov002.csv	Cytoplasm	1	Cytoplasm	0.044759017	0.058026759	0.045262743	0.059321057	75	288.9195122	12.58453483	0.030341047	0.000843007	0.960215686	0.006276864	81	10
520	160	Traj_24hrDox_Well1_mov002.csv	Cytoplasm	1	Cytoplasm	0.044759017	0.058026759	0.045262743	0.059321057	77	343.0538462	10.44162641	0.039019211	0.00279829	0.653818104	0.020835519	25	10
521	160	Traj_24hrDox_Well1_mov002.csv	Cytoplasm	1	Cytoplasm	0.044759017	0.058026759	0.045262743	0.059321057	78	755.5284	81.34149215	0.008689189	0.000466436	0.76208157	0.003472989	99	10
522	160	Traj_24hrDox_Well1_mov002.csv	Cytoplasm	1	Cytoplasm	0.044759017	0.058026759	0.045262743	0.059321057	80	336.5733333	11.83251265	0.040632368	0.002301068	0.851256515	0.017133301	11	10
523	160	Traj_24hrDox_Well1_mov002.csv	Cytoplasm	1	Cytoplasm	0.044759017	0.058026759	0.045262743	0.059321057	81	558.7332	25.15061259	0.029194561	0.00041319	0.991114691	0.003076531	99	10
524	160	Traj_24hrDox_Well1_mov002.csv	Cytoplasm	1	Cytoplasm	0.044759017	0.058026759	0.045262743	0.059321057	82	480.2923077	26.51391918	0.010925424	0.002906628	-1.883977009	0.021642185	12	10
525	160	Traj_24hrDox_Well1_mov002.csv	Cytoplasm	1	Cytoplasm	0.044759017	0.058026759	0.045262743	0.059321057	84	459.1233333	13.14971694	0.020147163	0.007109187	-1.812492992	0.052933618	11	10
526	160	Traj_24hrDox_Well1_mov002.csv	Cytoplasm	1	Cytoplasm	0.044759017	0.058026759	0.045262743	0.059321057	86	497.4552941	19.62589649	0.039829491	0.000468433	0.993754149	0.003487863	33	10
527	160	Traj_24hrDox_Well1_mov002.csv	Cytoplasm	1	Cytoplasm	0.044759017	0.058026759	0.045262743	0.059321057	88	719.6493023	39.21643304	0.04933062	0.002895769	0.702845684	0.021561332	42	10
528	160	Traj_24hrDox_Well1_mov002.csv	Cytoplasm	1	Cytoplasm	0.044759017	0.058026759	0.045262743	0.059321057	91	680.4088889	40.02035605	0.127088678	0.007897648	0.904363801	0.058804344	17	10
529	160	Traj_24hrDox_Well1_mov002.csv	Cytoplasm	1	Cytoplasm	0.044759017	0.058026759	0.045262743	0.059321057	92	511.1942857	18.76703406	0.044716958	0.00142236	0.95857154	0.010590617	13	10
530	160	Traj_24hrDox_Well1_mov002.csv	Cytoplasm	1	Cytoplasm	0.044759017	0.058026759	0.045262743	0.059321057	97	700.8628	57.39033069	0.020886122	0.000622577	0.947669084	0.004635586	99	10
531	160	Traj_24hrDox_Well1_mov002.csv	Cytoplasm	1	Cytoplasm	0.044759017	0.058026759	0.045262743	0.059321057	98	607.65	22.34974113	0.048177182	0.002264342	0.924592198	0.01685985	27	10
532	160	Traj_24hrDox_Well1_mov002.csv	Cytoplasm	1	Cytoplasm	0.044759017	0.058026759	0.045262743	0.059321057	100	287.3232653	17.37885337	0.035468111	0.000366011	0.995317777	0.002725244	48	10
533	160	Traj_24hrDox_Well1_mov002.csv	Cytoplasm	1	Cytoplasm	0.044759017	0.058026759	0.045262743	0.059321057	101	741.8026667	61.55871425	0.099655037	0.003623248	0.958846745	0.026977995	14	10
534	160	Traj_24hrDox_Well1_mov002.csv	Cytoplasm	1	Cytoplasm	0.044759017	0.058026759	0.045262743	0.059321057	102	648.8771429	15.35640928	0.036553143	0.005879833	-0.685073518	0.043780087	13	10
535	160	Traj_24hrDox_Well1_mov002.csv	Cytoplasm	1	Cytoplasm	0.044759017	0.058026759	0.045262743	0.059321057	104	616.2218182	10.59001744	0.004370765	0.000424328	0.344205998	0.003159467	10	10
536	160	Traj_24hrDox_Well1_mov002.csv	Cytoplasm	1	Cytoplasm	0.044759017	0.058026759	0.045262743	0.059321057	105	765.7633333	45.91869856	0.134785233	0.005377968	0.952411066	0.040043298	35	10
537	160	Traj_24hrDox_Well1_mov002.csv	Cytoplasm	1	Cytoplasm	0.044759017	0.058026759	0.045262743	0.059321057	106	694.6332	25.28619168	0.027165533	0.000652244	0.980948822	0.004856479	99	10
538	160	Traj_24hrDox_Well1_mov002.csv	Cytoplasm	1	Cytoplasm	0.044759017	0.058026759	0.045262743	0.059321057	108	559.7609412	30.8095435	0.023366944	0.000253983	0.99506688	0.001891111	84	10
539	160	Traj_24hrDox_Well1_mov002.csv	Cytoplasm	1	Cytoplasm	0.044759017	0.058026759	0.045262743	0.059321057	111	393.1774545	28.82461248	0.023555063	0.001439889	0.71474656	0.010721129	54	10
540	160	Traj_24hrDox_Well1_mov002.csv	Cytoplasm	1	Cytoplasm	0.044759017	0.058026759	0.045262743	0.059321057	113	738.2218182	25.32449975	0.026556784	0.00045316	0.988895679	0.003374143	21	10
541	160	Traj_24hrDox_Well1_mov002.csv	Cytoplasm	1	Cytoplasm	0.044759017	0.058026759	0.045262743	0.059321057	115	640.6964706	19.74216894	0.057218666	0.001175621	0.984258818	0.008753445	16	10
542	160	Traj_24hrDox_Well1_mov002.csv	Cytoplasm	1	Cytoplasm	0.044759017	0.058026759	0.045262743	0.059321057	120	682.5213793	21.03264453	0.062901027	0.001167452	0.985988766	0.00869262	28	10
543	160	Traj_24hrDox_Well1_mov002.csv	Cytoplasm	1	Cytoplasm	0.044759017	0.058026759	0.045262743	0.059321057	121	771.3272727	52.90949753	0.042810684	0.002651627	0.764981601	0.019743494	10	10
544	160	Traj_24hrDox_Well1_mov002.csv	Cytoplasm	1	Cytoplasm	0.044759017	0.058026759	0.045262743	0.059321057	123	553.0947945	34.45842029	0.020317881	0.001090654	0.764401973	0.008120797	72	10
545	160	Traj_24hrDox_Well1_mov002.csv	Cytoplasm	1	Cytoplasm	0.044759017	0.058026759	0.045262743	0.059321057	124	771.6342857	55.33200336	0.034273587	0.001939352	0.889310802	0.014440033	13	10
546	160	Traj_24hrDox_Well1_mov002.csv	Cytoplasm	1	Cytoplasm	0.044759017	0.058026759	0.045262743	0.059321057	126	376.5267606	22.76865252	0.041935692	0.000857592	0.979072713	0.00638546	70	10
547	160	Traj_24hrDox_Well1_mov002.csv	Cytoplasm	1	Cytoplasm	0.044759017	0.058026759	0.045262743	0.059321057	127	573.0895238	50.31912847	0.103488795	0.005183821	0.933572724	0.038597713	41	10
548	160	Traj_24hrDox_Well1_mov002.csv	Cytoplasm	1	Cytoplasm	0.044759017	0.058026759	0.045262743	0.059321057	128	536.3410526	19.84887479	0.019049354	0.002148821	-0.765550944	0.015999702	18	10
549	160	Traj_24hrDox_Well1_mov002.csv	Cytoplasm	1	Cytoplasm	0.044759017	0.058026759	0.045262743	0.059321057	130	502.8355556	18.1072503	0.083800523	0.005892247	0.682172697	0.043872513	17	10
550	160	Traj_24hrDox_Well1_mov002.csv	Cytoplasm	1	Cytoplasm	0.044759017	0.058026759	0.045262743	0.059321057	134	417.8572549	25.0544333	0.057790816	0.002686958	0.883579545	0.020006566	50	10
551	160	Traj_24hrDox_Well1_mov002.csv	Cytoplasm	1	Cytoplasm	0.044759017	0.058026759	0.045262743	0.059321057	135	547.4104348	15.25223162	0.051507907	0.00085313	0.990051816	0.006352236	22	10
552	160	Traj_24hrDox_Well1_mov002.csv	Cytoplasm	1	Cytoplasm	0.044759017	0.058026759	0.045262743	0.059321057	136	236.3018182	11.00298622	0.021752017	0.001219065	0.861673489	0.009076922	10	10
553	160	Traj_24hrDox_Well1_mov002.csv	Cytoplasm	1	Cytoplasm	0.044759017	0.058026759	0.045262743	0.059321057	141	426.6213333	12.08571932	0.018384425	0.003056083	-0.964680247	0.022754997	14	10
554	160	Traj_24hrDox_Well1_mov002.csv	Cytoplasm	1	Cytoplasm	0.044759017	0.058026759	0.045262743	0.059321057	143	310.4184	22.35070248	0.093610045	0.003683187	0.954400399	0.02742429	99	10
555	160	Traj_24hrDox_Well1_mov002.csv	Cytoplasm	1	Cytoplasm	0.044759017	0.058026759	0.045262743	0.059321057	144	317.3128	20.35620034	0.017569888	0.000369897	0.977540657	0.002754182	99	10
556	160	Traj_24hrDox_Well1_mov002.csv	Cytoplasm	1	Cytoplasm	0.044759017	0.058026759	0.045262743	0.059321057	145	373.5296	25.93783406	0.039596865	0.001659143	0.887602143	0.01235365	24	10
557	160	Traj_24hrDox_Well1_mov002.csv	Cytoplasm	1	Cytoplasm	0.044759017	0.058026759	0.045262743	0.059321057	147	329.2872	33.40626355	0.013110067	0.000190081	0.989732566	0.001415305	99	10
558	160	Traj_24hrDox_Well1_mov002.csv	Cytoplasm	1	Cytoplasm	0.044759017	0.058026759	0.045262743	0.059321057	148	486.2834783	53.06429362	0.071720696	0.002869025	0.952950219	0.021362198	22	10
559	160	Traj_24hrDox_Well1_mov002.csv	Cytoplasm	1	Cytoplasm	0.044759017	0.058026759	0.045262743	0.059321057	150	223.028	5.723930118	0.00472845	0.0001103	0.97162398	0.000821272	19	10
560	160	Traj_24hrDox_Well1_mov002.csv	Cytoplasm	1	Cytoplasm	0.044759017	0.058026759	0.045262743	0.059321057	151	390.4344	14.56791875	0.016254626	0.000998479	0.666542636	0.007434482	99	10
561	160	Traj_24hrDox_Well1_mov002.csv	Cytoplasm	1	Cytoplasm	0.044759017	0.058026759	0.045262743	0.059321057	153	505.4572973	39.75447951	0.060710247	0.002088933	0.960358115	0.015553784	36	10
562	160	Traj_24hrDox_Well1_mov002.csv	Cytoplasm	1	Cytoplasm	0.044759017	0.058026759	0.045262743	0.059321057	154	470.0947368	49.09421441	0.040502229	0.002522088	0.720908746	0.018778973	18	10
563	160	Traj_24hrDox_Well1_mov002.csv	Cytoplasm	1	Cytoplasm	0.044759017	0.058026759	0.045262743	0.059321057	156	418.2275	15.61084699	0.038490357	0.001316096	0.937277523	0.009799396	15	10
564	160	Traj_24hrDox_Well1_mov002.csv	Cytoplasm	1	Cytoplasm	0.044759017	0.058026759	0.045262743	0.059321057	157	342.2981818	7.996678649	0.004421411	0.000232741	0.867427758	0.001732947	10	10
565	160	Traj_24hrDox_Well1_mov002.csv	Cytoplasm	1	Cytoplasm	0.044759017	0.058026759	0.045262743	0.059321057	164	366.1446154	18.66279582	0.014683275	0.000874401	0.756121165	0.006510616	12	10
566	160	Traj_24hrDox_Well1_mov002.csv	Cytoplasm	1	Cytoplasm	0.044759017	0.058026759	0.045262743	0.059321057	166	235.7054545	5.641360835	0.042857526	0.008307621	0.413494732	0.061856921	10	10
567	160	Traj_24hrDox_Well1_mov002.csv	Cytoplasm	1	Cytoplasm	0.044759017	0.058026759	0.045262743	0.059321057	167	427.1155556	25.2835214	0.037537267	0.005403177	-0.53500109	0.040231001	26	10
568	160	Traj_24hrDox_Well1_mov002.csv	Cytoplasm	1	Cytoplasm	0.044759017	0.058026759	0.045262743	0.059321057	168	207.607619	5.130311329	0.000539126	9.07E-05	-8.362661216	0.000674969	20	10
569	160	Traj_24hrDox_Well1_mov002.csv	Cytoplasm	1	Cytoplasm	0.044759017	0.058026759	0.045262743	0.059321057	171	326.1317172	13.91581413	0.014927639	0.000231589	0.98840841	0.001724367	98	10
570	160	Traj_24hrDox_Well1_mov002.csv	Cytoplasm	1	Cytoplasm	0.044759017	0.058026759	0.045262743	0.059321057	172	479.3096296	42.88926322	0.050355673	0.000357088	0.997941037	0.002658807	26	10
571	160	Traj_24hrDox_Well1_mov002.csv	Cytoplasm	1	Cytoplasm	0.044759017	0.058026759	0.045262743	0.059321057	173	473.8133333	17.85869076	0.088769546	0.005431623	0.904944878	0.040442798	14	10
572	160	Traj_24hrDox_Well1_mov002.csv	Cytoplasm	1	Cytoplasm	0.044759017	0.058026759	0.045262743	0.059321057	176	282.5964	6.73853894	0.003303094	0.000445361	-9.158120603	0.003316068	99	10
573	160	Traj_24hrDox_Well1_mov002.csv	Cytoplasm	1	Cytoplasm	0.044759017	0.058026759	0.045262743	0.059321057	177	307.7723529	20.08899056	0.025407374	0.000636398	0.969329737	0.004738494	67	10
574	160	Traj_24hrDox_Well1_mov002.csv	Cytoplasm	1	Cytoplasm	0.044759017	0.058026759	0.045262743	0.059321057	182	383.1012	14.16549775	0.015004226	0.000326903	0.976430079	0.002434056	99	10
575	160	Traj_24hrDox_Well1_mov002.csv	Cytoplasm	1	Cytoplasm	0.044759017	0.058026759	0.045262743	0.059321057	184	293.728	12.06988186	0.032723737	0.000739822	0.976486912	0.00550857	99	10
576	160	Traj_24hrDox_Well1_mov002.csv	Cytoplasm	1	Cytoplasm	0.044759017	0.058026759	0.045262743	0.059321057	185	368.84	22.53219157	0.157216842	0.002977625	0.987466779	0.022170812	20	10
577	160	Traj_24hrDox_Well1_mov002.csv	Cytoplasm	1	Cytoplasm	0.044759017	0.058026759	0.045262743	0.059321057	187	398.4282927	14.20098861	0.090771721	0.001000412	0.994676648	0.007448874	40	10
578	160	Traj_24hrDox_Well1_mov002.csv	Cytoplasm	1	Cytoplasm	0.044759017	0.058026759	0.045262743	0.059321057	188	415.8425806	25.39630338	0.046549388	0.002515701	0.791197244	0.018731419	61	10
579	160	Traj_24hrDox_Well1_mov002.csv	Cytoplasm	1	Cytoplasm	0.044759017	0.058026759	0.045262743	0.059321057	190	488.9169231	32.12123941	0.038009558	0.00082267	0.976957525	0.006125437	25	10
580	160	Traj_24hrDox_Well1_mov002.csv	Cytoplasm	1	Cytoplasm	0.044759017	0.058026759	0.045262743	0.059321057	192	233.1392	7.467168631	0.045387007	0.00390632	0.471835965	0.029085693	24	10
581	160	Traj_24hrDox_Well1_mov002.csv	Cytoplasm	1	Cytoplasm	0.044759017	0.058026759	0.045262743	0.059321057	193	410.1145455	32.1073728	0.126721617	0.001483952	0.994765218	0.011049213	21	10
582	160	Traj_24hrDox_Well1_mov002.csv	Cytoplasm	1	Cytoplasm	0.044759017	0.058026759	0.045262743	0.059321057	194	446.5555556	18.25260232	0.08265029	0.003390348	0.943065459	0.02524387	17	10
583	160	Traj_24hrDox_Well1_mov002.csv	Cytoplasm	1	Cytoplasm	0.044759017	0.058026759	0.045262743	0.059321057	202	350.3255814	28.39763971	0.091963075	0.001985013	0.977751684	0.014780017	42	10
584	160	Traj_24hrDox_Well1_mov002.csv	Cytoplasm	1	Cytoplasm	0.044759017	0.058026759	0.045262743	0.059321057	204	322.1153846	17.86896003	0.076560677	0.002129758	0.971815645	0.015857762	25	10
585	160	Traj_24hrDox_Well1_mov002.csv	Cytoplasm	1	Cytoplasm	0.044759017	0.058026759	0.045262743	0.059321057	210	244.7571429	21.43213323	0.045145551	0.002205196	0.932326406	0.016419458	13	10
586	160	Traj_24hrDox_Well1_mov002.csv	Cytoplasm	1	Cytoplasm	0.044759017	0.058026759	0.045262743	0.059321057	213	497.3697297	26.45447517	0.064988006	0.000707914	0.995060968	0.005270992	36	10
587	160	Traj_24hrDox_Well1_mov002.csv	Cytoplasm	1	Cytoplasm	0.044759017	0.058026759	0.045262743	0.059321057	215	362.014359	10.54187834	0.045454712	0.000470056	0.995919918	0.003499943	38	10
588	160	Traj_24hrDox_Well1_mov002.csv	Cytoplasm	1	Cytoplasm	0.044759017	0.058026759	0.045262743	0.059321057	216	513.468	29.02362376	0.055293265	0.000541994	0.995783564	0.004035581	39	10
589	160	Traj_24hrDox_Well1_mov002.csv	Cytoplasm	1	Cytoplasm	0.044759017	0.058026759	0.045262743	0.059321057	219	430.794	19.43758946	0.400244699	0.012898248	0.968263319	0.09603783	19	10
590	160	Traj_24hrDox_Well1_mov002.csv	Cytoplasm	1	Cytoplasm	0.044759017	0.058026759	0.045262743	0.059321057	227	645.36	17.80232467	0.01184864	0.001180088	0.086267229	0.008786702	10	10
591	160	Traj_24hrDox_Well1_mov002.csv	Cytoplasm	1	Cytoplasm	0.044759017	0.058026759	0.045262743	0.059321057	233	500.2533333	14.47795873	0.036837052	0.003552916	0.669208324	0.026454316	11	10
592	160	Traj_24hrDox_Well1_mov002.csv	Cytoplasm	1	Cytoplasm	0.044759017	0.058026759	0.045262743	0.059321057	238	422.5978378	20.44416406	0.184075699	0.00854807	0.941233633	0.063647254	36	10
593	160	Traj_24hrDox_Well1_mov002.csv	Cytoplasm	1	Cytoplasm	0.044759017	0.058026759	0.045262743	0.059321057	240	469.2928	23.17841954	0.039148424	0.000935446	0.968284734	0.006965149	49	10
594	160	Traj_24hrDox_Well1_mov002.csv	Cytoplasm	1	Cytoplasm	0.044759017	0.058026759	0.045262743	0.059321057	242	469.9018182	36.24854952	0.161137193	0.009662844	0.884260634	0.071947642	10	10
595	160	Traj_24hrDox_Well1_mov002.csv	Cytoplasm	1	Cytoplasm	0.044759017	0.058026759	0.045262743	0.059321057	244	446.9190244	45.36804117	0.089434115	0.003265904	0.926393865	0.024317285	40	10
596	160	Traj_24hrDox_Well1_mov002.csv	Cytoplasm	1	Cytoplasm	0.044759017	0.058026759	0.045262743	0.059321057	259	433.9013333	16.02119174	0.011061705	0.000806788	0.570751982	0.006007187	14	10
597	160	Traj_24hrDox_Well1_mov002.csv	Cytoplasm	1	Cytoplasm	0.044759017	0.058026759	0.045262743	0.059321057	265	535.230303	42.6733533	0.206332579	0.010461638	0.929472293	0.077895305	32	10
598	160	Traj_24hrDox_Well1_mov002.csv	Cytoplasm	1	Cytoplasm	0.044759017	0.058026759	0.045262743	0.059321057	268	292.4472727	4.038535042	0.004350405	0.000441976	0.332694464	0.003290867	10	10
599	160	Traj_24hrDox_Well1_mov002.csv	Cytoplasm	1	Cytoplasm	0.044759017	0.058026759	0.045262743	0.059321057	269	237.062	12.52928394	0.098463043	0.002103235	0.982173833	0.015660276	19	10
600	160	Traj_24hrDox_Well1_mov002.csv	Cytoplasm	1	Cytoplasm	0.044759017	0.058026759	0.045262743	0.059321057	275	374.5893333	14.0662089	0.101450299	0.020866494	-0.234003328	0.155367831	14	10
601	160	Traj_24hrDox_Well1_mov002.csv	Cytoplasm	1	Cytoplasm	0.044759017	0.058026759	0.045262743	0.059321057	291	599.8094624	50.73502216	0.051654934	0.003131461	0.775082566	0.023316245	92	10
602	160	Traj_24hrDox_Well1_mov002.csv	Cytoplasm	1	Cytoplasm	0.044759017	0.058026759	0.045262743	0.059321057	294	665.7418182	15.26865227	0.020616483	0.000983776	0.861240293	0.007325002	10	10
603	160	Traj_24hrDox_Well1_mov002.csv	Cytoplasm	1	Cytoplasm	0.044759017	0.058026759	0.045262743	0.059321057	299	423.3333333	14.51197819	0.02444857	0.002834111	-0.020412133	0.021102238	17	10
604	160	Traj_24hrDox_Well1_mov002.csv	Cytoplasm	1	Cytoplasm	0.044759017	0.058026759	0.045262743	0.059321057	305	220.28	6.267515094	0.051511688	0.008301399	-0.679545118	0.06181059	10	10
605	160	Traj_24hrDox_Well1_mov002.csv	Cytoplasm	1	Cytoplasm	0.044759017	0.058026759	0.045262743	0.059321057	307	393.12	8.380782249	0.025513385	0.003092993	-0.499343013	0.023029818	26	10
606	160	Traj_24hrDox_Well1_mov002.csv	Cytoplasm	1	Cytoplasm	0.044759017	0.058026759	0.045262743	0.059321057	309	360.6984615	24.64302487	0.006929491	0.001200279	-1.042728619	0.008937045	12	10
607	160	Traj_24hrDox_Well1_mov002.csv	Cytoplasm	1	Cytoplasm	0.044759017	0.058026759	0.045262743	0.059321057	313	345.6508571	25.81660057	0.057866608	0.000825823	0.992332035	0.006148914	69	10
608	160	Traj_24hrDox_Well1_mov002.csv	Cytoplasm	1	Cytoplasm	0.044759017	0.058026759	0.045262743	0.059321057	314	490.5371429	14.86973313	0.06663331	0.003508033	0.808683266	0.026120128	20	10
609	160	Traj_24hrDox_Well1_mov002.csv	Cytoplasm	1	Cytoplasm	0.044759017	0.058026759	0.045262743	0.059321057	317	576.3813333	119.3093198	0.093732697	0.003854759	0.942212196	0.028701778	14	10
610	160	Traj_24hrDox_Well1_mov002.csv	Cytoplasm	1	Cytoplasm	0.044759017	0.058026759	0.045262743	0.059321057	319	452.377037	25.79683196	0.065565463	0.00083298	0.993927181	0.006202207	53	10
611	160	Traj_24hrDox_Well1_mov002.csv	Cytoplasm	1	Cytoplasm	0.044759017	0.058026759	0.045262743	0.059321057	325	305.768	11.87506025	0.049243566	0.000645989	0.99366709	0.004809908	19	10
612	160	Traj_24hrDox_Well1_mov002.csv	Cytoplasm	1	Cytoplasm	0.044759017	0.058026759	0.045262743	0.059321057	327	696.4005405	28.70766843	0.099836566	0.00104592	0.995750219	0.007787717	73	10
613	160	Traj_24hrDox_Well1_mov002.csv	Cytoplasm	1	Cytoplasm	0.044759017	0.058026759	0.045262743	0.059321057	332	422.1473684	19.44563511	0.075716186	0.010082844	-0.223575369	0.075074879	18	10
614	160	Traj_24hrDox_Well1_mov002.csv	Cytoplasm	1	Cytoplasm	0.044759017	0.058026759	0.045262743	0.059321057	335	303.7409524	12.47117893	0.010534966	0.000419062	0.912587629	0.003120256	20	10
615	160	Traj_24hrDox_Well1_mov002.csv	Cytoplasm	1	Cytoplasm	0.044759017	0.058026759	0.045262743	0.059321057	336	414.5384615	25.25148399	0.041627714	0.002074037	0.842512522	0.015442874	25	10
616	160	Traj_24hrDox_Well1_mov002.csv	Cytoplasm	1	Cytoplasm	0.044759017	0.058026759	0.045262743	0.059321057	338	347.7854545	30.82902185	0.026745944	0.002131744	0.705691375	0.015872551	10	10
617	160	Traj_24hrDox_Well1_mov002.csv	Cytoplasm	1	Cytoplasm	0.044759017	0.058026759	0.045262743	0.059321057	346	386.6905556	15.72940063	0.02318147	0.002871973	-1.465115382	0.021384151	71	10
618	160	Traj_24hrDox_Well1_mov002.csv	Cytoplasm	1	Cytoplasm	0.044759017	0.058026759	0.045262743	0.059321057	348	579.8254545	20.44477989	0.080467988	0.003288863	0.951981516	0.024488232	10	10
619	160	Traj_24hrDox_Well1_mov002.csv	Cytoplasm	1	Cytoplasm	0.044759017	0.058026759	0.045262743	0.059321057	369	316.5818182	13.98419226	0.03588766	0.001707932	0.925845761	0.012716925	10	10
620	160	Traj_24hrDox_Well1_mov002.csv	Cytoplasm	1	Cytoplasm	0.044759017	0.058026759	0.045262743	0.059321057	390	340.9907692	9.768963776	0.027979302	0.004887124	-0.245919534	0.036388565	12	10
621	160	Traj_24hrDox_Well1_mov002.csv	Cytoplasm	1	Cytoplasm	0.044759017	0.058026759	0.045262743	0.059321057	395	545.2032	36.33536313	0.031069298	0.000550448	0.984646124	0.004098532	49	10
622	160	Traj_24hrDox_Well1_mov002.csv	Cytoplasm	1	Cytoplasm	0.044759017	0.058026759	0.045262743	0.059321057	399	223.1947826	9.013055685	0.040891814	0.000156871	0.999375373	0.00116803	91	10
623	160	Traj_24hrDox_Well1_mov002.csv	Cytoplasm	1	Cytoplasm	0.044759017	0.058026759	0.045262743	0.059321057	402	332.9542857	16.17665236	0.009782559	0.001988617	-7.085092534	0.014806854	13	10
624	160	Traj_24hrDox_Well1_mov002.csv	Cytoplasm	1	Cytoplasm	0.044759017	0.058026759	0.045262743	0.059321057	409	650.4825	24.43166989	0.062416344	0.011297384	-0.269354097	0.084118106	15	10
625	160	Traj_24hrDox_Well1_mov002.csv	Cytoplasm	1	Cytoplasm	0.044759017	0.058026759	0.045262743	0.059321057	412	719.1345455	16.32019851	0.015632941	0.001906779	0.725186758	0.014197503	10	10
626	160	Traj_24hrDox_Well1_mov002.csv	Cytoplasm	1	Cytoplasm	0.044759017	0.058026759	0.045262743	0.059321057	426	494.7317647	21.1465865	0.089872138	0.003817267	0.947508983	0.028422624	16	10
627	160	Traj_24hrDox_Well1_mov002.csv	Cytoplasm	1	Cytoplasm	0.044759017	0.058026759	0.045262743	0.059321057	427	511.6815385	23.50260341	0.173420706	0.004186869	0.980843904	0.031174607	25	10
628	160	Traj_24hrDox_Well1_mov002.csv	Cytoplasm	1	Cytoplasm	0.044759017	0.058026759	0.045262743	0.059321057	429	295.7648	11.80802883	0.063728314	0.001801274	0.974008978	0.013411932	24	10
629	160	Traj_24hrDox_Well1_mov002.csv	Cytoplasm	1	Cytoplasm	0.044759017	0.058026759	0.045262743	0.059321057	437	702.7578947	33.20143173	0.02484299	0.00273826	-0.729244424	0.02038855	18	10
630	160	Traj_24hrDox_Well1_mov002.csv	Cytoplasm	1	Cytoplasm	0.044759017	0.058026759	0.045262743	0.059321057	438	698.34	66.83982346	0.180096332	0.009490902	0.927866946	0.070667402	23	10
631	160	Traj_24hrDox_Well1_mov002.csv	Cytoplasm	1	Cytoplasm	0.044759017	0.058026759	0.045262743	0.059321057	450	378.6773333	16.16466247	0.057682483	0.0032835	0.802977827	0.024448299	14	10
632	160	Traj_24hrDox_Well1_mov002.csv	Cytoplasm	1	Cytoplasm	0.044759017	0.058026759	0.045262743	0.059321057	456	319.2737079	14.5433834	0.04173549	0.000210931	0.998894603	0.001570552	88	10
633	160	Traj_24hrDox_Well1_mov002.csv	Cytoplasm	1	Cytoplasm	0.044759017	0.058026759	0.045262743	0.059321057	464	419.12	25.06632366	0.008008173	0.002904897	-1.350273431	0.021629292	10	10
634	160	Traj_24hrDox_Well1_mov002.csv	Cytoplasm	1	Cytoplasm	0.044759017	0.058026759	0.045262743	0.059321057	467	499.1667606	28.03546325	0.085970072	0.00097729	0.994791655	0.00727671	70	10
635	160	Traj_24hrDox_Well1_mov002.csv	Cytoplasm	1	Cytoplasm	0.044759017	0.058026759	0.045262743	0.059321057	475	444.3888	17.8246015	0.095247491	0.006112842	0.898706394	0.045515023	24	10
636	160	Traj_24hrDox_Well1_mov002.csv	Cytoplasm	1	Cytoplasm	0.044759017	0.058026759	0.045262743	0.059321057	479	493.36	34.12524263	0.039398943	0.01028741	-0.8008028	0.076598038	12	10
637	160	Traj_24hrDox_Well1_mov002.csv	Cytoplasm	1	Cytoplasm	0.044759017	0.058026759	0.045262743	0.059321057	483	330.7546667	10.51021463	0.029772504	0.006904118	-1.769114568	0.051406711	14	10
638	160	Traj_24hrDox_Well1_mov002.csv	Cytoplasm	1	Cytoplasm	0.044759017	0.058026759	0.045262743	0.059321057	490	628.0036364	41.90361045	0.165055333	0.011860829	0.830662363	0.088313406	10	10
639	160	Traj_24hrDox_Well1_mov002.csv	Cytoplasm	1	Cytoplasm	0.044759017	0.058026759	0.045262743	0.059321057	491	568.5733333	13.06785301	0.023124955	0.003145122	-0.665885896	0.023417963	14	10
640	160	Traj_24hrDox_Well1_mov002.csv	Cytoplasm	1	Cytoplasm	0.044759017	0.058026759	0.045262743	0.059321057	496	746.7333333	55.52942443	0.18214825	0.003346115	0.987986443	0.024914517	17	10
641	160	Traj_24hrDox_Well1_mov002.csv	Cytoplasm	1	Cytoplasm	0.044759017	0.058026759	0.045262743	0.059321057	497	242.76	18.61906754	0.067795589	0.000830713	0.993529645	0.006185328	83	10
642	160	Traj_24hrDox_Well1_mov002.csv	Cytoplasm	1	Cytoplasm	0.044759017	0.058026759	0.045262743	0.059321057	502	379.5893333	8.483652882	0.018939912	0.001264532	0.677086148	0.009415457	14	10
643	160	Traj_24hrDox_Well1_mov002.csv	Cytoplasm	1	Cytoplasm	0.044759017	0.058026759	0.045262743	0.059321057	505	431.4523077	34.87112938	0.035265191	0.002838897	0.45816471	0.021137871	12	10
644	160	Traj_24hrDox_Well1_mov002.csv	Cytoplasm	1	Cytoplasm	0.044759017	0.058026759	0.045262743	0.059321057	506	464.0941176	13.37559457	0.018414497	0.001150997	0.714994978	0.008570096	16	10
645	160	Traj_24hrDox_Well1_mov002.csv	Cytoplasm	1	Cytoplasm	0.044759017	0.058026759	0.045262743	0.059321057	509	522.8153846	32.03289478	0.075722259	0.001230212	0.990489802	0.009159915	25	10
646	160	Traj_24hrDox_Well1_mov002.csv	Cytoplasm	1	Cytoplasm	0.044759017	0.058026759	0.045262743	0.059321057	523	420.5781818	27.43153167	0.066635716	0.002830105	0.906753695	0.021072408	32	10
647	160	Traj_24hrDox_Well1_mov002.csv	Cytoplasm	1	Cytoplasm	0.044759017	0.058026759	0.045262743	0.059321057	526	461.2075	27.31003193	0.060150042	0.007535287	-0.331790892	0.056106271	15	10
648	160	Traj_24hrDox_Well1_mov002.csv	Cytoplasm	1	Cytoplasm	0.044759017	0.058026759	0.045262743	0.059321057	541	417.8542857	41.01904396	0.068627343	0.00138304	0.984325423	0.010297843	13	10
649	160	Traj_24hrDox_Well1_mov002.csv	Cytoplasm	1	Cytoplasm	0.044759017	0.058026759	0.045262743	0.059321057	548	330.9887179	11.05062643	0.037367449	0.002938006	0.430338146	0.021875817	38	10
650	160	Traj_24hrDox_Well1_mov002.csv	Cytoplasm	1	Cytoplasm	0.044759017	0.058026759	0.045262743	0.059321057	549	413.4034783	24.47022798	0.027790327	0.003047303	-0.467851356	0.022689619	22	10
651	160	Traj_24hrDox_Well1_mov002.csv	Cytoplasm	1	Cytoplasm	0.044759017	0.058026759	0.045262743	0.059321057	552	570.6191304	35.73695371	0.046809215	0.003043379	0.666091947	0.022660405	22	10
652	160	Traj_24hrDox_Well1_mov002.csv	Cytoplasm	1	Cytoplasm	0.044759017	0.058026759	0.045262743	0.059321057	555	457.4074074	38.05731356	0.086012641	0.004323413	0.834848083	0.032191285	26	10
653	160	Traj_24hrDox_Well1_mov002.csv	Cytoplasm	1	Cytoplasm	0.044759017	0.058026759	0.045262743	0.059321057	556	372.0575	22.95975596	0.071229289	0.002026589	0.973842681	0.015089581	31	10
654	160	Traj_24hrDox_Well1_mov002.csv	Cytoplasm	1	Cytoplasm	0.044759017	0.058026759	0.045262743	0.059321057	560	628.96	15.60510295	0.059088903	0.002313349	0.952253768	0.017224744	20	10
655	160	Traj_24hrDox_Well1_mov002.csv	Cytoplasm	1	Cytoplasm	0.044759017	0.058026759	0.045262743	0.059321057	562	655.6571429	25.84031718	0.045195454	0.000617782	0.991132991	0.004599883	48	10
656	160	Traj_24hrDox_Well1_mov002.csv	Cytoplasm	1	Cytoplasm	0.044759017	0.058026759	0.045262743	0.059321057	568	434.6221176	37.84394334	0.044822543	0.00073685	0.990213673	0.005486444	84	10
657	160	Traj_24hrDox_Well1_mov002.csv	Cytoplasm	1	Cytoplasm	0.044759017	0.058026759	0.045262743	0.059321057	569	377.52	17.87832207	0.030142744	0.007359992	-1.562668123	0.054801056	11	10
658	160	Traj_24hrDox_Well1_mov002.csv	Cytoplasm	1	Cytoplasm	0.044759017	0.058026759	0.045262743	0.059321057	570	204.5066667	3.359695753	0.025388567	0.00162897	0.894813854	0.012128995	11	10
659	160	Traj_24hrDox_Well1_mov002.csv	Cytoplasm	1	Cytoplasm	0.044759017	0.058026759	0.045262743	0.059321057	573	334.2430769	23.73066027	0.034206551	0.001877849	0.838693693	0.013982099	12	10
660	160	Traj_24hrDox_Well1_mov002.csv	Cytoplasm	1	Cytoplasm	0.044759017	0.058026759	0.045262743	0.059321057	576	341.6866667	33.22773473	0.050763203	0.003106299	0.900553008	0.023128894	11	10
661	160	Traj_24hrDox_Well1_mov002.csv	Cytoplasm	1	Cytoplasm	0.044759017	0.058026759	0.045262743	0.059321057	586	396.9778947	26.16697428	0.063406671	0.002485085	0.950703174	0.018503455	37	10
662	160	Traj_24hrDox_Well1_mov002.csv	Cytoplasm	1	Cytoplasm	0.044759017	0.058026759	0.045262743	0.059321057	589	438.4933333	30.72835535	0.149526925	0.009893236	0.88762269	0.073663101	14	10
663	160	Traj_24hrDox_Well1_mov002.csv	Cytoplasm	1	Cytoplasm	0.044759017	0.058026759	0.045262743	0.059321057	594	357.8740741	24.40474199	0.035082713	0.001569222	0.88620018	0.011684118	26	10
664	160	Traj_24hrDox_Well1_mov002.csv	Cytoplasm	1	Cytoplasm	0.044759017	0.058026759	0.045262743	0.059321057	595	378.9507692	13.19420063	0.045683949	0.003232675	0.76858201	0.024069863	12	10
665	160	Traj_24hrDox_Well1_mov002.csv	Cytoplasm	1	Cytoplasm	0.044759017	0.058026759	0.045262743	0.059321057	598	438.0773333	20.09619515	0.103923246	0.006109206	0.825440726	0.045487951	29	10
666	160	Traj_24hrDox_Well1_mov002.csv	Cytoplasm	1	Cytoplasm	0.044759017	0.058026759	0.045262743	0.059321057	601	266.1556627	12.90978971	0.019827469	0.000252874	0.99235321	0.001882853	82	10
667	160	Traj_24hrDox_Well1_mov002.csv	Cytoplasm	1	Cytoplasm	0.044759017	0.058026759	0.045262743	0.059321057	608	724.3702128	42.6271798	0.029937541	0.001927044	0.622182836	0.014348391	46	10
668	160	Traj_24hrDox_Well1_mov002.csv	Cytoplasm	1	Cytoplasm	0.044759017	0.058026759	0.045262743	0.059321057	611	717.56	60.85439964	0.066014427	0.005911919	0.347042733	0.044018989	17	10
669	160	Traj_24hrDox_Well1_mov002.csv	Cytoplasm	1	Cytoplasm	0.044759017	0.058026759	0.045262743	0.059321057	616	355.7626667	21.14770641	0.035765791	0.001123749	0.964438959	0.008367217	14	10
670	160	Traj_24hrDox_Well1_mov002.csv	Cytoplasm	1	Cytoplasm	0.044759017	0.058026759	0.045262743	0.059321057	619	405.2618182	17.39132794	0.086742926	0.00528513	0.897569842	0.03935204	10	10
671	160	Traj_24hrDox_Well1_mov002.csv	Cytoplasm	1	Cytoplasm	0.044759017	0.058026759	0.045262743	0.059321057	620	398.3578947	17.16241413	0.42026917	0.029482093	0.88411933	0.21951789	18	10
672	160	Traj_24hrDox_Well1_mov002.csv	Cytoplasm	1	Cytoplasm	0.044759017	0.058026759	0.045262743	0.059321057	623	210.3138462	9.960733321	0.033865077	0.001395879	0.945966484	0.010393439	12	10
673	160	Traj_24hrDox_Well1_mov002.csv	Cytoplasm	1	Cytoplasm	0.044759017	0.058026759	0.045262743	0.059321057	625	327.5537778	18.52647922	0.022200369	0.00141073	0.729995685	0.010504021	44	10
674	160	Traj_24hrDox_Well1_mov002.csv	Cytoplasm	1	Cytoplasm	0.044759017	0.058026759	0.045262743	0.059321057	627	272.4211321	7.583846204	0.015981696	0.000270958	0.986066033	0.002017497	52	10
675	160	Traj_24hrDox_Well1_mov002.csv	Cytoplasm	1	Cytoplasm	0.044759017	0.058026759	0.045262743	0.059321057	634	340.3345455	12.87399377	0.004009154	0.000944421	-1.165993903	0.007031975	10	10
676	160	Traj_24hrDox_Well1_mov002.csv	Cytoplasm	1	Cytoplasm	0.044759017	0.058026759	0.045262743	0.059321057	641	237.0914286	6.496089876	0.027194114	0.001977966	0.838631733	0.014727551	13	10
677	160	Traj_24hrDox_Well1_mov002.csv	Cytoplasm	1	Cytoplasm	0.044759017	0.058026759	0.045262743	0.059321057	645	322.7538462	15.09853459	0.032061511	0.005115499	0.122035929	0.038089004	12	10
678	160	Traj_24hrDox_Well1_mov002.csv	Cytoplasm	1	Cytoplasm	0.044759017	0.058026759	0.045262743	0.059321057	646	309.4145455	21.67434527	0.022781383	0.002447042	0.651784715	0.018220198	10	10
679	160	Traj_24hrDox_Well1_mov002.csv	Cytoplasm	1	Cytoplasm	0.044759017	0.058026759	0.045262743	0.059321057	647	294.767	12.35678563	0.013503639	0.000213917	0.987526372	0.001592788	39	10
680	160	Traj_24hrDox_Well1_mov002.csv	Cytoplasm	1	Cytoplasm	0.044759017	0.058026759	0.045262743	0.059321057	655	524.2832	38.91470208	0.146396099	0.006425908	0.888856308	0.04784605	24	10
681	160	Traj_24hrDox_Well1_mov002.csv	Cytoplasm	1	Cytoplasm	0.044759017	0.058026759	0.045262743	0.059321057	660	710.9566667	27.70682447	0.022474352	0.003862609	-0.325205038	0.028760232	11	10
682	160	Traj_24hrDox_Well1_mov002.csv	Cytoplasm	1	Cytoplasm	0.044759017	0.058026759	0.045262743	0.059321057	664	437.7138462	60.89461635	0.080825557	0.002743518	0.94166571	0.020427696	12	10
683	160	Traj_24hrDox_Well1_mov002.csv	Cytoplasm	1	Cytoplasm	0.044759017	0.058026759	0.045262743	0.059321057	666	395.2004938	31.63547532	0.052739597	0.001542959	0.952369571	0.011488573	80	10
684	160	Traj_24hrDox_Well1_mov002.csv	Cytoplasm	1	Cytoplasm	0.044759017	0.058026759	0.045262743	0.059321057	671	343.0752	13.06403341	0.042793067	0.004236958	0.435101003	0.031547557	24	10
685	160	Traj_24hrDox_Well1_mov002.csv	Cytoplasm	1	Cytoplasm	0.044759017	0.058026759	0.045262743	0.059321057	672	347.4714286	15.86577397	0.047968671	0.006570643	-0.366786126	0.04892372	13	10
686	160	Traj_24hrDox_Well1_mov002.csv	Cytoplasm	1	Cytoplasm	0.044759017	0.058026759	0.045262743	0.059321057	685	460.9127273	27.39764547	0.040667437	0.001245761	0.949938305	0.009275694	65	10
687	160	Traj_24hrDox_Well1_mov002.csv	Cytoplasm	1	Cytoplasm	0.044759017	0.058026759	0.045262743	0.059321057	687	440.216	28.4120352	0.175987532	0.009399215	0.922132442	0.069984716	19	10
688	160	Traj_24hrDox_Well1_mov002.csv	Cytoplasm	1	Cytoplasm	0.044759017	0.058026759	0.045262743	0.059321057	689	424.4071795	46.21044293	0.042669307	0.00201189	0.87629494	0.014980136	38	10
689	160	Traj_24hrDox_Well1_mov002.csv	Cytoplasm	1	Cytoplasm	0.044759017	0.058026759	0.045262743	0.059321057	695	471.0312195	20.25784331	0.126126657	0.005197684	0.950234284	0.038700935	40	10
690	160	Traj_24hrDox_Well1_mov002.csv	Cytoplasm	1	Cytoplasm	0.044759017	0.058026759	0.045262743	0.059321057	703	563.76	21.59943434	0.066876553	0.007397358	0.707072469	0.05507928	10	10
691	160	Traj_24hrDox_Well1_mov002.csv	Cytoplasm	1	Cytoplasm	0.044759017	0.058026759	0.045262743	0.059321057	707	768.07	25.49051654	0.032136491	0.003898985	0.621515191	0.029031077	11	10
692	160	Traj_24hrDox_Well1_mov002.csv	Cytoplasm	1	Cytoplasm	0.044759017	0.058026759	0.045262743	0.059321057	709	496.0840506	25.2896205	0.073137777	0.00121085	0.988107903	0.009015752	78	10
693	160	Traj_24hrDox_Well1_mov002.csv	Cytoplasm	1	Cytoplasm	0.044759017	0.058026759	0.045262743	0.059321057	711	220.1583333	7.203318487	0.004198514	0.000228812	0.762459935	0.001703687	23	10
694	160	Traj_24hrDox_Well1_mov002.csv	Cytoplasm	1	Cytoplasm	0.044759017	0.058026759	0.045262743	0.059321057	715	500.4106667	36.37716813	0.056654729	0.001279893	0.973309611	0.009529834	74	10
695	160	Traj_24hrDox_Well1_mov002.csv	Cytoplasm	1	Cytoplasm	0.044759017	0.058026759	0.045262743	0.059321057	726	681.7717949	41.80221813	0.018496609	0.000110784	0.998566003	0.000824877	77	10
696	160	Traj_24hrDox_Well1_mov002.csv	Cytoplasm	1	Cytoplasm	0.044759017	0.058026759	0.045262743	0.059321057	732	268.2838095	8.518885729	0.038720616	0.001828274	0.928740383	0.01361297	20	10
697	160	Traj_24hrDox_Well1_mov002.csv	Cytoplasm	1	Cytoplasm	0.044759017	0.058026759	0.045262743	0.059321057	742	265.4514286	13.00840545	0.007474173	0.000694442	-0.130648867	0.005170678	13	10
698	160	Traj_24hrDox_Well1_mov002.csv	Cytoplasm	1	Cytoplasm	0.044759017	0.058026759	0.045262743	0.059321057	746	472.6791304	42.06402118	0.122863571	0.003094914	0.978981714	0.023044122	45	10
699	160	Traj_24hrDox_Well1_mov002.csv	Cytoplasm	1	Cytoplasm	0.044759017	0.058026759	0.045262743	0.059321057	748	287.3591111	7.08473408	0.003143178	0.000366726	-2.165819293	0.002730567	44	10
700	160	Traj_24hrDox_Well1_mov002.csv	Cytoplasm	1	Cytoplasm	0.044759017	0.058026759	0.045262743	0.059321057	751	463.4742857	18.78149763	0.098870378	0.002033867	0.984388558	0.015143778	13	10
701	160	Traj_24hrDox_Well1_mov002.csv	Cytoplasm	1	Cytoplasm	0.044759017	0.058026759	0.045262743	0.059321057	752	513.0166667	46.29017018	0.092950859	0.007977092	0.55371448	0.059395864	11	10
702	160	Traj_24hrDox_Well1_mov002.csv	Cytoplasm	1	Cytoplasm	0.044759017	0.058026759	0.045262743	0.059321057	756	461.9963636	49.7067988	0.023800092	0.000680533	0.954797698	0.005067117	76	10
703	160	Traj_24hrDox_Well1_mov002.csv	Cytoplasm	1	Cytoplasm	0.044759017	0.058026759	0.045262743	0.059321057	761	351.5642105	28.0707524	0.211603833	0.007495224	0.962601872	0.055807968	18	10
704	160	Traj_24hrDox_Well1_mov002.csv	Cytoplasm	1	Cytoplasm	0.044759017	0.058026759	0.045262743	0.059321057	762	450.44	25.65846004	0.004385453	0.000406057	0.719869889	0.00302342	13	10
705	160	Traj_24hrDox_Well1_mov002.csv	Cytoplasm	1	Cytoplasm	0.044759017	0.058026759	0.045262743	0.059321057	764	375.7187097	26.00239886	0.071967421	0.001817354	0.975486473	0.013531661	30	10
706	160	Traj_24hrDox_Well1_mov002.csv	Cytoplasm	1	Cytoplasm	0.044759017	0.058026759	0.045262743	0.059321057	765	538.56	46.7742775	0.064049561	0.00193398	0.955587251	0.014400038	16	10
707	160	Traj_24hrDox_Well1_mov002.csv	Cytoplasm	1	Cytoplasm	0.044759017	0.058026759	0.045262743	0.059321057	775	345.5173684	19.03755992	0.062149391	0.000455415	0.997827864	0.003390932	75	10
708	160	Traj_24hrDox_Well1_mov002.csv	Cytoplasm	1	Cytoplasm	0.044759017	0.058026759	0.045262743	0.059321057	776	390.3552941	12.90790096	0.028763208	0.00079656	0.973890244	0.005931028	33	10
709	160	Traj_24hrDox_Well1_mov002.csv	Cytoplasm	1	Cytoplasm	0.044759017	0.058026759	0.045262743	0.059321057	779	529.4527273	34.0418446	0.069380821	0.003110609	0.94232136	0.023160984	21	10
710	160	Traj_24hrDox_Well1_mov002.csv	Cytoplasm	1	Cytoplasm	0.044759017	0.058026759	0.045262743	0.059321057	781	433.4523077	14.37671951	0.009113968	0.001804951	-3.447358271	0.013439309	12	10
711	160	Traj_24hrDox_Well1_mov002.csv	Cytoplasm	1	Cytoplasm	0.044759017	0.058026759	0.045262743	0.059321057	784	369.7309091	5.825513562	0.015259988	0.001662991	0.766415662	0.012382308	10	10
712	160	Traj_24hrDox_Well1_mov002.csv	Cytoplasm	1	Cytoplasm	0.044759017	0.058026759	0.045262743	0.059321057	786	653.9669231	24.19038935	0.0807405	0.002748444	0.96457609	0.020464379	51	10
713	160	Traj_24hrDox_Well1_mov002.csv	Cytoplasm	1	Cytoplasm	0.044759017	0.058026759	0.045262743	0.059321057	788	291.8588235	15.73563729	0.017705109	0.00106879	0.732733201	0.007958003	33	10
714	160	Traj_24hrDox_Well1_mov002.csv	Cytoplasm	1	Cytoplasm	0.044759017	0.058026759	0.045262743	0.059321057	799	353.0357895	26.35092694	0.074541496	0.002544129	0.936848589	0.018943084	18	10
715	160	Traj_24hrDox_Well1_mov002.csv	Cytoplasm	1	Cytoplasm	0.044759017	0.058026759	0.045262743	0.059321057	803	397.5814286	26.85838306	0.087754513	0.010659081	0.105274228	0.079365431	27	10
716	160	Traj_24hrDox_Well1_mov002.csv	Cytoplasm	1	Cytoplasm	0.044759017	0.058026759	0.045262743	0.059321057	812	329.2223529	13.55748264	0.043799311	0.001264315	0.957345314	0.009413844	67	10
717	160	Traj_24hrDox_Well1_mov002.csv	Cytoplasm	1	Cytoplasm	0.044759017	0.058026759	0.045262743	0.059321057	813	639.5022222	25.33607081	0.015167428	0.002762688	-2.58941844	0.020570437	17	10
718	160	Traj_24hrDox_Well1_mov002.csv	Cytoplasm	1	Cytoplasm	0.044759017	0.058026759	0.045262743	0.059321057	819	232.957037	9.976226116	0.046785669	0.001875393	0.910544794	0.013963812	26	10
719	160	Traj_24hrDox_Well1_mov002.csv	Cytoplasm	1	Cytoplasm	0.044759017	0.058026759	0.045262743	0.059321057	824	378.1616667	49.46994708	0.023426898	0.002009936	0.22374041	0.014965592	23	10
720	160	Traj_24hrDox_Well1_mov002.csv	Cytoplasm	1	Cytoplasm	0.044759017	0.058026759	0.045262743	0.059321057	830	583.9363636	19.52984721	0.044406702	0.001576566	0.92968196	0.0117388	21	10
721	160	Traj_24hrDox_Well1_mov002.csv	Cytoplasm	1	Cytoplasm	0.044759017	0.058026759	0.045262743	0.059321057	832	487.3157143	38.05370842	0.054045421	0.002152622	0.92524871	0.016028	27	10
722	160	Traj_24hrDox_Well1_mov002.csv	Cytoplasm	1	Cytoplasm	0.044759017	0.058026759	0.045262743	0.059321057	833	675.3242105	21.2290958	0.03464097	0.004320827	-2.586919635	0.032172031	18	10
723	160	Traj_24hrDox_Well1_mov002.csv	Cytoplasm	1	Cytoplasm	0.044759017	0.058026759	0.045262743	0.059321057	840	430.0133333	14.45276752	0.050298188	0.002088514	0.942033517	0.015550666	26	10
724	160	Traj_24hrDox_Well1_mov002.csv	Cytoplasm	1	Cytoplasm	0.044759017	0.058026759	0.045262743	0.059321057	841	230.24	4.399801648	0.221293724	0.022192892	0.795966724	0.165243929	10	10
725	160	Traj_24hrDox_Well1_mov002.csv	Cytoplasm	1	Cytoplasm	0.044759017	0.058026759	0.045262743	0.059321057	847	355.1633333	11.96390637	0.04787925	0.00409028	0.841418465	0.030455422	11	10
726	160	Traj_24hrDox_Well1_mov002.csv	Cytoplasm	1	Cytoplasm	0.044759017	0.058026759	0.045262743	0.059321057	853	301.8451613	9.81806494	0.022833235	0.000863233	0.923067998	0.006427463	30	10
727	160	Traj_24hrDox_Well1_mov002.csv	Cytoplasm	1	Cytoplasm	0.044759017	0.058026759	0.045262743	0.059321057	859	289.7490909	9.315185505	0.064220317	0.002605436	0.902341108	0.019399565	21	10
728	160	Traj_24hrDox_Well1_mov002.csv	Cytoplasm	1	Cytoplasm	0.044759017	0.058026759	0.045262743	0.059321057	863	272.144	22.24056498	0.065711942	0.003387438	0.855092347	0.025222201	14	10
729	160	Traj_24hrDox_Well1_mov002.csv	Cytoplasm	1	Cytoplasm	0.044759017	0.058026759	0.045262743	0.059321057	864	238.3310345	6.66090516	0.027199808	0.001072929	0.902823606	0.007988822	28	10
730	160	Traj_24hrDox_Well1_mov002.csv	Cytoplasm	1	Cytoplasm	0.044759017	0.058026759	0.045262743	0.059321057	866	324.44	15.47430386	0.04250762	0.00597606	-0.335518981	0.044496572	19	10
731	160	Traj_24hrDox_Well1_mov002.csv	Cytoplasm	1	Cytoplasm	0.044759017	0.058026759	0.045262743	0.059321057	871	266.0222222	11.8872946	0.055668575	0.001235633	0.981620921	0.009200278	26	10
732	160	Traj_24hrDox_Well1_mov002.csv	Cytoplasm	1	Cytoplasm	0.044759017	0.058026759	0.045262743	0.059321057	873	299.6545455	10.82498487	0.012436964	0.001218083	0.667694561	0.009069606	10	10
733	160	Traj_24hrDox_Well1_mov002.csv	Cytoplasm	1	Cytoplasm	0.044759017	0.058026759	0.045262743	0.059321057	874	647.4371429	66.36229474	0.126604467	0.004224696	0.959914153	0.031456261	13	10
734	160	Traj_24hrDox_Well1_mov002.csv	Cytoplasm	1	Cytoplasm	0.044759017	0.058026759	0.045262743	0.059321057	876	703.2047059	58.62340008	0.058489983	0.004037217	0.553641379	0.030060325	16	10
735	160	Traj_24hrDox_Well1_mov002.csv	Cytoplasm	1	Cytoplasm	0.044759017	0.058026759	0.045262743	0.059321057	877	701.144	19.80986313	0.131880135	0.009522958	0.881899022	0.070906077	14	10
736	160	Traj_24hrDox_Well1_mov002.csv	Cytoplasm	1	Cytoplasm	0.044759017	0.058026759	0.045262743	0.059321057	881	445.9813333	13.25880129	0.013244752	0.00105533	0.441534911	0.007857777	14	10
737	160	Traj_24hrDox_Well1_mov002.csv	Cytoplasm	1	Cytoplasm	0.044759017	0.058026759	0.045262743	0.059321057	887	320.7565217	16.87607584	0.023891513	0.001642028	0.63441254	0.012226216	22	10
738	160	Traj_24hrDox_Well1_mov002.csv	Cytoplasm	1	Cytoplasm	0.044759017	0.058026759	0.045262743	0.059321057	898	294.7366667	8.197828303	0.0357204	0.008787411	-2.053228502	0.065429343	11	10
739	160	Traj_24hrDox_Well1_mov002.csv	Cytoplasm	1	Cytoplasm	0.044759017	0.058026759	0.045262743	0.059321057	904	459.9742857	29.87889884	0.049491242	0.001334307	0.962486484	0.009934986	27	10
740	160	Traj_24hrDox_Well1_mov002.csv	Cytoplasm	1	Cytoplasm	0.044759017	0.058026759	0.045262743	0.059321057	906	287.7904762	9.883372509	0.012066171	0.001247048	-0.378127144	0.009285272	20	10
741	160	Traj_24hrDox_Well1_mov002.csv	Cytoplasm	1	Cytoplasm	0.044759017	0.058026759	0.045262743	0.059321057	910	411.0763636	12.66800642	0.03739671	0.005939166	-0.324492172	0.04422187	10	10
742	160	Traj_24hrDox_Well1_mov002.csv	Cytoplasm	1	Cytoplasm	0.044759017	0.058026759	0.045262743	0.059321057	913	375.6509091	11.46982877	0.075200802	0.007279987	0.793738654	0.054205357	10	10
743	160	Traj_24hrDox_Well1_mov002.csv	Cytoplasm	1	Cytoplasm	0.044759017	0.058026759	0.045262743	0.059321057	916	607.6448	41.97554689	0.028644735	0.002390075	0.359339124	0.017796032	24	10
744	160	Traj_24hrDox_Well1_mov002.csv	Cytoplasm	1	Cytoplasm	0.044759017	0.058026759	0.045262743	0.059321057	919	400.0208696	30.03499841	0.015451195	0.002930305	-6.666068622	0.021818475	22	10
745	160	Traj_24hrDox_Well1_mov002.csv	Cytoplasm	1	Cytoplasm	0.044759017	0.058026759	0.045262743	0.059321057	922	532.4875	11.83573588	0.021626329	0.002051898	0.303286278	0.015278031	15	10
746	160	Traj_24hrDox_Well1_mov002.csv	Cytoplasm	1	Cytoplasm	0.044759017	0.058026759	0.045262743	0.059321057	928	311.32	13.02147457	0.016329392	0.00063612	0.906177995	0.004736428	39	10
747	160	Traj_24hrDox_Well1_mov002.csv	Cytoplasm	1	Cytoplasm	0.044759017	0.058026759	0.045262743	0.059321057	929	412.2707692	12.1468568	0.029364369	0.001093837	0.932984431	0.008144495	25	10
748	160	Traj_24hrDox_Well1_mov002.csv	Cytoplasm	1	Cytoplasm	0.044759017	0.058026759	0.045262743	0.059321057	933	407.4884211	18.568	0.060171745	0.001786669	0.957211687	0.013303188	18	10
749	160	Traj_24hrDox_Well1_mov002.csv	Cytoplasm	1	Cytoplasm	0.044759017	0.058026759	0.045262743	0.059321057	939	414.2944	16.80245651	0.029426764	0.001174162	0.945605258	0.008742579	24	10
750	160	Traj_24hrDox_Well1_mov002.csv	Cytoplasm	1	Cytoplasm	0.044759017	0.058026759	0.045262743	0.059321057	940	508.0066667	26.44059421	0.157241034	0.00845851	0.923391234	0.062980412	11	10
751	160	Traj_24hrDox_Well1_mov002.csv	Cytoplasm	1	Cytoplasm	0.044759017	0.058026759	0.045262743	0.059321057	944	535.4687719	18.7479365	0.017612651	0.001130238	0.633546396	0.008415527	56	10
752	160	Traj_24hrDox_Well1_mov002.csv	Cytoplasm	1	Cytoplasm	0.044759017	0.058026759	0.045262743	0.059321057	947	611.4423529	31.04998163	0.022405427	0.002042613	0.278085867	0.015208894	16	10
753	160	Traj_24hrDox_Well1_mov002.csv	Cytoplasm	1	Cytoplasm	0.044759017	0.058026759	0.045262743	0.059321057	948	767.9629412	24.24323733	0.020667998	0.001180557	0.757366609	0.008790197	67	10
754	160	Traj_24hrDox_Well1_mov002.csv	Cytoplasm	1	Cytoplasm	0.044759017	0.058026759	0.045262743	0.059321057	953	320.44	10.94785824	0.016459893	0.001817764	-0.54131407	0.013534717	15	10
755	160	Traj_24hrDox_Well1_mov002.csv	Cytoplasm	1	Cytoplasm	0.044759017	0.058026759	0.045262743	0.059321057	957	300.3163636	12.51055647	0.072131796	0.002370988	0.961896812	0.017653914	21	10
756	160	Traj_24hrDox_Well1_mov002.csv	Cytoplasm	1	Cytoplasm	0.044759017	0.058026759	0.045262743	0.059321057	960	725.3616667	67.23003543	0.062060382	0.000458212	0.997664777	0.003411759	23	10
757	160	Traj_24hrDox_Well1_mov002.csv	Cytoplasm	1	Cytoplasm	0.044759017	0.058026759	0.045262743	0.059321057	963	337.032	17.4672521	0.033552636	0.002913869	0.110386223	0.021696099	19	10
758	160	Traj_24hrDox_Well1_mov002.csv	Cytoplasm	1	Cytoplasm	0.044759017	0.058026759	0.045262743	0.059321057	970	238.8138333	11.09535259	0.020417284	0.000988594	0.846537467	0.007360876	19	10
759	160	Traj_24hrDox_Well1_mov002.csv	Cytoplasm	1	Cytoplasm	0.044759017	0.058026759	0.045262743	0.059321057	972	208.5375	4.557959384	0.006796013	0.000684834	0.05762338	0.005099139	31	10
760	160	Traj_24hrDox_Well1_mov002.csv	Cytoplasm	1	Cytoplasm	0.044759017	0.058026759	0.045262743	0.059321057	985	371.0285714	32.03640582	0.016301384	0.001170769	0.680898005	0.008717314	20	10
761	160	Traj_24hrDox_Well1_mov002.csv	Cytoplasm	1	Cytoplasm	0.044759017	0.058026759	0.045262743	0.059321057	989	381.4428	16.64574697	0.031753924	0.000208893	0.99823547	0.001555379	24	10
762	160	Traj_24hrDox_Well1_mov002.csv	Cytoplasm	1	Cytoplasm	0.044759017	0.058026759	0.045262743	0.059321057	991	184.7657143	4.289971219	0.050264148	0.002000284	0.905378104	0.01489372	13	10
763	160	Traj_24hrDox_Well1_mov002.csv	Cytoplasm	1	Cytoplasm	0.044759017	0.058026759	0.045262743	0.059321057	993	389.4933333	23.68554177	0.051358322	0.00312937	0.809601273	0.023300675	11	10
764	160	Traj_24hrDox_Well1_mov002.csv	Cytoplasm	1	Cytoplasm	0.044759017	0.058026759	0.045262743	0.059321057	994	442.4603077	15.90186849	0.011247706	8.96E-05	0.997320396	0.000667149	64	10
765	160	Traj_24hrDox_Well1_mov002.csv	Cytoplasm	1	Cytoplasm	0.044759017	0.058026759	0.045262743	0.059321057	1003	570.4377778	19.94664872	0.006976538	0.000578905	0.150069321	0.004310413	35	10
766	160	Traj_24hrDox_Well1_mov002.csv	Cytoplasm	1	Cytoplasm	0.044759017	0.058026759	0.045262743	0.059321057	1006	474.1630769	32.82056039	0.047289646	0.001806407	0.915908431	0.013450153	64	10
767	160	Traj_24hrDox_Well1_mov002.csv	Cytoplasm	1	Cytoplasm	0.044759017	0.058026759	0.045262743	0.059321057	1011	219.5237037	10.76069465	0.056300137	0.001823993	0.964396655	0.013581098	53	10
768	160	Traj_24hrDox_Well1_mov002.csv	Cytoplasm	1	Cytoplasm	0.044759017	0.058026759	0.045262743	0.059321057	1014	215.75	4.630136787	0.044420172	0.003885723	0.664918416	0.028932332	11	10
769	160	Traj_24hrDox_Well1_mov002.csv	Cytoplasm	1	Cytoplasm	0.044759017	0.058026759	0.045262743	0.059321057	1017	509.6969231	13.60575974	0.082390519	0.002527959	0.961216185	0.018822689	25	10
770	160	Traj_24hrDox_Well1_mov002.csv	Cytoplasm	1	Cytoplasm	0.044759017	0.058026759	0.045262743	0.059321057	1022	633.648	16.05582395	0.027258885	0.003417875	-1.822857458	0.025448825	14	10
771	160	Traj_24hrDox_Well1_mov002.csv	Cytoplasm	1	Cytoplasm	0.044759017	0.058026759	0.045262743	0.059321057	1024	654.6747826	43.37574606	0.163056179	0.005808345	0.9608741	0.0432478	22	10
772	160	Traj_24hrDox_Well1_mov002.csv	Cytoplasm	1	Cytoplasm	0.044759017	0.058026759	0.045262743	0.059321057	1028	681.6545455	18.95776951	0.045742222	0.005142193	0.753015905	0.038287763	10	10
773	160	Traj_24hrDox_Well1_mov002.csv	Cytoplasm	1	Cytoplasm	0.044759017	0.058026759	0.045262743	0.059321057	1035	396.9	17.71442727	0.06826091	0.00333263	0.866005005	0.02481411	23	10
774	160	Traj_24hrDox_Well1_mov002.csv	Cytoplasm	1	Cytoplasm	0.044759017	0.058026759	0.045262743	0.059321057	1039	399.8685714	27.80309123	0.016566316	0.000257983	0.991088254	0.001920893	62	10
775	160	Traj_24hrDox_Well1_mov002.csv	Cytoplasm	1	Cytoplasm	0.044759017	0.058026759	0.045262743	0.059321057	1040	328.8095238	7.974192387	0.019220674	0.000507928	0.963706677	0.003781929	62	10
776	160	Traj_24hrDox_Well1_mov002.csv	Cytoplasm	1	Cytoplasm	0.044759017	0.058026759	0.045262743	0.059321057	1046	714.9444444	37.14438409	0.114918422	0.008702753	0.766343626	0.064798995	17	10
777	160	Traj_24hrDox_Well1_mov002.csv	Cytoplasm	1	Cytoplasm	0.044759017	0.058026759	0.045262743	0.059321057	1048	613.3209091	53.06784919	0.036754989	0.002638272	0.570778829	0.019644059	43	10
778	160	Traj_24hrDox_Well1_mov002.csv	Cytoplasm	1	Cytoplasm	0.044759017	0.058026759	0.045262743	0.059321057	1060	342.7018182	9.066954136	0.021080282	0.00100522	0.935727819	0.007484675	32	10
779	160	Traj_24hrDox_Well1_mov002.csv	Cytoplasm	1	Cytoplasm	0.044759017	0.058026759	0.045262743	0.059321057	1061	488.7025	14.79483673	0.031369178	0.00114929	0.947331985	0.008557385	15	10
780	160	Traj_24hrDox_Well1_mov002.csv	Cytoplasm	1	Cytoplasm	0.044759017	0.058026759	0.045262743	0.059321057	1062	451.1292308	17.9488926	0.093303256	0.008807006	0.21336755	0.065575241	12	10
781	160	Traj_24hrDox_Well1_mov002.csv	Cytoplasm	1	Cytoplasm	0.044759017	0.058026759	0.045262743	0.059321057	1065	508.868	33.04209703	0.374742378	0.012080142	0.968405032	0.089946373	19	10
782	160	Traj_24hrDox_Well1_mov002.csv	Cytoplasm	1	Cytoplasm	0.044759017	0.058026759	0.045262743	0.059321057	1082	437.0295238	20.90215584	0.051942059	0.004634509	0.307977568	0.034507643	41	10
783	160	Traj_24hrDox_Well1_mov002.csv	Cytoplasm	1	Cytoplasm	0.044759017	0.058026759	0.045262743	0.059321057	1083	375.78	14.38925988	0.143068372	0.005885222	0.92118266	0.04382021	19	10
784	160	Traj_24hrDox_Well1_mov002.csv	Cytoplasm	1	Cytoplasm	0.044759017	0.058026759	0.045262743	0.059321057	1085	219.9474286	10.94245842	0.077142098	0.001546741	0.985682206	0.011516731	34	10
785	160	Traj_24hrDox_Well1_mov002.csv	Cytoplasm	1	Cytoplasm	0.044759017	0.058026759	0.045262743	0.059321057	1091	420.02	41.73579599	0.013309481	0.004017458	-2.13272722	0.029913208	11	10
786	160	Traj_24hrDox_Well1_mov002.csv	Cytoplasm	1	Cytoplasm	0.044759017	0.058026759	0.045262743	0.059321057	1092	589.8695652	105.6489315	0.078961508	0.003413412	0.941291157	0.0254156	22	10
787	160	Traj_24hrDox_Well1_mov002.csv	Cytoplasm	1	Cytoplasm	0.044759017	0.058026759	0.045262743	0.059321057	1094	556.8	14.35170534	0.019780876	0.000786429	0.953575857	0.005855597	25	10
788	160	Traj_24hrDox_Well1_mov002.csv	Cytoplasm	1	Cytoplasm	0.044759017	0.058026759	0.045262743	0.059321057	1111	530.1914286	29.40635569	0.062222217	0.004718317	0.829735315	0.035131663	13	10
789	160	Traj_24hrDox_Well1_mov002.csv	Cytoplasm	1	Cytoplasm	0.044759017	0.058026759	0.045262743	0.059321057	1112	537.0983333	24.93353559	0.125587106	0.001920846	0.990615118	0.014302246	23	10
790	160	Traj_24hrDox_Well1_mov002.csv	Cytoplasm	1	Cytoplasm	0.044759017	0.058026759	0.045262743	0.059321057	1118	735.262	31.06013387	0.025498315	0.000756472	0.94971881	0.005632546	59	10
791	160	Traj_24hrDox_Well1_mov002.csv	Cytoplasm	1	Cytoplasm	0.044759017	0.058026759	0.045262743	0.059321057	1119	429.696	17.90709982	0.040987835	0.00087142	0.976512574	0.006488423	59	10
792	160	Traj_24hrDox_Well1_mov002.csv	Cytoplasm	1	Cytoplasm	0.044759017	0.058026759	0.045262743	0.059321057	1122	478.739	30.64163571	0.157955317	0.006861328	0.947077379	0.051088106	39	10
793	160	Traj_24hrDox_Well1_mov002.csv	Cytoplasm	1	Cytoplasm	0.044759017	0.058026759	0.045262743	0.059321057	1126	471.3511864	34.82793663	0.05456061	0.001390061	0.966147116	0.010350124	58	10
794	160	Traj_24hrDox_Well1_mov002.csv	Cytoplasm	1	Cytoplasm	0.044759017	0.058026759	0.045262743	0.059321057	1131	583.260339	35.57911737	0.090136056	0.001716537	0.987275957	0.012780998	58	10
795	160	Traj_24hrDox_Well1_mov002.csv	Cytoplasm	1	Cytoplasm	0.044759017	0.058026759	0.045262743	0.059321057	1132	534.3971429	10.84042661	0.132991733	0.010384253	0.863219681	0.077319114	13	10
796	160	Traj_24hrDox_Well1_mov002.csv	Cytoplasm	1	Cytoplasm	0.044759017	0.058026759	0.045262743	0.059321057	1133	412.3244444	43.43300514	0.101714689	0.002215159	0.983740563	0.01649364	17	10
797	160	Traj_24hrDox_Well1_mov002.csv	Cytoplasm	1	Cytoplasm	0.044759017	0.058026759	0.045262743	0.059321057	1134	351.48	12.30370963	0.076933406	0.003855334	0.864442245	0.028706059	16	10
798	160	Traj_24hrDox_Well1_mov002.csv	Cytoplasm	1	Cytoplasm	0.044759017	0.058026759	0.045262743	0.059321057	1139	746.1717647	36.13779059	0.028276737	0.000386306	0.99114943	0.002876358	16	10
799	160	Traj_24hrDox_Well1_mov002.csv	Cytoplasm	1	Cytoplasm	0.044759017	0.058026759	0.045262743	0.059321057	1141	431.1630769	46.25211303	0.023433231	0.005960767	-0.790620457	0.0443827	12	10
800	160	Traj_24hrDox_Well1_mov002.csv	Cytoplasm	1	Cytoplasm	0.044759017	0.058026759	0.045262743	0.059321057	1149	214.4372881	8.20928904	0.037088578	0.001156735	0.950509807	0.008612819	58	10
801	160	Traj_24hrDox_Well1_mov002.csv	Cytoplasm	1	Cytoplasm	0.044759017	0.058026759	0.045262743	0.059321057	1150	353.1185185	17.76341136	0.026634439	0.001241366	0.84741188	0.009242971	53	10
802	160	Traj_24hrDox_Well1_mov002.csv	Cytoplasm	1	Cytoplasm	0.044759017	0.058026759	0.045262743	0.059321057	1151	491.75	13.11170851	0.021626061	0.003765613	-2.788557479	0.028038016	15	10
803	160	Traj_24hrDox_Well1_mov002.csv	Cytoplasm	1	Cytoplasm	0.044759017	0.058026759	0.045262743	0.059321057	1156	575.4715789	37.46315991	0.030853887	0.000504172	0.986789084	0.003753966	37	10
804	160	Traj_24hrDox_Well1_mov002.csv	Cytoplasm	1	Cytoplasm	0.044759017	0.058026759	0.045262743	0.059321057	1176	518.6091228	23.21938454	0.041596208	0.00358286	0.340450884	0.026677271	56	10
805	160	Traj_24hrDox_Well1_mov002.csv	Cytoplasm	1	Cytoplasm	0.044759017	0.058026759	0.045262743	0.059321057	1186	617.5786667	19.91537224	0.030356396	0.001206151	0.915404246	0.008980762	14	10
806	160	Traj_24hrDox_Well1_mov002.csv	Cytoplasm	1	Cytoplasm	0.044759017	0.058026759	0.045262743	0.059321057	1189	357.9810526	32.45235891	0.174694207	0.008215439	0.939480582	0.061170546	18	10
807	160	Traj_24hrDox_Well1_mov002.csv	Cytoplasm	1	Cytoplasm	0.044759017	0.058026759	0.045262743	0.059321057	1190	299.6980645	16.32589027	0.003828029	0.00057122	-7.424760185	0.00425319	30	10
808	160	Traj_24hrDox_Well1_mov002.csv	Cytoplasm	1	Cytoplasm	0.044759017	0.058026759	0.045262743	0.059321057	1199	711.2780952	29.65157791	0.050254599	0.001019509	0.985212835	0.007591067	20	10
809	160	Traj_24hrDox_Well1_mov002.csv	Cytoplasm	1	Cytoplasm	0.044759017	0.058026759	0.045262743	0.059321057	1202	458.4892308	27.9939165	0.022717203	0.003185891	-1.515597106	0.023721518	12	10
810	160	Traj_24hrDox_Well1_mov002.csv	Cytoplasm	1	Cytoplasm	0.044759017	0.058026759	0.045262743	0.059321057	1217	489.4654545	23.14367	0.013928112	0.004735038	-1.631385773	0.035256166	10	10
811	160	Traj_24hrDox_Well1_mov002.csv	Cytoplasm	1	Cytoplasm	0.044759017	0.058026759	0.045262743	0.059321057	1222	434.4472727	19.83622265	0.134853679	0.009659997	0.882210735	0.071926446	10	10
812	160	Traj_24hrDox_Well1_mov002.csv	Cytoplasm	1	Cytoplasm	0.044759017	0.058026759	0.045262743	0.059321057	1228	434.2877778	24.51494024	0.045863641	0.00076547	0.986306231	0.005699538	35	10
813	160	Traj_24hrDox_Well1_mov002.csv	Cytoplasm	1	Cytoplasm	0.044759017	0.058026759	0.045262743	0.059321057	1237	304.2824	28.04920637	0.037230073	0.00091363	0.978210178	0.00680271	49	10
814	160	Traj_24hrDox_Well1_mov002.csv	Cytoplasm	1	Cytoplasm	0.044759017	0.058026759	0.045262743	0.059321057	1240	492.9812766	22.20722037	0.078139259	0.00039705	0.998942921	0.002956359	46	10
815	160	Traj_24hrDox_Well1_mov002.csv	Cytoplasm	1	Cytoplasm	0.044759017	0.058026759	0.045262743	0.059321057	1241	283.1464151	9.638479308	0.012780032	0.000302869	0.979471051	0.002255105	52	10
816	160	Traj_24hrDox_Well1_mov002.csv	Cytoplasm	1	Cytoplasm	0.044759017	0.058026759	0.045262743	0.059321057	1249	345.5290566	18.06427207	0.065942154	0.001196119	0.98438059	0.008906071	52	10
817	160	Traj_24hrDox_Well1_mov002.csv	Cytoplasm	1	Cytoplasm	0.044759017	0.058026759	0.045262743	0.059321057	1257	388.9178378	14.26577669	0.090988492	0.001065386	0.994870541	0.007932657	36	10
818	160	Traj_24hrDox_Well1_mov002.csv	Cytoplasm	1	Cytoplasm	0.044759017	0.058026759	0.045262743	0.059321057	1260	290.66	5.104886548	0.002717547	0.000376953	-0.175696188	0.002806718	11	10
819	160	Traj_24hrDox_Well1_mov002.csv	Cytoplasm	1	Cytoplasm	0.044759017	0.058026759	0.045262743	0.059321057	1263	288.9612121	12.02691722	0.05260393	0.001514867	0.971834942	0.011279404	32	10
820	160	Traj_24hrDox_Well1_mov002.csv	Cytoplasm	1	Cytoplasm	0.044759017	0.058026759	0.045262743	0.059321057	1264	410.1217391	26.63433933	0.05274951	0.00214765	0.909567376	0.015990979	22	10
821	160	Traj_24hrDox_Well1_mov002.csv	Cytoplasm	1	Cytoplasm	0.044759017	0.058026759	0.045262743	0.059321057	1284	404.8833333	17.05417609	0.022850331	0.007356739	-1.750601905	0.054776841	11	10
822	160	Traj_24hrDox_Well1_mov002.csv	Cytoplasm	1	Cytoplasm	0.044759017	0.058026759	0.045262743	0.059321057	1285	211.566	6.398303213	0.059149979	0.002455684	0.905784127	0.018284545	19	10
823	160	Traj_24hrDox_Well1_mov002.csv	Cytoplasm	1	Cytoplasm	0.044759017	0.058026759	0.045262743	0.059321057	1287	366.36	19.74178648	0.028653095	0.001575026	0.789817752	0.011727333	29	10
824	160	Traj_24hrDox_Well1_mov002.csv	Cytoplasm	1	Cytoplasm	0.044759017	0.058026759	0.045262743	0.059321057	1288	429.2875	21.33284894	0.017194366	0.001626916	-0.141071364	0.012113699	15	10
825	160	Traj_24hrDox_Well1_mov002.csv	Cytoplasm	1	Cytoplasm	0.044759017	0.058026759	0.045262743	0.059321057	1291	457.1033333	14.52129892	0.03762587	0.003774486	0.782301177	0.028104085	11	10
826	160	Traj_24hrDox_Well1_mov002.csv	Cytoplasm	1	Cytoplasm	0.044759017	0.058026759	0.045262743	0.059321057	1292	462.3428571	20.7102333	0.019445873	0.003945325	-2.85851157	0.029376118	13	10
827	160	Traj_24hrDox_Well1_mov002.csv	Cytoplasm	1	Cytoplasm	0.044759017	0.058026759	0.045262743	0.059321057	1303	406.5043137	16.07358974	0.138517438	0.005272981	0.95700702	0.039261583	50	10
828	160	Traj_24hrDox_Well1_mov002.csv	Cytoplasm	1	Cytoplasm	0.044759017	0.058026759	0.045262743	0.059321057	1305	316.9125926	20.56070337	0.041958145	0.000548362	0.992868738	0.004082994	26	10
829	160	Traj_24hrDox_Well1_mov002.csv	Cytoplasm	1	Cytoplasm	0.044759017	0.058026759	0.045262743	0.059321057	1307	575.2266667	47.68312108	0.038429564	0.000714355	0.983668241	0.005318947	29	10
830	160	Traj_24hrDox_Well1_mov002.csv	Cytoplasm	1	Cytoplasm	0.044759017	0.058026759	0.045262743	0.059321057	1310	487.226	23.40348444	0.039212942	0.00771404	-1.20785342	0.057437231	19	10
831	160	Traj_24hrDox_Well1_mov002.csv	Cytoplasm	1	Cytoplasm	0.044759017	0.058026759	0.045262743	0.059321057	1318	603.0846154	21.59435632	0.04238878	0.002096982	0.825060021	0.015613716	25	10
832	160	Traj_24hrDox_Well1_mov002.csv	Cytoplasm	1	Cytoplasm	0.044759017	0.058026759	0.045262743	0.059321057	1321	423.84	62.96371249	0.134067394	0.007662751	0.916474939	0.057055345	10	10
833	160	Traj_24hrDox_Well1_mov002.csv	Cytoplasm	1	Cytoplasm	0.044759017	0.058026759	0.045262743	0.059321057	1330	228.3795918	4.825849596	0.005243384	0.000255058	0.839299567	0.001899112	48	10
834	160	Traj_24hrDox_Well1_mov002.csv	Cytoplasm	1	Cytoplasm	0.044759017	0.058026759	0.045262743	0.059321057	1337	613.3069388	33.4545739	0.048235292	0.000760178	0.990613632	0.005660137	48	10
835	160	Traj_24hrDox_Well1_mov002.csv	Cytoplasm	1	Cytoplasm	0.044759017	0.058026759	0.045262743	0.059321057	1344	437.6266667	7.408660398	0.007448247	0.000650494	0.221753335	0.004843453	14	10
836	160	Traj_24hrDox_Well1_mov002.csv	Cytoplasm	1	Cytoplasm	0.044759017	0.058026759	0.045262743	0.059321057	1348	341.2615385	10.07988541	0.241120967	0.010543544	0.946662906	0.078505165	12	10
837	160	Traj_24hrDox_Well1_mov002.csv	Cytoplasm	1	Cytoplasm	0.044759017	0.058026759	0.045262743	0.059321057	1357	387.3358333	15.91012411	0.017645401	0.001357917	0.41718458	0.010110783	47	10
838	160	Traj_24hrDox_Well1_mov002.csv	Cytoplasm	1	Cytoplasm	0.044759017	0.058026759	0.045262743	0.059321057	1358	349.0746667	21.97759279	0.051321334	0.013184774	-1.235400801	0.098171248	14	10
839	160	Traj_24hrDox_Well1_mov002.csv	Cytoplasm	1	Cytoplasm	0.044759017	0.058026759	0.045262743	0.059321057	1364	631.8615385	30.27078049	0.048224546	0.007534423	-3.327827911	0.05609984	12	10
840	160	Traj_24hrDox_Well1_mov002.csv	Cytoplasm	1	Cytoplasm	0.044759017	0.058026759	0.045262743	0.059321057	1372	486.7260606	33.18185429	0.072860496	0.002355143	0.942712064	0.017535933	32	10
841	160	Traj_24hrDox_Well1_mov002.csv	Cytoplasm	1	Cytoplasm	0.044759017	0.058026759	0.045262743	0.059321057	1373	402.7784615	21.64360621	0.074235508	0.004737459	0.763118578	0.03527419	12	10
842	160	Traj_24hrDox_Well1_mov002.csv	Cytoplasm	1	Cytoplasm	0.044759017	0.058026759	0.045262743	0.059321057	1380	634.36	31.58853647	0.028737921	0.004643216	-0.394781229	0.034572476	10	10
843	160	Traj_24hrDox_Well1_mov002.csv	Cytoplasm	1	Cytoplasm	0.044759017	0.058026759	0.045262743	0.059321057	1381	651.4357143	21.49297916	0.062614576	0.003566306	0.751887004	0.026554016	27	10
844	160	Traj_24hrDox_Well1_mov002.csv	Cytoplasm	1	Cytoplasm	0.044759017	0.058026759	0.045262743	0.059321057	1383	637.368	23.89318988	0.055917694	0.002257662	0.94604114	0.016810106	14	10
845	160	Traj_24hrDox_Well1_mov002.csv	Cytoplasm	1	Cytoplasm	0.044759017	0.058026759	0.045262743	0.059321057	1395	547.0714286	15.7969992	0.160088254	0.009642232	0.903959513	0.071794171	13	10
846	160	Traj_24hrDox_Well1_mov002.csv	Cytoplasm	1	Cytoplasm	0.044759017	0.058026759	0.045262743	0.059321057	1396	405.0956098	18.86121405	0.025983901	0.002993181	-1.941285866	0.022286637	40	10
847	160	Traj_24hrDox_Well1_mov002.csv	Cytoplasm	1	Cytoplasm	0.044759017	0.058026759	0.045262743	0.059321057	1402	592.746	25.11534758	0.065198603	0.001743989	0.965151369	0.012985401	19	10
848	160	Traj_24hrDox_Well1_mov002.csv	Cytoplasm	1	Cytoplasm	0.044759017	0.058026759	0.045262743	0.059321057	1403	621.8338462	23.69378417	0.024066335	0.000996047	0.897614668	0.007416371	12	10
849	160	Traj_24hrDox_Well1_mov002.csv	Cytoplasm	1	Cytoplasm	0.044759017	0.058026759	0.045262743	0.059321057	1407	416.49	22.22651345	0.061020304	0.004409556	0.599154386	0.03283269	15	10
850	160	Traj_24hrDox_Well1_mov002.csv	Cytoplasm	1	Cytoplasm	0.044759017	0.058026759	0.045262743	0.059321057	1409	373.1852174	38.27041028	0.065283745	0.001694432	0.976518946	0.012616406	45	10
851	160	Traj_24hrDox_Well1_mov002.csv	Cytoplasm	1	Cytoplasm	0.044759017	0.058026759	0.045262743	0.059321057	1414	394.0936842	28.67294235	0.075966908	0.003461193	0.893930986	0.025771368	37	10
852	160	Traj_24hrDox_Well1_mov002.csv	Cytoplasm	1	Cytoplasm	0.044759017	0.058026759	0.045262743	0.059321057	1422	492.2342857	18.36340994	0.015403914	0.000695191	0.854533047	0.005176253	41	10
853	160	Traj_24hrDox_Well1_mov002.csv	Cytoplasm	1	Cytoplasm	0.044759017	0.058026759	0.045262743	0.059321057	1424	686.6833333	17.44199116	0.093738456	0.001537055	0.989523251	0.011444608	11	10
854	160	Traj_24hrDox_Well1_mov002.csv	Cytoplasm	1	Cytoplasm	0.044759017	0.058026759	0.045262743	0.059321057	1433	351.6181818	13.26448561	0.045822202	0.003278491	0.653778047	0.024411001	10	10
855	160	Traj_24hrDox_Well1_mov002.csv	Cytoplasm	1	Cytoplasm	0.044759017	0.058026759	0.045262743	0.059321057	1440	480.4354545	27.87160721	0.116431988	0.000806218	0.998005698	0.006002938	43	10
856	160	Traj_24hrDox_Well1_mov002.csv	Cytoplasm	1	Cytoplasm	0.044759017	0.058026759	0.045262743	0.059321057	1441	329.4369231	8.565152461	0.097937034	0.00406322	0.950386342	0.030253943	12	10
857	160	Traj_24hrDox_Well1_mov002.csv	Cytoplasm	1	Cytoplasm	0.044759017	0.058026759	0.045262743	0.059321057	1444	499.9627273	15.30315808	0.020926679	0.000436559	0.983726004	0.003250536	43	10
858	160	Traj_24hrDox_Well1_mov002.csv	Cytoplasm	1	Cytoplasm	0.044759017	0.058026759	0.045262743	0.059321057	1450	605.0866667	17.76190555	0.129296713	0.013435955	0.699742005	0.100041488	11	10
859	160	Traj_24hrDox_Well1_mov002.csv	Cytoplasm	1	Cytoplasm	0.044759017	0.058026759	0.045262743	0.059321057	1453	508.1388235	42.62145081	0.070592541	0.003045013	0.917971758	0.022672568	16	10
860	160	Traj_24hrDox_Well1_mov002.csv	Cytoplasm	1	Cytoplasm	0.044759017	0.058026759	0.045262743	0.059321057	1455	541.607619	40.89940387	0.011324748	0.001813864	-2.443462989	0.013505676	20	10
861	160	Traj_24hrDox_Well1_mov002.csv	Cytoplasm	1	Cytoplasm	0.044759017	0.058026759	0.045262743	0.059321057	1456	810.2581818	39.33066669	0.081729321	0.004673342	0.912152861	0.034796787	10	10
862	160	Traj_24hrDox_Well1_mov002.csv	Cytoplasm	1	Cytoplasm	0.044759017	0.058026759	0.045262743	0.059321057	1462	422.5365517	29.42408962	0.072417509	0.004114024	0.771161551	0.030632219	28	10
863	160	Traj_24hrDox_Well1_mov002.csv	Cytoplasm	1	Cytoplasm	0.044759017	0.058026759	0.045262743	0.059321057	1465	323.215814	10.06288743	0.024627451	0.003265814	-1.058905557	0.024316614	42	10
864	160	Traj_24hrDox_Well1_mov002.csv	Cytoplasm	1	Cytoplasm	0.044759017	0.058026759	0.045262743	0.059321057	1471	521.5905882	14.19827018	0.006548903	0.001058575	-3.335458109	0.007881943	16	10
865	160	Traj_24hrDox_Well1_mov002.csv	Cytoplasm	1	Cytoplasm	0.044759017	0.058026759	0.045262743	0.059321057	1474	742.8381395	53.44427079	0.043115123	0.001612215	0.914032482	0.012004236	42	10
866	160	Traj_24hrDox_Well1_mov002.csv	Cytoplasm	1	Cytoplasm	0.044759017	0.058026759	0.045262743	0.059321057	1476	545.1096296	19.64964112	0.066562052	0.004363312	0.64248007	0.03248837	26	10
867	160	Traj_24hrDox_Well1_mov002.csv	Cytoplasm	1	Cytoplasm	0.044759017	0.058026759	0.045262743	0.059321057	1488	644.0172973	54.66564911	0.06051033	0.002227013	0.924849496	0.0165819	36	10
868	160	Traj_24hrDox_Well1_mov002.csv	Cytoplasm	1	Cytoplasm	0.044759017	0.058026759	0.045262743	0.059321057	1491	393.582	13.51347461	0.074048286	0.00611854	0.343455038	0.045557447	19	10
869	160	Traj_24hrDox_Well1_mov002.csv	Cytoplasm	1	Cytoplasm	0.044759017	0.058026759	0.045262743	0.059321057	1499	676.0206061	20.15072928	0.06684293	0.001447388	0.976673033	0.010776968	32	10
870	160	Traj_24hrDox_Well1_mov002.csv	Cytoplasm	1	Cytoplasm	0.044759017	0.058026759	0.045262743	0.059321057	1510	338.2977778	15.81227215	0.068715719	0.002964344	0.948016359	0.022071922	17	10
871	160	Traj_24hrDox_Well1_mov002.csv	Cytoplasm	1	Cytoplasm	0.044759017	0.058026759	0.045262743	0.059321057	1517	382.0412121	38.03795551	0.108220254	0.003135598	0.972684733	0.023347051	32	10
872	160	Traj_24hrDox_Well1_mov002.csv	Cytoplasm	1	Cytoplasm	0.044759017	0.058026759	0.045262743	0.059321057	1523	411.8741463	39.54835811	0.057214872	0.0015587	0.974419267	0.011605779	40	10
873	160	Traj_24hrDox_Well1_mov002.csv	Cytoplasm	1	Cytoplasm	0.044759017	0.058026759	0.045262743	0.059321057	1524	242.0053333	5.595500415	0.128380014	0.007571217	0.912082407	0.056373802	14	10
874	160	Traj_24hrDox_Well1_mov002.csv	Cytoplasm	1	Cytoplasm	0.044759017	0.058026759	0.045262743	0.059321057	1532	447.113	28.54279578	0.081633342	0.000825935	0.995768932	0.006149747	39	10
875	160	Traj_24hrDox_Well1_mov002.csv	Cytoplasm	1	Cytoplasm	0.044759017	0.058026759	0.045262743	0.059321057	1537	730.0670968	35.38004014	0.051408463	0.003622225	0.553659304	0.026970379	30	10
876	160	Traj_24hrDox_Well1_mov002.csv	Cytoplasm	1	Cytoplasm	0.044759017	0.058026759	0.045262743	0.059321057	1539	556.0622222	26.87991476	0.011180554	0.000777367	0.56487987	0.005788126	17	10
877	160	Traj_24hrDox_Well1_mov002.csv	Cytoplasm	1	Cytoplasm	0.044759017	0.058026759	0.045262743	0.059321057	1560	503.5969231	16.83506569	0.008750289	0.001075554	-0.648115141	0.008008362	12	10
878	160	Traj_24hrDox_Well1_mov002.csv	Cytoplasm	1	Cytoplasm	0.044759017	0.058026759	0.045262743	0.059321057	1569	352.9617391	7.02139318	0.064001729	0.00315571	0.929949803	0.023496797	22	10
879	160	Traj_24hrDox_Well1_mov002.csv	Cytoplasm	1	Cytoplasm	0.044759017	0.058026759	0.045262743	0.059321057	1570	352.6177778	10.98258194	0.013002379	0.00168776	-0.933817485	0.012566731	17	10
880	160	Traj_24hrDox_Well1_mov002.csv	Cytoplasm	1	Cytoplasm	0.044759017	0.058026759	0.045262743	0.059321057	1583	423.4957895	52.2855476	0.020736104	0.001324928	0.741353672	0.009865156	37	10
881	160	Traj_24hrDox_Well1_mov002.csv	Cytoplasm	1	Cytoplasm	0.044759017	0.058026759	0.045262743	0.059321057	1591	211.4666667	9.184337254	0.010368266	0.000964168	-0.297125455	0.007179007	20	10
882	160	Traj_24hrDox_Well1_mov002.csv	Cytoplasm	1	Cytoplasm	0.044759017	0.058026759	0.045262743	0.059321057	1593	368.7033333	26.23761401	0.258748073	0.013978508	0.918817308	0.104081234	11	10
883	160	Traj_24hrDox_Well1_mov002.csv	Cytoplasm	1	Cytoplasm	0.044759017	0.058026759	0.045262743	0.059321057	1600	525.72	13.93501802	0.028499613	0.004170891	0.052403808	0.031055639	10	10
884	160	Traj_24hrDox_Well1_mov002.csv	Cytoplasm	1	Cytoplasm	0.044759017	0.058026759	0.045262743	0.059321057	1604	617.6141176	12.74287208	0.009927861	0.001283205	-3.634226046	0.009554493	16	10
885	160	Traj_24hrDox_Well1_mov002.csv	Cytoplasm	1	Cytoplasm	0.044759017	0.058026759	0.045262743	0.059321057	1606	271.68	12.73260731	0.064745611	0.000729964	0.99508729	0.00543517	17	10
886	160	Traj_24hrDox_Well1_mov002.csv	Cytoplasm	1	Cytoplasm	0.044759017	0.058026759	0.045262743	0.059321057	1608	322.6933333	11.88062101	0.044993403	0.001030697	0.981772911	0.007674364	14	10
887	160	Traj_24hrDox_Well1_mov002.csv	Cytoplasm	1	Cytoplasm	0.044759017	0.058026759	0.045262743	0.059321057	1613	443.4	52.23998469	0.1654427	0.014933056	0.828746242	0.111188614	11	10
888	160	Traj_24hrDox_Well1_mov002.csv	Cytoplasm	1	Cytoplasm	0.044759017	0.058026759	0.045262743	0.059321057	1625	491.54	28.28042511	0.06389002	0.004294529	0.68266125	0.031976222	17	10
889	160	Traj_24hrDox_Well1_mov002.csv	Cytoplasm	1	Cytoplasm	0.044759017	0.058026759	0.045262743	0.059321057	1634	588.6	22.12156715	0.050533918	0.001963386	0.916444411	0.014618984	17	10
890	160	Traj_24hrDox_Well1_mov002.csv	Cytoplasm	1	Cytoplasm	0.044759017	0.058026759	0.045262743	0.059321057	1637	347.88	18.35661775	0.04680787	0.002332271	0.879306076	0.017365637	12	10
891	160	Traj_24hrDox_Well1_mov002.csv	Cytoplasm	1	Cytoplasm	0.044759017	0.058026759	0.045262743	0.059321057	1648	397.065	9.105535404	0.128113919	0.00935646	0.664289599	0.069666373	15	10
892	160	Traj_24hrDox_Well1_mov002.csv	Cytoplasm	1	Cytoplasm	0.044759017	0.058026759	0.045262743	0.059321057	1649	236.7538462	11.95971542	0.074532649	0.005501726	0.821104768	0.040964778	12	10
893	160	Traj_24hrDox_Well1_mov002.csv	Cytoplasm	1	Cytoplasm	0.044759017	0.058026759	0.045262743	0.059321057	1653	867.2662069	38.64012747	0.025756083	0.000456056	0.985660331	0.003395701	28	10
894	160	Traj_24hrDox_Well1_mov002.csv	Cytoplasm	1	Cytoplasm	0.044759017	0.058026759	0.045262743	0.059321057	1667	358.3536842	18.70110276	0.09266692	0.003376229	0.958359989	0.025138741	18	10
895	160	Traj_24hrDox_Well1_mov002.csv	Cytoplasm	1	Cytoplasm	0.044759017	0.058026759	0.045262743	0.059321057	1668	476.0451613	17.1803541	0.045154915	0.001213568	0.959919825	0.009035993	30	10
896	160	Traj_24hrDox_Well1_mov002.csv	Cytoplasm	1	Cytoplasm	0.044759017	0.058026759	0.045262743	0.059321057	1669	315.5127273	9.350155167	0.032043006	0.002944354	0.111753796	0.021923085	21	10
897	160	Traj_24hrDox_Well1_mov002.csv	Cytoplasm	1	Cytoplasm	0.044759017	0.058026759	0.045262743	0.059321057	1672	279.73	7.537234241	0.043244343	0.002433925	0.901705049	0.018122527	15	10
898	160	Traj_24hrDox_Well1_mov002.csv	Cytoplasm	1	Cytoplasm	0.044759017	0.058026759	0.045262743	0.059321057	1682	213.5058824	10.69917592	0.008285605	0.000332418	0.891034006	0.00247512	33	10
899	160	Traj_24hrDox_Well1_mov002.csv	Cytoplasm	1	Cytoplasm	0.044759017	0.058026759	0.045262743	0.059321057	1689	235.9075	5.70788435	0.013058665	0.00191747	-2.953168581	0.014277103	15	10
900	160	Traj_24hrDox_Well1_mov002.csv	Cytoplasm	1	Cytoplasm	0.044759017	0.058026759	0.045262743	0.059321057	1690	266.3636364	13.96121854	0.01029254	0.002816438	-1.206595207	0.020970645	10	10
901	160	Traj_24hrDox_Well1_mov002.csv	Cytoplasm	1	Cytoplasm	0.044759017	0.058026759	0.045262743	0.059321057	1691	402.9284848	16.28416969	0.098912836	0.001064515	0.995020436	0.007926173	32	10
902	160	Traj_24hrDox_Well1_mov002.csv	Cytoplasm	1	Cytoplasm	0.044759017	0.058026759	0.045262743	0.059321057	1710	350.1938462	16.58122643	0.014333377	0.003147345	-2.860715837	0.023434514	12	10
903	160	Traj_24hrDox_Well1_mov002.csv	Cytoplasm	1	Cytoplasm	0.044759017	0.058026759	0.045262743	0.059321057	1712	236.7226667	7.841598023	0.01056259	0.000298041	0.966991245	0.002219153	14	10
904	160	Traj_24hrDox_Well1_mov002.csv	Cytoplasm	1	Cytoplasm	0.044759017	0.058026759	0.045262743	0.059321057	1715	361.6142857	7.400905074	0.009094616	0.001541464	-3.608758085	0.011477436	13	10
905	160	Traj_24hrDox_Well1_mov002.csv	Cytoplasm	1	Cytoplasm	0.044759017	0.058026759	0.045262743	0.059321057	1716	566.9825	32.55521608	0.05771591	0.001852416	0.966846871	0.013792727	31	10
906	160	Traj_24hrDox_Well1_mov002.csv	Cytoplasm	1	Cytoplasm	0.044759017	0.058026759	0.045262743	0.059321057	1728	697.2693333	41.95349163	0.072389041	0.002110173	0.971810233	0.015711933	14	10
907	160	Traj_24hrDox_Well1_mov002.csv	Cytoplasm	1	Cytoplasm	0.044759017	0.058026759	0.045262743	0.059321057	1748	281.6270968	7.284822133	0.010316559	0.000466568	0.938744669	0.003473973	30	10
908	160	Traj_24hrDox_Well1_mov002.csv	Cytoplasm	1	Cytoplasm	0.044759017	0.058026759	0.045262743	0.059321057	1750	455.5846154	22.68553474	0.054403986	0.004880435	0.519820246	0.036338766	12	10
909	160	Traj_24hrDox_Well1_mov002.csv	Cytoplasm	1	Cytoplasm	0.044759017	0.058026759	0.045262743	0.059321057	1758	391.6976	14.09194075	0.049307766	0.001944618	0.943964162	0.014479242	24	10
910	160	Traj_24hrDox_Well1_mov002.csv	Cytoplasm	1	Cytoplasm	0.044759017	0.058026759	0.045262743	0.059321057	1773	482.1825	44.74417944	0.05356604	0.002286037	0.898262254	0.017021387	15	10
911	160	Traj_24hrDox_Well1_mov002.csv	Cytoplasm	1	Cytoplasm	0.044759017	0.058026759	0.045262743	0.059321057	1781	592.5053333	39.56600491	0.046285005	0.00396713	0.498366964	0.029538472	29	10
912	160	Traj_24hrDox_Well1_mov002.csv	Cytoplasm	1	Cytoplasm	0.044759017	0.058026759	0.045262743	0.059321057	1788	470.6026667	27.12570822	0.053597083	0.001996895	0.952383276	0.01486849	14	10
913	160	Traj_24hrDox_Well1_mov002.csv	Cytoplasm	1	Cytoplasm	0.044759017	0.058026759	0.045262743	0.059321057	1797	365.6836364	10.98148464	0.190939611	0.00786047	0.940421095	0.05852752	10	10
914	160	Traj_24hrDox_Well1_mov002.csv	Cytoplasm	1	Cytoplasm	0.044759017	0.058026759	0.045262743	0.059321057	1799	302.9876923	7.798136024	0.031408413	0.004986013	-0.598928068	0.037124875	12	10
915	160	Traj_24hrDox_Well1_mov002.csv	Cytoplasm	1	Cytoplasm	0.044759017	0.058026759	0.045262743	0.059321057	1800	479.2836364	27.23693991	0.040022032	0.003461459	0.397600015	0.025773346	10	10
916	160	Traj_24hrDox_Well1_mov002.csv	Cytoplasm	1	Cytoplasm	0.044759017	0.058026759	0.045262743	0.059321057	1807	419.317037	48.33549044	0.066252941	0.001355318	0.984046491	0.010091433	26	10
917	160	Traj_24hrDox_Well1_mov002.csv	Cytoplasm	1	Cytoplasm	0.044759017	0.058026759	0.045262743	0.059321057	1811	695.053913	66.41091121	0.065474108	0.002394677	0.928823233	0.017830295	22	10
918	160	Traj_24hrDox_Well1_mov002.csv	Cytoplasm	1	Cytoplasm	0.044759017	0.058026759	0.045262743	0.059321057	1820	452.5	25.01128145	0.109839896	0.006878021	0.89338282	0.051212395	15	10
919	160	Traj_24hrDox_Well1_mov002.csv	Cytoplasm	1	Cytoplasm	0.044759017	0.058026759	0.045262743	0.059321057	1825	361.7657143	14.83107438	0.05974339	0.00282438	0.934622346	0.021029779	27	10
920	160	Traj_24hrDox_Well1_mov002.csv	Cytoplasm	1	Cytoplasm	0.044759017	0.058026759	0.045262743	0.059321057	1847	635.3428571	21.00404159	0.083646597	0.003743483	0.88262406	0.027873239	13	10
921	160	Traj_24hrDox_Well1_mov002.csv	Cytoplasm	1	Cytoplasm	0.044759017	0.058026759	0.045262743	0.059321057	1849	570.7333333	28.05055331	0.018315322	0.001205806	0.745838607	0.008978192	26	10
922	160	Traj_24hrDox_Well1_mov002.csv	Cytoplasm	1	Cytoplasm	0.044759017	0.058026759	0.045262743	0.059321057	1850	431.997037	29.88923537	0.059048988	0.004329287	0.62516712	0.032235022	26	10
923	160	Traj_24hrDox_Well1_mov002.csv	Cytoplasm	1	Cytoplasm	0.044759017	0.058026759	0.045262743	0.059321057	1853	310.3133333	19.57239439	0.01401638	0.001592965	-1.659060908	0.011860903	23	10
924	160	Traj_24hrDox_Well1_mov002.csv	Cytoplasm	1	Cytoplasm	0.044759017	0.058026759	0.045262743	0.059321057	1855	212.2088889	4.920046171	0.213165058	0.014417806	0.892968177	0.107352159	17	10
925	160	Traj_24hrDox_Well1_mov002.csv	Cytoplasm	1	Cytoplasm	0.044759017	0.058026759	0.045262743	0.059321057	1857	396.92	10.75840137	0.080429206	0.002727532	0.957787295	0.020308665	11	10
926	160	Traj_24hrDox_Well1_mov002.csv	Cytoplasm	1	Cytoplasm	0.044759017	0.058026759	0.045262743	0.059321057	1858	308.3628571	13.04588355	0.019829031	0.003372051	-1.58795213	0.02510763	13	10
927	160	Traj_24hrDox_Well1_mov002.csv	Cytoplasm	1	Cytoplasm	0.044759017	0.058026759	0.045262743	0.059321057	1859	392.8123077	11.55807687	0.047861096	0.001275391	0.974839133	0.009496311	25	10
928	160	Traj_24hrDox_Well1_mov002.csv	Cytoplasm	1	Cytoplasm	0.044759017	0.058026759	0.045262743	0.059321057	1860	445.8690909	13.86851598	0.117261219	0.007835033	0.863840344	0.058338122	10	10
929	160	Traj_24hrDox_Well1_mov002.csv	Cytoplasm	1	Cytoplasm	0.044759017	0.058026759	0.045262743	0.059321057	1870	619.8896	18.64372591	0.039758551	0.002011254	0.85314334	0.0149754	24	10
930	160	Traj_24hrDox_Well1_mov002.csv	Cytoplasm	1	Cytoplasm	0.044759017	0.058026759	0.045262743	0.059321057	1873	446.6015385	22.69457809	0.086937231	0.005396009	0.75258704	0.040177623	25	10
931	160	Traj_24hrDox_Well1_mov002.csv	Cytoplasm	1	Cytoplasm	0.044759017	0.058026759	0.045262743	0.059321057	1875	223.7538462	10.81249814	0.07842546	0.001954564	0.972663611	0.014553301	25	10
932	160	Traj_24hrDox_Well1_mov002.csv	Cytoplasm	1	Cytoplasm	0.044759017	0.058026759	0.045262743	0.059321057	1884	427.7584	38.45350519	0.060078184	0.000926193	0.990633706	0.00689625	24	10
933	160	Traj_24hrDox_Well1_mov002.csv	Cytoplasm	1	Cytoplasm	0.044759017	0.058026759	0.045262743	0.059321057	1897	645.5745455	23.86369946	0.025073206	0.008000477	-3.600222334	0.059569983	10	10
934	160	Traj_24hrDox_Well1_mov002.csv	Cytoplasm	1	Cytoplasm	0.044759017	0.058026759	0.045262743	0.059321057	1906	415.3152	11.06781609	0.079020579	0.002764571	0.94760643	0.020584453	24	10
935	160	Traj_24hrDox_Well1_mov002.csv	Cytoplasm	1	Cytoplasm	0.044759017	0.058026759	0.045262743	0.059321057	1913	300.58	21.86704166	0.090864145	0.002441208	0.971028477	0.018176754	17	10
936	160	Traj_24hrDox_Well1_mov002.csv	Cytoplasm	1	Cytoplasm	0.044759017	0.058026759	0.045262743	0.059321057	1927	639.7894737	22.09906439	0.095306577	0.002424072	0.978382937	0.018049165	18	10
937	160	Traj_24hrDox_Well1_mov002.csv	Cytoplasm	1	Cytoplasm	0.044759017	0.058026759	0.045262743	0.059321057	1928	459.6033333	44.66699142	0.085109442	0.011669971	-0.453558942	0.086892318	11	10
938	160	Traj_24hrDox_Well1_mov002.csv	Cytoplasm	1	Cytoplasm	0.044759017	0.058026759	0.045262743	0.059321057	1929	534.065	39.08243393	0.070691847	0.003221534	0.866175416	0.023986913	23	10
939	160	Traj_24hrDox_Well1_mov002.csv	Cytoplasm	1	Cytoplasm	0.044759017	0.058026759	0.045262743	0.059321057	1935	390.5709091	13.44882925	0.0266295	0.003408772	-0.057230972	0.025381051	10	10
940	160	Traj_24hrDox_Well1_mov002.csv	Cytoplasm	1	Cytoplasm	0.044759017	0.058026759	0.045262743	0.059321057	1941	383.5947826	25.47752033	0.040504118	0.002010096	0.825333257	0.014966782	22	10
941	160	Traj_24hrDox_Well1_mov002.csv	Cytoplasm	1	Cytoplasm	0.044759017	0.058026759	0.045262743	0.059321057	1946	435.4973913	11.13479045	0.010203528	0.000676947	0.602135521	0.005040416	22	10
942	160	Traj_24hrDox_Well1_mov002.csv	Cytoplasm	1	Cytoplasm	0.044759017	0.058026759	0.045262743	0.059321057	1947	334.5323077	9.269760725	0.054717539	0.005164976	0.618213195	0.038457399	12	10
943	160	Traj_24hrDox_Well1_mov002.csv	Cytoplasm	1	Cytoplasm	0.044759017	0.058026759	0.045262743	0.059321057	1950	639.02	25.16472531	0.007384104	0.000680203	0.319006786	0.005064659	15	10
944	160	Traj_24hrDox_Well1_mov002.csv	Cytoplasm	1	Cytoplasm	0.044759017	0.058026759	0.045262743	0.059321057	1956	438.03	31.24436749	0.101034491	0.004219238	0.947124102	0.031415618	15	10
945	160	Traj_24hrDox_Well1_mov002.csv	Cytoplasm	1	Cytoplasm	0.044759017	0.058026759	0.045262743	0.059321057	1957	478.9636364	20.81100726	0.014580926	0.002368723	0.129229058	0.017637045	10	10
946	160	Traj_24hrDox_Well1_mov002.csv	Cytoplasm	1	Cytoplasm	0.044759017	0.058026759	0.045262743	0.059321057	1963	381.1127273	22.58888749	0.035814332	0.002478055	0.613242423	0.018451113	21	10
947	160	Traj_24hrDox_Well1_mov002.csv	Cytoplasm	1	Cytoplasm	0.044759017	0.058026759	0.045262743	0.059321057	1982	332.0763636	7.77026415	0.026279576	0.00064766	0.971365321	0.004822348	21	10
948	160	Traj_24hrDox_Well1_mov002.csv	Cytoplasm	1	Cytoplasm	0.044759017	0.058026759	0.045262743	0.059321057	1991	227.5963636	6.280786391	0.005652202	0.001280177	-2.11361788	0.009531946	10	10
949	160	Traj_24hrDox_Well1_mov002.csv	Cytoplasm	1	Cytoplasm	0.044759017	0.058026759	0.045262743	0.059321057	2003	596.5366667	15.85619087	0.045330031	0.005448672	0.590616987	0.040569744	11	10
950	160	Traj_24hrDox_Well1_mov002.csv	Cytoplasm	1	Cytoplasm	0.044759017	0.058026759	0.045262743	0.059321057	2006	303.9576471	11.8759983	0.066171861	0.000951591	0.991823246	0.007085359	16	10
951	160	Traj_24hrDox_Well1_mov002.csv	Cytoplasm	1	Cytoplasm	0.044759017	0.058026759	0.045262743	0.059321057	2016	330.1333333	21.48204418	0.022160106	0.001551574	0.628556864	0.011552713	11	10
952	160	Traj_24hrDox_Well1_mov002.csv	Cytoplasm	1	Cytoplasm	0.044759017	0.058026759	0.045262743	0.059321057	2022	328.7	15.3137977	0.04234291	0.002485475	0.79004032	0.018506359	19	10
953	160	Traj_24hrDox_Well1_mov002.csv	Cytoplasm	1	Cytoplasm	0.044759017	0.058026759	0.045262743	0.059321057	2036	400.38	36.10319764	0.113306165	0.007836412	0.717442928	0.058348391	19	10
954	160	Traj_24hrDox_Well1_mov002.csv	Cytoplasm	1	Cytoplasm	0.044759017	0.058026759	0.045262743	0.059321057	2039	286.3057143	17.09581474	0.041799646	0.002325146	0.796815461	0.017312582	13	10
955	160	Traj_24hrDox_Well1_mov002.csv	Cytoplasm	1	Cytoplasm	0.044759017	0.058026759	0.045262743	0.059321057	2043	294.9309091	11.05787868	0.070101942	0.006466939	0.825486834	0.048151561	10	10
956	160	Traj_24hrDox_Well1_mov002.csv	Cytoplasm	1	Cytoplasm	0.044759017	0.058026759	0.045262743	0.059321057	2045	504.84	31.48359658	0.088146976	0.005299097	0.910158335	0.039456039	14	10
957	160	Traj_24hrDox_Well1_mov002.csv	Cytoplasm	1	Cytoplasm	0.044759017	0.058026759	0.045262743	0.059321057	2055	288.12	6.701836926	0.138631654	0.007240814	0.862474642	0.053913683	10	10
958	160	Traj_24hrDox_Well1_mov002.csv	Cytoplasm	1	Cytoplasm	0.044759017	0.058026759	0.045262743	0.059321057	2061	479.5305263	27.57995563	0.040726681	0.003947031	0.201054742	0.029388821	18	10
959	160	Traj_24hrDox_Well1_mov002.csv	Cytoplasm	1	Cytoplasm	0.044759017	0.058026759	0.045262743	0.059321057	2079	267.5844444	8.964890916	0.082276488	0.001954639	0.979698517	0.014553863	17	10
960	160	Traj_24hrDox_Well1_mov002.csv	Cytoplasm	1	Cytoplasm	0.044759017	0.058026759	0.045262743	0.059321057	2083	403.4235294	8.278562635	0.05585662	0.004027895	0.643092352	0.02999092	16	10
961	160	Traj_24hrDox_Well1_mov002.csv	Cytoplasm	1	Cytoplasm	0.044759017	0.058026759	0.045262743	0.059321057	2088	305.0211765	14.9644606	0.068222089	0.002083341	0.966577778	0.015512148	16	10
962	160	Traj_24hrDox_Well1_mov002.csv	Cytoplasm	1	Cytoplasm	0.044759017	0.058026759	0.045262743	0.059321057	2089	476.2682353	32.49603709	0.202364571	0.005107399	0.975169835	0.038028692	16	10
963	160	Traj_24hrDox_Well1_mov002.csv	Cytoplasm	1	Cytoplasm	0.044759017	0.058026759	0.045262743	0.059321057	2093	602.9694118	19.85040775	0.080147583	0.00505917	0.750100752	0.037669586	16	10
964	160	Traj_24hrDox_Well1_mov002.csv	Cytoplasm	1	Cytoplasm	0.044759017	0.058026759	0.045262743	0.059321057	2095	281.1464706	9.122963232	0.020582654	0.002901565	-0.9597308	0.021604482	16	10
965	160	Traj_24hrDox_Well1_mov002.csv	Cytoplasm	1	Cytoplasm	0.044759017	0.058026759	0.045262743	0.059321057	2100	624.44	40.42452139	0.033856394	0.003915057	0.233854147	0.029150749	16	10
966	160	Traj_24hrDox_Well1_mov002.csv	Cytoplasm	1	Cytoplasm	0.044759017	0.058026759	0.045262743	0.059321057	2102	645.4690909	14.18415086	0.02221143	0.006988646	-1.485943373	0.052036091	10	10
967	160	Traj_24hrDox_Well1_mov002.csv	Cytoplasm	1	Cytoplasm	0.044759017	0.058026759	0.045262743	0.059321057	2104	547.5905882	29.73493103	0.090007423	0.002407712	0.976474804	0.017927352	16	10
968	160	Traj_24hrDox_Well1_mov002.csv	Cytoplasm	1	Cytoplasm	0.044759017	0.058026759	0.045262743	0.059321057	2106	224.0635294	7.525180429	0.011115852	0.001104889	0.154232096	0.008226789	16	10
969	160	Traj_24hrDox_Well1_mov002.csv	Cytoplasm	1	Cytoplasm	0.044759017	0.058026759	0.045262743	0.059321057	2108	225.4988235	12.25676758	0.129336228	0.004093105	0.964839807	0.03047646	16	10
970	160	Traj_24hrDox_Well1_mov002.csv	Cytoplasm	1	Cytoplasm	0.044759017	0.058026759	0.045262743	0.059321057	2124	520.68	19.53565531	0.137246567	0.005551526	0.93525757	0.041335577	13	10
971	160	Traj_24hrDox_Well1_mov002.csv	Cytoplasm	1	Cytoplasm	0.044759017	0.058026759	0.045262743	0.059321057	2126	316.5342857	14.43238111	0.055017478	0.001343125	0.97789398	0.010000647	13	10
972	160	Traj_24hrDox_Well1_mov002.csv	Cytoplasm	1	Cytoplasm	0.044759017	0.058026759	0.045262743	0.059321057	2141	700.6925	34.09916925	0.026668275	0.003225062	-2.616757697	0.024013184	15	10
973	160	Traj_24hrDox_Well1_mov002.csv	Cytoplasm	1	Cytoplasm	0.044759017	0.058026759	0.045262743	0.059321057	2151	318.6666667	12.82510593	0.038918363	0.001924964	0.886034969	0.014332907	14	10
974	160	Traj_24hrDox_Well1_mov002.csv	Cytoplasm	1	Cytoplasm	0.044759017	0.058026759	0.045262743	0.059321057	2153	582.8	36.46100675	0.054721693	0.002517329	0.904882477	0.01874354	14	10
975	160	Traj_24hrDox_Well1_mov002.csv	Cytoplasm	1	Cytoplasm	0.044759017	0.058026759	0.045262743	0.059321057	2166	444.1485714	37.59739331	0.08932208	0.005045239	0.917532248	0.03756586	13	10
976	160	Traj_24hrDox_Well1_mov002.csv	Cytoplasm	1	Cytoplasm	0.044759017	0.058026759	0.045262743	0.059321057	2174	408.32	12.72997812	0.011908884	0.002304449	-2.364192409	0.017158479	13	10
977	160	Traj_24hrDox_Well1_mov002.csv	Cytoplasm	1	Cytoplasm	0.044759017	0.058026759	0.045262743	0.059321057	2176	488.7166667	27.4517587	0.03512192	0.003579228	0.467503651	0.026650227	11	10
978	160	Traj_24hrDox_Well1_mov002.csv	Cytoplasm	1	Cytoplasm	0.044759017	0.058026759	0.045262743	0.059321057	2182	734.2142857	71.80682754	0.078674768	0.0116883	-0.56065148	0.087028792	13	10
979	160	Traj_24hrDox_Well1_mov002.csv	Cytoplasm	1	Cytoplasm	0.044759017	0.058026759	0.045262743	0.059321057	2185	338.78	18.61270687	0.014097183	0.000769305	0.821859205	0.005728094	13	10
980	160	Traj_24hrDox_Well1_mov002.csv	Cytoplasm	1	Cytoplasm	0.044759017	0.058026759	0.045262743	0.059321057	2190	387.3090909	9.346565198	0.018635804	0.0043453	0.16649128	0.032354252	10	10
981	160	Traj_24hrDox_Well1_mov002.csv	Cytoplasm	1	Cytoplasm	0.044759017	0.058026759	0.045262743	0.059321057	2191	330.4914286	15.15979969	0.060505595	0.003635165	0.896913652	0.027066728	13	10
982	160	Traj_24hrDox_Well1_mov002.csv	Cytoplasm	1	Cytoplasm	0.044759017	0.058026759	0.045262743	0.059321057	2195	454.0707692	10.8533628	0.143422936	0.004647067	0.959878027	0.034601154	12	10
983	160	Traj_24hrDox_Well1_mov002.csv	Cytoplasm	1	Cytoplasm	0.044759017	0.058026759	0.045262743	0.059321057	2196	440.4061538	21.28368878	0.042520167	0.005350786	-0.111615991	0.039840907	12	10
984	160	Traj_24hrDox_Well1_mov002.csv	Cytoplasm	1	Cytoplasm	0.044759017	0.058026759	0.045262743	0.059321057	2197	240.7266667	10.0840446	0.031665211	0.003043516	0.415383455	0.022661421	11	10
985	160	Traj_24hrDox_Well1_mov002.csv	Cytoplasm	1	Cytoplasm	0.044759017	0.058026759	0.045262743	0.059321057	2198	461.1876923	21.57923438	0.023735544	0.002974934	-1.451422212	0.022150778	12	10
986	160	Traj_24hrDox_Well1_mov002.csv	Cytoplasm	1	Cytoplasm	0.044759017	0.058026759	0.045262743	0.059321057	2209	246.3630769	7.848464215	0.044470279	0.00298033	0.784684748	0.02219095	12	10
987	160	Traj_24hrDox_Well1_mov002.csv	Cytoplasm	1	Cytoplasm	0.044759017	0.058026759	0.045262743	0.059321057	2212	224.2769231	6.749577063	0.049340368	0.002315047	0.924754103	0.017237384	12	10
988	160	Traj_24hrDox_Well1_mov002.csv	Cytoplasm	1	Cytoplasm	0.044759017	0.058026759	0.045262743	0.059321057	2214	472.7033333	15.71670414	0.088868698	0.003403625	0.953890157	0.025342726	11	10
989	160	Traj_24hrDox_Well1_mov002.csv	Cytoplasm	1	Cytoplasm	0.044759017	0.058026759	0.045262743	0.059321057	2217	284.8566667	9.112884042	0.007561233	0.000687119	0.642907769	0.005116153	11	10
990	160	Traj_24hrDox_Well1_mov002.csv	Cytoplasm	1	Cytoplasm	0.044759017	0.058026759	0.045262743	0.059321057	2218	607.92	119.4078222	0.044801076	0.004126617	0.406207962	0.030725984	11	10
991	160	Traj_24hrDox_Well1_mov002.csv	Cytoplasm	1	Cytoplasm	0.044759017	0.058026759	0.045262743	0.059321057	2220	340.9133333	10.20404931	0.033183422	0.002302876	0.710279374	0.01714676	11	10
992	160	Traj_24hrDox_Well1_mov002.csv	Cytoplasm	1	Cytoplasm	0.044759017	0.058026759	0.045262743	0.059321057	2221	245.65	5.381551821	0.014449743	0.001179918	0.507091468	0.00878544	11	10
993	160	Traj_24hrDox_Well1_mov002.csv	Cytoplasm	1	Cytoplasm	0.044759017	0.058026759	0.045262743	0.059321057	2237	470.2166667	23.69112047	0.052371513	0.004105126	0.851677375	0.030565967	11	10
994	160	Traj_24hrDox_Well1_mov002.csv	Cytoplasm	1	Cytoplasm	0.044759017	0.058026759	0.045262743	0.059321057	2239	308.8666667	30.4103155	0.080108084	0.007766683	0.786263882	0.057829198	11	10
995	160	Traj_24hrDox_Well1_mov002.csv	Cytoplasm	1	Cytoplasm	0.044759017	0.058026759	0.045262743	0.059321057	2242	454.0690909	18.89555669	0.258667663	0.007156251	0.966294818	0.053284044	10	10
996	160	Traj_24hrDox_Well1_mov002.csv	Cytoplasm	1	Cytoplasm	0.044759017	0.058026759	0.045262743	0.059321057	2252	638.8254545	27.35926247	0.052091058	0.007343847	-0.033608321	0.054680845	10	10
997	160	Traj_24hrDox_Well1_mov002.csv	Cytoplasm	1	Cytoplasm	0.044759017	0.058026759	0.045262743	0.059321057	2261	404.1636364	14.37464894	0.105828117	0.007986285	0.855543107	0.059464316	10	10
998	159	Traj_24hrDox_Well1_mov003.csv	Cytoplasm	1	Cytoplasm	0.023799477	0.038558424	0.027743502	0.043425606	1	285.0130233	12.18831074	0.044601993	0.002125209	0.874600694	0.01582389	42	10
999	159	Traj_24hrDox_Well1_mov003.csv	Cytoplasm	1	Cytoplasm	0.023799477	0.038558424	0.027743502	0.043425606	3	291.0436	10.93231408	0.003055698	8.06E-05	0.961270873	0.000600229	99	10
1000	159	Traj_24hrDox_Well1_mov003.csv	Cytoplasm	1	Cytoplasm	0.023799477	0.038558424	0.027743502	0.043425606	7	468.6761905	25.72048405	0.034211378	0.003038496	0.243279398	0.022624049	20	10
1001	159	Traj_24hrDox_Well1_mov003.csv	Cytoplasm	1	Cytoplasm	0.023799477	0.038558424	0.027743502	0.043425606	8	374.1626667	48.7366539	0.053260491	0.000568229	0.995651723	0.004230923	29	10
1002	159	Traj_24hrDox_Well1_mov003.csv	Cytoplasm	1	Cytoplasm	0.023799477	0.038558424	0.027743502	0.043425606	9	335.2587234	16.14917238	0.006669305	0.000150178	0.974527697	0.0011182	46	10
1003	159	Traj_24hrDox_Well1_mov003.csv	Cytoplasm	1	Cytoplasm	0.023799477	0.038558424	0.027743502	0.043425606	12	390.0528814	16.3542055	0.094384917	0.000662366	0.998068522	0.004931848	58	10
1004	159	Traj_24hrDox_Well1_mov003.csv	Cytoplasm	1	Cytoplasm	0.023799477	0.038558424	0.027743502	0.043425606	14	421.1957895	18.03940666	0.062096247	0.000886484	0.991103077	0.006600583	37	10
1005	159	Traj_24hrDox_Well1_mov003.csv	Cytoplasm	1	Cytoplasm	0.023799477	0.038558424	0.027743502	0.043425606	15	432.5914286	24.59819821	0.110400019	0.001690233	0.9912807	0.012585146	13	10
1006	159	Traj_24hrDox_Well1_mov003.csv	Cytoplasm	1	Cytoplasm	0.023799477	0.038558424	0.027743502	0.043425606	16	332.2189474	15.56841806	0.069143958	0.003522878	0.927546469	0.026230657	18	10
1007	159	Traj_24hrDox_Well1_mov003.csv	Cytoplasm	1	Cytoplasm	0.023799477	0.038558424	0.027743502	0.043425606	18	466.4715152	22.43843404	0.071075431	0.000796769	0.995057368	0.005932585	32	10
1008	159	Traj_24hrDox_Well1_mov003.csv	Cytoplasm	1	Cytoplasm	0.023799477	0.038558424	0.027743502	0.043425606	19	333.08	18.78821131	0.020507087	0.005595007	-0.679350743	0.041659325	18	10
1009	159	Traj_24hrDox_Well1_mov003.csv	Cytoplasm	1	Cytoplasm	0.023799477	0.038558424	0.027743502	0.043425606	20	376.5048	12.66608925	0.01683164	0.000109268	0.998115311	0.000813589	99	10
1010	159	Traj_24hrDox_Well1_mov003.csv	Cytoplasm	1	Cytoplasm	0.023799477	0.038558424	0.027743502	0.043425606	22	421.4285714	22.00237959	0.041766259	0.000475892	0.994488562	0.003543397	41	10
1011	159	Traj_24hrDox_Well1_mov003.csv	Cytoplasm	1	Cytoplasm	0.023799477	0.038558424	0.027743502	0.043425606	23	447.9136	47.06722876	0.003462936	8.19E-05	0.970151922	0.000609833	99	10
1012	159	Traj_24hrDox_Well1_mov003.csv	Cytoplasm	1	Cytoplasm	0.023799477	0.038558424	0.027743502	0.043425606	24	807.9752	29.06558255	0.004372225	0.000100698	0.972486448	0.000749776	99	10
1013	159	Traj_24hrDox_Well1_mov003.csv	Cytoplasm	1	Cytoplasm	0.023799477	0.038558424	0.027743502	0.043425606	25	449.0117647	25.02035036	0.03577768	0.001866051	0.852114286	0.013894252	33	10
1014	159	Traj_24hrDox_Well1_mov003.csv	Cytoplasm	1	Cytoplasm	0.023799477	0.038558424	0.027743502	0.043425606	26	357.6133333	21.24791232	0.015428976	0.001666224	-0.08743134	0.012406379	17	10
1015	159	Traj_24hrDox_Well1_mov003.csv	Cytoplasm	1	Cytoplasm	0.023799477	0.038558424	0.027743502	0.043425606	28	397.1765854	34.49066665	0.044117402	0.00167723	0.917866973	0.012488328	40	10
1016	159	Traj_24hrDox_Well1_mov003.csv	Cytoplasm	1	Cytoplasm	0.023799477	0.038558424	0.027743502	0.043425606	30	543.3864	43.41648174	0.016748852	0.000367065	0.974558688	0.002733096	99	10
1017	159	Traj_24hrDox_Well1_mov003.csv	Cytoplasm	1	Cytoplasm	0.023799477	0.038558424	0.027743502	0.043425606	31	668.0866667	35.2153483	0.020417962	0.001447058	0.70178003	0.01077451	17	10
1018	159	Traj_24hrDox_Well1_mov003.csv	Cytoplasm	1	Cytoplasm	0.023799477	0.038558424	0.027743502	0.043425606	32	780.9671429	70.83436942	0.081392585	0.00147073	0.986254687	0.010950769	27	10
1019	159	Traj_24hrDox_Well1_mov003.csv	Cytoplasm	1	Cytoplasm	0.023799477	0.038558424	0.027743502	0.043425606	33	517.8874074	68.80836903	0.035733621	0.00309259	0.175877095	0.023026821	26	10
1020	159	Traj_24hrDox_Well1_mov003.csv	Cytoplasm	1	Cytoplasm	0.023799477	0.038558424	0.027743502	0.043425606	34	601.7056	43.02345835	0.040197108	0.002180959	0.777983886	0.016238993	24	10
1021	159	Traj_24hrDox_Well1_mov003.csv	Cytoplasm	1	Cytoplasm	0.023799477	0.038558424	0.027743502	0.043425606	35	296.0284	10.41598048	0.007101377	0.00010123	0.990111441	0.000753737	99	10
1022	159	Traj_24hrDox_Well1_mov003.csv	Cytoplasm	1	Cytoplasm	0.023799477	0.038558424	0.027743502	0.043425606	36	654.1828571	37.18300722	0.022626437	0.001630935	0.541715189	0.012143619	69	10
1023	159	Traj_24hrDox_Well1_mov003.csv	Cytoplasm	1	Cytoplasm	0.023799477	0.038558424	0.027743502	0.043425606	37	759.1535484	36.35508622	0.018339867	0.001780551	-0.42075355	0.013257631	30	10
1024	159	Traj_24hrDox_Well1_mov003.csv	Cytoplasm	1	Cytoplasm	0.023799477	0.038558424	0.027743502	0.043425606	39	574.5132	21.15192062	0.007546279	0.000117064	0.990754256	0.000871633	99	10
1025	159	Traj_24hrDox_Well1_mov003.csv	Cytoplasm	1	Cytoplasm	0.023799477	0.038558424	0.027743502	0.043425606	40	525.1623188	12.52124341	0.007930877	0.000649085	0.302967133	0.004832956	68	10
1026	159	Traj_24hrDox_Well1_mov003.csv	Cytoplasm	1	Cytoplasm	0.023799477	0.038558424	0.027743502	0.043425606	42	899.4552	63.59934283	0.041211614	0.000133075	0.999571085	0.000990847	99	10
1027	159	Traj_24hrDox_Well1_mov003.csv	Cytoplasm	1	Cytoplasm	0.023799477	0.038558424	0.027743502	0.043425606	43	782.9557895	51.50090835	0.053549411	0.001741105	0.966058543	0.012963928	18	10
1028	159	Traj_24hrDox_Well1_mov003.csv	Cytoplasm	1	Cytoplasm	0.023799477	0.038558424	0.027743502	0.043425606	44	432.3555056	24.52794412	0.012699902	0.000419855	0.932792541	0.00312616	88	10
1029	159	Traj_24hrDox_Well1_mov003.csv	Cytoplasm	1	Cytoplasm	0.023799477	0.038558424	0.027743502	0.043425606	45	593.8940909	13.56754287	0.007268195	0.000421608	0.732521326	0.003139209	87	10
1030	159	Traj_24hrDox_Well1_mov003.csv	Cytoplasm	1	Cytoplasm	0.023799477	0.038558424	0.027743502	0.043425606	46	940.0531148	91.29586096	0.079419786	0.001275286	0.989539518	0.009495534	60	10
1031	159	Traj_24hrDox_Well1_mov003.csv	Cytoplasm	1	Cytoplasm	0.023799477	0.038558424	0.027743502	0.043425606	47	817.95375	18.17573687	0.007855158	0.000449762	0.913433827	0.003348839	31	10
1032	159	Traj_24hrDox_Well1_mov003.csv	Cytoplasm	1	Cytoplasm	0.023799477	0.038558424	0.027743502	0.043425606	49	530.2736842	43.68472167	0.002518441	0.000281137	-0.873511025	0.002093292	18	10
1033	159	Traj_24hrDox_Well1_mov003.csv	Cytoplasm	1	Cytoplasm	0.023799477	0.038558424	0.027743502	0.043425606	53	781.5219048	29.45123011	0.016138839	0.001227586	0.300164268	0.009140365	62	10
1034	159	Traj_24hrDox_Well1_mov003.csv	Cytoplasm	1	Cytoplasm	0.023799477	0.038558424	0.027743502	0.043425606	56	409.3337374	37.94515645	0.012969068	0.000520051	0.890916094	0.003872197	98	10
1035	159	Traj_24hrDox_Well1_mov003.csv	Cytoplasm	1	Cytoplasm	0.023799477	0.038558424	0.027743502	0.043425606	61	669.76	50.90141721	0.05385237	0.001701163	0.96847583	0.012666526	18	10
1036	159	Traj_24hrDox_Well1_mov003.csv	Cytoplasm	1	Cytoplasm	0.023799477	0.038558424	0.027743502	0.043425606	62	785.1246154	40.60762843	0.062028421	0.000878858	0.9926941	0.006543804	25	10
1037	159	Traj_24hrDox_Well1_mov003.csv	Cytoplasm	1	Cytoplasm	0.023799477	0.038558424	0.027743502	0.043425606	64	696.7714286	23.68785952	0.014886577	0.001077615	0.555215726	0.008023713	20	10
1038	159	Traj_24hrDox_Well1_mov003.csv	Cytoplasm	1	Cytoplasm	0.023799477	0.038558424	0.027743502	0.043425606	66	503.8302857	21.42920564	0.009713473	0.000497681	0.811521278	0.003705633	69	10
1039	159	Traj_24hrDox_Well1_mov003.csv	Cytoplasm	1	Cytoplasm	0.023799477	0.038558424	0.027743502	0.043425606	70	943.97	178.8073612	0.022833936	0.000541418	0.973470396	0.00403129	59	10
1040	159	Traj_24hrDox_Well1_mov003.csv	Cytoplasm	1	Cytoplasm	0.023799477	0.038558424	0.027743502	0.043425606	71	975.198	77.52228384	0.037505119	0.001003717	0.963145811	0.007473477	99	10
1041	159	Traj_24hrDox_Well1_mov003.csv	Cytoplasm	1	Cytoplasm	0.023799477	0.038558424	0.027743502	0.043425606	72	656.2917647	55.32787195	0.079614924	0.002654748	0.95725405	0.019766733	16	10
1042	159	Traj_24hrDox_Well1_mov003.csv	Cytoplasm	1	Cytoplasm	0.023799477	0.038558424	0.027743502	0.043425606	74	529.6064	23.11839491	0.014116449	0.00013417	0.995978226	0.000999006	99	10
1043	159	Traj_24hrDox_Well1_mov003.csv	Cytoplasm	1	Cytoplasm	0.023799477	0.038558424	0.027743502	0.043425606	75	824.7591111	100.3933381	0.033941215	0.000623084	0.987668156	0.004639361	89	10
1044	159	Traj_24hrDox_Well1_mov003.csv	Cytoplasm	1	Cytoplasm	0.023799477	0.038558424	0.027743502	0.043425606	76	889.106087	33.46759597	0.006011888	8.91E-05	0.989576667	0.000663616	91	10
1045	159	Traj_24hrDox_Well1_mov003.csv	Cytoplasm	1	Cytoplasm	0.023799477	0.038558424	0.027743502	0.043425606	77	668.798	59.19304294	0.027743502	0.00219393	0.367010666	0.016335572	99	10
1046	159	Traj_24hrDox_Well1_mov003.csv	Cytoplasm	1	Cytoplasm	0.023799477	0.038558424	0.027743502	0.043425606	78	673.3285714	59.11622485	0.196297457	0.007960057	0.953706394	0.059269023	13	10
1047	159	Traj_24hrDox_Well1_mov003.csv	Cytoplasm	1	Cytoplasm	0.023799477	0.038558424	0.027743502	0.043425606	79	543.72	42.36179411	0.145072191	0.003565079	0.978642456	0.026544884	12	10
1048	159	Traj_24hrDox_Well1_mov003.csv	Cytoplasm	1	Cytoplasm	0.023799477	0.038558424	0.027743502	0.043425606	80	722.1947826	38.09621742	0.04380509	0.001613784	0.940413439	0.012015918	22	10
1049	159	Traj_24hrDox_Well1_mov003.csv	Cytoplasm	1	Cytoplasm	0.023799477	0.038558424	0.027743502	0.043425606	81	984.684	62.9267573	0.009671959	4.83E-05	0.998978469	0.000359489	99	10
1050	159	Traj_24hrDox_Well1_mov003.csv	Cytoplasm	1	Cytoplasm	0.023799477	0.038558424	0.027743502	0.043425606	82	287.1487179	17.1634291	0.042146891	0.001479788	0.962723493	0.011018212	38	10
1051	159	Traj_24hrDox_Well1_mov003.csv	Cytoplasm	1	Cytoplasm	0.023799477	0.038558424	0.027743502	0.043425606	83	606.4307692	24.27376249	0.044394541	0.003206121	0.740183831	0.023872146	12	10
1052	159	Traj_24hrDox_Well1_mov003.csv	Cytoplasm	1	Cytoplasm	0.023799477	0.038558424	0.027743502	0.043425606	85	544.122963	23.06834143	0.01269523	0.000719242	0.756489052	0.005355338	26	10
1053	159	Traj_24hrDox_Well1_mov003.csv	Cytoplasm	1	Cytoplasm	0.023799477	0.038558424	0.027743502	0.043425606	88	840.3695238	47.44382528	0.027010012	0.003063163	-0.287460219	0.022807713	20	10
1054	159	Traj_24hrDox_Well1_mov003.csv	Cytoplasm	1	Cytoplasm	0.023799477	0.038558424	0.027743502	0.043425606	89	804.8314286	51.34517182	0.023985188	0.002140248	0.307936842	0.01593587	13	10
1055	159	Traj_24hrDox_Well1_mov003.csv	Cytoplasm	1	Cytoplasm	0.023799477	0.038558424	0.027743502	0.043425606	90	640.7384	63.10774492	0.011007887	0.00036046	0.934977738	0.002683911	99	10
1056	159	Traj_24hrDox_Well1_mov003.csv	Cytoplasm	1	Cytoplasm	0.023799477	0.038558424	0.027743502	0.043425606	91	735.4123077	34.45880085	0.064090822	0.000801208	0.993833015	0.005965641	25	10
1057	159	Traj_24hrDox_Well1_mov003.csv	Cytoplasm	1	Cytoplasm	0.023799477	0.038558424	0.027743502	0.043425606	93	332.3032558	13.23588142	0.002912832	0.000311821	-1.32219423	0.002321757	42	10
1058	159	Traj_24hrDox_Well1_mov003.csv	Cytoplasm	1	Cytoplasm	0.023799477	0.038558424	0.027743502	0.043425606	94	735.8426667	29.49533375	0.060421072	0.002290666	0.9504956	0.017055851	14	10
1059	159	Traj_24hrDox_Well1_mov003.csv	Cytoplasm	1	Cytoplasm	0.023799477	0.038558424	0.027743502	0.043425606	95	254.4176471	12.66004067	0.049206648	0.002455997	0.843209269	0.018286876	33	10
1060	159	Traj_24hrDox_Well1_mov003.csv	Cytoplasm	1	Cytoplasm	0.023799477	0.038558424	0.027743502	0.043425606	96	328.13	9.069139981	0.012840191	0.000415223	0.946834437	0.00309167	15	10
1061	159	Traj_24hrDox_Well1_mov003.csv	Cytoplasm	1	Cytoplasm	0.023799477	0.038558424	0.027743502	0.043425606	97	401.376	9.636329038	0.001276633	0.000267782	-3.101046267	0.001993856	14	10
1062	159	Traj_24hrDox_Well1_mov003.csv	Cytoplasm	1	Cytoplasm	0.023799477	0.038558424	0.027743502	0.043425606	98	383.8769231	9.399960216	0.001789415	0.000218611	-1.034942454	0.001627734	12	10
1063	159	Traj_24hrDox_Well1_mov003.csv	Cytoplasm	1	Cytoplasm	0.023799477	0.038558424	0.027743502	0.043425606	102	826.6690909	30.69043128	0.100725506	0.006628619	0.884182804	0.0493554	10	10
1064	159	Traj_24hrDox_Well1_mov003.csv	Cytoplasm	1	Cytoplasm	0.023799477	0.038558424	0.027743502	0.043425606	104	818.2129412	52.22217849	0.007562764	0.00113761	-17.74426709	0.008470423	33	10
1065	159	Traj_24hrDox_Well1_mov003.csv	Cytoplasm	1	Cytoplasm	0.023799477	0.038558424	0.027743502	0.043425606	105	876.3127273	45.66385583	0.070230322	0.005723922	0.687562433	0.042619199	10	10
1066	159	Traj_24hrDox_Well1_mov003.csv	Cytoplasm	1	Cytoplasm	0.023799477	0.038558424	0.027743502	0.043425606	106	828.9233333	90.20038612	0.051063337	0.001444009	0.974457352	0.010751805	47	10
1067	159	Traj_24hrDox_Well1_mov003.csv	Cytoplasm	1	Cytoplasm	0.023799477	0.038558424	0.027743502	0.043425606	109	352.2712	17.24447606	0.025584915	0.000251731	0.996072785	0.001874342	99	10
1068	159	Traj_24hrDox_Well1_mov003.csv	Cytoplasm	1	Cytoplasm	0.023799477	0.038558424	0.027743502	0.043425606	110	521.2984	31.77847796	0.002389942	0.000257315	-2.163890636	0.001915918	99	10
1069	159	Traj_24hrDox_Well1_mov003.csv	Cytoplasm	1	Cytoplasm	0.023799477	0.038558424	0.027743502	0.043425606	111	571.7666667	22.69613085	0.023195122	0.002297171	0.21242632	0.017104282	11	10
1070	159	Traj_24hrDox_Well1_mov003.csv	Cytoplasm	1	Cytoplasm	0.023799477	0.038558424	0.027743502	0.043425606	112	436.5114286	23.82085607	0.066230776	0.00940357	-0.016515366	0.070017142	13	10
1071	159	Traj_24hrDox_Well1_mov003.csv	Cytoplasm	1	Cytoplasm	0.023799477	0.038558424	0.027743502	0.043425606	114	511.9146667	25.59128546	0.021490467	0.001717119	0.660890388	0.012785332	14	10
1072	159	Traj_24hrDox_Well1_mov003.csv	Cytoplasm	1	Cytoplasm	0.023799477	0.038558424	0.027743502	0.043425606	116	357.1766667	14.87285185	0.025829898	0.005202509	-1.569492238	0.038736864	23	10
1073	159	Traj_24hrDox_Well1_mov003.csv	Cytoplasm	1	Cytoplasm	0.023799477	0.038558424	0.027743502	0.043425606	118	365.3511111	11.44958849	0.021636249	0.002569202	-0.282349953	0.019129774	17	10
1074	159	Traj_24hrDox_Well1_mov003.csv	Cytoplasm	1	Cytoplasm	0.023799477	0.038558424	0.027743502	0.043425606	119	856.6704762	63.00373492	0.119832365	0.003069649	0.978600326	0.022856009	20	10
1075	159	Traj_24hrDox_Well1_mov003.csv	Cytoplasm	1	Cytoplasm	0.023799477	0.038558424	0.027743502	0.043425606	120	611.2266667	18.89700741	0.018618632	0.000323938	0.988664115	0.00241198	14	10
1076	159	Traj_24hrDox_Well1_mov003.csv	Cytoplasm	1	Cytoplasm	0.023799477	0.038558424	0.027743502	0.043425606	121	391.6917647	8.795054918	0.100347832	0.001885874	0.983934666	0.014041846	16	10
1077	159	Traj_24hrDox_Well1_mov003.csv	Cytoplasm	1	Cytoplasm	0.023799477	0.038558424	0.027743502	0.043425606	123	419.0726316	49.32647574	0.045528894	0.001047984	0.972721997	0.007803084	37	10
1078	159	Traj_24hrDox_Well1_mov003.csv	Cytoplasm	1	Cytoplasm	0.023799477	0.038558424	0.027743502	0.043425606	124	537.85	21.54570259	0.021639844	0.000996688	0.874360061	0.007421143	31	10
1079	159	Traj_24hrDox_Well1_mov003.csv	Cytoplasm	1	Cytoplasm	0.023799477	0.038558424	0.027743502	0.043425606	125	553.4795349	85.25100788	0.037071279	0.000536936	0.992210013	0.003997922	85	10
1080	159	Traj_24hrDox_Well1_mov003.csv	Cytoplasm	1	Cytoplasm	0.023799477	0.038558424	0.027743502	0.043425606	131	241.4342857	6.154224698	0.004340666	7.65E-05	0.987522048	0.000569848	13	10
1081	159	Traj_24hrDox_Well1_mov003.csv	Cytoplasm	1	Cytoplasm	0.023799477	0.038558424	0.027743502	0.043425606	142	440.4117647	26.74776741	0.036479581	0.000723403	0.982853212	0.005386316	33	10
1082	159	Traj_24hrDox_Well1_mov003.csv	Cytoplasm	1	Cytoplasm	0.023799477	0.038558424	0.027743502	0.043425606	143	413.6755556	16.22617303	0.019303749	0.001233684	0.719493643	0.009185767	26	10
1083	159	Traj_24hrDox_Well1_mov003.csv	Cytoplasm	1	Cytoplasm	0.023799477	0.038558424	0.027743502	0.043425606	146	239.675	14.30364202	0.016016569	0.000525399	0.942941273	0.003912016	15	10
1084	159	Traj_24hrDox_Well1_mov003.csv	Cytoplasm	1	Cytoplasm	0.023799477	0.038558424	0.027743502	0.043425606	147	423.3253333	10.48033452	0.058005739	0.001390344	0.97986434	0.010352232	14	10
1085	159	Traj_24hrDox_Well1_mov003.csv	Cytoplasm	1	Cytoplasm	0.023799477	0.038558424	0.027743502	0.043425606	149	484.7606557	47.62724967	0.057984382	0.000603204	0.995450505	0.004491339	60	10
1086	159	Traj_24hrDox_Well1_mov003.csv	Cytoplasm	1	Cytoplasm	0.023799477	0.038558424	0.027743502	0.043425606	151	398.7466667	20.09435697	0.043596963	0.001356629	0.969112279	0.010101191	29	10
1087	159	Traj_24hrDox_Well1_mov003.csv	Cytoplasm	1	Cytoplasm	0.023799477	0.038558424	0.027743502	0.043425606	158	805.52	27.51743959	0.017327488	0.000593023	0.961019924	0.00441553	26	10
1088	159	Traj_24hrDox_Well1_mov003.csv	Cytoplasm	1	Cytoplasm	0.023799477	0.038558424	0.027743502	0.043425606	160	654.6293333	16.91295025	0.003788017	0.000621132	-6.860781466	0.004624827	29	10
1089	159	Traj_24hrDox_Well1_mov003.csv	Cytoplasm	1	Cytoplasm	0.023799477	0.038558424	0.027743502	0.043425606	161	842.9287805	63.38355777	0.023834959	0.001692719	0.610271264	0.012603654	81	10
1090	159	Traj_24hrDox_Well1_mov003.csv	Cytoplasm	1	Cytoplasm	0.023799477	0.038558424	0.027743502	0.043425606	162	676.8	25.36570724	0.004250134	0.000262006	0.631415163	0.001950845	99	10
1091	159	Traj_24hrDox_Well1_mov003.csv	Cytoplasm	1	Cytoplasm	0.023799477	0.038558424	0.027743502	0.043425606	163	999.0368	32.07912601	0.005911745	0.00017034	0.951606828	0.001268321	99	10
1092	159	Traj_24hrDox_Well1_mov003.csv	Cytoplasm	1	Cytoplasm	0.023799477	0.038558424	0.027743502	0.043425606	167	946.075	60.89848783	0.052151357	0.000636573	0.994029627	0.004739799	71	10
1093	159	Traj_24hrDox_Well1_mov003.csv	Cytoplasm	1	Cytoplasm	0.023799477	0.038558424	0.027743502	0.043425606	168	834.8522581	31.24771503	0.0024602	0.000357904	-7.711200028	0.002664885	61	10
1094	159	Traj_24hrDox_Well1_mov003.csv	Cytoplasm	1	Cytoplasm	0.023799477	0.038558424	0.027743502	0.043425606	172	895.343871	48.49991844	0.017073062	0.000563139	0.935896166	0.004193022	61	10
1095	159	Traj_24hrDox_Well1_mov003.csv	Cytoplasm	1	Cytoplasm	0.023799477	0.038558424	0.027743502	0.043425606	173	1580.872	47.48032991	0.000972238	8.34E-05	0.058930072	0.000621318	99	10
1096	159	Traj_24hrDox_Well1_mov003.csv	Cytoplasm	1	Cytoplasm	0.023799477	0.038558424	0.027743502	0.043425606	175	554.2509091	19.83037957	0.04248087	0.008658927	0.22728772	0.064472678	10	10
1097	159	Traj_24hrDox_Well1_mov003.csv	Cytoplasm	1	Cytoplasm	0.023799477	0.038558424	0.027743502	0.043425606	179	715.0773333	36.77634157	0.006350192	0.000637384	-0.236278547	0.004745835	14	10
1098	159	Traj_24hrDox_Well1_mov003.csv	Cytoplasm	1	Cytoplasm	0.023799477	0.038558424	0.027743502	0.043425606	180	705.1624	43.80892286	0.010866169	0.00017494	0.986981695	0.00130257	99	10
1099	159	Traj_24hrDox_Well1_mov003.csv	Cytoplasm	1	Cytoplasm	0.023799477	0.038558424	0.027743502	0.043425606	183	664.6964706	26.04050802	0.012972535	0.002475684	-4.710602511	0.018433455	16	10
1100	159	Traj_24hrDox_Well1_mov003.csv	Cytoplasm	1	Cytoplasm	0.023799477	0.038558424	0.027743502	0.043425606	185	758.8524	68.44870843	0.021697608	0.000449378	0.984202856	0.003345982	99	10
1101	159	Traj_24hrDox_Well1_mov003.csv	Cytoplasm	1	Cytoplasm	0.023799477	0.038558424	0.027743502	0.043425606	186	360.2682353	12.44367084	0.004335942	0.00019698	0.852644267	0.001466674	33	10
1102	159	Traj_24hrDox_Well1_mov003.csv	Cytoplasm	1	Cytoplasm	0.023799477	0.038558424	0.027743502	0.043425606	187	346.2124	18.57820805	0.006201272	0.00012423	0.979671839	0.000924994	99	10
1103	159	Traj_24hrDox_Well1_mov003.csv	Cytoplasm	1	Cytoplasm	0.023799477	0.038558424	0.027743502	0.043425606	188	344.2369231	16.5562163	0.024524041	0.001348472	0.826588795	0.010040456	25	10
1104	159	Traj_24hrDox_Well1_mov003.csv	Cytoplasm	1	Cytoplasm	0.023799477	0.038558424	0.027743502	0.043425606	189	670.12	20.99656768	0.004636233	9.72E-05	0.978920972	0.000724068	21	10
1105	159	Traj_24hrDox_Well1_mov003.csv	Cytoplasm	1	Cytoplasm	0.023799477	0.038558424	0.027743502	0.043425606	190	730.9748148	56.16433469	0.037947698	0.002005102	0.795210896	0.014929596	26	10
1106	159	Traj_24hrDox_Well1_mov003.csv	Cytoplasm	1	Cytoplasm	0.023799477	0.038558424	0.027743502	0.043425606	191	349.6218182	13.00807429	0.001762285	0.000348225	-2.768347611	0.002592814	10	10
1107	159	Traj_24hrDox_Well1_mov003.csv	Cytoplasm	1	Cytoplasm	0.023799477	0.038558424	0.027743502	0.043425606	192	370.956	24.22564008	0.124241846	0.005422355	0.947309464	0.040373796	29	10
1108	159	Traj_24hrDox_Well1_mov003.csv	Cytoplasm	1	Cytoplasm	0.023799477	0.038558424	0.027743502	0.043425606	193	692.6296	20.99111707	0.012879039	0.000101024	0.997245785	0.000752205	99	10
1109	159	Traj_24hrDox_Well1_mov003.csv	Cytoplasm	1	Cytoplasm	0.023799477	0.038558424	0.027743502	0.043425606	194	616.2092308	30.55196392	0.011719063	0.000473177	0.896129842	0.003523184	51	10
1110	159	Traj_24hrDox_Well1_mov003.csv	Cytoplasm	1	Cytoplasm	0.023799477	0.038558424	0.027743502	0.043425606	195	734.1948	49.18549986	0.006404121	0.000253052	0.894241193	0.001884173	99	10
1111	159	Traj_24hrDox_Well1_mov003.csv	Cytoplasm	1	Cytoplasm	0.023799477	0.038558424	0.027743502	0.043425606	197	691.3056716	42.82246011	0.010432638	0.000262899	0.967038145	0.001957492	66	10
1112	159	Traj_24hrDox_Well1_mov003.csv	Cytoplasm	1	Cytoplasm	0.023799477	0.038558424	0.027743502	0.043425606	198	664.3856604	33.16854531	0.018684485	0.000254041	0.991372261	0.001891542	52	10
1113	159	Traj_24hrDox_Well1_mov003.csv	Cytoplasm	1	Cytoplasm	0.023799477	0.038558424	0.027743502	0.043425606	199	649.0231579	44.7065554	0.02020046	0.004809156	-3.348659324	0.035808037	18	10
1114	159	Traj_24hrDox_Well1_mov003.csv	Cytoplasm	1	Cytoplasm	0.023799477	0.038558424	0.027743502	0.043425606	201	615.5507692	18.92059621	0.001423837	0.000342123	-3.019443372	0.002547378	12	10
1115	159	Traj_24hrDox_Well1_mov003.csv	Cytoplasm	1	Cytoplasm	0.023799477	0.038558424	0.027743502	0.043425606	202	932.272	39.12813739	0.010812596	0.000183512	0.98559232	0.001366397	99	10
1116	159	Traj_24hrDox_Well1_mov003.csv	Cytoplasm	1	Cytoplasm	0.023799477	0.038558424	0.027743502	0.043425606	203	707.0136	28.86203941	0.003613734	8.76E-05	0.968494132	0.000652523	99	10
1117	159	Traj_24hrDox_Well1_mov003.csv	Cytoplasm	1	Cytoplasm	0.023799477	0.038558424	0.027743502	0.043425606	204	621.3388	22.54490236	0.018131203	0.000785676	0.875504594	0.005849989	99	10
1118	159	Traj_24hrDox_Well1_mov003.csv	Cytoplasm	1	Cytoplasm	0.023799477	0.038558424	0.027743502	0.043425606	205	631.2327273	36.33670348	0.011498422	0.000933546	0.441277636	0.006950997	21	10
1119	159	Traj_24hrDox_Well1_mov003.csv	Cytoplasm	1	Cytoplasm	0.023799477	0.038558424	0.027743502	0.043425606	206	779.0193103	42.09529435	0.00648424	0.000578876	-0.132223649	0.0043102	57	10
1120	159	Traj_24hrDox_Well1_mov003.csv	Cytoplasm	1	Cytoplasm	0.023799477	0.038558424	0.027743502	0.043425606	207	678.1633333	46.0393584	0.020248751	0.003345968	-0.177392839	0.024913424	11	10
1121	159	Traj_24hrDox_Well1_mov003.csv	Cytoplasm	1	Cytoplasm	0.023799477	0.038558424	0.027743502	0.043425606	209	662.7528	20.01294731	0.001038444	0.000101856	-0.717974404	0.000758397	99	10
1122	159	Traj_24hrDox_Well1_mov003.csv	Cytoplasm	1	Cytoplasm	0.023799477	0.038558424	0.027743502	0.043425606	211	309.48	6.813179385	0.012591761	0.002313264	-2.659078362	0.017224109	14	10
1123	159	Traj_24hrDox_Well1_mov003.csv	Cytoplasm	1	Cytoplasm	0.023799477	0.038558424	0.027743502	0.043425606	221	420.86	6.433734012	0.000526024	0.00011009	-2.034219631	0.000819711	11	10
1124	159	Traj_24hrDox_Well1_mov003.csv	Cytoplasm	1	Cytoplasm	0.023799477	0.038558424	0.027743502	0.043425606	225	950.62	41.23486389	0.017436397	0.000500668	0.958456347	0.003727876	31	10
1125	159	Traj_24hrDox_Well1_mov003.csv	Cytoplasm	1	Cytoplasm	0.023799477	0.038558424	0.027743502	0.043425606	226	556.6506667	20.77079728	0.003723942	0.000835319	-2.979634275	0.006219625	14	10
1126	159	Traj_24hrDox_Well1_mov003.csv	Cytoplasm	1	Cytoplasm	0.023799477	0.038558424	0.027743502	0.043425606	228	589.5476923	19.81076248	0.00823974	0.001120616	-0.759856623	0.008343887	12	10
1127	159	Traj_24hrDox_Well1_mov003.csv	Cytoplasm	1	Cytoplasm	0.023799477	0.038558424	0.027743502	0.043425606	236	497.3666667	21.25402446	0.00657712	0.00154033	-1.563601628	0.011468994	11	10
1128	159	Traj_24hrDox_Well1_mov003.csv	Cytoplasm	1	Cytoplasm	0.023799477	0.038558424	0.027743502	0.043425606	237	713.4334694	46.19891144	0.013699706	0.000366751	0.959097964	0.002730756	97	10
1129	159	Traj_24hrDox_Well1_mov003.csv	Cytoplasm	1	Cytoplasm	0.023799477	0.038558424	0.027743502	0.043425606	243	417.62	17.69815182	0.003062694	0.000143672	0.930461626	0.00106975	17	10
1130	159	Traj_24hrDox_Well1_mov003.csv	Cytoplasm	1	Cytoplasm	0.023799477	0.038558424	0.027743502	0.043425606	244	394.52	12.34233451	0.001010161	8.33E-05	0.059504718	0.000620574	75	10
1131	159	Traj_24hrDox_Well1_mov003.csv	Cytoplasm	1	Cytoplasm	0.023799477	0.038558424	0.027743502	0.043425606	250	522.6925	46.53547404	0.145794945	0.008761642	0.846442223	0.065237471	15	10
1132	159	Traj_24hrDox_Well1_mov003.csv	Cytoplasm	1	Cytoplasm	0.023799477	0.038558424	0.027743502	0.043425606	252	414.2436364	20.30502995	0.043009175	0.001577488	0.937304379	0.011745667	10	10
1133	159	Traj_24hrDox_Well1_mov003.csv	Cytoplasm	1	Cytoplasm	0.023799477	0.038558424	0.027743502	0.043425606	255	763.6290909	24.15765245	0.011990674	0.003217268	-1.697235737	0.02395515	10	10
1134	159	Traj_24hrDox_Well1_mov003.csv	Cytoplasm	1	Cytoplasm	0.023799477	0.038558424	0.027743502	0.043425606	261	389.0184615	6.104840256	0.00016126	4.24E-05	-3.024773522	0.000315959	12	10
1135	159	Traj_24hrDox_Well1_mov003.csv	Cytoplasm	1	Cytoplasm	0.023799477	0.038558424	0.027743502	0.043425606	266	619.037037	23.07081768	0.024058601	0.000596458	0.968967725	0.004441112	26	10
1136	159	Traj_24hrDox_Well1_mov003.csv	Cytoplasm	1	Cytoplasm	0.023799477	0.038558424	0.027743502	0.043425606	269	862.7475	26.47069972	0.010454105	0.001611342	-1.620470477	0.011997741	15	10
1137	159	Traj_24hrDox_Well1_mov003.csv	Cytoplasm	1	Cytoplasm	0.023799477	0.038558424	0.027743502	0.043425606	271	839.2709677	60.52517745	0.097207304	0.003413251	0.96301116	0.025414399	30	10
1138	159	Traj_24hrDox_Well1_mov003.csv	Cytoplasm	1	Cytoplasm	0.023799477	0.038558424	0.027743502	0.043425606	277	295.9	5.196691255	0.001946224	0.000301183	-9.588428797	0.002242549	23	10
1139	159	Traj_24hrDox_Well1_mov003.csv	Cytoplasm	1	Cytoplasm	0.023799477	0.038558424	0.027743502	0.043425606	282	653.3957895	48.98903387	0.022208101	0.001355653	0.713335197	0.010093929	94	10
1140	159	Traj_24hrDox_Well1_mov003.csv	Cytoplasm	1	Cytoplasm	0.023799477	0.038558424	0.027743502	0.043425606	287	576.4733333	26.86358047	0.035545131	0.003509385	0.206232058	0.026130195	11	10
1141	159	Traj_24hrDox_Well1_mov003.csv	Cytoplasm	1	Cytoplasm	0.023799477	0.038558424	0.027743502	0.043425606	288	445.1494737	58.826303	0.047497719	0.000922806	0.987019035	0.006871033	56	10
1142	159	Traj_24hrDox_Well1_mov003.csv	Cytoplasm	1	Cytoplasm	0.023799477	0.038558424	0.027743502	0.043425606	291	585.1585714	40.22108116	0.052652662	0.00169459	0.945014355	0.012617585	27	10
1143	159	Traj_24hrDox_Well1_mov003.csv	Cytoplasm	1	Cytoplasm	0.023799477	0.038558424	0.027743502	0.043425606	292	430.1786207	15.86681676	0.055219329	0.000906273	0.990127122	0.006747935	57	10
1144	159	Traj_24hrDox_Well1_mov003.csv	Cytoplasm	1	Cytoplasm	0.023799477	0.038558424	0.027743502	0.043425606	293	705.4912	15.53065828	0.009591511	0.000319214	0.935169968	0.002376803	24	10
1145	159	Traj_24hrDox_Well1_mov003.csv	Cytoplasm	1	Cytoplasm	0.023799477	0.038558424	0.027743502	0.043425606	298	505.4014815	25.67448304	0.095415188	0.005238302	0.844431994	0.039003372	26	10
1146	159	Traj_24hrDox_Well1_mov003.csv	Cytoplasm	1	Cytoplasm	0.023799477	0.038558424	0.027743502	0.043425606	303	291.4777778	8.041574995	0.082329136	0.00291586	0.947866134	0.02171092	17	10
1147	159	Traj_24hrDox_Well1_mov003.csv	Cytoplasm	1	Cytoplasm	0.023799477	0.038558424	0.027743502	0.043425606	311	985.7418182	37.17512898	0.023690862	0.00109386	0.929441296	0.00814467	10	10
1148	159	Traj_24hrDox_Well1_mov003.csv	Cytoplasm	1	Cytoplasm	0.023799477	0.038558424	0.027743502	0.043425606	314	622.4917647	22.51166606	0.009395298	0.000620013	0.646108099	0.004616495	33	10
1149	159	Traj_24hrDox_Well1_mov003.csv	Cytoplasm	1	Cytoplasm	0.023799477	0.038558424	0.027743502	0.043425606	333	452.4651282	14.96507265	0.056269643	0.000359053	0.998348467	0.002673439	77	10
1150	159	Traj_24hrDox_Well1_mov003.csv	Cytoplasm	1	Cytoplasm	0.023799477	0.038558424	0.027743502	0.043425606	336	549.1333333	8.762186896	0.002421389	0.000192478	0.377652575	0.001433152	32	10
1151	159	Traj_24hrDox_Well1_mov003.csv	Cytoplasm	1	Cytoplasm	0.023799477	0.038558424	0.027743502	0.043425606	338	532.3745455	24.06478089	0.012423913	0.000520601	0.944962487	0.00387629	10	10
1152	159	Traj_24hrDox_Well1_mov003.csv	Cytoplasm	1	Cytoplasm	0.023799477	0.038558424	0.027743502	0.043425606	339	261.2553846	6.779363046	0.012391707	0.000766729	0.744182268	0.005708916	12	10
1153	159	Traj_24hrDox_Well1_mov003.csv	Cytoplasm	1	Cytoplasm	0.023799477	0.038558424	0.027743502	0.043425606	341	450.6326531	46.2261498	0.037441227	0.001334317	0.932349624	0.009935066	48	10
1154	159	Traj_24hrDox_Well1_mov003.csv	Cytoplasm	1	Cytoplasm	0.023799477	0.038558424	0.027743502	0.043425606	344	381.2836364	8.354238198	0.002374458	0.000272036	0.714649049	0.00202553	10	10
1155	159	Traj_24hrDox_Well1_mov003.csv	Cytoplasm	1	Cytoplasm	0.023799477	0.038558424	0.027743502	0.043425606	346	804.0857143	80.27989445	0.210627273	0.011745454	0.920375133	0.087454351	13	10
1156	159	Traj_24hrDox_Well1_mov003.csv	Cytoplasm	1	Cytoplasm	0.023799477	0.038558424	0.027743502	0.043425606	351	859.7695238	49.00743408	0.162591357	0.009932736	0.905534453	0.073957204	20	10
1157	159	Traj_24hrDox_Well1_mov003.csv	Cytoplasm	1	Cytoplasm	0.023799477	0.038558424	0.027743502	0.043425606	352	375.6584615	19.10524449	0.168910912	0.006825523	0.94988872	0.050821509	12	10
1158	159	Traj_24hrDox_Well1_mov003.csv	Cytoplasm	1	Cytoplasm	0.023799477	0.038558424	0.027743502	0.043425606	358	475.5221053	22.62631714	0.020083016	0.000711076	0.960572823	0.005294529	18	10
1159	159	Traj_24hrDox_Well1_mov003.csv	Cytoplasm	1	Cytoplasm	0.023799477	0.038558424	0.027743502	0.043425606	363	577.3633333	23.38157941	0.006311704	0.002440949	-1.708585063	0.01817483	11	10
1160	159	Traj_24hrDox_Well1_mov003.csv	Cytoplasm	1	Cytoplasm	0.023799477	0.038558424	0.027743502	0.043425606	366	916.2193548	55.39117794	0.077735458	0.002937961	0.952417899	0.02187548	30	10
1161	159	Traj_24hrDox_Well1_mov003.csv	Cytoplasm	1	Cytoplasm	0.023799477	0.038558424	0.027743502	0.043425606	381	600.7571429	32.73561787	0.035661946	0.001066033	0.955160587	0.007937475	13	10
1162	159	Traj_24hrDox_Well1_mov003.csv	Cytoplasm	1	Cytoplasm	0.023799477	0.038558424	0.027743502	0.043425606	385	288.6830769	8.362752017	0.04284444	0.000819961	0.98440064	0.00610527	12	10
1163	159	Traj_24hrDox_Well1_mov003.csv	Cytoplasm	1	Cytoplasm	0.023799477	0.038558424	0.027743502	0.043425606	388	444.6164444	22.0535775	0.029031762	0.00154496	0.795230252	0.01150347	89	10
1164	159	Traj_24hrDox_Well1_mov003.csv	Cytoplasm	1	Cytoplasm	0.023799477	0.038558424	0.027743502	0.043425606	389	951.7243636	36.34670758	0.016538821	0.000590253	0.922821449	0.004394908	54	10
1165	159	Traj_24hrDox_Well1_mov003.csv	Cytoplasm	1	Cytoplasm	0.023799477	0.038558424	0.027743502	0.043425606	390	302.0625	6.36312767	0.067428623	0.001984128	0.959131318	0.014773429	15	10
1166	159	Traj_24hrDox_Well1_mov003.csv	Cytoplasm	1	Cytoplasm	0.023799477	0.038558424	0.027743502	0.043425606	407	613.2432	42.73991434	0.051192157	0.003531834	0.644558885	0.026297346	24	10
1167	159	Traj_24hrDox_Well1_mov003.csv	Cytoplasm	1	Cytoplasm	0.023799477	0.038558424	0.027743502	0.043425606	408	760.4456	51.93193577	0.114430175	0.003082486	0.970614457	0.022951591	49	10
1168	159	Traj_24hrDox_Well1_mov003.csv	Cytoplasm	1	Cytoplasm	0.023799477	0.038558424	0.027743502	0.043425606	411	420.3125	25.46885242	0.00814356	0.001627518	-4.067024319	0.012118183	15	10
1169	159	Traj_24hrDox_Well1_mov003.csv	Cytoplasm	1	Cytoplasm	0.023799477	0.038558424	0.027743502	0.043425606	416	459.9866667	13.24331837	0.002011454	0.000387489	-18.50128617	0.002885168	26	10
1170	159	Traj_24hrDox_Well1_mov003.csv	Cytoplasm	1	Cytoplasm	0.023799477	0.038558424	0.027743502	0.043425606	420	404.274	14.51897669	0.000768647	6.42E-05	0.046527531	0.000478079	39	10
1171	159	Traj_24hrDox_Well1_mov003.csv	Cytoplasm	1	Cytoplasm	0.023799477	0.038558424	0.027743502	0.043425606	426	606.256	77.07074298	0.066262947	0.001088994	0.987349969	0.008108436	39	10
1172	159	Traj_24hrDox_Well1_mov003.csv	Cytoplasm	1	Cytoplasm	0.023799477	0.038558424	0.027743502	0.043425606	427	582.8223077	55.76767325	0.029532417	0.000268013	0.996436534	0.001995571	51	10
1173	159	Traj_24hrDox_Well1_mov003.csv	Cytoplasm	1	Cytoplasm	0.023799477	0.038558424	0.027743502	0.043425606	429	448.1376471	32.96705977	0.036640883	0.001588369	0.887782783	0.011826686	33	10
1174	159	Traj_24hrDox_Well1_mov003.csv	Cytoplasm	1	Cytoplasm	0.023799477	0.038558424	0.027743502	0.043425606	430	286.5690909	11.82153309	0.05505145	0.002210564	0.949487386	0.016459427	21	10
1175	159	Traj_24hrDox_Well1_mov003.csv	Cytoplasm	1	Cytoplasm	0.023799477	0.038558424	0.027743502	0.043425606	433	287.4496	9.160941646	0.024846757	0.001187538	0.855054211	0.008842176	24	10
1176	159	Traj_24hrDox_Well1_mov003.csv	Cytoplasm	1	Cytoplasm	0.023799477	0.038558424	0.027743502	0.043425606	437	230.1912644	7.457972176	0.015602466	0.000621221	0.906826632	0.004625489	86	10
1177	159	Traj_24hrDox_Well1_mov003.csv	Cytoplasm	1	Cytoplasm	0.023799477	0.038558424	0.027743502	0.043425606	450	544.1846154	23.99534077	0.013734022	0.004287149	-1.199781497	0.031921274	12	10
1178	159	Traj_24hrDox_Well1_mov003.csv	Cytoplasm	1	Cytoplasm	0.023799477	0.038558424	0.027743502	0.043425606	462	609.792	20.54493456	0.062434068	0.001694143	0.974484451	0.012614257	14	10
1179	159	Traj_24hrDox_Well1_mov003.csv	Cytoplasm	1	Cytoplasm	0.023799477	0.038558424	0.027743502	0.043425606	472	310.6	12.69285153	0.053955269	0.003249543	0.74584279	0.024195458	34	10
1180	159	Traj_24hrDox_Well1_mov003.csv	Cytoplasm	1	Cytoplasm	0.023799477	0.038558424	0.027743502	0.043425606	477	664.0278261	24.57135677	0.007928418	0.001287349	-3.752162824	0.009585347	22	10
1181	159	Traj_24hrDox_Well1_mov003.csv	Cytoplasm	1	Cytoplasm	0.023799477	0.038558424	0.027743502	0.043425606	479	576.7216	23.35737103	0.002209398	0.000277299	-1.694461064	0.002064711	24	10
1182	159	Traj_24hrDox_Well1_mov003.csv	Cytoplasm	1	Cytoplasm	0.023799477	0.038558424	0.027743502	0.043425606	482	369.472	15.95452337	0.009801359	0.001304867	-1.760324103	0.009715781	14	10
1183	159	Traj_24hrDox_Well1_mov003.csv	Cytoplasm	1	Cytoplasm	0.023799477	0.038558424	0.027743502	0.043425606	483	358.7872727	9.549799704	0.013376935	0.001148171	0.220328813	0.008549054	43	10
1184	159	Traj_24hrDox_Well1_mov003.csv	Cytoplasm	1	Cytoplasm	0.023799477	0.038558424	0.027743502	0.043425606	488	651.4984127	50.55331773	0.099302203	0.001539959	0.989587414	0.011466236	62	10
1185	159	Traj_24hrDox_Well1_mov003.csv	Cytoplasm	1	Cytoplasm	0.023799477	0.038558424	0.027743502	0.043425606	493	799.2538462	35.45450639	0.022975494	0.001163467	0.827747347	0.008662944	25	10
1186	159	Traj_24hrDox_Well1_mov003.csv	Cytoplasm	1	Cytoplasm	0.023799477	0.038558424	0.027743502	0.043425606	498	563.1345455	8.093746591	0.002253165	0.000495637	-1.370664567	0.003690416	10	10
1187	159	Traj_24hrDox_Well1_mov003.csv	Cytoplasm	1	Cytoplasm	0.023799477	0.038558424	0.027743502	0.043425606	499	652.6362353	31.03320643	0.004867871	0.000186993	0.900825421	0.001392313	84	10
1188	159	Traj_24hrDox_Well1_mov003.csv	Cytoplasm	1	Cytoplasm	0.023799477	0.038558424	0.027743502	0.043425606	507	788.1725	35.16894289	0.022061435	0.002234666	0.42424692	0.016638885	15	10
1189	159	Traj_24hrDox_Well1_mov003.csv	Cytoplasm	1	Cytoplasm	0.023799477	0.038558424	0.027743502	0.043425606	514	309.2688889	9.500473023	0.027097881	0.002702202	0.050982968	0.020120065	17	10
1190	159	Traj_24hrDox_Well1_mov003.csv	Cytoplasm	1	Cytoplasm	0.023799477	0.038558424	0.027743502	0.043425606	517	703.9371429	31.80390889	0.00905323	0.001724148	-5.667194157	0.012837669	13	10
1191	159	Traj_24hrDox_Well1_mov003.csv	Cytoplasm	1	Cytoplasm	0.023799477	0.038558424	0.027743502	0.043425606	521	588.1057143	20.2377221	0.175137189	0.010449761	0.90943952	0.077806872	13	10
1192	159	Traj_24hrDox_Well1_mov003.csv	Cytoplasm	1	Cytoplasm	0.023799477	0.038558424	0.027743502	0.043425606	539	613.436	22.61633357	0.046160068	0.00252295	0.911855623	0.018785391	19	10
1193	159	Traj_24hrDox_Well1_mov003.csv	Cytoplasm	1	Cytoplasm	0.023799477	0.038558424	0.027743502	0.043425606	542	641	44.52639177	0.031330849	0.007685875	-1.137132314	0.057227517	10	10
1194	159	Traj_24hrDox_Well1_mov003.csv	Cytoplasm	1	Cytoplasm	0.023799477	0.038558424	0.027743502	0.043425606	546	272.3661538	4.339779396	0.001786675	0.000387535	-2.790944555	0.002885512	12	10
1195	159	Traj_24hrDox_Well1_mov003.csv	Cytoplasm	1	Cytoplasm	0.023799477	0.038558424	0.027743502	0.043425606	551	648.6683871	25.84465392	0.015560705	0.000904251	0.765779719	0.006732879	30	10
1196	159	Traj_24hrDox_Well1_mov003.csv	Cytoplasm	1	Cytoplasm	0.023799477	0.038558424	0.027743502	0.043425606	558	373.5458065	25.36545896	0.100305147	0.007628921	0.654562171	0.05680345	30	10
1197	159	Traj_24hrDox_Well1_mov003.csv	Cytoplasm	1	Cytoplasm	0.023799477	0.038558424	0.027743502	0.043425606	563	385.22	15.58903461	0.030270047	0.003042755	0.35410857	0.022655757	11	10
1198	159	Traj_24hrDox_Well1_mov003.csv	Cytoplasm	1	Cytoplasm	0.023799477	0.038558424	0.027743502	0.043425606	565	595.5509677	34.72156115	0.036050283	0.000352523	0.995906682	0.002624819	61	10
1199	159	Traj_24hrDox_Well1_mov003.csv	Cytoplasm	1	Cytoplasm	0.023799477	0.038558424	0.027743502	0.043425606	566	684.9920988	80.51741305	0.008818678	0.000493029	0.733215037	0.003670999	80	10
1200	159	Traj_24hrDox_Well1_mov003.csv	Cytoplasm	1	Cytoplasm	0.023799477	0.038558424	0.027743502	0.043425606	568	367.5109091	16.05766849	0.013648785	0.001800962	-2.677615252	0.01340961	21	10
1201	159	Traj_24hrDox_Well1_mov003.csv	Cytoplasm	1	Cytoplasm	0.023799477	0.038558424	0.027743502	0.043425606	569	342.502	12.97953759	0.080533685	0.0029541	0.959962358	0.02199565	19	10
1202	159	Traj_24hrDox_Well1_mov003.csv	Cytoplasm	1	Cytoplasm	0.023799477	0.038558424	0.027743502	0.043425606	576	794.4180952	37.60107719	0.026893332	0.000735233	0.960151044	0.005474405	41	10
1203	159	Traj_24hrDox_Well1_mov003.csv	Cytoplasm	1	Cytoplasm	0.023799477	0.038558424	0.027743502	0.043425606	582	369.7505882	21.50022065	0.023278824	0.000694173	0.958744418	0.005168676	16	10
1204	159	Traj_24hrDox_Well1_mov003.csv	Cytoplasm	1	Cytoplasm	0.023799477	0.038558424	0.027743502	0.043425606	584	748.425	50.91921813	0.118599478	0.002798153	0.979999187	0.020834499	15	10
1205	159	Traj_24hrDox_Well1_mov003.csv	Cytoplasm	1	Cytoplasm	0.023799477	0.038558424	0.027743502	0.043425606	587	873.1163636	34.60475408	0.040374977	0.004920421	-0.071035591	0.036636489	21	10
1206	159	Traj_24hrDox_Well1_mov003.csv	Cytoplasm	1	Cytoplasm	0.023799477	0.038558424	0.027743502	0.043425606	591	237.5846154	14.95244185	0.019009256	0.003861813	-1.70149088	0.028754301	12	10
1207	159	Traj_24hrDox_Well1_mov003.csv	Cytoplasm	1	Cytoplasm	0.023799477	0.038558424	0.027743502	0.043425606	592	438.9687805	15.45083283	0.01874484	0.000272817	0.991959072	0.002031345	40	10
1208	159	Traj_24hrDox_Well1_mov003.csv	Cytoplasm	1	Cytoplasm	0.023799477	0.038558424	0.027743502	0.043425606	594	731.6926316	37.51257485	0.048653431	0.001718871	0.927817917	0.012798377	18	10
1209	159	Traj_24hrDox_Well1_mov003.csv	Cytoplasm	1	Cytoplasm	0.023799477	0.038558424	0.027743502	0.043425606	595	820.9909091	39.33200766	0.003644201	0.000606304	-2.849575147	0.004514419	21	10
1210	159	Traj_24hrDox_Well1_mov003.csv	Cytoplasm	1	Cytoplasm	0.023799477	0.038558424	0.027743502	0.043425606	600	801.3176471	57.40258567	0.073307338	0.003056589	0.946332507	0.022758766	16	10
1211	159	Traj_24hrDox_Well1_mov003.csv	Cytoplasm	1	Cytoplasm	0.023799477	0.038558424	0.027743502	0.043425606	603	737.5428571	50.93124489	0.082363285	0.002463257	0.967539589	0.018340926	13	10
1212	159	Traj_24hrDox_Well1_mov003.csv	Cytoplasm	1	Cytoplasm	0.023799477	0.038558424	0.027743502	0.043425606	608	423.56	10.05899929	0.04249943	0.005910263	0.056453499	0.044006661	11	10
1213	159	Traj_24hrDox_Well1_mov003.csv	Cytoplasm	1	Cytoplasm	0.023799477	0.038558424	0.027743502	0.043425606	609	245.9035294	8.265671704	0.007815115	0.000254822	0.957480873	0.001897354	16	10
1214	159	Traj_24hrDox_Well1_mov003.csv	Cytoplasm	1	Cytoplasm	0.023799477	0.038558424	0.027743502	0.043425606	613	732.1925	22.42116062	0.00726943	0.001554265	-2.589402248	0.011572753	15	10
1215	159	Traj_24hrDox_Well1_mov003.csv	Cytoplasm	1	Cytoplasm	0.023799477	0.038558424	0.027743502	0.043425606	616	264.4	6.488033429	0.03842866	0.002675112	0.650192377	0.019918362	17	10
1216	159	Traj_24hrDox_Well1_mov003.csv	Cytoplasm	1	Cytoplasm	0.023799477	0.038558424	0.027743502	0.043425606	617	345.2133333	17.6533669	0.017798458	0.000445352	0.967437293	0.003316002	26	10
1217	159	Traj_24hrDox_Well1_mov003.csv	Cytoplasm	1	Cytoplasm	0.023799477	0.038558424	0.027743502	0.043425606	625	662.3575	43.63991171	0.079591582	0.003099655	0.95473745	0.023079424	31	10
1218	159	Traj_24hrDox_Well1_mov003.csv	Cytoplasm	1	Cytoplasm	0.023799477	0.038558424	0.027743502	0.043425606	629	358.0833333	19.18394091	0.006317536	0.0011027	-0.542865393	0.008210487	11	10
1219	159	Traj_24hrDox_Well1_mov003.csv	Cytoplasm	1	Cytoplasm	0.023799477	0.038558424	0.027743502	0.043425606	639	815.0436923	94.26723486	0.05878941	0.000469182	0.997521245	0.003493434	64	10
1220	159	Traj_24hrDox_Well1_mov003.csv	Cytoplasm	1	Cytoplasm	0.023799477	0.038558424	0.027743502	0.043425606	645	342.4492308	13.13749447	0.148729964	0.010504507	0.765926948	0.078214499	12	10
1221	159	Traj_24hrDox_Well1_mov003.csv	Cytoplasm	1	Cytoplasm	0.023799477	0.038558424	0.027743502	0.043425606	646	471.7389474	20.16318842	0.007072433	0.000330881	0.851500104	0.002463676	18	10
1222	159	Traj_24hrDox_Well1_mov003.csv	Cytoplasm	1	Cytoplasm	0.023799477	0.038558424	0.027743502	0.043425606	656	487.5947368	30.00305552	0.039993182	0.000888015	0.976067936	0.006611989	75	10
1223	159	Traj_24hrDox_Well1_mov003.csv	Cytoplasm	1	Cytoplasm	0.023799477	0.038558424	0.027743502	0.043425606	659	395.3824	14.02107707	0.000863633	0.000115944	-2.883272246	0.0008633	24	10
1224	159	Traj_24hrDox_Well1_mov003.csv	Cytoplasm	1	Cytoplasm	0.023799477	0.038558424	0.027743502	0.043425606	664	430.3169231	15.10157984	0.010704271	0.001982105	-1.492096687	0.014758363	12	10
1225	159	Traj_24hrDox_Well1_mov003.csv	Cytoplasm	1	Cytoplasm	0.023799477	0.038558424	0.027743502	0.043425606	666	375.9942857	8.11932238	0.000649323	3.89E-05	0.822748979	0.000289907	13	10
1226	159	Traj_24hrDox_Well1_mov003.csv	Cytoplasm	1	Cytoplasm	0.023799477	0.038558424	0.027743502	0.043425606	667	435.5288889	30.3577764	0.205092714	0.011906434	0.915757287	0.088652977	17	10
1227	159	Traj_24hrDox_Well1_mov003.csv	Cytoplasm	1	Cytoplasm	0.023799477	0.038558424	0.027743502	0.043425606	671	395.3025	10.21171845	0.012663889	0.002004373	-1.520652237	0.014924166	15	10
1228	159	Traj_24hrDox_Well1_mov003.csv	Cytoplasm	1	Cytoplasm	0.023799477	0.038558424	0.027743502	0.043425606	674	786.0678947	23.27836585	0.007604059	0.000325199	0.881491011	0.002421371	75	10
1229	159	Traj_24hrDox_Well1_mov003.csv	Cytoplasm	1	Cytoplasm	0.023799477	0.038558424	0.027743502	0.043425606	681	722.5701333	36.55070055	0.036438194	0.000953022	0.962507188	0.007096014	74	10
1230	159	Traj_24hrDox_Well1_mov003.csv	Cytoplasm	1	Cytoplasm	0.023799477	0.038558424	0.027743502	0.043425606	685	686.9157143	64.63565698	0.024211302	0.000860174	0.926474615	0.006404688	27	10
1231	159	Traj_24hrDox_Well1_mov003.csv	Cytoplasm	1	Cytoplasm	0.023799477	0.038558424	0.027743502	0.043425606	696	402.3763636	19.43538538	0.050403256	0.001147798	0.982553951	0.008546276	21	10
1232	159	Traj_24hrDox_Well1_mov003.csv	Cytoplasm	1	Cytoplasm	0.023799477	0.038558424	0.027743502	0.043425606	702	553.552	46.94649823	0.057071993	0.001250469	0.981479555	0.009310747	29	10
1233	159	Traj_24hrDox_Well1_mov003.csv	Cytoplasm	1	Cytoplasm	0.023799477	0.038558424	0.027743502	0.043425606	703	826.27	32.57294517	0.033459074	0.001746408	0.796913685	0.013003411	27	10
1234	159	Traj_24hrDox_Well1_mov003.csv	Cytoplasm	1	Cytoplasm	0.023799477	0.038558424	0.027743502	0.043425606	706	459.4830769	17.43823182	0.101862937	0.00391841	0.929505812	0.029175711	12	10
1235	159	Traj_24hrDox_Well1_mov003.csv	Cytoplasm	1	Cytoplasm	0.023799477	0.038558424	0.027743502	0.043425606	708	913.32	45.03328547	0.013907763	0.002593652	-0.761652908	0.019311828	10	10
1236	159	Traj_24hrDox_Well1_mov003.csv	Cytoplasm	1	Cytoplasm	0.023799477	0.038558424	0.027743502	0.043425606	718	808.8305882	60.97366842	0.112353024	0.006464965	0.915829272	0.048136865	33	10
1237	159	Traj_24hrDox_Well1_mov003.csv	Cytoplasm	1	Cytoplasm	0.023799477	0.038558424	0.027743502	0.043425606	719	604.4738462	20.63243658	0.008141538	0.002436742	-2.057012168	0.018143503	12	10
1238	159	Traj_24hrDox_Well1_mov003.csv	Cytoplasm	1	Cytoplasm	0.023799477	0.038558424	0.027743502	0.043425606	720	654.08	37.84661911	0.0150483	0.001800757	-1.368796301	0.013408086	26	10
1239	159	Traj_24hrDox_Well1_mov003.csv	Cytoplasm	1	Cytoplasm	0.023799477	0.038558424	0.027743502	0.043425606	728	807.45	64.48296132	0.027522687	0.001452848	0.842065368	0.010817625	19	10
1240	159	Traj_24hrDox_Well1_mov003.csv	Cytoplasm	1	Cytoplasm	0.023799477	0.038558424	0.027743502	0.043425606	739	690.8512	54.63795313	0.020866076	0.002829305	-1.341970058	0.021066448	24	10
1241	159	Traj_24hrDox_Well1_mov003.csv	Cytoplasm	1	Cytoplasm	0.023799477	0.038558424	0.027743502	0.043425606	741	559.5501887	58.88910661	0.053574599	0.001293761	0.96993988	0.009633094	52	10
1242	159	Traj_24hrDox_Well1_mov003.csv	Cytoplasm	1	Cytoplasm	0.023799477	0.038558424	0.027743502	0.043425606	747	472.4894118	33.50223741	0.007422036	0.000549936	0.544086776	0.004094714	16	10
1243	159	Traj_24hrDox_Well1_mov003.csv	Cytoplasm	1	Cytoplasm	0.023799477	0.038558424	0.027743502	0.043425606	749	466.5692308	15.51947782	0.003294503	0.000593526	-0.941660494	0.004419281	12	10
1244	159	Traj_24hrDox_Well1_mov003.csv	Cytoplasm	1	Cytoplasm	0.023799477	0.038558424	0.027743502	0.043425606	752	488.1706667	19.45910428	0.015078326	0.000398967	0.968606692	0.002970633	14	10
1245	159	Traj_24hrDox_Well1_mov003.csv	Cytoplasm	1	Cytoplasm	0.023799477	0.038558424	0.027743502	0.043425606	759	833.7284211	24.19152554	0.108532531	0.000978385	0.996717164	0.00728486	18	10
1246	159	Traj_24hrDox_Well1_mov003.csv	Cytoplasm	1	Cytoplasm	0.023799477	0.038558424	0.027743502	0.043425606	763	291.1896774	10.11255862	0.056239859	0.001386527	0.980071578	0.01032381	30	10
1247	159	Traj_24hrDox_Well1_mov003.csv	Cytoplasm	1	Cytoplasm	0.023799477	0.038558424	0.027743502	0.043425606	767	839.248	72.50730347	0.055552488	0.000509666	0.99675039	0.003794873	69	10
1248	159	Traj_24hrDox_Well1_mov003.csv	Cytoplasm	1	Cytoplasm	0.023799477	0.038558424	0.027743502	0.043425606	768	592.9082353	23.60771864	0.028327756	0.002516366	0.12339752	0.018736365	16	10
1249	159	Traj_24hrDox_Well1_mov003.csv	Cytoplasm	1	Cytoplasm	0.023799477	0.038558424	0.027743502	0.043425606	769	328.2616667	28.43033586	0.093372973	0.002245001	0.974121768	0.016715834	23	10
1250	159	Traj_24hrDox_Well1_mov003.csv	Cytoplasm	1	Cytoplasm	0.023799477	0.038558424	0.027743502	0.043425606	770	697.9033333	35.89581761	0.152676856	0.008342151	0.89691727	0.062114024	11	10
1251	159	Traj_24hrDox_Well1_mov003.csv	Cytoplasm	1	Cytoplasm	0.023799477	0.038558424	0.027743502	0.043425606	774	836.452	52.8099174	0.127009022	0.00549071	0.945728498	0.040882754	19	10
1252	159	Traj_24hrDox_Well1_mov003.csv	Cytoplasm	1	Cytoplasm	0.023799477	0.038558424	0.027743502	0.043425606	780	294.8133333	13.48044839	0.041764908	0.001009295	0.979354032	0.00751501	17	10
1253	159	Traj_24hrDox_Well1_mov003.csv	Cytoplasm	1	Cytoplasm	0.023799477	0.038558424	0.027743502	0.043425606	783	383.6903704	13.96438048	0.009548923	0.001461259	-4.781504115	0.010880245	26	10
1254	159	Traj_24hrDox_Well1_mov003.csv	Cytoplasm	1	Cytoplasm	0.023799477	0.038558424	0.027743502	0.043425606	787	380.5609302	23.32425345	0.059102485	0.001350253	0.982278286	0.01005372	42	10
1255	159	Traj_24hrDox_Well1_mov003.csv	Cytoplasm	1	Cytoplasm	0.023799477	0.038558424	0.027743502	0.043425606	791	430.8765217	27.03839095	0.017118286	0.00077903	0.851473466	0.005800502	68	10
1256	159	Traj_24hrDox_Well1_mov003.csv	Cytoplasm	1	Cytoplasm	0.023799477	0.038558424	0.027743502	0.043425606	793	719.265	19.4182588	0.102335971	0.002868016	0.975188778	0.021354683	15	10
1257	159	Traj_24hrDox_Well1_mov003.csv	Cytoplasm	1	Cytoplasm	0.023799477	0.038558424	0.027743502	0.043425606	794	778.424	41.54592845	0.056409868	0.004030967	0.725383648	0.030013793	14	10
1258	159	Traj_24hrDox_Well1_mov003.csv	Cytoplasm	1	Cytoplasm	0.023799477	0.038558424	0.027743502	0.043425606	796	695.6	34.83222341	0.053121622	0.002009165	0.916825596	0.014959847	48	10
1259	159	Traj_24hrDox_Well1_mov003.csv	Cytoplasm	1	Cytoplasm	0.023799477	0.038558424	0.027743502	0.043425606	797	581.3605797	43.02544255	0.024093437	0.000134394	0.998697944	0.001000673	68	10
1260	159	Traj_24hrDox_Well1_mov003.csv	Cytoplasm	1	Cytoplasm	0.023799477	0.038558424	0.027743502	0.043425606	807	695.1833333	31.9636521	0.00568829	0.001428547	-1.972819852	0.010636679	11	10
1261	159	Traj_24hrDox_Well1_mov003.csv	Cytoplasm	1	Cytoplasm	0.023799477	0.038558424	0.027743502	0.043425606	813	393.1166667	11.39554835	0.086602957	0.006006535	0.887166798	0.044723485	11	10
1262	159	Traj_24hrDox_Well1_mov003.csv	Cytoplasm	1	Cytoplasm	0.023799477	0.038558424	0.027743502	0.043425606	817	363.8417647	15.46172113	0.007410447	0.00046957	0.635439559	0.003496323	67	10
1263	159	Traj_24hrDox_Well1_mov003.csv	Cytoplasm	1	Cytoplasm	0.023799477	0.038558424	0.027743502	0.043425606	818	429.117037	11.15773467	0.005749777	0.000915293	-0.609956359	0.006815094	26	10
1264	159	Traj_24hrDox_Well1_mov003.csv	Cytoplasm	1	Cytoplasm	0.023799477	0.038558424	0.027743502	0.043425606	837	277.0363636	12.37614661	0.010158761	0.003962308	-1.130139317	0.029502569	10	10
1265	159	Traj_24hrDox_Well1_mov003.csv	Cytoplasm	1	Cytoplasm	0.023799477	0.038558424	0.027743502	0.043425606	838	749.24	57.75108209	0.03628129	0.002600459	0.578598033	0.019362506	33	10
1266	159	Traj_24hrDox_Well1_mov003.csv	Cytoplasm	1	Cytoplasm	0.023799477	0.038558424	0.027743502	0.043425606	849	416.1509091	10.24673026	0.034806211	0.000951378	0.966279922	0.007083773	21	10
1267	159	Traj_24hrDox_Well1_mov003.csv	Cytoplasm	1	Cytoplasm	0.023799477	0.038558424	0.027743502	0.043425606	850	444.7533333	45.10174818	0.10681665	0.003452405	0.96726493	0.025705932	41	10
1268	159	Traj_24hrDox_Well1_mov003.csv	Cytoplasm	1	Cytoplasm	0.023799477	0.038558424	0.027743502	0.043425606	861	528.7788889	30.80254894	0.041526343	0.000587285	0.992730105	0.004372813	35	10
1269	159	Traj_24hrDox_Well1_mov003.csv	Cytoplasm	1	Cytoplasm	0.023799477	0.038558424	0.027743502	0.043425606	863	301.16	8.676012909	0.234523161	0.009172854	0.955173422	0.068299274	15	10
1270	159	Traj_24hrDox_Well1_mov003.csv	Cytoplasm	1	Cytoplasm	0.023799477	0.038558424	0.027743502	0.043425606	867	349.0428571	19.36561733	0.059354919	0.001375215	0.971727345	0.010239579	55	10
1271	159	Traj_24hrDox_Well1_mov003.csv	Cytoplasm	1	Cytoplasm	0.023799477	0.038558424	0.027743502	0.043425606	870	530.0463158	23.34400412	0.025322552	0.003874721	-0.854523574	0.028850414	37	10
1272	159	Traj_24hrDox_Well1_mov003.csv	Cytoplasm	1	Cytoplasm	0.023799477	0.038558424	0.027743502	0.043425606	871	238.6066667	17.81449472	0.04202592	0.005532622	-0.29895837	0.041194818	11	10
1273	159	Traj_24hrDox_Well1_mov003.csv	Cytoplasm	1	Cytoplasm	0.023799477	0.038558424	0.027743502	0.043425606	878	674.84	25.03401921	0.018945743	0.000652899	0.94009628	0.004861357	16	10
1274	159	Traj_24hrDox_Well1_mov003.csv	Cytoplasm	1	Cytoplasm	0.023799477	0.038558424	0.027743502	0.043425606	880	420.7544828	23.85446153	0.083905783	0.004662511	0.919349804	0.034716144	28	10
1275	159	Traj_24hrDox_Well1_mov003.csv	Cytoplasm	1	Cytoplasm	0.023799477	0.038558424	0.027743502	0.043425606	881	569.944	35.81034726	0.039819231	0.000560526	0.992628648	0.00417357	14	10
1276	159	Traj_24hrDox_Well1_mov003.csv	Cytoplasm	1	Cytoplasm	0.023799477	0.038558424	0.027743502	0.043425606	890	272.5636923	8.57952833	0.005851174	0.000207938	0.923526008	0.001548263	64	10
1277	159	Traj_24hrDox_Well1_mov003.csv	Cytoplasm	1	Cytoplasm	0.023799477	0.038558424	0.027743502	0.043425606	891	429.3907692	30.91085009	0.019546675	0.005170491	-1.307266275	0.038498465	12	10
1278	159	Traj_24hrDox_Well1_mov003.csv	Cytoplasm	1	Cytoplasm	0.023799477	0.038558424	0.027743502	0.043425606	901	283.8866667	9.539739107	0.00820501	0.000740275	0.244471969	0.005511945	17	10
1279	159	Traj_24hrDox_Well1_mov003.csv	Cytoplasm	1	Cytoplasm	0.023799477	0.038558424	0.027743502	0.043425606	903	630.5384615	26.21923247	0.025836533	0.00083138	0.940547305	0.006190294	25	10
1280	159	Traj_24hrDox_Well1_mov003.csv	Cytoplasm	1	Cytoplasm	0.023799477	0.038558424	0.027743502	0.043425606	908	597.2147368	26.42185765	0.008227818	0.001050667	-0.7556537	0.007823063	18	10
1281	159	Traj_24hrDox_Well1_mov003.csv	Cytoplasm	1	Cytoplasm	0.023799477	0.038558424	0.027743502	0.043425606	914	378.6589474	11.88222463	0.007745063	0.000623386	0.372507454	0.00464161	18	10
1282	159	Traj_24hrDox_Well1_mov003.csv	Cytoplasm	1	Cytoplasm	0.023799477	0.038558424	0.027743502	0.043425606	915	411.3918519	19.98238985	0.021483606	0.001220202	0.742638212	0.009085388	53	10
1283	159	Traj_24hrDox_Well1_mov003.csv	Cytoplasm	1	Cytoplasm	0.023799477	0.038558424	0.027743502	0.043425606	917	727.1413333	23.79688659	0.116646413	0.003973705	0.959188311	0.029587431	14	10
1284	159	Traj_24hrDox_Well1_mov003.csv	Cytoplasm	1	Cytoplasm	0.023799477	0.038558424	0.027743502	0.043425606	918	569.3454545	19.97446568	0.0065118	0.002942117	-0.914539896	0.021906429	10	10
1285	159	Traj_24hrDox_Well1_mov003.csv	Cytoplasm	1	Cytoplasm	0.023799477	0.038558424	0.027743502	0.043425606	919	869.9492308	169.3452156	0.014687754	0.0022372	-7.897843297	0.016657751	25	10
1286	159	Traj_24hrDox_Well1_mov003.csv	Cytoplasm	1	Cytoplasm	0.023799477	0.038558424	0.027743502	0.043425606	921	610.9927273	21.1063373	0.016542385	0.001519552	0.331235028	0.011314289	21	10
1287	159	Traj_24hrDox_Well1_mov003.csv	Cytoplasm	1	Cytoplasm	0.023799477	0.038558424	0.027743502	0.043425606	925	857.7288889	13.61413681	0.0116715	0.00051678	0.864070541	0.003847843	35	10
1288	159	Traj_24hrDox_Well1_mov003.csv	Cytoplasm	1	Cytoplasm	0.023799477	0.038558424	0.027743502	0.043425606	933	783.12	50.75986824	0.084928847	0.00238301	0.974665264	0.017743426	24	10
1289	159	Traj_24hrDox_Well1_mov003.csv	Cytoplasm	1	Cytoplasm	0.023799477	0.038558424	0.027743502	0.043425606	938	754.2154839	49.65703815	0.036532771	0.001630471	0.874012797	0.012140168	61	10
1290	159	Traj_24hrDox_Well1_mov003.csv	Cytoplasm	1	Cytoplasm	0.023799477	0.038558424	0.027743502	0.043425606	942	377.5233333	23.45067708	0.035658361	0.003373815	0.780194099	0.025120766	11	10
1291	159	Traj_24hrDox_Well1_mov003.csv	Cytoplasm	1	Cytoplasm	0.023799477	0.038558424	0.027743502	0.043425606	945	323.934	8.599366876	0.016642068	0.000140195	0.996806657	0.001043863	59	10
1292	159	Traj_24hrDox_Well1_mov003.csv	Cytoplasm	1	Cytoplasm	0.023799477	0.038558424	0.027743502	0.043425606	947	293.2166667	6.45208924	0.00071391	7.64E-05	-1.188003489	0.000569093	23	10
1293	159	Traj_24hrDox_Well1_mov003.csv	Cytoplasm	1	Cytoplasm	0.023799477	0.038558424	0.027743502	0.043425606	951	698.1211111	53.13437932	0.021419883	0.001504399	0.571458528	0.011201462	35	10
1294	159	Traj_24hrDox_Well1_mov003.csv	Cytoplasm	1	Cytoplasm	0.023799477	0.038558424	0.027743502	0.043425606	952	434.8016667	26.72579398	0.026347374	0.001065499	0.900505943	0.007933495	23	10
1295	159	Traj_24hrDox_Well1_mov003.csv	Cytoplasm	1	Cytoplasm	0.023799477	0.038558424	0.027743502	0.043425606	959	582.2485246	44.52340441	0.015898147	0.00060813	0.916810704	0.004528018	60	10
1296	159	Traj_24hrDox_Well1_mov003.csv	Cytoplasm	1	Cytoplasm	0.023799477	0.038558424	0.027743502	0.043425606	961	379.72	30.54196407	0.105207302	0.002914078	0.962596021	0.021697651	12	10
1297	159	Traj_24hrDox_Well1_mov003.csv	Cytoplasm	1	Cytoplasm	0.023799477	0.038558424	0.027743502	0.043425606	971	669.4907692	58.54685493	0.033138867	0.00244617	0.711877202	0.018213702	25	10
1298	159	Traj_24hrDox_Well1_mov003.csv	Cytoplasm	1	Cytoplasm	0.023799477	0.038558424	0.027743502	0.043425606	973	267.1706667	5.582954375	0.048369711	0.002307957	0.927046843	0.017184593	14	10
1299	159	Traj_24hrDox_Well1_mov003.csv	Cytoplasm	1	Cytoplasm	0.023799477	0.038558424	0.027743502	0.043425606	975	874.1496774	38.42430409	0.006010774	0.000255141	0.890666221	0.001899732	30	10
1300	159	Traj_24hrDox_Well1_mov003.csv	Cytoplasm	1	Cytoplasm	0.023799477	0.038558424	0.027743502	0.043425606	977	571.1893333	36.26696926	0.015310201	0.000355012	0.979580546	0.002643348	59	10
1301	159	Traj_24hrDox_Well1_mov003.csv	Cytoplasm	1	Cytoplasm	0.023799477	0.038558424	0.027743502	0.043425606	979	243.872381	11.05611398	0.01287706	0.001363083	-0.644869093	0.010149251	20	10
1302	159	Traj_24hrDox_Well1_mov003.csv	Cytoplasm	1	Cytoplasm	0.023799477	0.038558424	0.027743502	0.043425606	981	615.8417391	34.33178976	0.017548963	0.001136593	0.71648325	0.008462848	22	10
1303	159	Traj_24hrDox_Well1_mov003.csv	Cytoplasm	1	Cytoplasm	0.023799477	0.038558424	0.027743502	0.043425606	987	459.6472727	18.52597051	0.003659468	0.001090763	-1.448932514	0.008121611	10	10
1304	159	Traj_24hrDox_Well1_mov003.csv	Cytoplasm	1	Cytoplasm	0.023799477	0.038558424	0.027743502	0.043425606	989	301.7381818	8.959145473	0.057677103	0.011139053	-1.709667013	0.082939204	10	10
1305	159	Traj_24hrDox_Well1_mov003.csv	Cytoplasm	1	Cytoplasm	0.023799477	0.038558424	0.027743502	0.043425606	993	262.0566038	8.651799888	0.027454754	0.002477829	0.289043398	0.018449427	52	10
1306	159	Traj_24hrDox_Well1_mov003.csv	Cytoplasm	1	Cytoplasm	0.023799477	0.038558424	0.027743502	0.043425606	1002	910.4461538	46.38334143	0.024713188	0.002903672	-0.411380508	0.021620172	12	10
1307	159	Traj_24hrDox_Well1_mov003.csv	Cytoplasm	1	Cytoplasm	0.023799477	0.038558424	0.027743502	0.043425606	1006	266.924	10.41524959	0.013515229	0.000419822	0.965672372	0.003125911	19	10
1308	159	Traj_24hrDox_Well1_mov003.csv	Cytoplasm	1	Cytoplasm	0.023799477	0.038558424	0.027743502	0.043425606	1029	447.4836364	18.53994178	0.085017088	0.001824274	0.983945937	0.01358319	21	10
1309	159	Traj_24hrDox_Well1_mov003.csv	Cytoplasm	1	Cytoplasm	0.023799477	0.038558424	0.027743502	0.043425606	1034	677.582	19.49738639	0.010194018	0.000423621	0.889753668	0.003154198	19	10
1310	159	Traj_24hrDox_Well1_mov003.csv	Cytoplasm	1	Cytoplasm	0.023799477	0.038558424	0.027743502	0.043425606	1040	439.9893333	46.75207795	0.144208791	0.006205475	0.94708227	0.046204751	29	10
1311	159	Traj_24hrDox_Well1_mov003.csv	Cytoplasm	1	Cytoplasm	0.023799477	0.038558424	0.027743502	0.043425606	1041	436.9369231	22.61626147	0.076508244	0.001545634	0.98596324	0.011508485	25	10
1312	159	Traj_24hrDox_Well1_mov003.csv	Cytoplasm	1	Cytoplasm	0.023799477	0.038558424	0.027743502	0.043425606	1046	791.5	22.34421178	0.029861817	0.002672115	0.227228322	0.019896042	15	10
1313	159	Traj_24hrDox_Well1_mov003.csv	Cytoplasm	1	Cytoplasm	0.023799477	0.038558424	0.027743502	0.043425606	1047	736.2072727	67.41976004	0.03633182	0.001727828	0.84401983	0.012865068	32	10
1314	159	Traj_24hrDox_Well1_mov003.csv	Cytoplasm	1	Cytoplasm	0.023799477	0.038558424	0.027743502	0.043425606	1048	759.6036364	36.72860052	0.045569927	0.004417441	0.715930466	0.032891399	10	10
1315	159	Traj_24hrDox_Well1_mov003.csv	Cytoplasm	1	Cytoplasm	0.023799477	0.038558424	0.027743502	0.043425606	1049	542.8928571	29.84017053	0.015595163	0.001634128	-0.18049609	0.012167399	27	10
1316	159	Traj_24hrDox_Well1_mov003.csv	Cytoplasm	1	Cytoplasm	0.023799477	0.038558424	0.027743502	0.043425606	1053	395.6545455	14.43755983	0.036731029	0.003867859	0.638226006	0.028799321	10	10
1317	159	Traj_24hrDox_Well1_mov003.csv	Cytoplasm	1	Cytoplasm	0.023799477	0.038558424	0.027743502	0.043425606	1058	724.9017143	33.9702503	0.006974398	0.001184384	-2.868743309	0.008818688	34	10
1318	159	Traj_24hrDox_Well1_mov003.csv	Cytoplasm	1	Cytoplasm	0.023799477	0.038558424	0.027743502	0.043425606	1059	353.632	12.72572306	0.004941611	0.000413178	0.061604698	0.003076443	34	10
1319	159	Traj_24hrDox_Well1_mov003.csv	Cytoplasm	1	Cytoplasm	0.023799477	0.038558424	0.027743502	0.043425606	1061	683.13	21.98092279	0.026588892	0.000986793	0.956925488	0.007347465	23	10
1320	159	Traj_24hrDox_Well1_mov003.csv	Cytoplasm	1	Cytoplasm	0.023799477	0.038558424	0.027743502	0.043425606	1064	476.2533333	22.20847486	0.056546144	0.001548469	0.962787088	0.011529597	11	10
1321	159	Traj_24hrDox_Well1_mov003.csv	Cytoplasm	1	Cytoplasm	0.023799477	0.038558424	0.027743502	0.043425606	1072	631.4335484	37.10759817	0.09068342	0.000656065	0.997761427	0.00488493	30	10
1322	159	Traj_24hrDox_Well1_mov003.csv	Cytoplasm	1	Cytoplasm	0.023799477	0.038558424	0.027743502	0.043425606	1076	667.894	40.43024071	0.012170027	0.000753424	0.773784124	0.005609848	19	10
1323	159	Traj_24hrDox_Well1_mov003.csv	Cytoplasm	1	Cytoplasm	0.023799477	0.038558424	0.027743502	0.043425606	1079	280.53	9.366210546	0.093685488	0.003774471	0.94757927	0.028103976	11	10
1324	159	Traj_24hrDox_Well1_mov003.csv	Cytoplasm	1	Cytoplasm	0.023799477	0.038558424	0.027743502	0.043425606	1084	861.1914286	33.99484054	0.104913672	0.004122989	0.951556399	0.030698971	13	10
1325	159	Traj_24hrDox_Well1_mov003.csv	Cytoplasm	1	Cytoplasm	0.023799477	0.038558424	0.027743502	0.043425606	1093	724.0945455	51.86132915	0.004766381	0.001178532	-4.772055153	0.008775116	10	10
1326	159	Traj_24hrDox_Well1_mov003.csv	Cytoplasm	1	Cytoplasm	0.023799477	0.038558424	0.027743502	0.043425606	1095	316.192	26.16806481	0.026858511	0.00348196	-0.511611463	0.02592599	14	10
1327	159	Traj_24hrDox_Well1_mov003.csv	Cytoplasm	1	Cytoplasm	0.023799477	0.038558424	0.027743502	0.043425606	1101	515.716129	26.91808047	0.040119904	0.001261465	0.968779219	0.00939262	30	10
1328	159	Traj_24hrDox_Well1_mov003.csv	Cytoplasm	1	Cytoplasm	0.023799477	0.038558424	0.027743502	0.043425606	1103	458.3854545	11.15838076	0.000456796	0.000121802	-2.186167519	0.000906911	10	10
1329	159	Traj_24hrDox_Well1_mov003.csv	Cytoplasm	1	Cytoplasm	0.023799477	0.038558424	0.027743502	0.043425606	1109	944.8028571	11.16363959	0.001984659	0.000454154	-2.898217995	0.003381539	13	10
1330	159	Traj_24hrDox_Well1_mov003.csv	Cytoplasm	1	Cytoplasm	0.023799477	0.038558424	0.027743502	0.043425606	1112	664.0992593	22.70539142	0.011134036	0.00066696	0.681583218	0.004966055	53	10
1331	159	Traj_24hrDox_Well1_mov003.csv	Cytoplasm	1	Cytoplasm	0.023799477	0.038558424	0.027743502	0.043425606	1121	746.8914286	46.0249471	0.02432475	0.001139204	0.854058321	0.008482291	27	10
1332	159	Traj_24hrDox_Well1_mov003.csv	Cytoplasm	1	Cytoplasm	0.023799477	0.038558424	0.027743502	0.043425606	1127	379.1718519	7.601191445	0.001474073	5.22E-05	0.930933757	0.000388433	26	10
1333	159	Traj_24hrDox_Well1_mov003.csv	Cytoplasm	1	Cytoplasm	0.023799477	0.038558424	0.027743502	0.043425606	1133	255.5262222	9.181407127	0.071387438	0.001602425	0.976372912	0.01193134	44	10
1334	159	Traj_24hrDox_Well1_mov003.csv	Cytoplasm	1	Cytoplasm	0.023799477	0.038558424	0.027743502	0.043425606	1140	544.2836364	15.64698244	0.005098579	0.000549012	-0.112044873	0.004087836	10	10
1335	159	Traj_24hrDox_Well1_mov003.csv	Cytoplasm	1	Cytoplasm	0.023799477	0.038558424	0.027743502	0.043425606	1145	396.158	7.855082177	0.045645352	0.001323985	0.971428389	0.009858131	19	10
1336	159	Traj_24hrDox_Well1_mov003.csv	Cytoplasm	1	Cytoplasm	0.023799477	0.038558424	0.027743502	0.043425606	1153	673.8352	23.6500549	0.097139389	0.00255698	0.97691555	0.019038773	49	10
1337	159	Traj_24hrDox_Well1_mov003.csv	Cytoplasm	1	Cytoplasm	0.023799477	0.038558424	0.027743502	0.043425606	1157	359.2690909	32.57439079	0.084086591	0.005318514	0.761051874	0.039600613	21	10
1338	159	Traj_24hrDox_Well1_mov003.csv	Cytoplasm	1	Cytoplasm	0.023799477	0.038558424	0.027743502	0.043425606	1171	288.0504762	9.674201567	0.042537293	0.001565466	0.915420295	0.011656156	41	10
1339	159	Traj_24hrDox_Well1_mov003.csv	Cytoplasm	1	Cytoplasm	0.023799477	0.038558424	0.027743502	0.043425606	1181	330.23	11.06014014	0.012908549	0.001720833	-1.232912412	0.012812984	15	10
1340	159	Traj_24hrDox_Well1_mov003.csv	Cytoplasm	1	Cytoplasm	0.023799477	0.038558424	0.027743502	0.043425606	1182	453.7409524	37.2537433	0.058531465	0.001643608	0.96517911	0.012237987	41	10
1341	159	Traj_24hrDox_Well1_mov003.csv	Cytoplasm	1	Cytoplasm	0.023799477	0.038558424	0.027743502	0.043425606	1183	382.2995122	13.96945552	0.000929072	9.52E-05	-1.07818946	0.000708894	40	10
1342	159	Traj_24hrDox_Well1_mov003.csv	Cytoplasm	1	Cytoplasm	0.023799477	0.038558424	0.027743502	0.043425606	1188	670.676	21.84345504	0.008642855	0.000373019	0.87177278	0.002777427	49	10
1343	159	Traj_24hrDox_Well1_mov003.csv	Cytoplasm	1	Cytoplasm	0.023799477	0.038558424	0.027743502	0.043425606	1191	702.215	52.8920918	0.033142395	0.004855333	-3.484867	0.036151857	15	10
1344	159	Traj_24hrDox_Well1_mov003.csv	Cytoplasm	1	Cytoplasm	0.023799477	0.038558424	0.027743502	0.043425606	1194	486.3218182	31.46777972	0.126150575	0.005157758	0.93037437	0.038403653	21	10
1345	159	Traj_24hrDox_Well1_mov003.csv	Cytoplasm	1	Cytoplasm	0.023799477	0.038558424	0.027743502	0.043425606	1195	440.836	33.53775043	0.076735334	0.001056809	0.993010123	0.007868796	39	10
1346	159	Traj_24hrDox_Well1_mov003.csv	Cytoplasm	1	Cytoplasm	0.023799477	0.038558424	0.027743502	0.043425606	1199	227.9525	5.674332009	0.009313581	0.001175348	-0.358636821	0.008751412	15	10
1347	159	Traj_24hrDox_Well1_mov003.csv	Cytoplasm	1	Cytoplasm	0.023799477	0.038558424	0.027743502	0.043425606	1207	554.3448	21.66201009	0.010407825	0.000988254	-0.273794822	0.007358347	49	10
1348	159	Traj_24hrDox_Well1_mov003.csv	Cytoplasm	1	Cytoplasm	0.023799477	0.038558424	0.027743502	0.043425606	1210	369.52	10.75082487	0.006521769	0.001539164	-3.290351269	0.011460313	16	10
1349	159	Traj_24hrDox_Well1_mov003.csv	Cytoplasm	1	Cytoplasm	0.023799477	0.038558424	0.027743502	0.043425606	1211	422.3871429	15.25331647	0.067672548	0.002076449	0.956432748	0.015460831	27	10
1350	159	Traj_24hrDox_Well1_mov003.csv	Cytoplasm	1	Cytoplasm	0.023799477	0.038558424	0.027743502	0.043425606	1214	564.8830769	31.30807499	0.044558112	0.002597432	0.79285822	0.019339967	25	10
1351	159	Traj_24hrDox_Well1_mov003.csv	Cytoplasm	1	Cytoplasm	0.023799477	0.038558424	0.027743502	0.043425606	1216	711.3418182	17.765645	0.024396499	0.002027926	0.492258681	0.015099541	10	10
1352	159	Traj_24hrDox_Well1_mov003.csv	Cytoplasm	1	Cytoplasm	0.023799477	0.038558424	0.027743502	0.043425606	1231	239.3717647	6.139120684	0.021187163	0.000887741	0.943069802	0.006609942	16	10
1353	159	Traj_24hrDox_Well1_mov003.csv	Cytoplasm	1	Cytoplasm	0.023799477	0.038558424	0.027743502	0.043425606	1232	297.3573333	20.56143428	0.023189912	0.000442733	0.98325956	0.003296505	14	10
1354	159	Traj_24hrDox_Well1_mov003.csv	Cytoplasm	1	Cytoplasm	0.023799477	0.038558424	0.027743502	0.043425606	1233	450.7686957	13.54011859	0.042028206	0.002810934	0.674316075	0.020929661	22	10
1355	159	Traj_24hrDox_Well1_mov003.csv	Cytoplasm	1	Cytoplasm	0.023799477	0.038558424	0.027743502	0.043425606	1236	369.8945455	35.99097775	0.025130055	0.006902729	-1.717413662	0.051396369	10	10
1356	159	Traj_24hrDox_Well1_mov003.csv	Cytoplasm	1	Cytoplasm	0.023799477	0.038558424	0.027743502	0.043425606	1245	387.4290909	19.42777087	0.052501338	0.003568915	0.869116884	0.026573446	10	10
1357	159	Traj_24hrDox_Well1_mov003.csv	Cytoplasm	1	Cytoplasm	0.023799477	0.038558424	0.027743502	0.043425606	1249	838.3490909	47.24874142	0.039456929	0.003489821	-0.0019998	0.025984525	32	10
1358	159	Traj_24hrDox_Well1_mov003.csv	Cytoplasm	1	Cytoplasm	0.023799477	0.038558424	0.027743502	0.043425606	1252	856.1033333	64.53260563	0.033759304	0.000649117	0.984055079	0.0048332	47	10
1359	159	Traj_24hrDox_Well1_mov003.csv	Cytoplasm	1	Cytoplasm	0.023799477	0.038558424	0.027743502	0.043425606	1258	513.7927273	10.95243027	0.002848152	0.001139208	-1.763528588	0.008482318	10	10
1360	159	Traj_24hrDox_Well1_mov003.csv	Cytoplasm	1	Cytoplasm	0.023799477	0.038558424	0.027743502	0.043425606	1260	409.6971429	14.71874618	0.00083589	0.000125612	-19.306302	0.000935284	34	10
1361	159	Traj_24hrDox_Well1_mov003.csv	Cytoplasm	1	Cytoplasm	0.023799477	0.038558424	0.027743502	0.043425606	1264	888.7276596	48.7425568	0.016185407	0.001293148	0.392720917	0.00962853	46	10
1362	159	Traj_24hrDox_Well1_mov003.csv	Cytoplasm	1	Cytoplasm	0.023799477	0.038558424	0.027743502	0.043425606	1273	682.3793103	45.83340221	0.017525854	0.001683972	0.014144778	0.012538528	28	10
1363	159	Traj_24hrDox_Well1_mov003.csv	Cytoplasm	1	Cytoplasm	0.023799477	0.038558424	0.027743502	0.043425606	1277	632.68	20.77072065	0.019328363	0.002122632	0.427656556	0.015804699	10	10
1364	159	Traj_24hrDox_Well1_mov003.csv	Cytoplasm	1	Cytoplasm	0.023799477	0.038558424	0.027743502	0.043425606	1290	409.8675556	26.73479141	0.045847853	0.001236398	0.969305036	0.009205975	44	10
1365	159	Traj_24hrDox_Well1_mov003.csv	Cytoplasm	1	Cytoplasm	0.023799477	0.038558424	0.027743502	0.043425606	1296	296.59	10.13174713	0.075748872	0.006150246	0.824004095	0.04579353	11	10
1366	159	Traj_24hrDox_Well1_mov003.csv	Cytoplasm	1	Cytoplasm	0.023799477	0.038558424	0.027743502	0.043425606	1297	700.2123077	26.76939876	0.058077464	0.010015592	-0.385225796	0.074574136	25	10
1367	159	Traj_24hrDox_Well1_mov003.csv	Cytoplasm	1	Cytoplasm	0.023799477	0.038558424	0.027743502	0.043425606	1302	319.4371429	5.55468326	0.022656372	0.001641934	0.815859722	0.012225519	13	10
1368	159	Traj_24hrDox_Well1_mov003.csv	Cytoplasm	1	Cytoplasm	0.023799477	0.038558424	0.027743502	0.043425606	1303	421.23	20.35679493	0.096258158	0.00351197	0.960112978	0.026149441	23	10
1369	159	Traj_24hrDox_Well1_mov003.csv	Cytoplasm	1	Cytoplasm	0.023799477	0.038558424	0.027743502	0.043425606	1309	823.1781818	48.91585313	0.040065466	0.001694159	0.914155164	0.012614379	43	10
1370	159	Traj_24hrDox_Well1_mov003.csv	Cytoplasm	1	Cytoplasm	0.023799477	0.038558424	0.027743502	0.043425606	1312	335.9292308	23.51981765	0.094324663	0.005450617	0.855776833	0.04058423	12	10
1371	159	Traj_24hrDox_Well1_mov003.csv	Cytoplasm	1	Cytoplasm	0.023799477	0.038558424	0.027743502	0.043425606	1316	479.8233333	29.10360096	0.031675468	0.002556072	0.317256162	0.019032012	11	10
1372	159	Traj_24hrDox_Well1_mov003.csv	Cytoplasm	1	Cytoplasm	0.023799477	0.038558424	0.027743502	0.043425606	1322	744.52	15.65972715	0.005152105	0.001144915	-1.168676394	0.008524814	10	10
1373	159	Traj_24hrDox_Well1_mov003.csv	Cytoplasm	1	Cytoplasm	0.023799477	0.038558424	0.027743502	0.043425606	1325	591.2533333	29.60239555	0.009668603	0.000234531	0.973367515	0.00174627	23	10
1374	159	Traj_24hrDox_Well1_mov003.csv	Cytoplasm	1	Cytoplasm	0.023799477	0.038558424	0.027743502	0.043425606	1337	811.622	41.38360927	0.057551937	0.004662832	0.623576511	0.034718531	19	10
1375	159	Traj_24hrDox_Well1_mov003.csv	Cytoplasm	1	Cytoplasm	0.023799477	0.038558424	0.027743502	0.043425606	1338	353.7934884	14.86322618	0.029736925	0.003167143	-0.254755674	0.023581926	42	10
1376	159	Traj_24hrDox_Well1_mov003.csv	Cytoplasm	1	Cytoplasm	0.023799477	0.038558424	0.027743502	0.043425606	1345	839.5125	17.84095972	0.003914098	0.000453107	-0.769858026	0.003373749	15	10
1377	159	Traj_24hrDox_Well1_mov003.csv	Cytoplasm	1	Cytoplasm	0.023799477	0.038558424	0.027743502	0.043425606	1348	660.464	28.09387615	0.020543545	0.001221452	0.898641099	0.009094692	14	10
1378	159	Traj_24hrDox_Well1_mov003.csv	Cytoplasm	1	Cytoplasm	0.023799477	0.038558424	0.027743502	0.043425606	1350	625.7	17.60240893	0.005259174	0.001276215	-3.172278	0.009502446	15	10
1379	159	Traj_24hrDox_Well1_mov003.csv	Cytoplasm	1	Cytoplasm	0.023799477	0.038558424	0.027743502	0.043425606	1351	283.7784615	9.115918323	0.059892461	0.00200225	0.950070275	0.014908361	12	10
1380	159	Traj_24hrDox_Well1_mov003.csv	Cytoplasm	1	Cytoplasm	0.023799477	0.038558424	0.027743502	0.043425606	1354	421.8145455	30.42579897	0.019011409	0.001141046	0.905315031	0.008496007	10	10
1381	159	Traj_24hrDox_Well1_mov003.csv	Cytoplasm	1	Cytoplasm	0.023799477	0.038558424	0.027743502	0.043425606	1368	401.44	17.18160539	0.009262064	0.001869031	-7.214664984	0.013916438	21	10
1382	159	Traj_24hrDox_Well1_mov003.csv	Cytoplasm	1	Cytoplasm	0.023799477	0.038558424	0.027743502	0.043425606	1370	550.3914286	13.59166001	0.002708628	0.000162218	0.68538775	0.001207845	41	10
1383	159	Traj_24hrDox_Well1_mov003.csv	Cytoplasm	1	Cytoplasm	0.023799477	0.038558424	0.027743502	0.043425606	1382	783.7364706	23.87446801	0.022406014	0.001939355	0.409048674	0.014440055	16	10
1384	159	Traj_24hrDox_Well1_mov003.csv	Cytoplasm	1	Cytoplasm	0.023799477	0.038558424	0.027743502	0.043425606	1392	523.8028571	40.6908188	0.210983959	0.015692906	0.872363333	0.116846306	13	10
1385	159	Traj_24hrDox_Well1_mov003.csv	Cytoplasm	1	Cytoplasm	0.023799477	0.038558424	0.027743502	0.043425606	1398	383.137561	30.66446333	0.027871272	0.001721016	0.906692704	0.012814346	40	10
1386	159	Traj_24hrDox_Well1_mov003.csv	Cytoplasm	1	Cytoplasm	0.023799477	0.038558424	0.027743502	0.043425606	1399	582.2273684	21.42259919	0.006190183	0.000289665	0.845822207	0.002156791	37	10
1387	159	Traj_24hrDox_Well1_mov003.csv	Cytoplasm	1	Cytoplasm	0.023799477	0.038558424	0.027743502	0.043425606	1401	741.9404878	40.59104995	0.012343797	0.000660963	0.765030363	0.004921398	40	10
1388	159	Traj_24hrDox_Well1_mov003.csv	Cytoplasm	1	Cytoplasm	0.023799477	0.038558424	0.027743502	0.043425606	1402	753.2057143	27.98982206	0.010826533	0.001044061	-0.356085335	0.007773871	20	10
1389	159	Traj_24hrDox_Well1_mov003.csv	Cytoplasm	1	Cytoplasm	0.023799477	0.038558424	0.027743502	0.043425606	1403	410.7386667	18.0638386	0.019021591	0.000906284	0.936646721	0.006748012	14	10
1390	159	Traj_24hrDox_Well1_mov003.csv	Cytoplasm	1	Cytoplasm	0.023799477	0.038558424	0.027743502	0.043425606	1406	916.266	109.0321936	0.084536787	0.001486486	0.986097078	0.011068082	19	10
1391	159	Traj_24hrDox_Well1_mov003.csv	Cytoplasm	1	Cytoplasm	0.023799477	0.038558424	0.027743502	0.043425606	1409	342.0966667	16.79662235	0.2558324	0.014782097	0.912476243	0.110064603	11	10
1392	159	Traj_24hrDox_Well1_mov003.csv	Cytoplasm	1	Cytoplasm	0.023799477	0.038558424	0.027743502	0.043425606	1421	549.48	29.37328621	0.008757982	0.000504443	0.885818549	0.003755987	13	10
1393	159	Traj_24hrDox_Well1_mov003.csv	Cytoplasm	1	Cytoplasm	0.023799477	0.038558424	0.027743502	0.043425606	1423	386.0841026	13.97536821	0.039282916	0.000442759	0.994478317	0.003296697	38	10
1394	159	Traj_24hrDox_Well1_mov003.csv	Cytoplasm	1	Cytoplasm	0.023799477	0.038558424	0.027743502	0.043425606	1428	320.9793103	8.037749698	0.000727941	8.21E-05	-1.223084575	0.000610996	28	10
1395	159	Traj_24hrDox_Well1_mov003.csv	Cytoplasm	1	Cytoplasm	0.023799477	0.038558424	0.027743502	0.043425606	1436	504.89	51.05999706	0.037292613	0.000846593	0.977663672	0.006303569	15	10
1396	159	Traj_24hrDox_Well1_mov003.csv	Cytoplasm	1	Cytoplasm	0.023799477	0.038558424	0.027743502	0.043425606	1444	390.5381818	13.67584055	0.052016318	0.002145737	0.906356479	0.015976738	21	10
1397	159	Traj_24hrDox_Well1_mov003.csv	Cytoplasm	1	Cytoplasm	0.023799477	0.038558424	0.027743502	0.043425606	1452	248.2044444	16.09939068	0.133586915	0.003358028	0.975184161	0.025003219	17	10
1398	159	Traj_24hrDox_Well1_mov003.csv	Cytoplasm	1	Cytoplasm	0.023799477	0.038558424	0.027743502	0.043425606	1457	435.0571429	20.07696646	0.032343581	0.000827775	0.973190022	0.00616345	20	10
1399	159	Traj_24hrDox_Well1_mov003.csv	Cytoplasm	1	Cytoplasm	0.023799477	0.038558424	0.027743502	0.043425606	1459	637.504	12.66126945	0.006346652	0.000368887	0.763390287	0.002746664	19	10
1400	159	Traj_24hrDox_Well1_mov003.csv	Cytoplasm	1	Cytoplasm	0.023799477	0.038558424	0.027743502	0.043425606	1476	399.2421053	16.93455626	0.001652042	0.00018373	-1.573029436	0.001368018	18	10
1401	159	Traj_24hrDox_Well1_mov003.csv	Cytoplasm	1	Cytoplasm	0.023799477	0.038558424	0.027743502	0.043425606	1479	451.7890909	14.84872658	0.154553528	0.009955563	0.865344782	0.074127169	10	10
1402	159	Traj_24hrDox_Well1_mov003.csv	Cytoplasm	1	Cytoplasm	0.023799477	0.038558424	0.027743502	0.043425606	1481	800.7167568	55.23882644	0.017228056	0.000940815	0.803897168	0.007005128	36	10
1403	159	Traj_24hrDox_Well1_mov003.csv	Cytoplasm	1	Cytoplasm	0.023799477	0.038558424	0.027743502	0.043425606	1489	299.7	4.557130676	0.000168359	2.94E-05	-15.33354586	0.000218937	19	10
1404	159	Traj_24hrDox_Well1_mov003.csv	Cytoplasm	1	Cytoplasm	0.023799477	0.038558424	0.027743502	0.043425606	1492	335.2707692	24.4563443	0.056360657	0.00303416	0.832250959	0.022591763	25	10
1405	159	Traj_24hrDox_Well1_mov003.csv	Cytoplasm	1	Cytoplasm	0.023799477	0.038558424	0.027743502	0.043425606	1495	387.1033333	27.16415019	0.028273052	0.001235291	0.913589885	0.009197734	35	10
1406	159	Traj_24hrDox_Well1_mov003.csv	Cytoplasm	1	Cytoplasm	0.023799477	0.038558424	0.027743502	0.043425606	1502	352.5547826	33.97676199	0.091690305	0.002579107	0.956236851	0.019203526	22	10
1407	159	Traj_24hrDox_Well1_mov003.csv	Cytoplasm	1	Cytoplasm	0.023799477	0.038558424	0.027743502	0.043425606	1505	625.6061538	28.4556804	0.020844322	0.001810423	0.518965638	0.013480059	12	10
1408	159	Traj_24hrDox_Well1_mov003.csv	Cytoplasm	1	Cytoplasm	0.023799477	0.038558424	0.027743502	0.043425606	1517	358.544	27.72166729	0.036431276	0.002047524	0.797770418	0.015245465	14	10
1409	159	Traj_24hrDox_Well1_mov003.csv	Cytoplasm	1	Cytoplasm	0.023799477	0.038558424	0.027743502	0.043425606	1518	717.5371429	28.51622381	0.039353985	0.001739012	0.926275785	0.012948339	13	10
1410	159	Traj_24hrDox_Well1_mov003.csv	Cytoplasm	1	Cytoplasm	0.023799477	0.038558424	0.027743502	0.043425606	1520	561.0177778	22.70535217	0.011046292	0.000941741	0.030560132	0.007012019	35	10
1411	159	Traj_24hrDox_Well1_mov003.csv	Cytoplasm	1	Cytoplasm	0.023799477	0.038558424	0.027743502	0.043425606	1528	750.92	21.21345485	0.056499458	0.002332616	0.920653197	0.017368199	11	10
1412	159	Traj_24hrDox_Well1_mov003.csv	Cytoplasm	1	Cytoplasm	0.023799477	0.038558424	0.027743502	0.043425606	1533	498.06	15.49109422	0.006631842	0.000949396	0.007110956	0.007069017	11	10
1413	159	Traj_24hrDox_Well1_mov003.csv	Cytoplasm	1	Cytoplasm	0.023799477	0.038558424	0.027743502	0.043425606	1540	758.3748571	36.3278306	0.020196568	0.000131658	0.998155623	0.000980302	34	10
1414	159	Traj_24hrDox_Well1_mov003.csv	Cytoplasm	1	Cytoplasm	0.023799477	0.038558424	0.027743502	0.043425606	1542	281.88	6.098430711	0.016204653	0.00210584	-0.077724769	0.015679676	13	10
1415	159	Traj_24hrDox_Well1_mov003.csv	Cytoplasm	1	Cytoplasm	0.023799477	0.038558424	0.027743502	0.043425606	1543	473.5815385	42.85895326	0.126312064	0.003442786	0.975833151	0.02563431	25	10
1416	159	Traj_24hrDox_Well1_mov003.csv	Cytoplasm	1	Cytoplasm	0.023799477	0.038558424	0.027743502	0.043425606	1548	612.6725	28.43908303	0.011692157	0.001912898	-6.689974977	0.014243064	31	10
1417	159	Traj_24hrDox_Well1_mov003.csv	Cytoplasm	1	Cytoplasm	0.023799477	0.038558424	0.027743502	0.043425606	1549	862.0244444	75.96040622	0.024300883	0.000899461	0.930658608	0.00669721	17	10
1418	159	Traj_24hrDox_Well1_mov003.csv	Cytoplasm	1	Cytoplasm	0.023799477	0.038558424	0.027743502	0.043425606	1553	717.46	27.03602346	0.041255791	0.001522984	0.957193084	0.011339837	33	10
1419	159	Traj_24hrDox_Well1_mov003.csv	Cytoplasm	1	Cytoplasm	0.023799477	0.038558424	0.027743502	0.043425606	1557	435.1457143	20.47613584	0.086722603	0.003841071	0.92181805	0.028599862	13	10
1420	159	Traj_24hrDox_Well1_mov003.csv	Cytoplasm	1	Cytoplasm	0.023799477	0.038558424	0.027743502	0.043425606	1565	384.8095238	27.54468689	0.022696485	0.001136951	0.864520471	0.008465518	20	10
1421	159	Traj_24hrDox_Well1_mov003.csv	Cytoplasm	1	Cytoplasm	0.023799477	0.038558424	0.027743502	0.043425606	1568	677.5163636	52.48485137	0.012249208	0.00189256	-0.005307476	0.014091629	10	10
1422	159	Traj_24hrDox_Well1_mov003.csv	Cytoplasm	1	Cytoplasm	0.023799477	0.038558424	0.027743502	0.043425606	1575	622.3442424	31.97564519	0.068951906	0.002340146	0.964690381	0.017424266	32	10
1423	159	Traj_24hrDox_Well1_mov003.csv	Cytoplasm	1	Cytoplasm	0.023799477	0.038558424	0.027743502	0.043425606	1581	942.112	24.5594102	0.018772269	0.001923642	0.155647423	0.014323064	14	10
1424	159	Traj_24hrDox_Well1_mov003.csv	Cytoplasm	1	Cytoplasm	0.023799477	0.038558424	0.027743502	0.043425606	1582	994.6618182	49.44484932	0.008288522	0.00092189	0.693405452	0.006864216	10	10
1425	159	Traj_24hrDox_Well1_mov003.csv	Cytoplasm	1	Cytoplasm	0.023799477	0.038558424	0.027743502	0.043425606	1585	382.9971429	9.994883997	0.000537904	5.96E-05	0.061276221	0.000444023	13	10
1426	159	Traj_24hrDox_Well1_mov003.csv	Cytoplasm	1	Cytoplasm	0.023799477	0.038558424	0.027743502	0.043425606	1591	325.65	15.39419912	0.022066713	0.004751364	-0.480656633	0.035377729	11	10
1427	159	Traj_24hrDox_Well1_mov003.csv	Cytoplasm	1	Cytoplasm	0.023799477	0.038558424	0.027743502	0.043425606	1592	375.1711111	13.4423001	0.02112294	0.002454418	0.176758709	0.018275119	17	10
1428	159	Traj_24hrDox_Well1_mov003.csv	Cytoplasm	1	Cytoplasm	0.023799477	0.038558424	0.027743502	0.043425606	1593	323.8425	13.79681462	0.012363497	0.001748009	-4.165283902	0.01301533	31	10
1429	159	Traj_24hrDox_Well1_mov003.csv	Cytoplasm	1	Cytoplasm	0.023799477	0.038558424	0.027743502	0.043425606	1612	393.35	7.644217422	0.019446657	0.00119742	0.729747115	0.008915755	19	10
1430	159	Traj_24hrDox_Well1_mov003.csv	Cytoplasm	1	Cytoplasm	0.023799477	0.038558424	0.027743502	0.043425606	1613	410.5695238	27.69122235	0.047630384	0.002391368	0.868144458	0.017805656	20	10
1431	159	Traj_24hrDox_Well1_mov003.csv	Cytoplasm	1	Cytoplasm	0.023799477	0.038558424	0.027743502	0.043425606	1614	620.1754839	45.16468809	0.063024255	0.003090557	0.876658806	0.023011685	30	10
1432	159	Traj_24hrDox_Well1_mov003.csv	Cytoplasm	1	Cytoplasm	0.023799477	0.038558424	0.027743502	0.043425606	1615	567.9457143	40.40659524	0.007175075	0.001611963	-3.100244406	0.01200236	13	10
1433	159	Traj_24hrDox_Well1_mov003.csv	Cytoplasm	1	Cytoplasm	0.023799477	0.038558424	0.027743502	0.043425606	1617	806.216	59.89283683	0.188611217	0.006080142	0.967714601	0.045271545	19	10
1434	159	Traj_24hrDox_Well1_mov003.csv	Cytoplasm	1	Cytoplasm	0.023799477	0.038558424	0.027743502	0.043425606	1619	697.0309677	49.13382354	0.031736389	0.000555384	0.986012539	0.004135279	30	10
1435	159	Traj_24hrDox_Well1_mov003.csv	Cytoplasm	1	Cytoplasm	0.023799477	0.038558424	0.027743502	0.043425606	1623	416.4338462	24.73521487	0.511060104	0.025790471	0.93323952	0.192030797	12	10
1436	159	Traj_24hrDox_Well1_mov003.csv	Cytoplasm	1	Cytoplasm	0.023799477	0.038558424	0.027743502	0.043425606	1625	358.36	10.69598055	0.022207278	0.000646582	0.96460003	0.004814325	15	10
1437	159	Traj_24hrDox_Well1_mov003.csv	Cytoplasm	1	Cytoplasm	0.023799477	0.038558424	0.027743502	0.043425606	1628	551.5514286	58.25515929	0.039276399	0.001853444	0.933780097	0.013800383	13	10
1438	159	Traj_24hrDox_Well1_mov003.csv	Cytoplasm	1	Cytoplasm	0.023799477	0.038558424	0.027743502	0.043425606	1633	320.705	7.623291612	0.013917509	0.000742304	0.841704049	0.005527047	15	10
1439	159	Traj_24hrDox_Well1_mov003.csv	Cytoplasm	1	Cytoplasm	0.023799477	0.038558424	0.027743502	0.043425606	1636	539.2733333	18.06224226	0.004999165	0.000257142	0.817358543	0.00191463	29	10
1440	159	Traj_24hrDox_Well1_mov003.csv	Cytoplasm	1	Cytoplasm	0.023799477	0.038558424	0.027743502	0.043425606	1637	546.34	25.73327547	0.012201989	0.003549834	-2.080792285	0.026431366	11	10
1441	159	Traj_24hrDox_Well1_mov003.csv	Cytoplasm	1	Cytoplasm	0.023799477	0.038558424	0.027743502	0.043425606	1639	476.8021053	30.2156947	0.02478928	0.00143956	0.820890853	0.010718679	18	10
1442	159	Traj_24hrDox_Well1_mov003.csv	Cytoplasm	1	Cytoplasm	0.023799477	0.038558424	0.027743502	0.043425606	1645	513.8872727	9.721156956	0.056851375	0.008156805	0.638438533	0.060733971	10	10
1443	159	Traj_24hrDox_Well1_mov003.csv	Cytoplasm	1	Cytoplasm	0.023799477	0.038558424	0.027743502	0.043425606	1651	931.9283333	22.71771989	0.02266669	0.00052677	0.972732391	0.003922224	23	10
1444	159	Traj_24hrDox_Well1_mov003.csv	Cytoplasm	1	Cytoplasm	0.023799477	0.038558424	0.027743502	0.043425606	1652	633.2786207	35.29871031	0.009010585	0.000760143	0.061023437	0.005659878	28	10
1445	159	Traj_24hrDox_Well1_mov003.csv	Cytoplasm	1	Cytoplasm	0.023799477	0.038558424	0.027743502	0.043425606	1657	702.8293333	55.77841201	0.014009839	0.000527204	0.91466148	0.003925461	29	10
1446	159	Traj_24hrDox_Well1_mov003.csv	Cytoplasm	1	Cytoplasm	0.023799477	0.038558424	0.027743502	0.043425606	1661	1012.089655	125.8077494	0.027019809	0.001915319	0.574426767	0.014261091	28	10
1447	159	Traj_24hrDox_Well1_mov003.csv	Cytoplasm	1	Cytoplasm	0.023799477	0.038558424	0.027743502	0.043425606	1662	474.1272727	29.82094843	0.004947316	0.002106068	-1.477716024	0.015681368	10	10
1448	159	Traj_24hrDox_Well1_mov003.csv	Cytoplasm	1	Cytoplasm	0.023799477	0.038558424	0.027743502	0.043425606	1663	349.6288889	28.48068603	0.054142921	0.002930064	0.798298822	0.021816686	17	10
1449	159	Traj_24hrDox_Well1_mov003.csv	Cytoplasm	1	Cytoplasm	0.023799477	0.038558424	0.027743502	0.043425606	1667	278.0305882	12.93314232	0.003218536	0.000314405	-0.018951661	0.002340997	16	10
1450	159	Traj_24hrDox_Well1_mov003.csv	Cytoplasm	1	Cytoplasm	0.023799477	0.038558424	0.027743502	0.043425606	1668	654.7765517	117.5170378	0.081068158	0.001069491	0.993506215	0.007963224	28	10
1451	159	Traj_24hrDox_Well1_mov003.csv	Cytoplasm	1	Cytoplasm	0.023799477	0.038558424	0.027743502	0.043425606	1673	323.1905882	19.07395652	0.094867079	0.001789056	0.984279891	0.013320959	16	10
1452	159	Traj_24hrDox_Well1_mov003.csv	Cytoplasm	1	Cytoplasm	0.023799477	0.038558424	0.027743502	0.043425606	1679	425.4327273	10.02926363	0.076630526	0.002074217	0.971520383	0.015444213	10	10
1453	159	Traj_24hrDox_Well1_mov003.csv	Cytoplasm	1	Cytoplasm	0.023799477	0.038558424	0.027743502	0.043425606	1682	725.9033333	18.24076357	0.014559247	0.00274287	-1.265768978	0.020422874	11	10
1454	159	Traj_24hrDox_Well1_mov003.csv	Cytoplasm	1	Cytoplasm	0.023799477	0.038558424	0.027743502	0.043425606	1692	588.48	11.73523469	0.005969763	0.000760615	-2.810317192	0.005663388	17	10
1455	159	Traj_24hrDox_Well1_mov003.csv	Cytoplasm	1	Cytoplasm	0.023799477	0.038558424	0.027743502	0.043425606	1694	295.5263158	7.85916308	0.030658572	0.006119229	-0.982027179	0.04556258	18	10
1456	159	Traj_24hrDox_Well1_mov003.csv	Cytoplasm	1	Cytoplasm	0.023799477	0.038558424	0.027743502	0.043425606	1696	390.1703704	10.43417515	0.004711121	0.000505523	-1.400958782	0.003764024	26	10
1457	159	Traj_24hrDox_Well1_mov003.csv	Cytoplasm	1	Cytoplasm	0.023799477	0.038558424	0.027743502	0.043425606	1700	387.4293333	21.91179149	0.012669893	0.001052299	0.470275906	0.007835215	14	10
1458	159	Traj_24hrDox_Well1_mov003.csv	Cytoplasm	1	Cytoplasm	0.023799477	0.038558424	0.027743502	0.043425606	1701	388.9525926	18.76981039	0.00264746	0.000247188	0.039441705	0.001840512	26	10
1459	159	Traj_24hrDox_Well1_mov003.csv	Cytoplasm	1	Cytoplasm	0.023799477	0.038558424	0.027743502	0.043425606	1708	308.0153846	11.60106667	0.160849784	0.004080581	0.978620654	0.030383208	25	10
1460	159	Traj_24hrDox_Well1_mov003.csv	Cytoplasm	1	Cytoplasm	0.023799477	0.038558424	0.027743502	0.043425606	1712	901.8293333	57.7916081	0.030133972	0.002623531	0.499893336	0.019534295	14	10
1461	159	Traj_24hrDox_Well1_mov003.csv	Cytoplasm	1	Cytoplasm	0.023799477	0.038558424	0.027743502	0.043425606	1714	483.1461538	33.26010489	0.029054003	0.001030733	0.923489969	0.007674636	25	10
1462	159	Traj_24hrDox_Well1_mov003.csv	Cytoplasm	1	Cytoplasm	0.023799477	0.038558424	0.027743502	0.043425606	1727	303.2888889	9.173891025	0.043141827	0.001471558	0.964658554	0.01095693	17	10
1463	159	Traj_24hrDox_Well1_mov003.csv	Cytoplasm	1	Cytoplasm	0.023799477	0.038558424	0.027743502	0.043425606	1728	360.6095238	19.87911239	0.11222744	0.006440264	0.909154688	0.047952947	20	10
1464	159	Traj_24hrDox_Well1_mov003.csv	Cytoplasm	1	Cytoplasm	0.023799477	0.038558424	0.027743502	0.043425606	1738	415.9376	14.72293484	0.02471858	0.002944106	-0.587951537	0.021921233	24	10
1465	159	Traj_24hrDox_Well1_mov003.csv	Cytoplasm	1	Cytoplasm	0.023799477	0.038558424	0.027743502	0.043425606	1751	528.056	23.13248936	0.010129441	0.000367645	0.926639638	0.002737414	24	10
1466	159	Traj_24hrDox_Well1_mov003.csv	Cytoplasm	1	Cytoplasm	0.023799477	0.038558424	0.027743502	0.043425606	1753	394.0371429	21.18516713	0.066628973	0.001603317	0.980759324	0.011937982	13	10
1467	159	Traj_24hrDox_Well1_mov003.csv	Cytoplasm	1	Cytoplasm	0.023799477	0.038558424	0.027743502	0.043425606	1758	415.8183333	19.34702382	0.009215467	0.001237982	-1.813454992	0.009217771	23	10
1468	159	Traj_24hrDox_Well1_mov003.csv	Cytoplasm	1	Cytoplasm	0.023799477	0.038558424	0.027743502	0.043425606	1785	507.9925	23.06281084	0.054356797	0.001539394	0.971301145	0.011462023	15	10
1469	159	Traj_24hrDox_Well1_mov003.csv	Cytoplasm	1	Cytoplasm	0.023799477	0.038558424	0.027743502	0.043425606	1792	538.5547826	38.87013885	0.086581738	0.003721012	0.94734748	0.027705926	22	10
1470	159	Traj_24hrDox_Well1_mov003.csv	Cytoplasm	1	Cytoplasm	0.023799477	0.038558424	0.027743502	0.043425606	1796	682.6434783	29.41880124	0.011751752	0.000840836	0.608431081	0.006260701	22	10
1471	159	Traj_24hrDox_Well1_mov003.csv	Cytoplasm	1	Cytoplasm	0.023799477	0.038558424	0.027743502	0.043425606	1802	379.0235294	11.54732102	0.069994411	0.003431948	0.932560413	0.025553611	16	10
1472	159	Traj_24hrDox_Well1_mov003.csv	Cytoplasm	1	Cytoplasm	0.023799477	0.038558424	0.027743502	0.043425606	1804	618.0276923	30.00215945	0.014747465	0.001511103	0.228479758	0.011251378	12	10
1473	159	Traj_24hrDox_Well1_mov003.csv	Cytoplasm	1	Cytoplasm	0.023799477	0.038558424	0.027743502	0.043425606	1806	521.1505882	16.77857754	0.042607455	0.005245866	0.264949513	0.039059693	16	10
1474	159	Traj_24hrDox_Well1_mov003.csv	Cytoplasm	1	Cytoplasm	0.023799477	0.038558424	0.027743502	0.043425606	1811	651.7353846	15.72677121	0.006696191	0.001577404	-2.935052683	0.011745038	12	10
1475	159	Traj_24hrDox_Well1_mov003.csv	Cytoplasm	1	Cytoplasm	0.023799477	0.038558424	0.027743502	0.043425606	1815	512.3133333	26.12295457	0.008117202	0.000758023	0.186761916	0.005644091	17	10
1476	159	Traj_24hrDox_Well1_mov003.csv	Cytoplasm	1	Cytoplasm	0.023799477	0.038558424	0.027743502	0.043425606	1820	313.9784615	10.16775737	0.009429056	0.002098049	-1.276924004	0.015621664	12	10
1477	159	Traj_24hrDox_Well1_mov003.csv	Cytoplasm	1	Cytoplasm	0.023799477	0.038558424	0.027743502	0.043425606	1833	584.9771429	53.9391623	0.033844805	0.001005926	0.962179831	0.007489928	20	10
1478	159	Traj_24hrDox_Well1_mov003.csv	Cytoplasm	1	Cytoplasm	0.023799477	0.038558424	0.027743502	0.043425606	1839	794.872381	64.36088681	0.041964068	0.001252148	0.949555606	0.009323248	20	10
1479	159	Traj_24hrDox_Well1_mov003.csv	Cytoplasm	1	Cytoplasm	0.023799477	0.038558424	0.027743502	0.043425606	1845	744.7447619	32.89249554	0.012088765	0.000541034	0.857325436	0.004028436	20	10
1480	159	Traj_24hrDox_Well1_mov003.csv	Cytoplasm	1	Cytoplasm	0.023799477	0.038558424	0.027743502	0.043425606	1851	396.2444444	13.27884124	0.009689077	0.000517784	0.826356471	0.00385532	17	10
1481	159	Traj_24hrDox_Well1_mov003.csv	Cytoplasm	1	Cytoplasm	0.023799477	0.038558424	0.027743502	0.043425606	1858	787.08	110.1882506	0.076184203	0.001835845	0.980218333	0.013669346	19	10
1482	159	Traj_24hrDox_Well1_mov003.csv	Cytoplasm	1	Cytoplasm	0.023799477	0.038558424	0.027743502	0.043425606	1861	399.088	15.26336057	0.001724848	0.000187597	-1.336877151	0.001396808	19	10
1483	159	Traj_24hrDox_Well1_mov003.csv	Cytoplasm	1	Cytoplasm	0.023799477	0.038558424	0.027743502	0.043425606	1865	599.408	36.87774744	0.025306343	0.002637504	-0.030059404	0.019638342	19	10
1484	159	Traj_24hrDox_Well1_mov003.csv	Cytoplasm	1	Cytoplasm	0.023799477	0.038558424	0.027743502	0.043425606	1870	569.138	21.34128946	0.030972732	0.00204805	0.685495381	0.015249381	19	10
1485	159	Traj_24hrDox_Well1_mov003.csv	Cytoplasm	1	Cytoplasm	0.023799477	0.038558424	0.027743502	0.043425606	1874	265.9723077	23.03995932	0.147792905	0.004235304	0.972288866	0.031535241	12	10
1486	159	Traj_24hrDox_Well1_mov003.csv	Cytoplasm	1	Cytoplasm	0.023799477	0.038558424	0.027743502	0.043425606	1875	849.992	34.78484866	0.030986183	0.000830564	0.973096075	0.006184214	19	10
1487	159	Traj_24hrDox_Well1_mov003.csv	Cytoplasm	1	Cytoplasm	0.023799477	0.038558424	0.027743502	0.043425606	1879	317.6755556	10.98894708	0.023799477	0.00356408	-0.47385747	0.026537441	17	10
1488	159	Traj_24hrDox_Well1_mov003.csv	Cytoplasm	1	Cytoplasm	0.023799477	0.038558424	0.027743502	0.043425606	1882	429.4842105	19.86496687	0.040284251	0.004880713	-0.130583526	0.036340836	18	10
1489	159	Traj_24hrDox_Well1_mov003.csv	Cytoplasm	1	Cytoplasm	0.023799477	0.038558424	0.027743502	0.043425606	1883	344.7292308	9.56972346	0.053104499	0.005067224	0.725858397	0.03772956	12	10
1490	159	Traj_24hrDox_Well1_mov003.csv	Cytoplasm	1	Cytoplasm	0.023799477	0.038558424	0.027743502	0.043425606	1886	742.8618182	40.23115523	0.049790165	0.017127404	-1.001399682	0.127527294	10	10
1491	159	Traj_24hrDox_Well1_mov003.csv	Cytoplasm	1	Cytoplasm	0.023799477	0.038558424	0.027743502	0.043425606	1892	408.1633333	24.49102398	0.162630108	0.008530051	0.928697992	0.063513089	11	10
1492	159	Traj_24hrDox_Well1_mov003.csv	Cytoplasm	1	Cytoplasm	0.023799477	0.038558424	0.027743502	0.043425606	1894	925.5894737	50.05333718	0.033627888	0.001011679	0.971101489	0.007532761	18	10
1493	159	Traj_24hrDox_Well1_mov003.csv	Cytoplasm	1	Cytoplasm	0.023799477	0.038558424	0.027743502	0.043425606	1909	722.5333333	50.1805788	0.023382971	0.00313092	-0.635591034	0.023312215	17	10
1494	159	Traj_24hrDox_Well1_mov003.csv	Cytoplasm	1	Cytoplasm	0.023799477	0.038558424	0.027743502	0.043425606	1914	515.7975	14.0507115	0.058677386	0.009036929	-0.268196573	0.067287205	15	10
1495	159	Traj_24hrDox_Well1_mov003.csv	Cytoplasm	1	Cytoplasm	0.023799477	0.038558424	0.027743502	0.043425606	1926	463.8517647	12.6371461	0.002082016	0.000428142	-0.732471942	0.00318786	16	10
1496	159	Traj_24hrDox_Well1_mov003.csv	Cytoplasm	1	Cytoplasm	0.023799477	0.038558424	0.027743502	0.043425606	1927	798.8329412	59.28344078	0.028450018	0.002698753	0.207893066	0.020094389	16	10
1497	159	Traj_24hrDox_Well1_mov003.csv	Cytoplasm	1	Cytoplasm	0.023799477	0.038558424	0.027743502	0.043425606	1929	253.9247059	13.76791757	0.028893197	0.001259446	0.916469022	0.009377592	16	10
1498	159	Traj_24hrDox_Well1_mov003.csv	Cytoplasm	1	Cytoplasm	0.023799477	0.038558424	0.027743502	0.043425606	1930	595.7294118	16.61657021	0.012170812	0.001433967	-1.070109298	0.010677036	16	10
1499	159	Traj_24hrDox_Well1_mov003.csv	Cytoplasm	1	Cytoplasm	0.023799477	0.038558424	0.027743502	0.043425606	1932	596.7490909	16.70399487	0.008063764	0.002248138	-2.549057572	0.016739199	10	10
1500	159	Traj_24hrDox_Well1_mov003.csv	Cytoplasm	1	Cytoplasm	0.023799477	0.038558424	0.027743502	0.043425606	1938	446.5275	62.64507198	0.20676947	0.010417781	0.933791398	0.077568759	15	10
1501	159	Traj_24hrDox_Well1_mov003.csv	Cytoplasm	1	Cytoplasm	0.023799477	0.038558424	0.027743502	0.043425606	1941	956.6635294	54.97933911	0.014479715	0.001689875	-0.150696194	0.012582477	16	10
1502	159	Traj_24hrDox_Well1_mov003.csv	Cytoplasm	1	Cytoplasm	0.023799477	0.038558424	0.027743502	0.043425606	1944	716.4823529	29.29159035	0.020663933	0.000969064	0.923612676	0.007215461	16	10
1503	159	Traj_24hrDox_Well1_mov003.csv	Cytoplasm	1	Cytoplasm	0.023799477	0.038558424	0.027743502	0.043425606	1945	293.25	6.294211627	0.028516138	0.002468271	0.423884083	0.018378262	15	10
1504	159	Traj_24hrDox_Well1_mov003.csv	Cytoplasm	1	Cytoplasm	0.023799477	0.038558424	0.027743502	0.043425606	1950	427.9538462	61.12915527	0.036894781	0.002951099	0.536440919	0.021973308	12	10
1505	159	Traj_24hrDox_Well1_mov003.csv	Cytoplasm	1	Cytoplasm	0.023799477	0.038558424	0.027743502	0.043425606	1957	436.6914286	15.92206324	0.002233547	0.000114421	0.832823315	0.000851953	13	10
1506	159	Traj_24hrDox_Well1_mov003.csv	Cytoplasm	1	Cytoplasm	0.023799477	0.038558424	0.027743502	0.043425606	1961	296.265	5.194821941	0.000261247	3.73E-05	-1.119835323	0.000277628	15	10
1507	159	Traj_24hrDox_Well1_mov003.csv	Cytoplasm	1	Cytoplasm	0.023799477	0.038558424	0.027743502	0.043425606	1962	228.8186667	5.674229306	0.009956499	0.001052482	-0.247102611	0.007836575	14	10
1508	159	Traj_24hrDox_Well1_mov003.csv	Cytoplasm	1	Cytoplasm	0.023799477	0.038558424	0.027743502	0.043425606	1964	378.472	14.50021572	0.041510286	0.001518638	0.942736115	0.011307482	14	10
1509	159	Traj_24hrDox_Well1_mov003.csv	Cytoplasm	1	Cytoplasm	0.023799477	0.038558424	0.027743502	0.043425606	1968	812.8293333	30.24353936	0.039142364	0.000661866	0.986319902	0.004928125	14	10
1510	159	Traj_24hrDox_Well1_mov003.csv	Cytoplasm	1	Cytoplasm	0.023799477	0.038558424	0.027743502	0.043425606	1969	545.44	17.28206217	0.096225737	0.005766328	0.893616145	0.04293495	10	10
1511	159	Traj_24hrDox_Well1_mov003.csv	Cytoplasm	1	Cytoplasm	0.023799477	0.038558424	0.027743502	0.043425606	1977	229.992	9.082263448	0.033067724	0.004031536	-0.112484522	0.030018028	14	10
1512	159	Traj_24hrDox_Well1_mov003.csv	Cytoplasm	1	Cytoplasm	0.023799477	0.038558424	0.027743502	0.043425606	1989	394.8885714	15.67871845	0.011631709	0.001147409	0.566824743	0.008543383	13	10
1513	159	Traj_24hrDox_Well1_mov003.csv	Cytoplasm	1	Cytoplasm	0.023799477	0.038558424	0.027743502	0.043425606	1990	636.0436364	59.8897325	0.111954732	0.009805272	0.720906733	0.073008136	10	10
1514	159	Traj_24hrDox_Well1_mov003.csv	Cytoplasm	1	Cytoplasm	0.023799477	0.038558424	0.027743502	0.043425606	1991	750.8342857	66.82505237	0.017768833	0.002246831	0.104841243	0.01672946	13	10
1515	159	Traj_24hrDox_Well1_mov003.csv	Cytoplasm	1	Cytoplasm	0.023799477	0.038558424	0.027743502	0.043425606	1993	301.2327273	15.27651382	0.039183613	0.004202009	0.59103601	0.031287337	10	10
1516	159	Traj_24hrDox_Well1_mov003.csv	Cytoplasm	1	Cytoplasm	0.023799477	0.038558424	0.027743502	0.043425606	2013	861.4984615	40.26120749	0.061074893	0.002375009	0.953045254	0.017683849	12	10
1517	159	Traj_24hrDox_Well1_mov003.csv	Cytoplasm	1	Cytoplasm	0.023799477	0.038558424	0.027743502	0.043425606	2016	305.1230769	10.32857678	0.189453582	0.014892943	0.692551971	0.110889936	12	10
1518	159	Traj_24hrDox_Well1_mov003.csv	Cytoplasm	1	Cytoplasm	0.023799477	0.038558424	0.027743502	0.043425606	2017	812.5323077	28.73859002	0.025158764	0.001929067	0.72555041	0.014363457	12	10
1519	159	Traj_24hrDox_Well1_mov003.csv	Cytoplasm	1	Cytoplasm	0.023799477	0.038558424	0.027743502	0.043425606	2020	358.5815385	9.889352352	0.003297988	0.000855957	-3.431109227	0.006373285	12	10
1520	159	Traj_24hrDox_Well1_mov003.csv	Cytoplasm	1	Cytoplasm	0.023799477	0.038558424	0.027743502	0.043425606	2021	881.4276923	32.04056807	0.01901744	0.002477222	-0.416804327	0.01844491	12	10
1521	159	Traj_24hrDox_Well1_mov003.csv	Cytoplasm	1	Cytoplasm	0.023799477	0.038558424	0.027743502	0.043425606	2025	670.2092308	22.12123326	0.02707818	0.003793995	-0.361904374	0.02824934	12	10
1522	159	Traj_24hrDox_Well1_mov003.csv	Cytoplasm	1	Cytoplasm	0.023799477	0.038558424	0.027743502	0.043425606	2028	353.2892308	10.05620089	0.011791712	0.001554049	0.215847216	0.011571146	12	10
1523	159	Traj_24hrDox_Well1_mov003.csv	Cytoplasm	1	Cytoplasm	0.023799477	0.038558424	0.027743502	0.043425606	2029	364.0676923	7.397935423	0.001410526	0.000226172	-0.348500018	0.001684032	12	10
1524	159	Traj_24hrDox_Well1_mov003.csv	Cytoplasm	1	Cytoplasm	0.023799477	0.038558424	0.027743502	0.043425606	2030	619.6061538	31.7619602	0.010320689	0.000965804	0.235992937	0.007191187	12	10
1525	159	Traj_24hrDox_Well1_mov003.csv	Cytoplasm	1	Cytoplasm	0.023799477	0.038558424	0.027743502	0.043425606	2034	635.8433333	49.06230178	0.022205956	0.004076403	-1.926852692	0.0303521	11	10
1526	159	Traj_24hrDox_Well1_mov003.csv	Cytoplasm	1	Cytoplasm	0.023799477	0.038558424	0.027743502	0.043425606	2038	589.89	16.79369028	0.018615478	0.001674266	0.549242238	0.012466254	11	10
1527	159	Traj_24hrDox_Well1_mov003.csv	Cytoplasm	1	Cytoplasm	0.023799477	0.038558424	0.027743502	0.043425606	2043	897.3966667	38.93878772	0.020126863	0.001956632	0.20384555	0.014568696	11	10
1528	159	Traj_24hrDox_Well1_mov003.csv	Cytoplasm	1	Cytoplasm	0.023799477	0.038558424	0.027743502	0.043425606	2049	790.3733333	10.80465743	0.009975811	0.001017231	-0.060656022	0.007574104	11	10
1529	159	Traj_24hrDox_Well1_mov003.csv	Cytoplasm	1	Cytoplasm	0.023799477	0.038558424	0.027743502	0.043425606	2051	942.5866667	23.83213703	0.022307884	0.00320936	-0.996761978	0.023896268	11	10
1530	159	Traj_24hrDox_Well1_mov003.csv	Cytoplasm	1	Cytoplasm	0.023799477	0.038558424	0.027743502	0.043425606	2061	836.1272727	81.94447578	0.018726359	0.00135472	0.692771411	0.010086983	10	10
1531	159	Traj_24hrDox_Well1_mov003.csv	Cytoplasm	1	Cytoplasm	0.023799477	0.038558424	0.027743502	0.043425606	2062	776.1672727	38.00630691	0.015720367	0.004109588	-1.215364389	0.030599189	10	10
1532	159	Traj_24hrDox_Well1_mov003.csv	Cytoplasm	1	Cytoplasm	0.023799477	0.038558424	0.027743502	0.043425606	2063	295.6218182	6.836636358	0.02388404	0.003419928	0.048376199	0.025464113	10	10
1533	159	Traj_24hrDox_Well1_mov003.csv	Cytoplasm	1	Cytoplasm	0.023799477	0.038558424	0.027743502	0.043425606	2068	517.32	24.45568608	0.011317114	0.002246442	-0.68434274	0.016726568	10	10
1534	159	Traj_24hrDox_Well1_mov003.csv	Cytoplasm	1	Cytoplasm	0.023799477	0.038558424	0.027743502	0.043425606	2071	336.52	11.83300776	0.060695992	0.021238418	-0.781673579	0.158137101	10	10
1535	159	Traj_24hrDox_Well1_mov003.csv	Cytoplasm	1	Cytoplasm	0.023799477	0.038558424	0.027743502	0.043425606	2074	625.4290909	11.86523222	0.030314738	0.001706158	0.886318298	0.012703721	10	10
1536	159	Traj_24hrDox_Well1_mov003.csv	Cytoplasm	1	Cytoplasm	0.023799477	0.038558424	0.027743502	0.043425606	2076	521.1163636	14.07934352	0.035852218	0.004603995	0.198238657	0.034280443	10	10
1537	158	Traj_24hrDox_Well1_mov004.csv	Cytoplasm	1	Cytoplasm	0.039583436	0.057099963	0.043457627	0.061018969	1	332.72	15.5525285	0.009345865	0.000515825	0.774280901	0.003840735	27	10
1538	158	Traj_24hrDox_Well1_mov004.csv	Cytoplasm	1	Cytoplasm	0.039583436	0.057099963	0.043457627	0.061018969	5	328.5896296	11.08571102	0.048079612	0.002473238	0.862193137	0.018415249	26	10
1539	158	Traj_24hrDox_Well1_mov004.csv	Cytoplasm	1	Cytoplasm	0.039583436	0.057099963	0.043457627	0.061018969	7	611.9296	53.21168988	0.025489923	0.003894865	-1.237730143	0.029000404	49	10
1540	158	Traj_24hrDox_Well1_mov004.csv	Cytoplasm	1	Cytoplasm	0.039583436	0.057099963	0.043457627	0.061018969	12	447.0775	16.97421261	0.014584358	0.00137433	-0.068749976	0.010232989	15	10
1541	158	Traj_24hrDox_Well1_mov004.csv	Cytoplasm	1	Cytoplasm	0.039583436	0.057099963	0.043457627	0.061018969	14	564.3628	36.59525882	0.052177196	0.000735267	0.99274062	0.005474658	99	10
1542	158	Traj_24hrDox_Well1_mov004.csv	Cytoplasm	1	Cytoplasm	0.039583436	0.057099963	0.043457627	0.061018969	20	653.2944828	36.75485664	0.030363303	0.000434222	0.991805778	0.003233129	57	10
1543	158	Traj_24hrDox_Well1_mov004.csv	Cytoplasm	1	Cytoplasm	0.039583436	0.057099963	0.043457627	0.061018969	22	651.3054545	22.77101362	0.047048549	0.006007945	0.463320215	0.044733981	10	10
1544	158	Traj_24hrDox_Well1_mov004.csv	Cytoplasm	1	Cytoplasm	0.039583436	0.057099963	0.043457627	0.061018969	25	675.4733333	41.61328901	0.011230216	0.002684047	-2.030231587	0.019984888	11	10
1545	158	Traj_24hrDox_Well1_mov004.csv	Cytoplasm	1	Cytoplasm	0.039583436	0.057099963	0.043457627	0.061018969	27	670.8548571	35.66895932	0.115733145	0.002203459	0.987495007	0.016406524	34	10
1546	158	Traj_24hrDox_Well1_mov004.csv	Cytoplasm	1	Cytoplasm	0.039583436	0.057099963	0.043457627	0.061018969	31	725.7454545	29.50659598	0.01408081	0.003254542	-2.174992136	0.024232682	10	10
1547	158	Traj_24hrDox_Well1_mov004.csv	Cytoplasm	1	Cytoplasm	0.039583436	0.057099963	0.043457627	0.061018969	32	719.9013333	47.79044896	0.07213337	0.003934979	0.920924615	0.029299084	14	10
1548	158	Traj_24hrDox_Well1_mov004.csv	Cytoplasm	1	Cytoplasm	0.039583436	0.057099963	0.043457627	0.061018969	35	696.04	20.46331707	0.003188546	0.000377856	0.598668182	0.00281344	10	10
1549	158	Traj_24hrDox_Well1_mov004.csv	Cytoplasm	1	Cytoplasm	0.039583436	0.057099963	0.043457627	0.061018969	36	1326.054118	82.97487295	0.037950277	0.002509333	0.617601386	0.018684004	16	10
1550	158	Traj_24hrDox_Well1_mov004.csv	Cytoplasm	1	Cytoplasm	0.039583436	0.057099963	0.043457627	0.061018969	37	823.1661538	28.17928294	0.022963716	0.000797713	0.925046696	0.005939615	64	10
1551	158	Traj_24hrDox_Well1_mov004.csv	Cytoplasm	1	Cytoplasm	0.039583436	0.057099963	0.043457627	0.061018969	45	473.9692	13.38119021	0.001374185	0.000117519	-0.105755025	0.000875027	99	10
1552	158	Traj_24hrDox_Well1_mov004.csv	Cytoplasm	1	Cytoplasm	0.039583436	0.057099963	0.043457627	0.061018969	46	444.3264	8.806896788	0.002109434	0.000172945	0.145368959	0.001287714	24	10
1553	158	Traj_24hrDox_Well1_mov004.csv	Cytoplasm	1	Cytoplasm	0.039583436	0.057099963	0.043457627	0.061018969	49	1139.676364	75.01261073	0.08563271	0.018417544	-0.096545869	0.137133427	10	10
1554	158	Traj_24hrDox_Well1_mov004.csv	Cytoplasm	1	Cytoplasm	0.039583436	0.057099963	0.043457627	0.061018969	50	500.7468	20.70868189	0.000978985	0.00010054	-1.335712262	0.0007486	99	10
1555	158	Traj_24hrDox_Well1_mov004.csv	Cytoplasm	1	Cytoplasm	0.039583436	0.057099963	0.043457627	0.061018969	55	980.5733333	108.6954416	0.091046564	0.00521705	0.766895678	0.038845131	14	10
1556	158	Traj_24hrDox_Well1_mov004.csv	Cytoplasm	1	Cytoplasm	0.039583436	0.057099963	0.043457627	0.061018969	57	562.1694118	20.83674821	0.071643778	0.003396423	0.936544822	0.025289101	16	10
1557	158	Traj_24hrDox_Well1_mov004.csv	Cytoplasm	1	Cytoplasm	0.039583436	0.057099963	0.043457627	0.061018969	60	592.3956757	75.2622464	0.015199307	0.000445183	0.967747941	0.003314748	73	10
1558	158	Traj_24hrDox_Well1_mov004.csv	Cytoplasm	1	Cytoplasm	0.039583436	0.057099963	0.043457627	0.061018969	64	919.8581818	43.64557539	0.034444005	0.006371786	-0.193487615	0.047443069	10	10
1559	158	Traj_24hrDox_Well1_mov004.csv	Cytoplasm	1	Cytoplasm	0.039583436	0.057099963	0.043457627	0.061018969	69	774.7733333	25.42565913	0.126594558	0.004397484	0.962942612	0.032742807	14	10
1560	158	Traj_24hrDox_Well1_mov004.csv	Cytoplasm	1	Cytoplasm	0.039583436	0.057099963	0.043457627	0.061018969	71	795.0571429	22.3903485	0.011566939	0.002750939	-2.108073647	0.020482951	13	10
1561	158	Traj_24hrDox_Well1_mov004.csv	Cytoplasm	1	Cytoplasm	0.039583436	0.057099963	0.043457627	0.061018969	72	1270.437143	95.32823812	0.030942077	0.000570932	0.983138412	0.00425105	83	10
1562	158	Traj_24hrDox_Well1_mov004.csv	Cytoplasm	1	Cytoplasm	0.039583436	0.057099963	0.043457627	0.061018969	73	623.6628571	46.7570883	0.003427296	0.000166214	0.830655671	0.001237598	27	10
1563	158	Traj_24hrDox_Well1_mov004.csv	Cytoplasm	1	Cytoplasm	0.039583436	0.057099963	0.043457627	0.061018969	74	1105.423	107.5158418	0.031612651	0.00115259	0.937480373	0.008581957	39	10
1564	158	Traj_24hrDox_Well1_mov004.csv	Cytoplasm	1	Cytoplasm	0.039583436	0.057099963	0.043457627	0.061018969	76	835.5933333	107.5564218	0.058781462	0.001247917	0.982967412	0.009291742	17	10
1565	158	Traj_24hrDox_Well1_mov004.csv	Cytoplasm	1	Cytoplasm	0.039583436	0.057099963	0.043457627	0.061018969	78	1010.742	60.619835	0.008579804	0.001018864	-0.16993237	0.007586263	19	10
1566	158	Traj_24hrDox_Well1_mov004.csv	Cytoplasm	1	Cytoplasm	0.039583436	0.057099963	0.043457627	0.061018969	79	918.164	56.43419176	0.018667555	0.001007486	0.777215788	0.007501543	99	10
1567	158	Traj_24hrDox_Well1_mov004.csv	Cytoplasm	1	Cytoplasm	0.039583436	0.057099963	0.043457627	0.061018969	80	1176.522353	103.1836134	0.015456786	0.00099232	0.775189948	0.007388623	16	10
1568	158	Traj_24hrDox_Well1_mov004.csv	Cytoplasm	1	Cytoplasm	0.039583436	0.057099963	0.043457627	0.061018969	81	671.05375	22.92166575	0.024816326	0.000621236	0.978317177	0.004625598	31	10
1569	158	Traj_24hrDox_Well1_mov004.csv	Cytoplasm	1	Cytoplasm	0.039583436	0.057099963	0.043457627	0.061018969	84	2788.6892	209.1286924	0.014212114	0.000768009	0.797329016	0.005718446	99	10
1570	158	Traj_24hrDox_Well1_mov004.csv	Cytoplasm	1	Cytoplasm	0.039583436	0.057099963	0.043457627	0.061018969	85	987.022	110.3454503	0.084449313	0.000811051	0.995742005	0.006038926	39	10
1571	158	Traj_24hrDox_Well1_mov004.csv	Cytoplasm	1	Cytoplasm	0.039583436	0.057099963	0.043457627	0.061018969	89	774.3035294	43.02636141	0.025866756	0.001494511	0.809973652	0.011127834	16	10
1572	158	Traj_24hrDox_Well1_mov004.csv	Cytoplasm	1	Cytoplasm	0.039583436	0.057099963	0.043457627	0.061018969	90	767.4066667	40.7711036	0.008259106	0.001329725	-3.797100979	0.00990087	11	10
1573	158	Traj_24hrDox_Well1_mov004.csv	Cytoplasm	1	Cytoplasm	0.039583436	0.057099963	0.043457627	0.061018969	91	868.9475	110.7474525	0.05443893	0.00344237	0.721399182	0.025631211	63	10
1574	158	Traj_24hrDox_Well1_mov004.csv	Cytoplasm	1	Cytoplasm	0.039583436	0.057099963	0.043457627	0.061018969	92	803.5895652	63.63453174	0.035316536	0.003053966	0.325101652	0.022739234	22	10
1575	158	Traj_24hrDox_Well1_mov004.csv	Cytoplasm	1	Cytoplasm	0.039583436	0.057099963	0.043457627	0.061018969	97	878.8	66.00198855	0.022079602	0.001898371	0.436511825	0.014134895	68	10
1576	158	Traj_24hrDox_Well1_mov004.csv	Cytoplasm	1	Cytoplasm	0.039583436	0.057099963	0.043457627	0.061018969	99	623.4985714	38.87292482	0.013214426	0.000599456	0.85289983	0.00446343	27	10
1577	158	Traj_24hrDox_Well1_mov004.csv	Cytoplasm	1	Cytoplasm	0.039583436	0.057099963	0.043457627	0.061018969	100	1108.242759	134.7034812	0.12629945	0.003167443	0.976202658	0.023584157	28	10
1578	158	Traj_24hrDox_Well1_mov004.csv	Cytoplasm	1	Cytoplasm	0.039583436	0.057099963	0.043457627	0.061018969	104	971.514	64.70893512	0.055905739	0.00199051	0.919468621	0.014820947	19	10
1579	158	Traj_24hrDox_Well1_mov004.csv	Cytoplasm	1	Cytoplasm	0.039583436	0.057099963	0.043457627	0.061018969	107	1276.535	68.78692881	0.060423102	0.0017939	0.968487837	0.013357026	15	10
1580	158	Traj_24hrDox_Well1_mov004.csv	Cytoplasm	1	Cytoplasm	0.039583436	0.057099963	0.043457627	0.061018969	109	1029.450435	23.55085884	0.013733861	0.002013909	-5.150266928	0.01499517	22	10
1581	158	Traj_24hrDox_Well1_mov004.csv	Cytoplasm	1	Cytoplasm	0.039583436	0.057099963	0.043457627	0.061018969	110	852.07	39.06158517	0.029551704	0.000283731	0.995839164	0.002112603	99	10
1582	158	Traj_24hrDox_Well1_mov004.csv	Cytoplasm	1	Cytoplasm	0.039583436	0.057099963	0.043457627	0.061018969	111	1052.5184	58.46520905	0.182367356	0.004030353	0.982099705	0.030009222	24	10
1583	158	Traj_24hrDox_Well1_mov004.csv	Cytoplasm	1	Cytoplasm	0.039583436	0.057099963	0.043457627	0.061018969	112	976.9675	44.6206493	0.093596421	0.001056387	0.994856863	0.00786565	31	10
1584	158	Traj_24hrDox_Well1_mov004.csv	Cytoplasm	1	Cytoplasm	0.039583436	0.057099963	0.043457627	0.061018969	115	943.4981818	44.74717621	0.113882093	0.004100889	0.92682388	0.030534413	21	10
1585	158	Traj_24hrDox_Well1_mov004.csv	Cytoplasm	1	Cytoplasm	0.039583436	0.057099963	0.043457627	0.061018969	117	837.3424	65.55959837	0.033707503	0.001645629	0.844620049	0.012253032	24	10
1586	158	Traj_24hrDox_Well1_mov004.csv	Cytoplasm	1	Cytoplasm	0.039583436	0.057099963	0.043457627	0.061018969	118	1110.78	60.62670662	0.059876881	0.005743235	0.389776301	0.042763005	17	10
1587	158	Traj_24hrDox_Well1_mov004.csv	Cytoplasm	1	Cytoplasm	0.039583436	0.057099963	0.043457627	0.061018969	120	1117.514286	86.02486465	0.036153943	0.004896045	-1.421141931	0.036454992	27	10
1588	158	Traj_24hrDox_Well1_mov004.csv	Cytoplasm	1	Cytoplasm	0.039583436	0.057099963	0.043457627	0.061018969	121	876.11	61.92696908	0.037351627	0.003721169	-0.010380494	0.027707098	23	10
1589	158	Traj_24hrDox_Well1_mov004.csv	Cytoplasm	1	Cytoplasm	0.039583436	0.057099963	0.043457627	0.061018969	125	887.3876923	76.3214157	0.109818559	0.002970847	0.976226585	0.022120346	51	10
1590	158	Traj_24hrDox_Well1_mov004.csv	Cytoplasm	1	Cytoplasm	0.039583436	0.057099963	0.043457627	0.061018969	127	1566.4532	150.5562934	0.04822672	0.000744825	0.991378575	0.00554582	99	10
1591	158	Traj_24hrDox_Well1_mov004.csv	Cytoplasm	1	Cytoplasm	0.039583436	0.057099963	0.043457627	0.061018969	128	1140.84	60.36087612	0.021687218	0.001466533	0.589535503	0.01091952	28	10
1592	158	Traj_24hrDox_Well1_mov004.csv	Cytoplasm	1	Cytoplasm	0.039583436	0.057099963	0.043457627	0.061018969	130	963.1272727	88.34303688	0.469659786	0.027189757	0.884274316	0.202449604	10	10
1593	158	Traj_24hrDox_Well1_mov004.csv	Cytoplasm	1	Cytoplasm	0.039583436	0.057099963	0.043457627	0.061018969	135	1666.009655	138.3449839	0.062535403	0.001610253	0.977691012	0.01198963	86	10
1594	158	Traj_24hrDox_Well1_mov004.csv	Cytoplasm	1	Cytoplasm	0.039583436	0.057099963	0.043457627	0.061018969	136	1019.214545	22.61033889	0.112358956	0.008941473	0.694933387	0.066576455	10	10
1595	158	Traj_24hrDox_Well1_mov004.csv	Cytoplasm	1	Cytoplasm	0.039583436	0.057099963	0.043457627	0.061018969	137	1285.467429	130.8161897	0.038495644	0.002706797	0.618122432	0.020154282	34	10
1596	158	Traj_24hrDox_Well1_mov004.csv	Cytoplasm	1	Cytoplasm	0.039583436	0.057099963	0.043457627	0.061018969	139	1555.9244	334.0449437	0.031202035	0.000536653	0.989563674	0.003995815	99	10
1597	158	Traj_24hrDox_Well1_mov004.csv	Cytoplasm	1	Cytoplasm	0.039583436	0.057099963	0.043457627	0.061018969	140	978.390303	44.75458741	0.032805076	0.004055659	-0.451725529	0.030197642	32	10
1598	158	Traj_24hrDox_Well1_mov004.csv	Cytoplasm	1	Cytoplasm	0.039583436	0.057099963	0.043457627	0.061018969	142	919.4266667	32.6420111	0.055734145	0.006522968	0.482227974	0.048568741	11	10
1599	158	Traj_24hrDox_Well1_mov004.csv	Cytoplasm	1	Cytoplasm	0.039583436	0.057099963	0.043457627	0.061018969	143	1081.221818	67.71690883	0.030304549	0.003478888	0.196256799	0.025903118	10	10
1600	158	Traj_24hrDox_Well1_mov004.csv	Cytoplasm	1	Cytoplasm	0.039583436	0.057099963	0.043457627	0.061018969	145	972.2127835	79.66515647	0.095538154	0.000641531	0.998206226	0.004776713	96	10
1601	158	Traj_24hrDox_Well1_mov004.csv	Cytoplasm	1	Cytoplasm	0.039583436	0.057099963	0.043457627	0.061018969	146	879.2525	67.74358378	0.064212897	0.00092309	0.991843178	0.006873148	47	10
1602	158	Traj_24hrDox_Well1_mov004.csv	Cytoplasm	1	Cytoplasm	0.039583436	0.057099963	0.043457627	0.061018969	148	603.0070588	10.61740401	0.0067342	0.000271915	0.937996086	0.002024624	16	10
1603	158	Traj_24hrDox_Well1_mov004.csv	Cytoplasm	1	Cytoplasm	0.039583436	0.057099963	0.043457627	0.061018969	149	669.992	38.24834553	0.007560073	0.001052224	-2.59947272	0.007834651	14	10
1604	158	Traj_24hrDox_Well1_mov004.csv	Cytoplasm	1	Cytoplasm	0.039583436	0.057099963	0.043457627	0.061018969	150	461.5032	17.75085817	0.000869645	7.34E-05	-0.053449488	0.000546683	99	10
1605	158	Traj_24hrDox_Well1_mov004.csv	Cytoplasm	1	Cytoplasm	0.039583436	0.057099963	0.043457627	0.061018969	151	553.2981818	28.5179745	0.022799341	0.004030326	0.076157068	0.030009016	10	10
1606	158	Traj_24hrDox_Well1_mov004.csv	Cytoplasm	1	Cytoplasm	0.039583436	0.057099963	0.043457627	0.061018969	152	656.4244444	27.90177418	0.008897426	0.001281202	-1.938048457	0.009539583	17	10
1607	158	Traj_24hrDox_Well1_mov004.csv	Cytoplasm	1	Cytoplasm	0.039583436	0.057099963	0.043457627	0.061018969	154	439.5890909	11.43214722	0.014521515	0.00181077	-0.363831036	0.013482636	21	10
1608	158	Traj_24hrDox_Well1_mov004.csv	Cytoplasm	1	Cytoplasm	0.039583436	0.057099963	0.043457627	0.061018969	155	839.9964	53.04783384	0.029665272	0.000204641	0.997912543	0.001523717	99	10
1609	158	Traj_24hrDox_Well1_mov004.csv	Cytoplasm	1	Cytoplasm	0.039583436	0.057099963	0.043457627	0.061018969	158	724.6026667	41.87812913	0.073799975	0.001128678	0.988952827	0.008403915	29	10
1610	158	Traj_24hrDox_Well1_mov004.csv	Cytoplasm	1	Cytoplasm	0.039583436	0.057099963	0.043457627	0.061018969	159	327.5303226	16.70392488	0.112209938	0.005914024	0.926354151	0.044034663	30	10
1611	158	Traj_24hrDox_Well1_mov004.csv	Cytoplasm	1	Cytoplasm	0.039583436	0.057099963	0.043457627	0.061018969	160	632.5786667	40.00371414	0.00453828	0.000646512	-3.530739008	0.004813805	14	10
1612	158	Traj_24hrDox_Well1_mov004.csv	Cytoplasm	1	Cytoplasm	0.039583436	0.057099963	0.043457627	0.061018969	161	367.9248	10.27086174	0.001260458	0.000106587	0.126873481	0.000793625	24	10
1613	158	Traj_24hrDox_Well1_mov004.csv	Cytoplasm	1	Cytoplasm	0.039583436	0.057099963	0.043457627	0.061018969	162	530.52	28.50417768	0.040110696	0.00234528	0.90695933	0.017462498	10	10
1614	158	Traj_24hrDox_Well1_mov004.csv	Cytoplasm	1	Cytoplasm	0.039583436	0.057099963	0.043457627	0.061018969	165	379.776	24.1209698	0.05866365	0.003474365	0.909644896	0.025869443	29	10
1615	158	Traj_24hrDox_Well1_mov004.csv	Cytoplasm	1	Cytoplasm	0.039583436	0.057099963	0.043457627	0.061018969	168	375.5075	20.62880374	0.04488784	0.004571831	0.382413178	0.034040961	15	10
1616	158	Traj_24hrDox_Well1_mov004.csv	Cytoplasm	1	Cytoplasm	0.039583436	0.057099963	0.043457627	0.061018969	171	604.0426087	21.9799132	0.006939658	0.000363385	0.772897026	0.00270569	91	10
1617	158	Traj_24hrDox_Well1_mov004.csv	Cytoplasm	1	Cytoplasm	0.039583436	0.057099963	0.043457627	0.061018969	172	654.9352381	33.12164817	0.039583436	0.004246214	0.146039815	0.031616475	20	10
1618	158	Traj_24hrDox_Well1_mov004.csv	Cytoplasm	1	Cytoplasm	0.039583436	0.057099963	0.043457627	0.061018969	173	524.2253333	20.73096359	0.009190951	0.000110865	0.994352628	0.000825477	29	10
1619	158	Traj_24hrDox_Well1_mov004.csv	Cytoplasm	1	Cytoplasm	0.039583436	0.057099963	0.043457627	0.061018969	174	651.5580952	54.20046877	0.028227149	0.002552995	0.414183826	0.019009103	41	10
1620	158	Traj_24hrDox_Well1_mov004.csv	Cytoplasm	1	Cytoplasm	0.039583436	0.057099963	0.043457627	0.061018969	177	851.448	109.8786034	0.012491178	0.000503544	0.889297146	0.003749292	99	10
1621	158	Traj_24hrDox_Well1_mov004.csv	Cytoplasm	1	Cytoplasm	0.039583436	0.057099963	0.043457627	0.061018969	180	499.4164706	18.95238149	0.010176185	0.001207629	-1.249498519	0.008991768	33	10
1622	158	Traj_24hrDox_Well1_mov004.csv	Cytoplasm	1	Cytoplasm	0.039583436	0.057099963	0.043457627	0.061018969	181	334.6866667	9.934883548	0.047786738	0.001922456	0.900260171	0.014314233	17	10
1623	158	Traj_24hrDox_Well1_mov004.csv	Cytoplasm	1	Cytoplasm	0.039583436	0.057099963	0.043457627	0.061018969	185	443.5857143	23.0704343	0.007003794	0.00209156	-1.374052298	0.015573349	13	10
1624	158	Traj_24hrDox_Well1_mov004.csv	Cytoplasm	1	Cytoplasm	0.039583436	0.057099963	0.043457627	0.061018969	187	445.2204167	17.30820422	0.005238891	0.000267529	0.792562634	0.001991966	95	10
1625	158	Traj_24hrDox_Well1_mov004.csv	Cytoplasm	1	Cytoplasm	0.039583436	0.057099963	0.043457627	0.061018969	188	554.322381	56.42118324	0.011263912	0.000824413	0.428431421	0.006138417	83	10
1626	158	Traj_24hrDox_Well1_mov004.csv	Cytoplasm	1	Cytoplasm	0.039583436	0.057099963	0.043457627	0.061018969	190	1055.112	143.2107655	0.005718575	0.000196293	0.937982036	0.001461556	99	10
1627	158	Traj_24hrDox_Well1_mov004.csv	Cytoplasm	1	Cytoplasm	0.039583436	0.057099963	0.043457627	0.061018969	194	466.4784615	23.59417524	0.013921902	0.000961014	0.56684458	0.007155524	25	10
1628	158	Traj_24hrDox_Well1_mov004.csv	Cytoplasm	1	Cytoplasm	0.039583436	0.057099963	0.043457627	0.061018969	195	457.552	11.74627044	0.005148435	0.000284682	0.822181159	0.002119688	14	10
1629	158	Traj_24hrDox_Well1_mov004.csv	Cytoplasm	1	Cytoplasm	0.039583436	0.057099963	0.043457627	0.061018969	197	783.0857143	52.33594309	0.034428953	0.002460363	0.688439615	0.018319383	13	10
1630	158	Traj_24hrDox_Well1_mov004.csv	Cytoplasm	1	Cytoplasm	0.039583436	0.057099963	0.043457627	0.061018969	198	534.8752	11.53192339	0.004408787	0.000875189	-8.236011149	0.006516488	24	10
1631	158	Traj_24hrDox_Well1_mov004.csv	Cytoplasm	1	Cytoplasm	0.039583436	0.057099963	0.043457627	0.061018969	202	689.243871	36.28379943	0.007953577	0.000999386	-3.314820047	0.007441234	30	10
1632	158	Traj_24hrDox_Well1_mov004.csv	Cytoplasm	1	Cytoplasm	0.039583436	0.057099963	0.043457627	0.061018969	203	858.5570732	84.22244293	0.020397529	0.003300564	-1.457912285	0.024575354	40	10
1633	158	Traj_24hrDox_Well1_mov004.csv	Cytoplasm	1	Cytoplasm	0.039583436	0.057099963	0.043457627	0.061018969	205	823.4376	69.40926966	0.069323979	0.001299128	0.98433325	0.00967305	99	10
1634	158	Traj_24hrDox_Well1_mov004.csv	Cytoplasm	1	Cytoplasm	0.039583436	0.057099963	0.043457627	0.061018969	206	552.8673684	44.34240371	0.02469748	0.004759936	-2.167012192	0.035441552	18	10
1635	158	Traj_24hrDox_Well1_mov004.csv	Cytoplasm	1	Cytoplasm	0.039583436	0.057099963	0.043457627	0.061018969	207	571.6542222	67.71502044	0.020824626	0.000441937	0.976358805	0.003290573	89	10
1636	158	Traj_24hrDox_Well1_mov004.csv	Cytoplasm	1	Cytoplasm	0.039583436	0.057099963	0.043457627	0.061018969	208	596.7171429	63.36384993	0.160771019	0.00730736	0.943069691	0.054409174	13	10
1637	158	Traj_24hrDox_Well1_mov004.csv	Cytoplasm	1	Cytoplasm	0.039583436	0.057099963	0.043457627	0.061018969	213	920.927619	78.8936544	0.033905066	0.002956799	0.087677688	0.022015749	20	10
1638	158	Traj_24hrDox_Well1_mov004.csv	Cytoplasm	1	Cytoplasm	0.039583436	0.057099963	0.043457627	0.061018969	215	428.0654545	17.78087449	0.13889772	0.024226393	0.056881974	0.18038498	10	10
1639	158	Traj_24hrDox_Well1_mov004.csv	Cytoplasm	1	Cytoplasm	0.039583436	0.057099963	0.043457627	0.061018969	216	838.5518367	34.46732754	0.006334667	0.000716856	-1.438197517	0.005337571	48	10
1640	158	Traj_24hrDox_Well1_mov004.csv	Cytoplasm	1	Cytoplasm	0.039583436	0.057099963	0.043457627	0.061018969	219	663.632	32.90079861	0.046755549	0.003373913	0.664222711	0.025121495	14	10
1641	158	Traj_24hrDox_Well1_mov004.csv	Cytoplasm	1	Cytoplasm	0.039583436	0.057099963	0.043457627	0.061018969	220	741.024918	44.93546624	0.025107671	0.00021003	0.996964698	0.001563843	60	10
1642	158	Traj_24hrDox_Well1_mov004.csv	Cytoplasm	1	Cytoplasm	0.039583436	0.057099963	0.043457627	0.061018969	227	798.5255914	53.83483226	0.056408648	0.001242288	0.97631399	0.00924983	92	10
1643	158	Traj_24hrDox_Well1_mov004.csv	Cytoplasm	1	Cytoplasm	0.039583436	0.057099963	0.043457627	0.061018969	247	987.12	62.53553953	0.178492897	0.006874584	0.955610632	0.051186804	22	10
1644	158	Traj_24hrDox_Well1_mov004.csv	Cytoplasm	1	Cytoplasm	0.039583436	0.057099963	0.043457627	0.061018969	257	456.4505263	30.22383679	0.016886199	0.000472673	0.97069522	0.003519429	37	10
1645	158	Traj_24hrDox_Well1_mov004.csv	Cytoplasm	1	Cytoplasm	0.039583436	0.057099963	0.043457627	0.061018969	264	1132.035	111.0572154	0.087559873	0.003666323	0.948807798	0.027298724	55	10
1646	158	Traj_24hrDox_Well1_mov004.csv	Cytoplasm	1	Cytoplasm	0.039583436	0.057099963	0.043457627	0.061018969	267	739.1966667	38.17099932	0.013548234	0.002506188	-2.067516158	0.018660582	11	10
1647	158	Traj_24hrDox_Well1_mov004.csv	Cytoplasm	1	Cytoplasm	0.039583436	0.057099963	0.043457627	0.061018969	271	969.52	31.11935732	0.017315012	0.002320236	-0.580259543	0.017276024	11	10
1648	158	Traj_24hrDox_Well1_mov004.csv	Cytoplasm	1	Cytoplasm	0.039583436	0.057099963	0.043457627	0.061018969	277	703.9947826	41.74696166	0.017160103	0.002150263	-1.861912554	0.016010434	22	10
1649	158	Traj_24hrDox_Well1_mov004.csv	Cytoplasm	1	Cytoplasm	0.039583436	0.057099963	0.043457627	0.061018969	282	956.6907692	52.40619054	0.043590893	0.001138745	0.966310584	0.00847887	25	10
1650	158	Traj_24hrDox_Well1_mov004.csv	Cytoplasm	1	Cytoplasm	0.039583436	0.057099963	0.043457627	0.061018969	288	642.1173333	43.02852999	0.074974615	0.001808534	0.975390212	0.013465989	14	10
1651	158	Traj_24hrDox_Well1_mov004.csv	Cytoplasm	1	Cytoplasm	0.039583436	0.057099963	0.043457627	0.061018969	295	1271.58	63.46118919	0.051894329	0.002694014	0.803725559	0.020059103	23	10
1652	158	Traj_24hrDox_Well1_mov004.csv	Cytoplasm	1	Cytoplasm	0.039583436	0.057099963	0.043457627	0.061018969	308	343.0766667	14.67412651	0.040996599	0.011047535	-0.913599044	0.082257781	11	10
1653	158	Traj_24hrDox_Well1_mov004.csv	Cytoplasm	1	Cytoplasm	0.039583436	0.057099963	0.043457627	0.061018969	315	790.0742857	36.02304297	0.049747118	0.010909749	-0.806099629	0.081231855	13	10
1654	158	Traj_24hrDox_Well1_mov004.csv	Cytoplasm	1	Cytoplasm	0.039583436	0.057099963	0.043457627	0.061018969	317	437.1634783	19.0642079	0.078586139	0.00853942	0.310417211	0.063582852	22	10
1655	158	Traj_24hrDox_Well1_mov004.csv	Cytoplasm	1	Cytoplasm	0.039583436	0.057099963	0.043457627	0.061018969	322	821.1426087	39.06848538	0.085334527	0.007960736	0.494886613	0.059274078	22	10
1656	158	Traj_24hrDox_Well1_mov004.csv	Cytoplasm	1	Cytoplasm	0.039583436	0.057099963	0.043457627	0.061018969	335	1126.226667	36.17053251	0.012499402	0.000672007	0.792729701	0.005003629	23	10
1657	158	Traj_24hrDox_Well1_mov004.csv	Cytoplasm	1	Cytoplasm	0.039583436	0.057099963	0.043457627	0.061018969	338	648.9977778	35.53133071	0.015046265	0.001045978	0.634768727	0.007788147	17	10
1658	158	Traj_24hrDox_Well1_mov004.csv	Cytoplasm	1	Cytoplasm	0.039583436	0.057099963	0.043457627	0.061018969	341	708.91125	70.84243484	0.035327264	0.001468676	0.893613311	0.010935476	31	10
1659	158	Traj_24hrDox_Well1_mov004.csv	Cytoplasm	1	Cytoplasm	0.039583436	0.057099963	0.043457627	0.061018969	342	349.2830769	6.964869411	0.00571403	0.001410004	-2.901133702	0.010498611	12	10
1660	158	Traj_24hrDox_Well1_mov004.csv	Cytoplasm	1	Cytoplasm	0.039583436	0.057099963	0.043457627	0.061018969	343	539.8605128	38.34387444	0.059257842	0.001308571	0.983458444	0.009743362	38	10
1661	158	Traj_24hrDox_Well1_mov004.csv	Cytoplasm	1	Cytoplasm	0.039583436	0.057099963	0.043457627	0.061018969	350	1075.981818	137.8440577	0.045662979	0.001167766	0.970773567	0.008694954	32	10
1662	158	Traj_24hrDox_Well1_mov004.csv	Cytoplasm	1	Cytoplasm	0.039583436	0.057099963	0.043457627	0.061018969	354	1052.88	35.90880166	0.113664346	0.00712987	0.725065897	0.053087618	10	10
1663	158	Traj_24hrDox_Well1_mov004.csv	Cytoplasm	1	Cytoplasm	0.039583436	0.057099963	0.043457627	0.061018969	356	1001.125714	146.7534242	0.077919058	0.001991751	0.966231352	0.014830189	27	10
1664	158	Traj_24hrDox_Well1_mov004.csv	Cytoplasm	1	Cytoplasm	0.039583436	0.057099963	0.043457627	0.061018969	359	962.1088	52.58691368	0.029110093	0.001442906	0.834126476	0.010743593	24	10
1665	158	Traj_24hrDox_Well1_mov004.csv	Cytoplasm	1	Cytoplasm	0.039583436	0.057099963	0.043457627	0.061018969	360	1277.13	95.79257929	0.062910414	0.001222151	0.986678228	0.009099895	91	10
1666	158	Traj_24hrDox_Well1_mov004.csv	Cytoplasm	1	Cytoplasm	0.039583436	0.057099963	0.043457627	0.061018969	370	547.3384615	32.26362797	0.050046672	0.001825698	0.929029651	0.01359379	25	10
1667	158	Traj_24hrDox_Well1_mov004.csv	Cytoplasm	1	Cytoplasm	0.039583436	0.057099963	0.043457627	0.061018969	371	783.6654545	29.19792158	0.011995709	0.000353393	0.95764334	0.002631296	21	10
1668	158	Traj_24hrDox_Well1_mov004.csv	Cytoplasm	1	Cytoplasm	0.039583436	0.057099963	0.043457627	0.061018969	378	1072.706667	77.66660143	0.073914647	0.002151818	0.963955983	0.016022016	17	10
1669	158	Traj_24hrDox_Well1_mov004.csv	Cytoplasm	1	Cytoplasm	0.039583436	0.057099963	0.043457627	0.061018969	382	1130.949091	87.52434772	0.050938563	0.002572902	0.834310934	0.019157326	10	10
1670	158	Traj_24hrDox_Well1_mov004.csv	Cytoplasm	1	Cytoplasm	0.039583436	0.057099963	0.043457627	0.061018969	389	684.1288889	32.90525179	0.026855967	0.001882745	0.560198416	0.014018549	26	10
1671	158	Traj_24hrDox_Well1_mov004.csv	Cytoplasm	1	Cytoplasm	0.039583436	0.057099963	0.043457627	0.061018969	395	1044.116	83.59453019	0.026810752	0.002742022	-0.200068304	0.020416557	29	10
1672	158	Traj_24hrDox_Well1_mov004.csv	Cytoplasm	1	Cytoplasm	0.039583436	0.057099963	0.043457627	0.061018969	396	897.3788235	26.78908687	0.034081597	0.007053322	-1.314059711	0.052517656	16	10
1673	158	Traj_24hrDox_Well1_mov004.csv	Cytoplasm	1	Cytoplasm	0.039583436	0.057099963	0.043457627	0.061018969	397	950.972	110.6303294	0.015913661	0.000593585	0.907879581	0.004419715	89	10
1674	158	Traj_24hrDox_Well1_mov004.csv	Cytoplasm	1	Cytoplasm	0.039583436	0.057099963	0.043457627	0.061018969	399	1034.550588	80.73536323	0.147964055	0.003725329	0.975512813	0.027738072	16	10
1675	158	Traj_24hrDox_Well1_mov004.csv	Cytoplasm	1	Cytoplasm	0.039583436	0.057099963	0.043457627	0.061018969	400	982.6024242	67.77891757	0.047086008	0.001970756	0.895810856	0.014673865	32	10
1676	158	Traj_24hrDox_Well1_mov004.csv	Cytoplasm	1	Cytoplasm	0.039583436	0.057099963	0.043457627	0.061018969	402	905.6961538	64.24457703	0.029664879	0.001137083	0.90752044	0.008466496	51	10
1677	158	Traj_24hrDox_Well1_mov004.csv	Cytoplasm	1	Cytoplasm	0.039583436	0.057099963	0.043457627	0.061018969	403	954.5094737	43.72592312	0.011577542	0.001325989	-0.640737302	0.009873054	18	10
1678	158	Traj_24hrDox_Well1_mov004.csv	Cytoplasm	1	Cytoplasm	0.039583436	0.057099963	0.043457627	0.061018969	406	1057.36	29.50566256	0.317509609	0.020855165	0.897886359	0.155283476	12	10
1679	158	Traj_24hrDox_Well1_mov004.csv	Cytoplasm	1	Cytoplasm	0.039583436	0.057099963	0.043457627	0.061018969	407	1020.091429	34.82124615	0.059350186	0.006934893	-0.609134444	0.051635855	13	10
1680	158	Traj_24hrDox_Well1_mov004.csv	Cytoplasm	1	Cytoplasm	0.039583436	0.057099963	0.043457627	0.061018969	408	1298.454545	146.853874	0.081583918	0.008614736	0.523815526	0.064143636	10	10
1681	158	Traj_24hrDox_Well1_mov004.csv	Cytoplasm	1	Cytoplasm	0.039583436	0.057099963	0.043457627	0.061018969	409	631.4566667	101.8170313	0.021357632	0.00210605	-0.64405221	0.015681237	23	10
1682	158	Traj_24hrDox_Well1_mov004.csv	Cytoplasm	1	Cytoplasm	0.039583436	0.057099963	0.043457627	0.061018969	448	970.5633333	18.85471088	0.017336244	0.000955087	0.876370957	0.007111393	11	10
1683	158	Traj_24hrDox_Well1_mov004.csv	Cytoplasm	1	Cytoplasm	0.039583436	0.057099963	0.043457627	0.061018969	449	1226.187143	99.01275736	0.075331902	0.001316085	0.988670735	0.009799314	55	10
1684	158	Traj_24hrDox_Well1_mov004.csv	Cytoplasm	1	Cytoplasm	0.039583436	0.057099963	0.043457627	0.061018969	451	847.8433333	39.19812736	0.022733684	0.004464246	-3.425257505	0.033239901	11	10
1685	158	Traj_24hrDox_Well1_mov004.csv	Cytoplasm	1	Cytoplasm	0.039583436	0.057099963	0.043457627	0.061018969	452	826.1114286	44.32291424	0.109289286	0.005024031	0.890520298	0.037407948	27	10
1686	158	Traj_24hrDox_Well1_mov004.csv	Cytoplasm	1	Cytoplasm	0.039583436	0.057099963	0.043457627	0.061018969	458	1108.397143	42.88323139	0.015572479	0.000479413	0.950696768	0.003569613	13	10
1687	158	Traj_24hrDox_Well1_mov004.csv	Cytoplasm	1	Cytoplasm	0.039583436	0.057099963	0.043457627	0.061018969	460	650.4474419	63.60446686	0.046879747	0.002891617	0.689421907	0.021530416	42	10
1688	158	Traj_24hrDox_Well1_mov004.csv	Cytoplasm	1	Cytoplasm	0.039583436	0.057099963	0.043457627	0.061018969	481	1287.705532	55.8705741	0.015803171	0.001826853	-1.18013697	0.013602393	46	10
1689	158	Traj_24hrDox_Well1_mov004.csv	Cytoplasm	1	Cytoplasm	0.039583436	0.057099963	0.043457627	0.061018969	487	959.8727273	36.18948845	0.192290981	0.002391952	0.994255907	0.017810005	21	10
1690	158	Traj_24hrDox_Well1_mov004.csv	Cytoplasm	1	Cytoplasm	0.039583436	0.057099963	0.043457627	0.061018969	493	695.5288889	45.41729784	0.037685243	0.001042167	0.959773175	0.007759775	35	10
1691	158	Traj_24hrDox_Well1_mov004.csv	Cytoplasm	1	Cytoplasm	0.039583436	0.057099963	0.043457627	0.061018969	495	667.1712821	51.13910678	0.041677256	0.00207523	0.856240328	0.015451759	77	10
1692	158	Traj_24hrDox_Well1_mov004.csv	Cytoplasm	1	Cytoplasm	0.039583436	0.057099963	0.043457627	0.061018969	507	1138.646	56.7841841	0.066880328	0.005945261	0.400246601	0.044267249	19	10
1693	158	Traj_24hrDox_Well1_mov004.csv	Cytoplasm	1	Cytoplasm	0.039583436	0.057099963	0.043457627	0.061018969	514	346.7963636	17.61830003	0.041439561	0.006435485	0.097910469	0.047917364	10	10
1694	158	Traj_24hrDox_Well1_mov004.csv	Cytoplasm	1	Cytoplasm	0.039583436	0.057099963	0.043457627	0.061018969	515	765.6036364	61.2066151	0.061241193	0.004790651	0.737383634	0.035670251	10	10
1695	158	Traj_24hrDox_Well1_mov004.csv	Cytoplasm	1	Cytoplasm	0.039583436	0.057099963	0.043457627	0.061018969	519	510.3345455	17.83583949	0.029023226	0.003309591	-0.049632592	0.024642566	21	10
1696	158	Traj_24hrDox_Well1_mov004.csv	Cytoplasm	1	Cytoplasm	0.039583436	0.057099963	0.043457627	0.061018969	525	466.31	14.64189537	0.03867043	0.000897904	0.977677624	0.006685618	11	10
1697	158	Traj_24hrDox_Well1_mov004.csv	Cytoplasm	1	Cytoplasm	0.039583436	0.057099963	0.043457627	0.061018969	537	628.413	48.53602653	0.043253099	0.000805952	0.985137413	0.006000957	39	10
1698	158	Traj_24hrDox_Well1_mov004.csv	Cytoplasm	1	Cytoplasm	0.039583436	0.057099963	0.043457627	0.061018969	542	1037.535319	78.35531795	0.072679167	0.000728842	0.99559504	0.005426814	46	10
1699	158	Traj_24hrDox_Well1_mov004.csv	Cytoplasm	1	Cytoplasm	0.039583436	0.057099963	0.043457627	0.061018969	545	436.6771429	10.86394787	0.001129957	6.48E-05	0.719574554	0.000482582	83	10
1700	158	Traj_24hrDox_Well1_mov004.csv	Cytoplasm	1	Cytoplasm	0.039583436	0.057099963	0.043457627	0.061018969	546	676.6938182	61.4514621	0.018105158	0.000346417	0.982698634	0.002579351	54	10
1701	158	Traj_24hrDox_Well1_mov004.csv	Cytoplasm	1	Cytoplasm	0.039583436	0.057099963	0.043457627	0.061018969	551	428.6883333	16.09721706	0.099807722	0.001964239	0.985912273	0.014625336	23	10
1702	158	Traj_24hrDox_Well1_mov004.csv	Cytoplasm	1	Cytoplasm	0.039583436	0.057099963	0.043457627	0.061018969	554	636.8769231	32.61568273	0.098130663	0.005211935	0.90289438	0.03880705	12	10
1703	158	Traj_24hrDox_Well1_mov004.csv	Cytoplasm	1	Cytoplasm	0.039583436	0.057099963	0.043457627	0.061018969	558	996.7105882	57.86314976	0.13008193	0.01031995	0.60464414	0.076840325	16	10
1704	158	Traj_24hrDox_Well1_mov004.csv	Cytoplasm	1	Cytoplasm	0.039583436	0.057099963	0.043457627	0.061018969	567	238.9226667	5.293668503	0.070934264	0.000965976	0.99173397	0.00719247	14	10
1705	158	Traj_24hrDox_Well1_mov004.csv	Cytoplasm	1	Cytoplasm	0.039583436	0.057099963	0.043457627	0.061018969	569	250.1577778	8.461704291	0.063428061	0.002687859	0.923683804	0.020013276	17	10
1706	158	Traj_24hrDox_Well1_mov004.csv	Cytoplasm	1	Cytoplasm	0.039583436	0.057099963	0.043457627	0.061018969	570	383.7825	9.587345501	0.10358057	0.006340669	0.842960205	0.047211379	15	10
1707	158	Traj_24hrDox_Well1_mov004.csv	Cytoplasm	1	Cytoplasm	0.039583436	0.057099963	0.043457627	0.061018969	572	591.4524138	19.75392089	0.043455769	0.000740287	0.986538621	0.005512029	28	10
1708	158	Traj_24hrDox_Well1_mov004.csv	Cytoplasm	1	Cytoplasm	0.039583436	0.057099963	0.043457627	0.061018969	579	951.2833333	191.7731701	0.06471239	0.000700238	0.995460283	0.005213832	59	10
1709	158	Traj_24hrDox_Well1_mov004.csv	Cytoplasm	1	Cytoplasm	0.039583436	0.057099963	0.043457627	0.061018969	582	969.4410256	39.31947412	0.055308249	0.003649661	0.613068141	0.027174664	38	10
1710	158	Traj_24hrDox_Well1_mov004.csv	Cytoplasm	1	Cytoplasm	0.039583436	0.057099963	0.043457627	0.061018969	586	1114.022545	161.3998158	0.058763452	0.00152504	0.966400532	0.011355152	54	10
1711	158	Traj_24hrDox_Well1_mov004.csv	Cytoplasm	1	Cytoplasm	0.039583436	0.057099963	0.043457627	0.061018969	589	1044.073962	58.63601901	0.04364172	0.001650447	0.956901273	0.012288904	52	10
1712	158	Traj_24hrDox_Well1_mov004.csv	Cytoplasm	1	Cytoplasm	0.039583436	0.057099963	0.043457627	0.061018969	596	891.3633333	72.27836829	0.166958847	0.012987438	0.865814184	0.096701918	23	10
1713	158	Traj_24hrDox_Well1_mov004.csv	Cytoplasm	1	Cytoplasm	0.039583436	0.057099963	0.043457627	0.061018969	605	395.865	14.15335208	0.159659299	0.006726228	0.95009664	0.050082177	15	10
1714	158	Traj_24hrDox_Well1_mov004.csv	Cytoplasm	1	Cytoplasm	0.039583436	0.057099963	0.043457627	0.061018969	610	1079.805	84.85944364	0.044450886	0.002844764	0.705907007	0.021181559	15	10
1715	158	Traj_24hrDox_Well1_mov004.csv	Cytoplasm	1	Cytoplasm	0.039583436	0.057099963	0.043457627	0.061018969	613	896.5628571	87.98640994	0.053190342	0.001489486	0.961271485	0.011090425	13	10
1716	158	Traj_24hrDox_Well1_mov004.csv	Cytoplasm	1	Cytoplasm	0.039583436	0.057099963	0.043457627	0.061018969	615	702.7906667	49.85429831	0.048102881	0.000607609	0.993577274	0.004524141	59	10
1717	158	Traj_24hrDox_Well1_mov004.csv	Cytoplasm	1	Cytoplasm	0.039583436	0.057099963	0.043457627	0.061018969	616	1459.990588	186.1641646	0.01648538	0.001696529	-0.304501672	0.012632023	16	10
1718	158	Traj_24hrDox_Well1_mov004.csv	Cytoplasm	1	Cytoplasm	0.039583436	0.057099963	0.043457627	0.061018969	622	877.9157895	62.70855547	0.085466751	0.012384389	-0.241993142	0.092211739	18	10
1719	158	Traj_24hrDox_Well1_mov004.csv	Cytoplasm	1	Cytoplasm	0.039583436	0.057099963	0.043457627	0.061018969	626	735.1702326	69.35534444	0.085386575	0.001607711	0.987417586	0.011970699	42	10
1720	158	Traj_24hrDox_Well1_mov004.csv	Cytoplasm	1	Cytoplasm	0.039583436	0.057099963	0.043457627	0.061018969	645	510.6352941	21.34891928	0.133663481	0.002755907	0.984896321	0.020519945	16	10
1721	158	Traj_24hrDox_Well1_mov004.csv	Cytoplasm	1	Cytoplasm	0.039583436	0.057099963	0.043457627	0.061018969	650	1059.967273	31.0842834	0.060646542	0.003670806	0.902797624	0.027332105	10	10
1722	158	Traj_24hrDox_Well1_mov004.csv	Cytoplasm	1	Cytoplasm	0.039583436	0.057099963	0.043457627	0.061018969	651	395.3533333	8.126800655	0.023707639	0.000507787	0.981136513	0.003780882	23	10
1723	158	Traj_24hrDox_Well1_mov004.csv	Cytoplasm	1	Cytoplasm	0.039583436	0.057099963	0.043457627	0.061018969	657	647.9963636	36.53727742	0.010241142	0.002420336	-1.237280223	0.018021351	10	10
1724	158	Traj_24hrDox_Well1_mov004.csv	Cytoplasm	1	Cytoplasm	0.039583436	0.057099963	0.043457627	0.061018969	658	1044.450909	48.44006784	0.031420231	0.00396175	-0.293373805	0.029498414	10	10
1725	158	Traj_24hrDox_Well1_mov004.csv	Cytoplasm	1	Cytoplasm	0.039583436	0.057099963	0.043457627	0.061018969	662	1141.293333	71.81306164	0.043676206	0.00249492	0.885277105	0.018576688	11	10
1726	158	Traj_24hrDox_Well1_mov004.csv	Cytoplasm	1	Cytoplasm	0.039583436	0.057099963	0.043457627	0.061018969	665	594.3709091	38.67062626	0.09971632	0.007944626	0.736888906	0.059154128	10	10
1727	158	Traj_24hrDox_Well1_mov004.csv	Cytoplasm	1	Cytoplasm	0.039583436	0.057099963	0.043457627	0.061018969	683	968.0030769	53.85063208	0.125746086	0.00908968	0.844754442	0.067679975	12	10
1728	158	Traj_24hrDox_Well1_mov004.csv	Cytoplasm	1	Cytoplasm	0.039583436	0.057099963	0.043457627	0.061018969	699	391.8833333	13.53468097	0.033378176	0.00587003	-0.758713058	0.043707097	11	10
1729	158	Traj_24hrDox_Well1_mov004.csv	Cytoplasm	1	Cytoplasm	0.039583436	0.057099963	0.043457627	0.061018969	705	522.7915789	18.7630368	0.001331854	0.000179753	-7.375120117	0.001338407	37	10
1730	158	Traj_24hrDox_Well1_mov004.csv	Cytoplasm	1	Cytoplasm	0.039583436	0.057099963	0.043457627	0.061018969	707	661.3428571	53.70626293	0.009485343	0.002496729	-2.408115957	0.018590153	13	10
1731	158	Traj_24hrDox_Well1_mov004.csv	Cytoplasm	1	Cytoplasm	0.039583436	0.057099963	0.043457627	0.061018969	709	1073.832308	61.3501286	0.108256009	0.002856541	0.976738722	0.021269246	25	10
1732	158	Traj_24hrDox_Well1_mov004.csv	Cytoplasm	1	Cytoplasm	0.039583436	0.057099963	0.043457627	0.061018969	712	684.44	76.02709988	0.031360747	0.004810503	-1.790650254	0.035818062	18	10
1733	158	Traj_24hrDox_Well1_mov004.csv	Cytoplasm	1	Cytoplasm	0.039583436	0.057099963	0.043457627	0.061018969	713	1297.217273	59.57852597	0.037392347	0.00161923	0.900334448	0.012056472	43	10
1734	158	Traj_24hrDox_Well1_mov004.csv	Cytoplasm	1	Cytoplasm	0.039583436	0.057099963	0.043457627	0.061018969	717	621.0694737	25.05220097	0.034937365	0.002741987	0.533892233	0.020416301	18	10
1735	158	Traj_24hrDox_Well1_mov004.csv	Cytoplasm	1	Cytoplasm	0.039583436	0.057099963	0.043457627	0.061018969	718	483.7898305	16.43230814	0.01330405	0.000441195	0.939900348	0.003285049	58	10
1736	158	Traj_24hrDox_Well1_mov004.csv	Cytoplasm	1	Cytoplasm	0.039583436	0.057099963	0.043457627	0.061018969	720	664.8909091	25.52404124	0.096255212	0.003063465	0.958767533	0.022809961	10	10
1737	158	Traj_24hrDox_Well1_mov004.csv	Cytoplasm	1	Cytoplasm	0.039583436	0.057099963	0.043457627	0.061018969	723	409.1976471	13.71995178	0.069189343	0.009760519	-0.504752832	0.072674912	16	10
1738	158	Traj_24hrDox_Well1_mov004.csv	Cytoplasm	1	Cytoplasm	0.039583436	0.057099963	0.043457627	0.061018969	725	925.0442105	65.97701404	0.016245185	0.001304163	0.37275288	0.009710544	18	10
1739	158	Traj_24hrDox_Well1_mov004.csv	Cytoplasm	1	Cytoplasm	0.039583436	0.057099963	0.043457627	0.061018969	726	662.0114286	105.9592045	0.028095409	0.003350063	0.070357362	0.024943914	13	10
1740	158	Traj_24hrDox_Well1_mov004.csv	Cytoplasm	1	Cytoplasm	0.039583436	0.057099963	0.043457627	0.061018969	741	828.68	68.72348458	0.02609473	0.003993104	-1.548840687	0.029731873	11	10
1741	158	Traj_24hrDox_Well1_mov004.csv	Cytoplasm	1	Cytoplasm	0.039583436	0.057099963	0.043457627	0.061018969	743	1002.604211	233.9065818	0.085895036	0.001286406	0.991601306	0.009578326	56	10
1742	158	Traj_24hrDox_Well1_mov004.csv	Cytoplasm	1	Cytoplasm	0.039583436	0.057099963	0.043457627	0.061018969	744	928.9415385	46.8881579	0.055798109	0.003582517	0.891579746	0.02667472	12	10
1743	158	Traj_24hrDox_Well1_mov004.csv	Cytoplasm	1	Cytoplasm	0.039583436	0.057099963	0.043457627	0.061018969	745	422.7380645	21.3501822	0.002840596	0.000225334	0.188078079	0.001677795	30	10
1744	158	Traj_24hrDox_Well1_mov004.csv	Cytoplasm	1	Cytoplasm	0.039583436	0.057099963	0.043457627	0.061018969	755	638.7711111	28.16413734	0.019652132	0.002594484	-0.407842086	0.019318018	17	10
1745	158	Traj_24hrDox_Well1_mov004.csv	Cytoplasm	1	Cytoplasm	0.039583436	0.057099963	0.043457627	0.061018969	757	631.0228571	10.24256345	0.004440436	0.000358532	0.805986208	0.002669561	13	10
1746	158	Traj_24hrDox_Well1_mov004.csv	Cytoplasm	1	Cytoplasm	0.039583436	0.057099963	0.043457627	0.061018969	773	415.14	14.58843834	0.135217986	0.011190005	0.726193238	0.083318588	11	10
1747	158	Traj_24hrDox_Well1_mov004.csv	Cytoplasm	1	Cytoplasm	0.039583436	0.057099963	0.043457627	0.061018969	780	773.7	33.57643725	0.025048423	0.002124135	0.121054074	0.015815896	25	10
1748	158	Traj_24hrDox_Well1_mov004.csv	Cytoplasm	1	Cytoplasm	0.039583436	0.057099963	0.043457627	0.061018969	782	1075.656667	51.0919288	0.044172098	0.00897837	-1.753011882	0.066851184	11	10
1749	158	Traj_24hrDox_Well1_mov004.csv	Cytoplasm	1	Cytoplasm	0.039583436	0.057099963	0.043457627	0.061018969	789	609.4872727	16.49699757	0.004673595	0.000805075	-0.409792287	0.005994432	10	10
1750	158	Traj_24hrDox_Well1_mov004.csv	Cytoplasm	1	Cytoplasm	0.039583436	0.057099963	0.043457627	0.061018969	797	332.4869565	14.28599632	0.037862029	0.004678418	-0.511832082	0.034834587	22	10
1751	158	Traj_24hrDox_Well1_mov004.csv	Cytoplasm	1	Cytoplasm	0.039583436	0.057099963	0.043457627	0.061018969	800	1024.286667	44.04710458	0.003326704	0.000579479	-4.150361692	0.004314685	17	10
1752	158	Traj_24hrDox_Well1_mov004.csv	Cytoplasm	1	Cytoplasm	0.039583436	0.057099963	0.043457627	0.061018969	811	873.9090909	27.58069992	0.020298829	0.00331404	-0.096871886	0.024675695	10	10
1753	158	Traj_24hrDox_Well1_mov004.csv	Cytoplasm	1	Cytoplasm	0.039583436	0.057099963	0.043457627	0.061018969	814	521.0923077	22.13673805	0.002682201	0.000119534	0.878592341	0.000890027	51	10
1754	158	Traj_24hrDox_Well1_mov004.csv	Cytoplasm	1	Cytoplasm	0.039583436	0.057099963	0.043457627	0.061018969	817	329.6768	14.77834056	0.039639452	0.001321483	0.936906593	0.0098395	24	10
1755	158	Traj_24hrDox_Well1_mov004.csv	Cytoplasm	1	Cytoplasm	0.039583436	0.057099963	0.043457627	0.061018969	827	1025.641739	106.5386929	0.023414731	0.002079217	0.46049124	0.015481445	45	10
1756	158	Traj_24hrDox_Well1_mov004.csv	Cytoplasm	1	Cytoplasm	0.039583436	0.057099963	0.043457627	0.061018969	839	638.0026667	58.52615865	0.055593855	0.000634383	0.994853287	0.00472349	44	10
1757	158	Traj_24hrDox_Well1_mov004.csv	Cytoplasm	1	Cytoplasm	0.039583436	0.057099963	0.043457627	0.061018969	840	584.4738462	25.24357086	0.003423406	0.00064082	-6.921411725	0.00477142	12	10
1758	158	Traj_24hrDox_Well1_mov004.csv	Cytoplasm	1	Cytoplasm	0.039583436	0.057099963	0.043457627	0.061018969	842	877.2472727	27.14849572	0.138149853	0.002893675	0.984751657	0.021545741	10	10
1759	158	Traj_24hrDox_Well1_mov004.csv	Cytoplasm	1	Cytoplasm	0.039583436	0.057099963	0.043457627	0.061018969	851	363.6461538	11.85904753	0.142280436	0.002954933	0.98273628	0.022001856	12	10
1760	158	Traj_24hrDox_Well1_mov004.csv	Cytoplasm	1	Cytoplasm	0.039583436	0.057099963	0.043457627	0.061018969	859	551.9032	30.50642538	0.00159054	0.000139649	0.003147604	0.001039802	49	10
1761	158	Traj_24hrDox_Well1_mov004.csv	Cytoplasm	1	Cytoplasm	0.039583436	0.057099963	0.043457627	0.061018969	876	393.9882353	21.56716792	0.144532767	0.002235028	0.988463554	0.016641584	16	10
1762	158	Traj_24hrDox_Well1_mov004.csv	Cytoplasm	1	Cytoplasm	0.039583436	0.057099963	0.043457627	0.061018969	881	566.66	25.36121448	0.014594756	0.002862293	-6.044459966	0.021312072	15	10
1763	158	Traj_24hrDox_Well1_mov004.csv	Cytoplasm	1	Cytoplasm	0.039583436	0.057099963	0.043457627	0.061018969	882	739.8417391	43.81433473	0.118655697	0.007336282	0.903458067	0.054624518	22	10
1764	158	Traj_24hrDox_Well1_mov004.csv	Cytoplasm	1	Cytoplasm	0.039583436	0.057099963	0.043457627	0.061018969	885	663.3569231	36.7692027	0.011201384	0.002564139	-2.0490515	0.019092073	12	10
1765	158	Traj_24hrDox_Well1_mov004.csv	Cytoplasm	1	Cytoplasm	0.039583436	0.057099963	0.043457627	0.061018969	886	1219.515714	57.18382023	0.048896904	0.001705344	0.936034956	0.01269766	27	10
1766	158	Traj_24hrDox_Well1_mov004.csv	Cytoplasm	1	Cytoplasm	0.039583436	0.057099963	0.043457627	0.061018969	895	1250.551111	83.94802578	0.078388203	0.002677534	0.94930725	0.019936392	26	10
1767	158	Traj_24hrDox_Well1_mov004.csv	Cytoplasm	1	Cytoplasm	0.039583436	0.057099963	0.043457627	0.061018969	897	1112.214	39.60843804	0.088145345	0.002078529	0.976892564	0.015476322	19	10
1768	158	Traj_24hrDox_Well1_mov004.csv	Cytoplasm	1	Cytoplasm	0.039583436	0.057099963	0.043457627	0.061018969	903	921.0733333	61.26256388	0.074264723	0.004942157	0.734660821	0.036798333	17	10
1769	158	Traj_24hrDox_Well1_mov004.csv	Cytoplasm	1	Cytoplasm	0.039583436	0.057099963	0.043457627	0.061018969	912	592.5857143	78.3858378	0.059479899	0.010061264	-0.416560436	0.074914199	13	10
1770	158	Traj_24hrDox_Well1_mov004.csv	Cytoplasm	1	Cytoplasm	0.039583436	0.057099963	0.043457627	0.061018969	916	1298.941053	85.23962347	0.064147459	0.002507296	0.914399091	0.018668834	18	10
1771	158	Traj_24hrDox_Well1_mov004.csv	Cytoplasm	1	Cytoplasm	0.039583436	0.057099963	0.043457627	0.061018969	929	585.3505882	60.14867936	0.014155653	0.001694259	-0.076251163	0.012615119	16	10
1772	158	Traj_24hrDox_Well1_mov004.csv	Cytoplasm	1	Cytoplasm	0.039583436	0.057099963	0.043457627	0.061018969	932	349.7863158	14.48619314	0.010751946	0.000336423	0.940610383	0.002504941	37	10
1773	158	Traj_24hrDox_Well1_mov004.csv	Cytoplasm	1	Cytoplasm	0.039583436	0.057099963	0.043457627	0.061018969	936	493.1193103	18.74181383	0.018535791	0.001346387	0.514861395	0.010024933	57	10
1774	158	Traj_24hrDox_Well1_mov004.csv	Cytoplasm	1	Cytoplasm	0.039583436	0.057099963	0.043457627	0.061018969	937	249.73	9.812429193	0.056921463	0.006020134	0.095477599	0.044824741	23	10
1775	158	Traj_24hrDox_Well1_mov004.csv	Cytoplasm	1	Cytoplasm	0.039583436	0.057099963	0.043457627	0.061018969	941	1154.582727	89.49746584	0.099521237	0.001255481	0.994026553	0.009348062	43	10
1776	158	Traj_24hrDox_Well1_mov004.csv	Cytoplasm	1	Cytoplasm	0.039583436	0.057099963	0.043457627	0.061018969	943	941.8072727	118.6761446	0.067961674	0.001726452	0.965844004	0.012854821	65	10
1777	158	Traj_24hrDox_Well1_mov004.csv	Cytoplasm	1	Cytoplasm	0.039583436	0.057099963	0.043457627	0.061018969	944	891.7305882	76.51623453	0.07148046	0.000756482	0.994969101	0.005632618	33	10
1778	158	Traj_24hrDox_Well1_mov004.csv	Cytoplasm	1	Cytoplasm	0.039583436	0.057099963	0.043457627	0.061018969	947	1340.800889	121.3131366	0.058717385	0.000854187	0.992114749	0.006360108	44	10
1779	158	Traj_24hrDox_Well1_mov004.csv	Cytoplasm	1	Cytoplasm	0.039583436	0.057099963	0.043457627	0.061018969	954	842.6571429	75.23163729	0.046409895	0.004551428	-0.22255825	0.033889045	13	10
1780	158	Traj_24hrDox_Well1_mov004.csv	Cytoplasm	1	Cytoplasm	0.039583436	0.057099963	0.043457627	0.061018969	962	859.9057143	107.4688054	0.084447452	0.002539115	0.963847765	0.01890575	13	10
1781	158	Traj_24hrDox_Well1_mov004.csv	Cytoplasm	1	Cytoplasm	0.039583436	0.057099963	0.043457627	0.061018969	965	1113.861818	42.64044129	0.070092596	0.003597372	0.844901913	0.026785329	10	10
1782	158	Traj_24hrDox_Well1_mov004.csv	Cytoplasm	1	Cytoplasm	0.039583436	0.057099963	0.043457627	0.061018969	968	770.7563636	19.26148077	0.013778438	0.002829158	-3.359649931	0.021065357	10	10
1783	158	Traj_24hrDox_Well1_mov004.csv	Cytoplasm	1	Cytoplasm	0.039583436	0.057099963	0.043457627	0.061018969	973	894.4369231	54.79157366	0.047762654	0.012746953	-0.764034192	0.094911314	12	10
1784	158	Traj_24hrDox_Well1_mov004.csv	Cytoplasm	1	Cytoplasm	0.039583436	0.057099963	0.043457627	0.061018969	977	566.3694118	11.66370765	0.019501867	0.00263947	-3.471066754	0.019652978	16	10
1785	158	Traj_24hrDox_Well1_mov004.csv	Cytoplasm	1	Cytoplasm	0.039583436	0.057099963	0.043457627	0.061018969	978	557.3127273	29.47992509	0.058132124	0.000525119	0.996628482	0.003909935	21	10
1786	158	Traj_24hrDox_Well1_mov004.csv	Cytoplasm	1	Cytoplasm	0.039583436	0.057099963	0.043457627	0.061018969	980	413.1938462	13.35722538	0.357337326	0.031456388	0.833681601	0.234218107	12	10
1787	158	Traj_24hrDox_Well1_mov004.csv	Cytoplasm	1	Cytoplasm	0.039583436	0.057099963	0.043457627	0.061018969	981	530.615	21.95116796	0.016472282	0.000428108	0.977179099	0.003187609	15	10
1788	158	Traj_24hrDox_Well1_mov004.csv	Cytoplasm	1	Cytoplasm	0.039583436	0.057099963	0.043457627	0.061018969	986	556.2566667	31.8305449	0.007356776	0.002417513	-0.877256102	0.018000331	11	10
1789	158	Traj_24hrDox_Well1_mov004.csv	Cytoplasm	1	Cytoplasm	0.039583436	0.057099963	0.043457627	0.061018969	991	1127.54	77.67150351	0.024814404	0.001344524	0.784849565	0.01001106	27	10
1790	158	Traj_24hrDox_Well1_mov004.csv	Cytoplasm	1	Cytoplasm	0.039583436	0.057099963	0.043457627	0.061018969	993	363.79	7.532828154	0.00071961	9.55E-05	-1.196319806	0.000710822	19	10
1791	158	Traj_24hrDox_Well1_mov004.csv	Cytoplasm	1	Cytoplasm	0.039583436	0.057099963	0.043457627	0.061018969	994	403.4733333	16.45355348	0.07646755	0.001448705	0.984371019	0.010786775	23	10
1792	158	Traj_24hrDox_Well1_mov004.csv	Cytoplasm	1	Cytoplasm	0.039583436	0.057099963	0.043457627	0.061018969	995	238.9076923	5.050474698	0.003441104	0.00072393	-2.87456051	0.005390239	12	10
1793	158	Traj_24hrDox_Well1_mov004.csv	Cytoplasm	1	Cytoplasm	0.039583436	0.057099963	0.043457627	0.061018969	1003	667.2711111	23.64622048	0.051748034	0.001567911	0.955925754	0.011674359	17	10
1794	158	Traj_24hrDox_Well1_mov004.csv	Cytoplasm	1	Cytoplasm	0.039583436	0.057099963	0.043457627	0.061018969	1012	1593.494545	192.2327046	0.041206631	0.006852235	-1.439043273	0.051020399	10	10
1795	158	Traj_24hrDox_Well1_mov004.csv	Cytoplasm	1	Cytoplasm	0.039583436	0.057099963	0.043457627	0.061018969	1020	842.7169231	35.60688079	0.031296764	0.003767989	0.556974722	0.02805571	12	10
1796	158	Traj_24hrDox_Well1_mov004.csv	Cytoplasm	1	Cytoplasm	0.039583436	0.057099963	0.043457627	0.061018969	1024	345.2206061	12.68725009	0.051551307	0.000981213	0.987052778	0.00730592	32	10
1797	158	Traj_24hrDox_Well1_mov004.csv	Cytoplasm	1	Cytoplasm	0.039583436	0.057099963	0.043457627	0.061018969	1028	417.3272727	26.3600459	0.011781309	0.001677952	-0.127726571	0.0124937	10	10
1798	158	Traj_24hrDox_Well1_mov004.csv	Cytoplasm	1	Cytoplasm	0.039583436	0.057099963	0.043457627	0.061018969	1042	784.0654545	33.13613253	0.006405641	0.001104194	0.320492193	0.008221612	10	10
1799	158	Traj_24hrDox_Well1_mov004.csv	Cytoplasm	1	Cytoplasm	0.039583436	0.057099963	0.043457627	0.061018969	1049	612.7514286	62.43008282	0.078298705	0.003970618	0.870740303	0.029564446	13	10
1800	158	Traj_24hrDox_Well1_mov004.csv	Cytoplasm	1	Cytoplasm	0.039583436	0.057099963	0.043457627	0.061018969	1051	602.0033333	26.99799725	0.020003834	0.00606828	-1.658087529	0.045183224	11	10
1801	158	Traj_24hrDox_Well1_mov004.csv	Cytoplasm	1	Cytoplasm	0.039583436	0.057099963	0.043457627	0.061018969	1053	423.0694118	21.09758014	0.028842476	0.001183163	0.890135168	0.008809598	33	10
1802	158	Traj_24hrDox_Well1_mov004.csv	Cytoplasm	1	Cytoplasm	0.039583436	0.057099963	0.043457627	0.061018969	1057	1033.878	42.67825203	0.013005225	0.002341254	-3.93094185	0.017432515	19	10
1803	158	Traj_24hrDox_Well1_mov004.csv	Cytoplasm	1	Cytoplasm	0.039583436	0.057099963	0.043457627	0.061018969	1063	1036.973333	46.76267838	0.222483627	0.007733696	0.94750536	0.057583584	17	10
1804	158	Traj_24hrDox_Well1_mov004.csv	Cytoplasm	1	Cytoplasm	0.039583436	0.057099963	0.043457627	0.061018969	1064	795.0118033	64.49070055	0.065413742	0.000775519	0.994629634	0.005774362	60	10
1805	158	Traj_24hrDox_Well1_mov004.csv	Cytoplasm	1	Cytoplasm	0.039583436	0.057099963	0.043457627	0.061018969	1069	240.3490909	5.055937022	0.082266204	0.010775594	0.250174046	0.080232965	10	10
1806	158	Traj_24hrDox_Well1_mov004.csv	Cytoplasm	1	Cytoplasm	0.039583436	0.057099963	0.043457627	0.061018969	1070	456.8817391	52.25789224	0.192024984	0.004297713	0.976867239	0.031999929	22	10
1807	158	Traj_24hrDox_Well1_mov004.csv	Cytoplasm	1	Cytoplasm	0.039583436	0.057099963	0.043457627	0.061018969	1072	530.7415385	24.74311399	0.076920659	0.005171581	0.88952066	0.038506579	12	10
1808	158	Traj_24hrDox_Well1_mov004.csv	Cytoplasm	1	Cytoplasm	0.039583436	0.057099963	0.043457627	0.061018969	1078	641.0676923	39.49026407	0.021674795	0.002566178	-0.499297672	0.019107261	12	10
1809	158	Traj_24hrDox_Well1_mov004.csv	Cytoplasm	1	Cytoplasm	0.039583436	0.057099963	0.043457627	0.061018969	1082	917.3552941	38.91755239	0.078258677	0.003342042	0.900141137	0.024884193	33	10
1810	158	Traj_24hrDox_Well1_mov004.csv	Cytoplasm	1	Cytoplasm	0.039583436	0.057099963	0.043457627	0.061018969	1083	1086.16	39.01703125	0.289119389	0.011322046	0.952005666	0.084301737	10	10
1811	158	Traj_24hrDox_Well1_mov004.csv	Cytoplasm	1	Cytoplasm	0.039583436	0.057099963	0.043457627	0.061018969	1087	952.9963636	29.35092976	0.044666289	0.004909756	0.676723144	0.03655708	10	10
1812	158	Traj_24hrDox_Well1_mov004.csv	Cytoplasm	1	Cytoplasm	0.039583436	0.057099963	0.043457627	0.061018969	1098	633.7742857	55.17910911	0.266299466	0.007040235	0.976277917	0.052420215	13	10
1813	158	Traj_24hrDox_Well1_mov004.csv	Cytoplasm	1	Cytoplasm	0.039583436	0.057099963	0.043457627	0.061018969	1108	1082.672542	55.13158495	0.003984035	0.000360382	-0.339590005	0.002683335	58	10
1814	158	Traj_24hrDox_Well1_mov004.csv	Cytoplasm	1	Cytoplasm	0.039583436	0.057099963	0.043457627	0.061018969	1116	487.8422857	35.28756245	0.017116367	0.001061667	0.773156338	0.007904968	34	10
1815	158	Traj_24hrDox_Well1_mov004.csv	Cytoplasm	1	Cytoplasm	0.039583436	0.057099963	0.043457627	0.061018969	1118	373.6975	23.84819058	0.329811118	0.022370494	0.893966338	0.166566316	15	10
1816	158	Traj_24hrDox_Well1_mov004.csv	Cytoplasm	1	Cytoplasm	0.039583436	0.057099963	0.043457627	0.061018969	1123	474.1066667	18.59309071	0.00261566	0.000357566	0.314842746	0.002662364	11	10
1817	158	Traj_24hrDox_Well1_mov004.csv	Cytoplasm	1	Cytoplasm	0.039583436	0.057099963	0.043457627	0.061018969	1124	1136.786087	94.11280307	0.02979433	0.002442008	0.233534606	0.018182713	22	10
1818	158	Traj_24hrDox_Well1_mov004.csv	Cytoplasm	1	Cytoplasm	0.039583436	0.057099963	0.043457627	0.061018969	1126	748.1272727	23.67682299	0.004260498	0.001245858	-2.058605496	0.009276418	10	10
1819	158	Traj_24hrDox_Well1_mov004.csv	Cytoplasm	1	Cytoplasm	0.039583436	0.057099963	0.043457627	0.061018969	1128	987.6986667	45.0951465	0.04661028	0.009498338	-1.060604222	0.070722764	14	10
1820	158	Traj_24hrDox_Well1_mov004.csv	Cytoplasm	1	Cytoplasm	0.039583436	0.057099963	0.043457627	0.061018969	1132	1049.569231	67.68904496	0.062696842	0.00241843	0.935831865	0.018007159	12	10
1821	158	Traj_24hrDox_Well1_mov004.csv	Cytoplasm	1	Cytoplasm	0.039583436	0.057099963	0.043457627	0.061018969	1145	411.3927273	7.938029399	0.076184691	0.008575235	0.537579692	0.063849521	10	10
1822	158	Traj_24hrDox_Well1_mov004.csv	Cytoplasm	1	Cytoplasm	0.039583436	0.057099963	0.043457627	0.061018969	1148	1073.5775	116.0381204	0.106785406	0.006282343	0.802713308	0.046777096	15	10
1823	158	Traj_24hrDox_Well1_mov004.csv	Cytoplasm	1	Cytoplasm	0.039583436	0.057099963	0.043457627	0.061018969	1150	1031.362857	59.59522601	0.023271698	0.004197033	-1.118387761	0.031250289	13	10
1824	158	Traj_24hrDox_Well1_mov004.csv	Cytoplasm	1	Cytoplasm	0.039583436	0.057099963	0.043457627	0.061018969	1158	1219.840702	135.104593	0.05949957	0.00268521	0.884291098	0.019993548	56	10
1825	158	Traj_24hrDox_Well1_mov004.csv	Cytoplasm	1	Cytoplasm	0.039583436	0.057099963	0.043457627	0.061018969	1159	915.5566667	45.19389179	0.039354904	0.002371567	0.724486626	0.017658222	11	10
1826	158	Traj_24hrDox_Well1_mov004.csv	Cytoplasm	1	Cytoplasm	0.039583436	0.057099963	0.043457627	0.061018969	1160	332.19	10.63973841	0.067605306	0.00418376	0.805989871	0.031151456	11	10
1827	158	Traj_24hrDox_Well1_mov004.csv	Cytoplasm	1	Cytoplasm	0.039583436	0.057099963	0.043457627	0.061018969	1164	451.4523077	6.199918304	0.051745503	0.002699285	0.849078335	0.020098345	12	10
1828	158	Traj_24hrDox_Well1_mov004.csv	Cytoplasm	1	Cytoplasm	0.039583436	0.057099963	0.043457627	0.061018969	1169	1092.998	65.33863969	0.181523246	0.004278253	0.980792162	0.031855036	19	10
1829	158	Traj_24hrDox_Well1_mov004.csv	Cytoplasm	1	Cytoplasm	0.039583436	0.057099963	0.043457627	0.061018969	1171	569.736	50.05188092	0.083028455	0.004388112	0.923432637	0.032673024	14	10
1830	158	Traj_24hrDox_Well1_mov004.csv	Cytoplasm	1	Cytoplasm	0.039583436	0.057099963	0.043457627	0.061018969	1176	601.37	31.8441418	0.006656202	0.00060628	-0.210590373	0.004514239	23	10
1831	158	Traj_24hrDox_Well1_mov004.csv	Cytoplasm	1	Cytoplasm	0.039583436	0.057099963	0.043457627	0.061018969	1182	847.4773333	32.59384798	0.033443852	0.00164661	0.862061507	0.012260339	14	10
1832	158	Traj_24hrDox_Well1_mov004.csv	Cytoplasm	1	Cytoplasm	0.039583436	0.057099963	0.043457627	0.061018969	1185	552.4693333	39.89879856	0.018583842	0.002995325	-0.058842827	0.022302603	14	10
1833	158	Traj_24hrDox_Well1_mov004.csv	Cytoplasm	1	Cytoplasm	0.039583436	0.057099963	0.043457627	0.061018969	1194	354.4342857	10.87528109	0.002894091	0.000549552	-5.794075624	0.004091859	13	10
1834	158	Traj_24hrDox_Well1_mov004.csv	Cytoplasm	1	Cytoplasm	0.039583436	0.057099963	0.043457627	0.061018969	1204	731.2545455	92.26925858	0.014440357	0.001233227	0.487161511	0.009182368	10	10
1835	158	Traj_24hrDox_Well1_mov004.csv	Cytoplasm	1	Cytoplasm	0.039583436	0.057099963	0.043457627	0.061018969	1205	934.2992593	141.1352043	0.053862036	0.002463389	0.906913961	0.01834191	26	10
1836	158	Traj_24hrDox_Well1_mov004.csv	Cytoplasm	1	Cytoplasm	0.039583436	0.057099963	0.043457627	0.061018969	1218	688.5726316	35.82090199	0.02727388	0.001808226	0.730971011	0.013463694	18	10
1837	158	Traj_24hrDox_Well1_mov004.csv	Cytoplasm	1	Cytoplasm	0.039583436	0.057099963	0.043457627	0.061018969	1225	557.7503704	33.12804334	0.006388352	0.000837025	-2.378845032	0.006232326	53	10
1838	158	Traj_24hrDox_Well1_mov004.csv	Cytoplasm	1	Cytoplasm	0.039583436	0.057099963	0.043457627	0.061018969	1233	705.1333333	23.94450993	0.015504487	0.003561092	-3.288427429	0.02651519	11	10
1839	158	Traj_24hrDox_Well1_mov004.csv	Cytoplasm	1	Cytoplasm	0.039583436	0.057099963	0.043457627	0.061018969	1241	1087.104348	61.33025722	0.135465132	0.006775401	0.928179397	0.050448308	22	10
1840	158	Traj_24hrDox_Well1_mov004.csv	Cytoplasm	1	Cytoplasm	0.039583436	0.057099963	0.043457627	0.061018969	1268	599.0584615	22.32591934	0.078903255	0.002796299	0.950199388	0.020820694	12	10
1841	158	Traj_24hrDox_Well1_mov004.csv	Cytoplasm	1	Cytoplasm	0.039583436	0.057099963	0.043457627	0.061018969	1269	418.5672727	16.00050743	0.06129192	0.007737217	0.61820347	0.057609802	10	10
1842	158	Traj_24hrDox_Well1_mov004.csv	Cytoplasm	1	Cytoplasm	0.039583436	0.057099963	0.043457627	0.061018969	1276	753.0466667	19.47063544	0.021586573	0.005461157	-2.394070172	0.040662704	17	10
1843	158	Traj_24hrDox_Well1_mov004.csv	Cytoplasm	1	Cytoplasm	0.039583436	0.057099963	0.043457627	0.061018969	1283	824.9140741	69.34082242	0.046197292	0.002507092	0.77941102	0.018667318	26	10
1844	158	Traj_24hrDox_Well1_mov004.csv	Cytoplasm	1	Cytoplasm	0.039583436	0.057099963	0.043457627	0.061018969	1285	635.3726316	68.94759084	0.027049706	0.005722652	-16.75104444	0.042609748	18	10
1845	158	Traj_24hrDox_Well1_mov004.csv	Cytoplasm	1	Cytoplasm	0.039583436	0.057099963	0.043457627	0.061018969	1296	361.6292308	11.53363807	0.080038606	0.002481131	0.965444518	0.018474013	25	10
1846	158	Traj_24hrDox_Well1_mov004.csv	Cytoplasm	1	Cytoplasm	0.039583436	0.057099963	0.043457627	0.061018969	1312	604.5825	46.5897649	0.076716687	0.00257168	0.95726446	0.019148224	15	10
1847	158	Traj_24hrDox_Well1_mov004.csv	Cytoplasm	1	Cytoplasm	0.039583436	0.057099963	0.043457627	0.061018969	1314	383.9	8.008870083	0.032961938	0.001639135	0.910101167	0.012204677	11	10
1848	158	Traj_24hrDox_Well1_mov004.csv	Cytoplasm	1	Cytoplasm	0.039583436	0.057099963	0.043457627	0.061018969	1318	451.1512	31.8244025	0.022137712	0.000489938	0.981906391	0.00364798	49	10
1849	158	Traj_24hrDox_Well1_mov004.csv	Cytoplasm	1	Cytoplasm	0.039583436	0.057099963	0.043457627	0.061018969	1331	669.2914286	107.4104974	0.067821301	0.004714466	0.708024565	0.035102994	13	10
1850	158	Traj_24hrDox_Well1_mov004.csv	Cytoplasm	1	Cytoplasm	0.039583436	0.057099963	0.043457627	0.061018969	1337	856.9371429	25.23277105	0.018588029	0.000963013	0.83267944	0.007170404	13	10
1851	158	Traj_24hrDox_Well1_mov004.csv	Cytoplasm	1	Cytoplasm	0.039583436	0.057099963	0.043457627	0.061018969	1339	1009.629091	47.05310812	0.01899446	0.000846328	0.858601925	0.006301591	32	10
1852	158	Traj_24hrDox_Well1_mov004.csv	Cytoplasm	1	Cytoplasm	0.039583436	0.057099963	0.043457627	0.061018969	1348	610.4775	47.70536546	0.007386584	0.001487166	-4.348897621	0.011073144	15	10
1853	158	Traj_24hrDox_Well1_mov004.csv	Cytoplasm	1	Cytoplasm	0.039583436	0.057099963	0.043457627	0.061018969	1360	349.8648889	18.21938072	0.030638063	0.002344622	0.483977945	0.017457593	44	10
1854	158	Traj_24hrDox_Well1_mov004.csv	Cytoplasm	1	Cytoplasm	0.039583436	0.057099963	0.043457627	0.061018969	1361	244.0705882	8.557421595	0.030010713	0.004061584	-0.281936518	0.030241757	16	10
1855	158	Traj_24hrDox_Well1_mov004.csv	Cytoplasm	1	Cytoplasm	0.039583436	0.057099963	0.043457627	0.061018969	1362	767.7582609	91.09944798	0.058901024	0.002935787	0.851456299	0.021859298	45	10
1856	158	Traj_24hrDox_Well1_mov004.csv	Cytoplasm	1	Cytoplasm	0.039583436	0.057099963	0.043457627	0.061018969	1366	308.9041667	11.43925912	0.022681497	0.000466642	0.98061266	0.003474528	47	10
1857	158	Traj_24hrDox_Well1_mov004.csv	Cytoplasm	1	Cytoplasm	0.039583436	0.057099963	0.043457627	0.061018969	1368	399.9345455	6.790309089	0.025711869	0.00565788	-0.264540422	0.042127469	10	10
1858	158	Traj_24hrDox_Well1_mov004.csv	Cytoplasm	1	Cytoplasm	0.039583436	0.057099963	0.043457627	0.061018969	1373	535.4092308	54.09698676	0.077840977	0.003489513	0.910376141	0.025982233	12	10
1859	158	Traj_24hrDox_Well1_mov004.csv	Cytoplasm	1	Cytoplasm	0.039583436	0.057099963	0.043457627	0.061018969	1379	976.5872	114.8300096	0.056757131	0.007152587	-0.841749026	0.053256764	24	10
1860	158	Traj_24hrDox_Well1_mov004.csv	Cytoplasm	1	Cytoplasm	0.039583436	0.057099963	0.043457627	0.061018969	1386	805.56375	67.38637278	0.039402455	0.001884911	0.836673949	0.014034676	31	10
1861	158	Traj_24hrDox_Well1_mov004.csv	Cytoplasm	1	Cytoplasm	0.039583436	0.057099963	0.043457627	0.061018969	1393	323.68	23.8909827	0.025820973	0.002193769	0.809922743	0.016334377	10	10
1862	158	Traj_24hrDox_Well1_mov004.csv	Cytoplasm	1	Cytoplasm	0.039583436	0.057099963	0.043457627	0.061018969	1398	636.996	31.81056403	0.022780922	0.003638481	-1.226783845	0.027091415	19	10
1863	158	Traj_24hrDox_Well1_mov004.csv	Cytoplasm	1	Cytoplasm	0.039583436	0.057099963	0.043457627	0.061018969	1417	337.973913	12.42009933	0.041497905	0.000427363	0.99537493	0.003182059	22	10
1864	158	Traj_24hrDox_Well1_mov004.csv	Cytoplasm	1	Cytoplasm	0.039583436	0.057099963	0.043457627	0.061018969	1418	666.6181818	53.454188	0.086102025	0.005504025	0.891078031	0.040981894	10	10
1865	158	Traj_24hrDox_Well1_mov004.csv	Cytoplasm	1	Cytoplasm	0.039583436	0.057099963	0.043457627	0.061018969	1419	403.56	17.28699353	0.034134187	0.001088277	0.961197159	0.0081031	10	10
1866	158	Traj_24hrDox_Well1_mov004.csv	Cytoplasm	1	Cytoplasm	0.039583436	0.057099963	0.043457627	0.061018969	1438	483.6226087	35.91223955	0.0062361	0.000405386	0.613832777	0.003018422	45	10
1867	158	Traj_24hrDox_Well1_mov004.csv	Cytoplasm	1	Cytoplasm	0.039583436	0.057099963	0.043457627	0.061018969	1442	389.3966667	22.48303929	0.059147506	0.005222102	0.582663924	0.038882746	11	10
1868	158	Traj_24hrDox_Well1_mov004.csv	Cytoplasm	1	Cytoplasm	0.039583436	0.057099963	0.043457627	0.061018969	1443	406.2285714	15.52825207	0.030363224	0.003609084	-0.537984154	0.026872532	27	10
1869	158	Traj_24hrDox_Well1_mov004.csv	Cytoplasm	1	Cytoplasm	0.039583436	0.057099963	0.043457627	0.061018969	1447	837.0784	46.34259135	0.052095519	0.001632501	0.945292896	0.01215528	24	10
1870	158	Traj_24hrDox_Well1_mov004.csv	Cytoplasm	1	Cytoplasm	0.039583436	0.057099963	0.043457627	0.061018969	1451	876.6618182	71.60600353	0.071611342	0.007338055	0.755631149	0.054637719	10	10
1871	158	Traj_24hrDox_Well1_mov004.csv	Cytoplasm	1	Cytoplasm	0.039583436	0.057099963	0.043457627	0.061018969	1455	1108.50963	78.08221581	0.073832889	0.003827973	0.803307695	0.028502339	26	10
1872	158	Traj_24hrDox_Well1_mov004.csv	Cytoplasm	1	Cytoplasm	0.039583436	0.057099963	0.043457627	0.061018969	1458	973.1709091	125.6690541	0.137613817	0.002358318	0.988304549	0.017559573	21	10
1873	158	Traj_24hrDox_Well1_mov004.csv	Cytoplasm	1	Cytoplasm	0.039583436	0.057099963	0.043457627	0.061018969	1460	630.8666667	40.03883271	0.022243108	0.000603426	0.963274996	0.004492994	44	10
1874	158	Traj_24hrDox_Well1_mov004.csv	Cytoplasm	1	Cytoplasm	0.039583436	0.057099963	0.043457627	0.061018969	1462	726.51	27.36119332	0.008336708	0.001282312	-2.072167993	0.009547847	15	10
1875	158	Traj_24hrDox_Well1_mov004.csv	Cytoplasm	1	Cytoplasm	0.039583436	0.057099963	0.043457627	0.061018969	1464	556.4206897	17.62577304	0.01245763	0.001372981	-0.749166146	0.010222945	28	10
1876	158	Traj_24hrDox_Well1_mov004.csv	Cytoplasm	1	Cytoplasm	0.039583436	0.057099963	0.043457627	0.061018969	1468	1047.374545	128.4460719	0.166887477	0.003534107	0.984598607	0.026314266	21	10
1877	158	Traj_24hrDox_Well1_mov004.csv	Cytoplasm	1	Cytoplasm	0.039583436	0.057099963	0.043457627	0.061018969	1474	633.8989474	46.28714291	0.034357955	0.002520919	0.534268917	0.018770268	18	10
1878	158	Traj_24hrDox_Well1_mov004.csv	Cytoplasm	1	Cytoplasm	0.039583436	0.057099963	0.043457627	0.061018969	1476	903.6363636	51.15872045	0.058319946	0.00670898	0.324730164	0.049953749	10	10
1879	158	Traj_24hrDox_Well1_mov004.csv	Cytoplasm	1	Cytoplasm	0.039583436	0.057099963	0.043457627	0.061018969	1477	825.4228571	75.10209642	0.074154458	0.00063414	0.99696107	0.004721679	41	10
1880	158	Traj_24hrDox_Well1_mov004.csv	Cytoplasm	1	Cytoplasm	0.039583436	0.057099963	0.043457627	0.061018969	1484	641.6838095	46.86871619	0.053587221	0.001883254	0.9378998	0.014022343	20	10
1881	158	Traj_24hrDox_Well1_mov004.csv	Cytoplasm	1	Cytoplasm	0.039583436	0.057099963	0.043457627	0.061018969	1489	1156.543158	74.60762237	0.108810455	0.002364849	0.978510856	0.017608206	18	10
1882	158	Traj_24hrDox_Well1_mov004.csv	Cytoplasm	1	Cytoplasm	0.039583436	0.057099963	0.043457627	0.061018969	1490	1103.967273	79.59018271	0.066625148	0.004770586	0.491944236	0.035520853	21	10
1883	158	Traj_24hrDox_Well1_mov004.csv	Cytoplasm	1	Cytoplasm	0.039583436	0.057099963	0.043457627	0.061018969	1502	965.7957895	25.10402742	0.011609977	0.000867123	0.367568431	0.006456431	18	10
1884	158	Traj_24hrDox_Well1_mov004.csv	Cytoplasm	1	Cytoplasm	0.039583436	0.057099963	0.043457627	0.061018969	1504	911.1367442	91.71967981	0.018313893	0.001785273	-0.037022582	0.013292792	42	10
1885	158	Traj_24hrDox_Well1_mov004.csv	Cytoplasm	1	Cytoplasm	0.039583436	0.057099963	0.043457627	0.061018969	1510	444.8866667	39.23234663	0.182526439	0.012808734	0.881778564	0.095371324	11	10
1886	158	Traj_24hrDox_Well1_mov004.csv	Cytoplasm	1	Cytoplasm	0.039583436	0.057099963	0.043457627	0.061018969	1519	968.6851282	101.9562207	0.021029732	0.000697694	0.937846737	0.005194893	38	10
1887	158	Traj_24hrDox_Well1_mov004.csv	Cytoplasm	1	Cytoplasm	0.039583436	0.057099963	0.043457627	0.061018969	1524	1232.547692	95.41336321	0.074878781	0.005938394	0.647089998	0.04421612	12	10
1888	158	Traj_24hrDox_Well1_mov004.csv	Cytoplasm	1	Cytoplasm	0.039583436	0.057099963	0.043457627	0.061018969	1525	833.9856	113.6545401	0.018149836	0.001203207	0.683399053	0.008958846	24	10
1889	158	Traj_24hrDox_Well1_mov004.csv	Cytoplasm	1	Cytoplasm	0.039583436	0.057099963	0.043457627	0.061018969	1526	615.0725	30.73818869	0.012620721	0.001190649	-0.087278424	0.008865339	15	10
1890	158	Traj_24hrDox_Well1_mov004.csv	Cytoplasm	1	Cytoplasm	0.039583436	0.057099963	0.043457627	0.061018969	1530	588.7833333	47.44743466	0.028065136	0.000536574	0.982250442	0.003995226	35	10
1891	158	Traj_24hrDox_Well1_mov004.csv	Cytoplasm	1	Cytoplasm	0.039583436	0.057099963	0.043457627	0.061018969	1531	572.832	44.15364447	0.038039734	0.001696866	0.935352464	0.01263453	24	10
1892	158	Traj_24hrDox_Well1_mov004.csv	Cytoplasm	1	Cytoplasm	0.039583436	0.057099963	0.043457627	0.061018969	1532	537.9762162	28.51493069	0.040204371	0.000950083	0.969763442	0.007074128	36	10
1893	158	Traj_24hrDox_Well1_mov004.csv	Cytoplasm	1	Cytoplasm	0.039583436	0.057099963	0.043457627	0.061018969	1533	672.9711111	29.68573112	0.053030529	0.005613962	0.371723546	0.041800462	17	10
1894	158	Traj_24hrDox_Well1_mov004.csv	Cytoplasm	1	Cytoplasm	0.039583436	0.057099963	0.043457627	0.061018969	1538	1318.793333	124.4714338	0.04996231	0.003879376	0.422176655	0.028885075	11	10
1895	158	Traj_24hrDox_Well1_mov004.csv	Cytoplasm	1	Cytoplasm	0.039583436	0.057099963	0.043457627	0.061018969	1543	972.7861538	49.66371087	0.055125557	0.001608174	0.959237614	0.011974151	25	10
1896	158	Traj_24hrDox_Well1_mov004.csv	Cytoplasm	1	Cytoplasm	0.039583436	0.057099963	0.043457627	0.061018969	1548	923.0738462	102.7428897	0.125900157	0.004784539	0.931641224	0.035624743	12	10
1897	158	Traj_24hrDox_Well1_mov004.csv	Cytoplasm	1	Cytoplasm	0.039583436	0.057099963	0.043457627	0.061018969	1553	636.0672	41.15261231	0.033541912	0.003547161	-0.033559752	0.026411463	24	10
1898	158	Traj_24hrDox_Well1_mov004.csv	Cytoplasm	1	Cytoplasm	0.039583436	0.057099963	0.043457627	0.061018969	1557	443.6419048	31.01588036	0.078272794	0.002530865	0.966324346	0.018844324	20	10
1899	158	Traj_24hrDox_Well1_mov004.csv	Cytoplasm	1	Cytoplasm	0.039583436	0.057099963	0.043457627	0.061018969	1560	373.97	10.55551515	0.00289681	0.000479585	-1.787323551	0.003570897	15	10
1900	158	Traj_24hrDox_Well1_mov004.csv	Cytoplasm	1	Cytoplasm	0.039583436	0.057099963	0.043457627	0.061018969	1561	1069.44381	100.1675533	0.068216058	0.002534698	0.932173744	0.018872862	20	10
1901	158	Traj_24hrDox_Well1_mov004.csv	Cytoplasm	1	Cytoplasm	0.039583436	0.057099963	0.043457627	0.061018969	1565	1326.065185	104.1063463	0.030489205	0.004343876	-1.557409943	0.032343647	26	10
1902	158	Traj_24hrDox_Well1_mov004.csv	Cytoplasm	1	Cytoplasm	0.039583436	0.057099963	0.043457627	0.061018969	1572	815.3927273	29.48001637	0.022752709	0.002090707	0.757169201	0.015566993	10	10
1903	158	Traj_24hrDox_Well1_mov004.csv	Cytoplasm	1	Cytoplasm	0.039583436	0.057099963	0.043457627	0.061018969	1578	323.4926316	18.10159424	0.014037753	0.001684946	0.05055665	0.012545776	18	10
1904	158	Traj_24hrDox_Well1_mov004.csv	Cytoplasm	1	Cytoplasm	0.039583436	0.057099963	0.043457627	0.061018969	1582	1127.683333	91.11158208	0.084353182	0.00303424	0.958990441	0.022592357	11	10
1905	158	Traj_24hrDox_Well1_mov004.csv	Cytoplasm	1	Cytoplasm	0.039583436	0.057099963	0.043457627	0.061018969	1610	626.7905263	29.8277235	0.003443328	0.000346922	-0.948906331	0.002583116	37	10
1906	158	Traj_24hrDox_Well1_mov004.csv	Cytoplasm	1	Cytoplasm	0.039583436	0.057099963	0.043457627	0.061018969	1614	610.16	24.26463545	0.013938594	0.001417943	0.485577203	0.010557724	11	10
1907	158	Traj_24hrDox_Well1_mov004.csv	Cytoplasm	1	Cytoplasm	0.039583436	0.057099963	0.043457627	0.061018969	1617	761.8947368	64.24639374	0.070108324	0.004616883	0.735369735	0.034376406	37	10
1908	158	Traj_24hrDox_Well1_mov004.csv	Cytoplasm	1	Cytoplasm	0.039583436	0.057099963	0.043457627	0.061018969	1618	723.7261538	40.54507341	0.097586962	0.011114684	0.294338584	0.082757763	12	10
1909	158	Traj_24hrDox_Well1_mov004.csv	Cytoplasm	1	Cytoplasm	0.039583436	0.057099963	0.043457627	0.061018969	1619	555.3466667	57.97372048	0.043459486	0.002032448	0.854612495	0.015133209	35	10
1910	158	Traj_24hrDox_Well1_mov004.csv	Cytoplasm	1	Cytoplasm	0.039583436	0.057099963	0.043457627	0.061018969	1621	449.5922222	45.61986392	0.09508125	0.001809061	0.983804538	0.013469911	35	10
1911	158	Traj_24hrDox_Well1_mov004.csv	Cytoplasm	1	Cytoplasm	0.039583436	0.057099963	0.043457627	0.061018969	1626	659.1866667	13.11967208	0.008215415	0.000543037	0.624290699	0.00404335	14	10
1912	158	Traj_24hrDox_Well1_mov004.csv	Cytoplasm	1	Cytoplasm	0.039583436	0.057099963	0.043457627	0.061018969	1628	1254.208485	73.97132598	0.033109408	0.002627468	0.249284684	0.019563615	32	10
1913	158	Traj_24hrDox_Well1_mov004.csv	Cytoplasm	1	Cytoplasm	0.039583436	0.057099963	0.043457627	0.061018969	1632	466.7828571	10.72165283	0.000453678	4.90E-05	-0.213150724	0.000364998	20	10
1914	158	Traj_24hrDox_Well1_mov004.csv	Cytoplasm	1	Cytoplasm	0.039583436	0.057099963	0.043457627	0.061018969	1638	644.3054545	42.8641822	0.039536871	0.00110959	0.973740957	0.00826179	21	10
1915	158	Traj_24hrDox_Well1_mov004.csv	Cytoplasm	1	Cytoplasm	0.039583436	0.057099963	0.043457627	0.061018969	1644	1091.130909	49.65024461	0.063514757	0.002451474	0.922954065	0.018253195	10	10
1916	158	Traj_24hrDox_Well1_mov004.csv	Cytoplasm	1	Cytoplasm	0.039583436	0.057099963	0.043457627	0.061018969	1663	799.5218182	53.30617358	0.010391271	0.000767923	0.501660299	0.005717807	21	10
1917	158	Traj_24hrDox_Well1_mov004.csv	Cytoplasm	1	Cytoplasm	0.039583436	0.057099963	0.043457627	0.061018969	1665	983.4722222	57.15467343	0.043935282	0.001918483	0.897727829	0.014284652	35	10
1918	158	Traj_24hrDox_Well1_mov004.csv	Cytoplasm	1	Cytoplasm	0.039583436	0.057099963	0.043457627	0.061018969	1672	409.4911111	17.4331832	0.024869205	0.00304948	-0.25800535	0.022705833	17	10
1919	158	Traj_24hrDox_Well1_mov004.csv	Cytoplasm	1	Cytoplasm	0.039583436	0.057099963	0.043457627	0.061018969	1677	1127.248	54.37565069	0.030269646	0.001164386	0.928822549	0.008669793	34	10
1920	158	Traj_24hrDox_Well1_mov004.csv	Cytoplasm	1	Cytoplasm	0.039583436	0.057099963	0.043457627	0.061018969	1680	1021.628571	112.9034401	0.040975569	0.000899172	0.974555773	0.006695056	34	10
1921	158	Traj_24hrDox_Well1_mov004.csv	Cytoplasm	1	Cytoplasm	0.039583436	0.057099963	0.043457627	0.061018969	1681	1117.969143	56.5529768	0.137143281	0.001602146	0.994129288	0.011929264	34	10
1922	158	Traj_24hrDox_Well1_mov004.csv	Cytoplasm	1	Cytoplasm	0.039583436	0.057099963	0.043457627	0.061018969	1687	904.8036364	30.87318556	0.012587812	0.001840239	-2.324417892	0.013702056	21	10
1923	158	Traj_24hrDox_Well1_mov004.csv	Cytoplasm	1	Cytoplasm	0.039583436	0.057099963	0.043457627	0.061018969	1688	721.0888889	82.10365866	0.080514028	0.002899401	0.938660302	0.021588372	17	10
1924	158	Traj_24hrDox_Well1_mov004.csv	Cytoplasm	1	Cytoplasm	0.039583436	0.057099963	0.043457627	0.061018969	1689	246.2290909	7.085598011	0.027368178	0.001552364	0.871724697	0.011558602	10	10
1925	158	Traj_24hrDox_Well1_mov004.csv	Cytoplasm	1	Cytoplasm	0.039583436	0.057099963	0.043457627	0.061018969	1694	708.2109091	68.64873242	0.293005131	0.011761901	0.952140841	0.087576811	10	10
1926	158	Traj_24hrDox_Well1_mov004.csv	Cytoplasm	1	Cytoplasm	0.039583436	0.057099963	0.043457627	0.061018969	1697	1372.473043	107.8437044	0.084723592	0.001433629	0.986437724	0.010674518	22	10
1927	158	Traj_24hrDox_Well1_mov004.csv	Cytoplasm	1	Cytoplasm	0.039583436	0.057099963	0.043457627	0.061018969	1701	748.188	67.5983788	0.045060607	0.001611454	0.941122735	0.011998571	19	10
1928	158	Traj_24hrDox_Well1_mov004.csv	Cytoplasm	1	Cytoplasm	0.039583436	0.057099963	0.043457627	0.061018969	1714	658.588	33.68022827	0.011492475	0.000856461	0.467276293	0.006377037	29	10
1929	158	Traj_24hrDox_Well1_mov004.csv	Cytoplasm	1	Cytoplasm	0.039583436	0.057099963	0.043457627	0.061018969	1717	360.2164706	15.26998168	0.018492167	0.002755605	-2.964126737	0.020517692	16	10
1930	158	Traj_24hrDox_Well1_mov004.csv	Cytoplasm	1	Cytoplasm	0.039583436	0.057099963	0.043457627	0.061018969	1723	499.0145455	16.55814019	0.377433774	0.01463076	0.955969247	0.108937773	10	10
1931	158	Traj_24hrDox_Well1_mov004.csv	Cytoplasm	1	Cytoplasm	0.039583436	0.057099963	0.043457627	0.061018969	1728	870.4526316	36.30804592	0.097541391	0.007235714	0.875005233	0.053875708	18	10
1932	158	Traj_24hrDox_Well1_mov004.csv	Cytoplasm	1	Cytoplasm	0.039583436	0.057099963	0.043457627	0.061018969	1733	959.3303704	85.07436231	0.072772527	0.007791013	-0.229435821	0.058010357	26	10
1933	158	Traj_24hrDox_Well1_mov004.csv	Cytoplasm	1	Cytoplasm	0.039583436	0.057099963	0.043457627	0.061018969	1737	1083.761905	173.5434516	0.140439323	0.009796848	0.723500024	0.072945415	20	10
1934	158	Traj_24hrDox_Well1_mov004.csv	Cytoplasm	1	Cytoplasm	0.039583436	0.057099963	0.043457627	0.061018969	1743	383.312	15.64749147	0.148482253	0.008334423	0.919328679	0.06205648	14	10
1935	158	Traj_24hrDox_Well1_mov004.csv	Cytoplasm	1	Cytoplasm	0.039583436	0.057099963	0.043457627	0.061018969	1746	711.9272727	22.93661031	0.125458749	0.006009882	0.916649495	0.044748408	10	10
1936	158	Traj_24hrDox_Well1_mov004.csv	Cytoplasm	1	Cytoplasm	0.039583436	0.057099963	0.043457627	0.061018969	1750	902.37375	49.84255071	0.035728178	0.000444108	0.99378841	0.00330674	31	10
1937	158	Traj_24hrDox_Well1_mov004.csv	Cytoplasm	1	Cytoplasm	0.039583436	0.057099963	0.043457627	0.061018969	1758	1055.5875	113.8077086	0.055793969	0.001242219	0.980061208	0.009249318	31	10
1938	158	Traj_24hrDox_Well1_mov004.csv	Cytoplasm	1	Cytoplasm	0.039583436	0.057099963	0.043457627	0.061018969	1764	469.3657143	15.60133956	0.004097435	0.001024893	-4.415946314	0.007631154	13	10
1939	158	Traj_24hrDox_Well1_mov004.csv	Cytoplasm	1	Cytoplasm	0.039583436	0.057099963	0.043457627	0.061018969	1766	645.7709091	25.24938359	0.012144914	0.003035812	-0.597809913	0.022604058	10	10
1940	158	Traj_24hrDox_Well1_mov004.csv	Cytoplasm	1	Cytoplasm	0.039583436	0.057099963	0.043457627	0.061018969	1769	404.9148387	11.00833581	0.043216198	0.00054915	0.992322551	0.004088865	30	10
1941	158	Traj_24hrDox_Well1_mov004.csv	Cytoplasm	1	Cytoplasm	0.039583436	0.057099963	0.043457627	0.061018969	1776	973.8861538	40.18254913	0.041426716	0.002512553	0.780898991	0.018707978	12	10
1942	158	Traj_24hrDox_Well1_mov004.csv	Cytoplasm	1	Cytoplasm	0.039583436	0.057099963	0.043457627	0.061018969	1781	664.7054545	9.812159769	0.004054053	0.000962241	-0.839681648	0.007164657	10	10
1943	158	Traj_24hrDox_Well1_mov004.csv	Cytoplasm	1	Cytoplasm	0.039583436	0.057099963	0.043457627	0.061018969	1785	985.8635294	28.89407204	0.015695703	0.002845319	-1.568533629	0.021185689	16	10
1944	158	Traj_24hrDox_Well1_mov004.csv	Cytoplasm	1	Cytoplasm	0.039583436	0.057099963	0.043457627	0.061018969	1802	836.7272727	34.31075026	0.026861019	0.002952744	0.07112621	0.021985555	10	10
1945	158	Traj_24hrDox_Well1_mov004.csv	Cytoplasm	1	Cytoplasm	0.039583436	0.057099963	0.043457627	0.061018969	1809	770.2114286	31.5664177	0.026514869	0.005831181	-1.467936155	0.043417834	13	10
1946	158	Traj_24hrDox_Well1_mov004.csv	Cytoplasm	1	Cytoplasm	0.039583436	0.057099963	0.043457627	0.061018969	1810	772.0986667	94.22710366	0.050667856	0.00445432	0.472420025	0.033165993	29	10
1947	158	Traj_24hrDox_Well1_mov004.csv	Cytoplasm	1	Cytoplasm	0.039583436	0.057099963	0.043457627	0.061018969	1817	399.132	13.12608456	0.157100166	0.004694497	0.972152155	0.034954308	29	10
1948	158	Traj_24hrDox_Well1_mov004.csv	Cytoplasm	1	Cytoplasm	0.039583436	0.057099963	0.043457627	0.061018969	1821	766.6	100.1799481	0.144942304	0.008628178	0.913099173	0.064243727	15	10
1949	158	Traj_24hrDox_Well1_mov004.csv	Cytoplasm	1	Cytoplasm	0.039583436	0.057099963	0.043457627	0.061018969	1828	696.5724138	50.66120175	0.04299767	0.005259936	-0.760792372	0.039164451	28	10
1950	158	Traj_24hrDox_Well1_mov004.csv	Cytoplasm	1	Cytoplasm	0.039583436	0.057099963	0.043457627	0.061018969	1834	959.76	19.56869882	0.035801798	0.008018901	-1.452926292	0.059707168	14	10
1951	158	Traj_24hrDox_Well1_mov004.csv	Cytoplasm	1	Cytoplasm	0.039583436	0.057099963	0.043457627	0.061018969	1841	830.9066667	38.36638436	0.072537303	0.006126222	0.577056478	0.045614646	14	10
1952	158	Traj_24hrDox_Well1_mov004.csv	Cytoplasm	1	Cytoplasm	0.039583436	0.057099963	0.043457627	0.061018969	1843	571.1261538	55.60008378	0.077634014	0.008683412	0.699584794	0.064654984	12	10
1953	158	Traj_24hrDox_Well1_mov004.csv	Cytoplasm	1	Cytoplasm	0.039583436	0.057099963	0.043457627	0.061018969	1845	1255.7648	95.09503209	0.070908478	0.001104544	0.991098775	0.008224217	24	10
1954	158	Traj_24hrDox_Well1_mov004.csv	Cytoplasm	1	Cytoplasm	0.039583436	0.057099963	0.043457627	0.061018969	1853	913.2814286	47.37524789	0.228308795	0.011052791	0.937284862	0.082296914	27	10
1955	158	Traj_24hrDox_Well1_mov004.csv	Cytoplasm	1	Cytoplasm	0.039583436	0.057099963	0.043457627	0.061018969	1869	968.0592593	40.29512368	0.012097026	0.001529728	-1.730680799	0.011390054	26	10
1956	158	Traj_24hrDox_Well1_mov004.csv	Cytoplasm	1	Cytoplasm	0.039583436	0.057099963	0.043457627	0.061018969	1870	798.1130435	88.40993582	0.031817783	0.003069416	-0.065171871	0.022854267	22	10
1957	158	Traj_24hrDox_Well1_mov004.csv	Cytoplasm	1	Cytoplasm	0.039583436	0.057099963	0.043457627	0.061018969	1873	1018.540741	44.8067394	0.056494354	0.001267686	0.974870403	0.009438944	26	10
1958	158	Traj_24hrDox_Well1_mov004.csv	Cytoplasm	1	Cytoplasm	0.039583436	0.057099963	0.043457627	0.061018969	1880	598.1527273	24.40314029	0.00461375	0.000165065	0.936141307	0.001229042	21	10
1959	158	Traj_24hrDox_Well1_mov004.csv	Cytoplasm	1	Cytoplasm	0.039583436	0.057099963	0.043457627	0.061018969	1888	367.184	16.63259322	0.086304252	0.004826649	0.797169627	0.035938281	14	10
1960	158	Traj_24hrDox_Well1_mov004.csv	Cytoplasm	1	Cytoplasm	0.039583436	0.057099963	0.043457627	0.061018969	1891	1081.035385	61.72060354	0.01189306	0.000534325	0.868136784	0.003978482	25	10
1961	158	Traj_24hrDox_Well1_mov004.csv	Cytoplasm	1	Cytoplasm	0.039583436	0.057099963	0.043457627	0.061018969	1907	431.0070588	9.041293351	0.006820089	0.000632056	0.266365837	0.004706166	16	10
1962	158	Traj_24hrDox_Well1_mov004.csv	Cytoplasm	1	Cytoplasm	0.039583436	0.057099963	0.043457627	0.061018969	1908	332.2953846	13.23149193	0.009837095	0.000492079	0.926566574	0.003663924	12	10
1963	158	Traj_24hrDox_Well1_mov004.csv	Cytoplasm	1	Cytoplasm	0.039583436	0.057099963	0.043457627	0.061018969	1914	1087.2016	141.674139	0.088745415	0.001524715	0.988603166	0.011352733	24	10
1964	158	Traj_24hrDox_Well1_mov004.csv	Cytoplasm	1	Cytoplasm	0.039583436	0.057099963	0.043457627	0.061018969	1917	791.472	45.95922924	0.035959752	0.001566078	0.890685079	0.011660713	24	10
1965	158	Traj_24hrDox_Well1_mov004.csv	Cytoplasm	1	Cytoplasm	0.039583436	0.057099963	0.043457627	0.061018969	1922	1073.646	57.56126375	0.025577736	0.001155283	0.911581159	0.008602011	19	10
1966	158	Traj_24hrDox_Well1_mov004.csv	Cytoplasm	1	Cytoplasm	0.039583436	0.057099963	0.043457627	0.061018969	1928	713.6436364	42.14171228	0.024325997	0.001034864	0.911965308	0.007705394	10	10
1967	158	Traj_24hrDox_Well1_mov004.csv	Cytoplasm	1	Cytoplasm	0.039583436	0.057099963	0.043457627	0.061018969	1939	1288.016667	66.88340194	0.047052584	0.002803935	0.690146102	0.020877548	23	10
1968	158	Traj_24hrDox_Well1_mov004.csv	Cytoplasm	1	Cytoplasm	0.039583436	0.057099963	0.043457627	0.061018969	1943	758.4654545	29.0067241	0.026228456	0.004044908	-1.966551892	0.03011759	10	10
1969	158	Traj_24hrDox_Well1_mov004.csv	Cytoplasm	1	Cytoplasm	0.039583436	0.057099963	0.043457627	0.061018969	1944	637.97	43.27202984	0.030396952	0.004251087	-0.619835522	0.03165276	23	10
1970	158	Traj_24hrDox_Well1_mov004.csv	Cytoplasm	1	Cytoplasm	0.039583436	0.057099963	0.043457627	0.061018969	1948	622.185	31.70061159	0.010956399	0.00055781	0.817526447	0.004153344	23	10
1971	158	Traj_24hrDox_Well1_mov004.csv	Cytoplasm	1	Cytoplasm	0.039583436	0.057099963	0.043457627	0.061018969	1951	847.5692308	30.93440068	0.097656061	0.003246396	0.962108258	0.024172026	12	10
1972	158	Traj_24hrDox_Well1_mov004.csv	Cytoplasm	1	Cytoplasm	0.039583436	0.057099963	0.043457627	0.061018969	1954	1205.649524	112.9040269	0.084113193	0.001565337	0.987840823	0.01165519	20	10
1973	158	Traj_24hrDox_Well1_mov004.csv	Cytoplasm	1	Cytoplasm	0.039583436	0.057099963	0.043457627	0.061018969	1955	1081.356923	40.56224986	0.049659156	0.003960373	0.613722533	0.029488164	12	10
1974	158	Traj_24hrDox_Well1_mov004.csv	Cytoplasm	1	Cytoplasm	0.039583436	0.057099963	0.043457627	0.061018969	1956	374.845	4.992251496	0.000277135	4.97E-05	-7.255757737	0.000369908	15	10
1975	158	Traj_24hrDox_Well1_mov004.csv	Cytoplasm	1	Cytoplasm	0.039583436	0.057099963	0.043457627	0.061018969	1960	623.2066667	32.43516747	0.020834021	0.001889328	0.269807178	0.014067563	23	10
1976	158	Traj_24hrDox_Well1_mov004.csv	Cytoplasm	1	Cytoplasm	0.039583436	0.057099963	0.043457627	0.061018969	1966	847.0366667	96.84005157	0.03522382	0.001352364	0.9103078	0.010069435	11	10
1977	158	Traj_24hrDox_Well1_mov004.csv	Cytoplasm	1	Cytoplasm	0.039583436	0.057099963	0.043457627	0.061018969	1970	1271	97.99786475	0.137598204	0.009094473	0.769364592	0.067715662	22	10
1978	158	Traj_24hrDox_Well1_mov004.csv	Cytoplasm	1	Cytoplasm	0.039583436	0.057099963	0.043457627	0.061018969	1971	1096.886957	119.1587945	0.023944174	0.001322741	0.777935994	0.009848873	22	10
1979	158	Traj_24hrDox_Well1_mov004.csv	Cytoplasm	1	Cytoplasm	0.039583436	0.057099963	0.043457627	0.061018969	1973	1074.989091	105.7677113	0.828118577	0.041236836	0.933881787	0.307041405	10	10
1980	158	Traj_24hrDox_Well1_mov004.csv	Cytoplasm	1	Cytoplasm	0.039583436	0.057099963	0.043457627	0.061018969	1977	864.1753846	101.6821334	0.027922806	0.002855219	0.480988379	0.021259399	12	10
1981	158	Traj_24hrDox_Well1_mov004.csv	Cytoplasm	1	Cytoplasm	0.039583436	0.057099963	0.043457627	0.061018969	1990	374.0615385	14.00790647	0.037426265	0.004646046	0.586794733	0.034593551	12	10
1982	158	Traj_24hrDox_Well1_mov004.csv	Cytoplasm	1	Cytoplasm	0.039583436	0.057099963	0.043457627	0.061018969	1997	951.8836364	37.52077904	0.049285116	0.002553202	0.927113641	0.019010645	21	10
1983	158	Traj_24hrDox_Well1_mov004.csv	Cytoplasm	1	Cytoplasm	0.039583436	0.057099963	0.043457627	0.061018969	1998	1098.544615	79.33424759	0.063919292	0.001435447	0.978422949	0.010688061	12	10
1984	158	Traj_24hrDox_Well1_mov004.csv	Cytoplasm	1	Cytoplasm	0.039583436	0.057099963	0.043457627	0.061018969	1999	1019.396364	33.35587703	0.056621614	0.007213441	-0.897119706	0.053709869	10	10
1985	158	Traj_24hrDox_Well1_mov004.csv	Cytoplasm	1	Cytoplasm	0.039583436	0.057099963	0.043457627	0.061018969	2009	695.3846154	29.33403395	0.071058916	0.011923444	-0.313101558	0.088779629	12	10
1986	158	Traj_24hrDox_Well1_mov004.csv	Cytoplasm	1	Cytoplasm	0.039583436	0.057099963	0.043457627	0.061018969	2010	714.1257143	23.02228911	0.02965144	0.001956305	0.671172995	0.014566262	20	10
1987	158	Traj_24hrDox_Well1_mov004.csv	Cytoplasm	1	Cytoplasm	0.039583436	0.057099963	0.043457627	0.061018969	2020	824.3942857	54.89435781	0.013138533	0.002649089	-18.17553871	0.019724601	20	10
1988	158	Traj_24hrDox_Well1_mov004.csv	Cytoplasm	1	Cytoplasm	0.039583436	0.057099963	0.043457627	0.061018969	2029	671.25	30.41031897	0.029781638	0.000947118	0.960453099	0.007052055	19	10
1989	158	Traj_24hrDox_Well1_mov004.csv	Cytoplasm	1	Cytoplasm	0.039583436	0.057099963	0.043457627	0.061018969	2033	593.778	30.1148295	0.002619848	0.000451581	-10.70124814	0.003362383	19	10
1990	158	Traj_24hrDox_Well1_mov004.csv	Cytoplasm	1	Cytoplasm	0.039583436	0.057099963	0.043457627	0.061018969	2034	998.178	85.56064467	0.20767891	0.006817205	0.952544437	0.050759574	19	10
1991	158	Traj_24hrDox_Well1_mov004.csv	Cytoplasm	1	Cytoplasm	0.039583436	0.057099963	0.043457627	0.061018969	2035	704.61	73.00223216	0.050741286	0.003172251	0.696118455	0.023619961	19	10
1992	158	Traj_24hrDox_Well1_mov004.csv	Cytoplasm	1	Cytoplasm	0.039583436	0.057099963	0.043457627	0.061018969	2036	562.0235294	18.46256401	0.030337351	0.002508957	0.351923794	0.0186812	16	10
1993	158	Traj_24hrDox_Well1_mov004.csv	Cytoplasm	1	Cytoplasm	0.039583436	0.057099963	0.043457627	0.061018969	2046	703.1431579	77.55669797	0.013309697	0.001714116	-0.293656916	0.012762971	18	10
1994	158	Traj_24hrDox_Well1_mov004.csv	Cytoplasm	1	Cytoplasm	0.039583436	0.057099963	0.043457627	0.061018969	2048	1333.315789	120.7831734	0.025981913	0.002082815	0.292965034	0.015508231	18	10
1995	158	Traj_24hrDox_Well1_mov004.csv	Cytoplasm	1	Cytoplasm	0.039583436	0.057099963	0.043457627	0.061018969	2052	890.1054545	35.03161491	0.039902934	0.008002967	-1.305349024	0.059588528	10	10
1996	158	Traj_24hrDox_Well1_mov004.csv	Cytoplasm	1	Cytoplasm	0.039583436	0.057099963	0.043457627	0.061018969	2055	410.2933333	29.24552676	0.11568152	0.008658109	0.625683651	0.064466583	14	10
1997	158	Traj_24hrDox_Well1_mov004.csv	Cytoplasm	1	Cytoplasm	0.039583436	0.057099963	0.043457627	0.061018969	2062	996.0111111	78.93802329	0.035569352	0.004414441	-0.496973588	0.032869064	17	10
1998	158	Traj_24hrDox_Well1_mov004.csv	Cytoplasm	1	Cytoplasm	0.039583436	0.057099963	0.043457627	0.061018969	2081	587.4177778	38.58524812	0.063084855	0.009650954	-1.091919257	0.071859114	17	10
[truncated: 7,605 more rows]
