# Supplementary material for: Condensation of LINE-1 is critical for retrotransposition
Source: eLife. 2023 Apr 28;12:e82991. doi: 10.7554/eLife.82991 (PMC10202459; doi:10.7554/eLife.82991)
Supplement: Figure 1—source data 2. — Output data matrices from the spot detection algorithm run on the ORF1-Halo and ORF1-mNG2 colocalization data, with intensity information for the detected intracellular JF549+ spots and randomly assigned intracellular spots; associated with Figure 1F. [file elife-82991-fig1-data2.zip]

Archive with 10 entries (9 files):
- Figure 1-Source Data 2/
- Figure 1-Source Data 2/Figure 1-Source Data 2 README.docx
- __MACOSX/Figure 1-Source Data 2/._Figure 1-Source Data 2 README.docx
- Figure 1-Source Data 2/ORF1-561-all_ORF1_spots-NORM.csv
- __MACOSX/Figure 1-Source Data 2/._ORF1-561-all_ORF1_spots-NORM.csv
- Figure 1-Source Data 2/._ORF1-561-all_ORF1_spots-NORM.csv
- Figure 1-Source Data 2/ORF1-561-all_random_spots-NORM.csv
- __MACOSX/Figure 1-Source Data 2/._ORF1-561-all_random_spots-NORM.csv
- Figure 1-Source Data 2/._ORF1-561-all_random_spots-NORM.csv
- Figure 1-Source Data 2/._Figure 1-Source Data 2 README.docx
