# Supplementary material for: Condensation of LINE-1 is critical for retrotransposition
Source: eLife. 2023 Apr 28;12:e82991. doi: 10.7554/eLife.82991 (PMC10202459; doi:10.7554/eLife.82991)
Supplement: Figure 1—source data 2. — Output data matrices from the spot detection algorithm run on the ORF1-Halo and ORF1-mNG2 colocalization data, with intensity information for the detected intracellular JF549+ spots and randomly assigned intracellular spots; associated with Figure 1F. [file elife-82991-fig1-data2.zip › Figure 1-Source Data 2/ORF1-561-all_ORF1_spots-NORM.csv]

	plane (z)	row (y)	col (x)	radius	roi	nuclei_ch_intensity	JF549_intensity	JF646_intensity	mNG2_intensity	file_name	JF646_intensity-norm_factor	JF646_intensity-norm	mNG2_intensity-norm_factor	mNG2_intensity-norm	JF549_intensity-norm_factor	JF549_intensity-norm
0	0	356	351	2	HeLaSS16txSS43_JF549646mNG2_DAPI_Well1_Z001	133	136.2222222	151.6666667	467	HeLaSS16txSS43_JF549646mNG2_DAPI_Well1_Z001	148.2222222	1.023238381	101.2777778	4.611080636	104.1111111	1.308431163
1	0	257	586	2	HeLaSS16txSS43_JF549646mNG2_DAPI_Well1_Z001	106.2222222	128.7777778	141.8888889	855.2222222	HeLaSS16txSS43_JF549646mNG2_DAPI_Well1_Z001	148.2222222	0.957271364	101.2777778	8.444322545	104.1111111	1.236926361
2	0	650	208	2	HeLaSS16txSS43_JF549646mNG2_DAPI_Well1_Z001	109.1111111	124.3333333	145	127.6666667	HeLaSS16txSS43_JF549646mNG2_DAPI_Well1_Z001	148.2222222	0.97826087	101.2777778	1.260559517	104.1111111	1.194236926
3	0	349	406	2	HeLaSS16txSS43_JF549646mNG2_DAPI_Well1_Z001	122.1111111	138.8888889	184.3333333	957.8888889	HeLaSS16txSS43_JF549646mNG2_DAPI_Well1_Z001	148.2222222	1.243628186	101.2777778	9.458036204	104.1111111	1.334044824
4	0	353	375	2	HeLaSS16txSS43_JF549646mNG2_DAPI_Well1_Z001	130.4444444	232.2222222	177.2222222	102.6666667	HeLaSS16txSS43_JF549646mNG2_DAPI_Well1_Z001	148.2222222	1.195652174	101.2777778	1.013713659	104.1111111	2.230522946
5	0	612	247	2	HeLaSS16txSS43_JF549646mNG2_DAPI_Well1_Z001	112.3333333	131.2222222	149.5555556	125.3333333	HeLaSS16txSS43_JF549646mNG2_DAPI_Well1_Z001	148.2222222	1.008995502	101.2777778	1.23752057	104.1111111	1.26040555
6	0	231	624	2	HeLaSS16txSS43_JF549646mNG2_DAPI_Well1_Z001	103.4444444	217.5555556	176.8888889	104.8888889	HeLaSS16txSS43_JF549646mNG2_DAPI_Well1_Z001	148.2222222	1.193403298	101.2777778	1.035655513	104.1111111	2.089647812
7	0	701	248	2	HeLaSS16txSS43_JF549646mNG2_DAPI_Well1_Z001	109.4444444	147.2222222	169	101.5555556	HeLaSS16txSS43_JF549646mNG2_DAPI_Well1_Z001	148.2222222	1.14017991	101.2777778	1.002742732	104.1111111	1.414087513
8	0	590	241	2	HeLaSS16txSS43_JF549646mNG2_DAPI_Well1_Z001	117.3333333	139.5555556	148.4444444	645.1111111	HeLaSS16txSS43_JF549646mNG2_DAPI_Well1_Z001	148.2222222	1.00149925	101.2777778	6.369720241	104.1111111	1.340448239
9	0	328	373	2	HeLaSS16txSS43_JF549646mNG2_DAPI_Well1_Z001	120.6666667	134.6666667	158.4444444	301.8888889	HeLaSS16txSS43_JF549646mNG2_DAPI_Well1_Z001	148.2222222	1.068965517	101.2777778	2.980800878	104.1111111	1.293489861
10	1	689	247	2	HeLaSS16txSS43_JF549646mNG2_DAPI_Well1_Z001	109.1111111	346.2222222	241.1111111	111.2222222	HeLaSS16txSS43_JF549646mNG2_DAPI_Well1_Z001	148.2222222	1.626686657	101.2777778	1.098189797	104.1111111	3.325506937
11	1	637	241	2	HeLaSS16txSS43_JF549646mNG2_DAPI_Well1_Z001	113.5555556	134.1111111	147.5555556	271.3333333	HeLaSS16txSS43_JF549646mNG2_DAPI_Well1_Z001	148.2222222	0.995502249	101.2777778	2.679100384	104.1111111	1.288153682
12	1	635	248	2	HeLaSS16txSS43_JF549646mNG2_DAPI_Well1_Z001	112.5555556	135.6666667	147.1111111	103.4444444	HeLaSS16txSS43_JF549646mNG2_DAPI_Well1_Z001	148.2222222	0.992503748	101.2777778	1.021393308	104.1111111	1.303094984
13	1	467	322	2	HeLaSS16txSS43_JF549646mNG2_DAPI_Well1_Z001	336.4444444	178.8888889	191.6666667	104.1111111	HeLaSS16txSS43_JF549646mNG2_DAPI_Well1_Z001	148.2222222	1.293103448	101.2777778	1.027975864	104.1111111	1.718249733
14	1	348	459	2	HeLaSS16txSS43_JF549646mNG2_DAPI_Well1_Z001	113.4444444	130	151.6666667	103	HeLaSS16txSS43_JF549646mNG2_DAPI_Well1_Z001	148.2222222	1.023238381	101.2777778	1.017004937	104.1111111	1.248665955
15	2	637	232	2	HeLaSS16txSS43_JF549646mNG2_DAPI_Well1_Z001	112.6666667	126.6666667	140.3333333	101.1111111	HeLaSS16txSS43_JF549646mNG2_DAPI_Well1_Z001	148.2222222	0.946776612	101.2777778	0.998354361	104.1111111	1.216648879
16	2	342	390	2	HeLaSS16txSS43_JF549646mNG2_DAPI_Well1_Z001	119.4444444	134.3333333	150.2222222	352.6666667	HeLaSS16txSS43_JF549646mNG2_DAPI_Well1_Z001	148.2222222	1.013493253	101.2777778	3.482172244	104.1111111	1.290288154
17	2	245	580	2	HeLaSS16txSS43_JF549646mNG2_DAPI_Well1_Z001	105.8888889	148	162.2222222	117.5555556	HeLaSS16txSS43_JF549646mNG2_DAPI_Well1_Z001	148.2222222	1.094452774	101.2777778	1.160724081	104.1111111	1.421558164
18	3	421	306	2	HeLaSS16txSS43_JF549646mNG2_DAPI_Well1_Z001	227.6666667	177	222.2222222	106.2222222	HeLaSS16txSS43_JF549646mNG2_DAPI_Well1_Z001	148.2222222	1.499250375	101.2777778	1.048820625	104.1111111	1.700106724
19	3	258	581	2	HeLaSS16txSS43_JF549646mNG2_DAPI_Well1_Z001	106.8888889	130.1111111	154	110.3333333	HeLaSS16txSS43_JF549646mNG2_DAPI_Well1_Z001	148.2222222	1.03898051	101.2777778	1.089413055	104.1111111	1.249733191
20	3	262	586	2	HeLaSS16txSS43_JF549646mNG2_DAPI_Well1_Z001	104.8888889	130.6666667	152.2222222	581.2222222	HeLaSS16txSS43_JF549646mNG2_DAPI_Well1_Z001	148.2222222	1.026986507	101.2777778	5.738891936	104.1111111	1.25506937
21	3	307	476	2	HeLaSS16txSS43_JF549646mNG2_DAPI_Well1_Z001	110.2222222	276	217.4444444	109.1111111	HeLaSS16txSS43_JF549646mNG2_DAPI_Well1_Z001	148.2222222	1.467016492	101.2777778	1.077345036	104.1111111	2.651013874
22	3	255	543	2	HeLaSS16txSS43_JF549646mNG2_DAPI_Well1_Z001	103.3333333	132.7777778	146.5555556	102.1111111	HeLaSS16txSS43_JF549646mNG2_DAPI_Well1_Z001	148.2222222	0.988755622	101.2777778	1.008228195	104.1111111	1.275346852
23	3	308	516	2	HeLaSS16txSS43_JF549646mNG2_DAPI_Well1_Z001	106.8888889	139.1111111	155.3333333	112.1111111	HeLaSS16txSS43_JF549646mNG2_DAPI_Well1_Z001	148.2222222	1.047976012	101.2777778	1.106966539	104.1111111	1.336179296
24	3	312	530	2	HeLaSS16txSS43_JF549646mNG2_DAPI_Well1_Z001	104.8888889	218.1111111	205.3333333	111.7777778	HeLaSS16txSS43_JF549646mNG2_DAPI_Well1_Z001	148.2222222	1.385307346	101.2777778	1.103675261	104.1111111	2.094983991
25	3	282	578	2	HeLaSS16txSS43_JF549646mNG2_DAPI_Well1_Z001	103.4444444	163.5555556	189.7777778	102.5555556	HeLaSS16txSS43_JF549646mNG2_DAPI_Well1_Z001	148.2222222	1.28035982	101.2777778	1.012616566	104.1111111	1.570971185
26	4	242	618	2	HeLaSS16txSS43_JF549646mNG2_DAPI_Well1_Z001	103.2222222	137.3333333	155.4444444	104	HeLaSS16txSS43_JF549646mNG2_DAPI_Well1_Z001	148.2222222	1.048725637	101.2777778	1.026878771	104.1111111	1.319103522
27	5	297	541	2	HeLaSS16txSS43_JF549646mNG2_DAPI_Well1_Z001	107.2222222	217	156.6666667	120.6666667	HeLaSS16txSS43_JF549646mNG2_DAPI_Well1_Z001	148.2222222	1.056971514	101.2777778	1.191442677	104.1111111	2.084311633
28	5	292	475	2	HeLaSS16txSS43_JF549646mNG2_DAPI_Well1_Z001	108.6666667	320.2222222	257.8888889	253.5555556	HeLaSS16txSS43_JF549646mNG2_DAPI_Well1_Z001	148.2222222	1.73988006	101.2777778	2.503565551	104.1111111	3.075773746
29	5	314	515	2	HeLaSS16txSS43_JF549646mNG2_DAPI_Well1_Z001	110.6666667	189.5555556	186	122.6666667	HeLaSS16txSS43_JF549646mNG2_DAPI_Well1_Z001	148.2222222	1.254872564	101.2777778	1.211190346	104.1111111	1.820704376
30	5	331	411	2	HeLaSS16txSS43_JF549646mNG2_DAPI_Well1_Z001	113.5555556	251.4444444	204.6666667	416.5555556	HeLaSS16txSS43_JF549646mNG2_DAPI_Well1_Z001	148.2222222	1.380809595	101.2777778	4.113000549	104.1111111	2.415154749
31	5	321	427	2	HeLaSS16txSS43_JF549646mNG2_DAPI_Well1_Z001	110.4444444	273.3333333	170.6666667	112.7777778	HeLaSS16txSS43_JF549646mNG2_DAPI_Well1_Z001	148.2222222	1.151424288	101.2777778	1.113549095	104.1111111	2.625400213
32	5	376	439	2	HeLaSS16txSS43_JF549646mNG2_DAPI_Well1_Z001	116.6666667	233.2222222	240	105.8888889	HeLaSS16txSS43_JF549646mNG2_DAPI_Well1_Z001	148.2222222	1.619190405	101.2777778	1.045529347	104.1111111	2.240128068
33	6	343	376	2	HeLaSS16txSS43_JF549646mNG2_DAPI_Well1_Z001	116.7777778	131.8888889	150.7777778	295.7777778	HeLaSS16txSS43_JF549646mNG2_DAPI_Well1_Z001	148.2222222	1.017241379	101.2777778	2.920460779	104.1111111	1.266808965
34	6	309	515	2	HeLaSS16txSS43_JF549646mNG2_DAPI_Well1_Z001	108.2222222	137.7777778	158.4444444	890	HeLaSS16txSS43_JF549646mNG2_DAPI_Well1_Z001	148.2222222	1.068965517	101.2777778	8.787712562	104.1111111	1.323372465
35	6	417	435	2	HeLaSS16txSS43_JF549646mNG2_DAPI_Well1_Z001	130.3333333	172.6666667	156.3333333	105.1111111	HeLaSS16txSS43_JF549646mNG2_DAPI_Well1_Z001	148.2222222	1.054722639	101.2777778	1.037849698	104.1111111	1.658484525
36	9	345	462	2	HeLaSS16txSS43_JF549646mNG2_DAPI_Well1_Z001	108.8888889	195.5555556	159.4444444	106.3333333	HeLaSS16txSS43_JF549646mNG2_DAPI_Well1_Z001	148.2222222	1.075712144	101.2777778	1.049917718	104.1111111	1.878335112
37	11	351	447	2	HeLaSS16txSS43_JF549646mNG2_DAPI_Well1_Z001	113.3333333	132.7777778	159.7777778	106.2222222	HeLaSS16txSS43_JF549646mNG2_DAPI_Well1_Z001	148.2222222	1.077961019	101.2777778	1.048820625	104.1111111	1.275346852
38	11	341	466	2	HeLaSS16txSS43_JF549646mNG2_DAPI_Well1_Z001	108.3333333	153.8888889	173.2222222	114.8888889	HeLaSS16txSS43_JF549646mNG2_DAPI_Well1_Z001	148.2222222	1.168665667	101.2777778	1.134393856	104.1111111	1.478121665
39	11	351	405	2	HeLaSS16txSS43_JF549646mNG2_DAPI_Well1_Z001	117.2222222	161.1111111	177.7777778	104.4444444	HeLaSS16txSS43_JF549646mNG2_DAPI_Well1_Z001	148.2222222	1.1994003	101.2777778	1.031267142	104.1111111	1.547491996
40	12	474	376	2	HeLaSS16txSS43_JF549646mNG2_DAPI_Well1_Z001	296	140.5555556	165.1111111	102	HeLaSS16txSS43_JF549646mNG2_DAPI_Well1_Z001	148.2222222	1.113943028	101.2777778	1.007131103	104.1111111	1.350053362
41	13	393	399	2	HeLaSS16txSS43_JF549646mNG2_DAPI_Well1_Z001	179.3333333	155.5555556	165.7777778	297.7777778	HeLaSS16txSS43_JF549646mNG2_DAPI_Well1_Z001	148.2222222	1.11844078	101.2777778	2.940208448	104.1111111	1.494130203
42	0	651	485	2	HeLaSS16txSS43_JF549646mNG2_DAPI_Well1_Z002	148.1111111	278.6666667	236.5555556	100.8888889	HeLaSS16txSS43_JF549646mNG2_DAPI_Well1_Z002	149.3333333	1.584077381	99.94444444	1.009449694	104.1666667	2.6752
43	0	440	264	2	HeLaSS16txSS43_JF549646mNG2_DAPI_Well1_Z002	113.1111111	182	167.5555556	106.2222222	HeLaSS16txSS43_JF549646mNG2_DAPI_Well1_Z002	149.3333333	1.12202381	99.94444444	1.062812674	104.1666667	1.7472
44	1	653	510	2	HeLaSS16txSS43_JF549646mNG2_DAPI_Well1_Z002	122.2222222	283.6666667	237.8888889	101.8888889	HeLaSS16txSS43_JF549646mNG2_DAPI_Well1_Z002	149.3333333	1.593005952	99.94444444	1.019455253	104.1666667	2.7232
45	1	621	541	2	HeLaSS16txSS43_JF549646mNG2_DAPI_Well1_Z002	124.4444444	226.3333333	177.1111111	105.1111111	HeLaSS16txSS43_JF549646mNG2_DAPI_Well1_Z002	149.3333333	1.186011905	99.94444444	1.051695386	104.1666667	2.1728
46	1	657	571	2	HeLaSS16txSS43_JF549646mNG2_DAPI_Well1_Z002	115.1111111	192.7777778	166.2222222	103.4444444	HeLaSS16txSS43_JF549646mNG2_DAPI_Well1_Z002	149.3333333	1.113095238	99.94444444	1.035019455	104.1666667	1.850666667
47	1	582	347	2	HeLaSS16txSS43_JF549646mNG2_DAPI_Well1_Z002	310	148.3333333	156.8888889	102.7777778	HeLaSS16txSS43_JF549646mNG2_DAPI_Well1_Z002	149.3333333	1.050595238	99.94444444	1.028349083	104.1666667	1.424
48	1	476	262	2	HeLaSS16txSS43_JF549646mNG2_DAPI_Well1_Z002	115.8888889	134.2222222	161.5555556	116.5555556	HeLaSS16txSS43_JF549646mNG2_DAPI_Well1_Z002	149.3333333	1.081845238	99.94444444	1.166203446	104.1666667	1.288533333
49	6	622	541	2	HeLaSS16txSS43_JF549646mNG2_DAPI_Well1_Z002	116.1111111	201.7777778	184.5555556	102.7777778	HeLaSS16txSS43_JF549646mNG2_DAPI_Well1_Z002	149.3333333	1.235863095	99.94444444	1.028349083	104.1666667	1.937066667
50	0	245	247	2	0003-0278-0151	311.8888889	346.8888889	208	99.22222222	HeLaSS16txSS43_JF549646mNG2_DAPI_Well1_Z003	143.0555556	1.453980583	100.3888889	0.988378528	103.5555556	3.349785408
51	0	158	210	2	0003-0278-0151	360.8888889	153.4444444	145.5555556	99.11111111	HeLaSS16txSS43_JF549646mNG2_DAPI_Well1_Z003	143.0555556	1.017475728	100.3888889	0.987271721	103.5555556	1.481759657
52	0	199	254	2	0003-0278-0151	250.7777778	149.7777778	165.2222222	100.3333333	HeLaSS16txSS43_JF549646mNG2_DAPI_Well1_Z003	143.0555556	1.154951456	100.3888889	0.999446597	103.5555556	1.446351931
53	0	173	34	2	0003-0278-0151	142.8888889	259.7777778	182.6666667	101.1111111	HeLaSS16txSS43_JF549646mNG2_DAPI_Well1_Z003	143.0555556	1.276893204	100.3888889	1.007194245	103.5555556	2.508583691
54	0	147	188	2	0003-0278-0151	346.4444444	264.4444444	206.8888889	100.1111111	HeLaSS16txSS43_JF549646mNG2_DAPI_Well1_Z003	143.0555556	1.446213592	100.3888889	0.997232983	103.5555556	2.553648069
55	0	161	90	2	0003-0278-0151	218.3333333	125	146.7777778	101.7777778	HeLaSS16txSS43_JF549646mNG2_DAPI_Well1_Z003	143.0555556	1.026019417	100.3888889	1.013835086	103.5555556	1.207081545
56	0	232	36	2	0003-0278-0151	145.2222222	213.2222222	176.8888889	100.8888889	HeLaSS16txSS43_JF549646mNG2_DAPI_Well1_Z003	143.0555556	1.236504854	100.3888889	1.004980631	103.5555556	2.059012876
57	0	205	81	2	0003-0278-0151	204	212.2222222	209.1111111	100.5555556	HeLaSS16txSS43_JF549646mNG2_DAPI_Well1_Z003	143.0555556	1.461747573	100.3888889	1.00166021	103.5555556	2.049356223
58	0	648	388	2	0007-0668-0471	223.5555556	122	144.8888889	151.8888889	HeLaSS16txSS43_JF549646mNG2_DAPI_Well1_Z003	147.2222222	0.984150943	100.6666667	1.508830022	104.5555556	1.166843783
59	0	215	61	2	0003-0278-0151	169.3333333	134.6666667	157.1111111	99.88888889	HeLaSS16txSS43_JF549646mNG2_DAPI_Well1_Z003	143.0555556	1.098252427	100.3888889	0.995019369	103.5555556	1.300429185
60	0	297	187	2	0003-0278-0151	239.1111111	215	182.4444444	100.8888889	HeLaSS16txSS43_JF549646mNG2_DAPI_Well1_Z003	143.0555556	1.275339806	100.3888889	1.004980631	103.5555556	2.076180258
61	0	677	341	2	0007-0668-0471	147.7777778	147.1111111	149.4444444	100.7777778	HeLaSS16txSS43_JF549646mNG2_DAPI_Well1_Z003	147.2222222	1.01509434	100.6666667	1.001103753	104.5555556	1.407013815
62	0	403	248	2	0003-0278-0151	122.2222222	133.5555556	154.8888889	101.2222222	HeLaSS16txSS43_JF549646mNG2_DAPI_Well1_Z003	143.0555556	1.082718447	100.3888889	1.008301051	103.5555556	1.289699571
63	1	431	236	2	0003-0278-0151	121.2222222	191.4444444	191.6666667	100.4444444	HeLaSS16txSS43_JF549646mNG2_DAPI_Well1_Z003	143.0555556	1.339805825	100.3888889	1.000553403	103.5555556	1.848712446
64	1	166	73	2	0003-0278-0151	173.8888889	220.3333333	203.6666667	100.4444444	HeLaSS16txSS43_JF549646mNG2_DAPI_Well1_Z003	143.0555556	1.42368932	100.3888889	1.000553403	103.5555556	2.127682403
65	1	149	144	2	0003-0278-0151	405.2222222	270.5555556	205.8888889	102.4444444	HeLaSS16txSS43_JF549646mNG2_DAPI_Well1_Z003	143.0555556	1.439223301	100.3888889	1.020475927	103.5555556	2.612660944
66	1	300	116	2	0003-0278-0151	174.6666667	388.6666667	253.3333333	99.55555556	HeLaSS16txSS43_JF549646mNG2_DAPI_Well1_Z003	143.0555556	1.770873786	100.3888889	0.991698949	103.5555556	3.753218884
67	1	194	232	2	0003-0278-0151	362.7777778	172.2222222	176.5555556	99.44444444	HeLaSS16txSS43_JF549646mNG2_DAPI_Well1_Z003	143.0555556	1.234174757	100.3888889	0.990592142	103.5555556	1.663090129
68	2	782	456	2	0007-0668-0471	149	141.4444444	145	99.66666667	HeLaSS16txSS43_JF549646mNG2_DAPI_Well1_Z003	147.2222222	0.98490566	100.6666667	0.990066225	104.5555556	1.352816153
69	2	124	105	2	0003-0278-0151	172.5555556	133.8888889	155.7777778	101.2222222	HeLaSS16txSS43_JF549646mNG2_DAPI_Well1_Z003	143.0555556	1.088932039	100.3888889	1.008301051	103.5555556	1.292918455
70	2	410	177	2	0003-0278-0151	120	150.8888889	167.2222222	99.55555556	HeLaSS16txSS43_JF549646mNG2_DAPI_Well1_Z003	143.0555556	1.168932039	100.3888889	0.991698949	103.5555556	1.457081545
71	2	266	63	2	0003-0278-0151	155.7777778	166.1111111	163.4444444	113.3333333	HeLaSS16txSS43_JF549646mNG2_DAPI_Well1_Z003	143.0555556	1.142524272	100.3888889	1.128942999	103.5555556	1.604077253
72	2	603	293	2	0007-0668-0471	119	144.8888889	157.2222222	120.8888889	HeLaSS16txSS43_JF549646mNG2_DAPI_Well1_Z003	147.2222222	1.067924528	100.6666667	1.200883002	104.5555556	1.38575983
73	2	142	221	2	0003-0278-0151	219	168.6666667	157.1111111	110.1111111	HeLaSS16txSS43_JF549646mNG2_DAPI_Well1_Z003	143.0555556	1.098252427	100.3888889	1.0968456	103.5555556	1.628755365
74	2	285	181	2	0003-0278-0151	276.3333333	241.5555556	222.8888889	100	HeLaSS16txSS43_JF549646mNG2_DAPI_Well1_Z003	143.0555556	1.558058252	100.3888889	0.996126176	103.5555556	2.332618026
75	2	147	79	2	0003-0278-0151	165.5555556	192	195.3333333	100.4444444	HeLaSS16txSS43_JF549646mNG2_DAPI_Well1_Z003	143.0555556	1.365436893	100.3888889	1.000553403	103.5555556	1.854077253
76	2	176	264	2	0003-0278-0151	173.1111111	190.3333333	156.5555556	102.1111111	HeLaSS16txSS43_JF549646mNG2_DAPI_Well1_Z003	143.0555556	1.094368932	100.3888889	1.017155506	103.5555556	1.837982833
77	3	579	314	2	0007-0668-0471	121.1111111	137	163.3333333	101.7777778	HeLaSS16txSS43_JF549646mNG2_DAPI_Well1_Z003	147.2222222	1.109433962	100.6666667	1.011037528	104.5555556	1.310308183
78	3	116	177	2	0003-0278-0151	179.8888889	207.6666667	170.2222222	102.6666667	HeLaSS16txSS43_JF549646mNG2_DAPI_Well1_Z003	143.0555556	1.189902913	100.3888889	1.022689541	103.5555556	2.005364807
79	3	343	233	2	0003-0278-0151	138	168.1111111	146.2222222	100.5555556	HeLaSS16txSS43_JF549646mNG2_DAPI_Well1_Z003	143.0555556	1.022135922	100.3888889	1.00166021	103.5555556	1.623390558
80	3	773	457	2	0007-0668-0471	151.2222222	138.4444444	155.8888889	101.1111111	HeLaSS16txSS43_JF549646mNG2_DAPI_Well1_Z003	147.2222222	1.058867925	100.6666667	1.004415011	104.5555556	1.324123273
81	3	171	228	2	0003-0278-0151	372.5555556	169.1111111	163	98.66666667	HeLaSS16txSS43_JF549646mNG2_DAPI_Well1_Z003	143.0555556	1.139417476	100.3888889	0.982844494	103.5555556	1.63304721
82	3	690	668	2	0007-0668-0471	121.1111111	163	173.4444444	101.6666667	HeLaSS16txSS43_JF549646mNG2_DAPI_Well1_Z003	147.2222222	1.178113208	100.6666667	1.009933775	104.5555556	1.558979809
83	3	782	449	2	0007-0668-0471	145.4444444	141.5555556	147	102	HeLaSS16txSS43_JF549646mNG2_DAPI_Well1_Z003	147.2222222	0.998490566	100.6666667	1.013245033	104.5555556	1.353878852
84	3	171	92	2	0003-0278-0151	214.1111111	183.6666667	158	101.1111111	HeLaSS16txSS43_JF549646mNG2_DAPI_Well1_Z003	143.0555556	1.104466019	100.3888889	1.007194245	103.5555556	1.77360515
85	3	242	74	2	0003-0278-0151	165.8888889	202.1111111	173.3333333	99.88888889	HeLaSS16txSS43_JF549646mNG2_DAPI_Well1_Z003	143.0555556	1.211650485	100.3888889	0.995019369	103.5555556	1.951716738
86	3	677	351	2	0007-0668-0471	141	136.8888889	160.6666667	100.2222222	HeLaSS16txSS43_JF549646mNG2_DAPI_Well1_Z003	147.2222222	1.091320755	100.6666667	0.995584989	104.5555556	1.309245484
87	3	133	132	2	0003-0278-0151	235.5555556	218.4444444	176.7777778	100.2222222	HeLaSS16txSS43_JF549646mNG2_DAPI_Well1_Z003	143.0555556	1.235728155	100.3888889	0.99833979	103.5555556	2.10944206
88	4	655	361	2	0007-0668-0471	147.7777778	135.6666667	157.8888889	99.22222222	HeLaSS16txSS43_JF549646mNG2_DAPI_Well1_Z003	147.2222222	1.07245283	100.6666667	0.985651214	104.5555556	1.297555792
89	4	137	147	2	0003-0278-0151	311.8888889	129.7777778	137.7777778	269.1111111	HeLaSS16txSS43_JF549646mNG2_DAPI_Well1_Z003	143.0555556	0.963106796	100.3888889	2.68068622	103.5555556	1.253218884
90	5	228	41	2	0003-0278-0151	139.1111111	141.4444444	162.6666667	101.2222222	HeLaSS16txSS43_JF549646mNG2_DAPI_Well1_Z003	143.0555556	1.137087379	100.3888889	1.008301051	103.5555556	1.365879828
91	5	138	96	2	0003-0278-0151	179.3333333	182.7777778	176.2222222	100	HeLaSS16txSS43_JF549646mNG2_DAPI_Well1_Z003	143.0555556	1.23184466	100.3888889	0.996126176	103.5555556	1.765021459
92	5	265	55	2	0003-0278-0151	139.5555556	181	182	101.3333333	HeLaSS16txSS43_JF549646mNG2_DAPI_Well1_Z003	143.0555556	1.27223301	100.3888889	1.009407858	103.5555556	1.747854077
93	6	178	44	2	0003-0278-0151	136.3333333	140.6666667	150.5555556	99	HeLaSS16txSS43_JF549646mNG2_DAPI_Well1_Z003	143.0555556	1.052427184	100.3888889	0.986164914	103.5555556	1.358369099
94	6	168	93	2	0003-0278-0151	212	146.3333333	158	101	HeLaSS16txSS43_JF549646mNG2_DAPI_Well1_Z003	143.0555556	1.104466019	100.3888889	1.006087438	103.5555556	1.413090129
95	6	159	93	2	0003-0278-0151	197.2222222	139.1111111	159	105.5555556	HeLaSS16txSS43_JF549646mNG2_DAPI_Well1_Z003	143.0555556	1.111456311	100.3888889	1.051466519	103.5555556	1.343347639
96	6	226	254	2	0003-0278-0151	332.1111111	127.8888889	155.8888889	101.6666667	HeLaSS16txSS43_JF549646mNG2_DAPI_Well1_Z003	143.0555556	1.089708738	100.3888889	1.012728279	103.5555556	1.234978541
97	6	308	134	2	0003-0278-0151	156.4444444	140.7777778	153.5555556	99.55555556	HeLaSS16txSS43_JF549646mNG2_DAPI_Well1_Z003	143.0555556	1.073398058	100.3888889	0.991698949	103.5555556	1.35944206
98	7	214	58	2	0003-0278-0151	148.1111111	143.8888889	151	108.7777778	HeLaSS16txSS43_JF549646mNG2_DAPI_Well1_Z003	143.0555556	1.055533981	100.3888889	1.083563918	103.5555556	1.389484979
99	7	218	75	2	0003-0278-0151	165.2222222	125.6666667	148.4444444	98.88888889	HeLaSS16txSS43_JF549646mNG2_DAPI_Well1_Z003	143.0555556	1.037669903	100.3888889	0.985058107	103.5555556	1.213519313
100	7	696	612	2	0007-0668-0471	150.1111111	129	153.2222222	100.8888889	HeLaSS16txSS43_JF549646mNG2_DAPI_Well1_Z003	147.2222222	1.040754717	100.6666667	1.002207506	104.5555556	1.233793836
101	7	329	188	2	0003-0278-0151	137.6666667	138	149.5555556	110	HeLaSS16txSS43_JF549646mNG2_DAPI_Well1_Z003	143.0555556	1.045436893	100.3888889	1.095738794	103.5555556	1.332618026
102	7	201	250	2	0003-0278-0151	274	162.5555556	158.4444444	99.88888889	HeLaSS16txSS43_JF549646mNG2_DAPI_Well1_Z003	143.0555556	1.107572816	100.3888889	0.995019369	103.5555556	1.569742489
103	8	294	228	2	0003-0278-0151	191.1111111	195	164.1111111	100.5555556	HeLaSS16txSS43_JF549646mNG2_DAPI_Well1_Z003	143.0555556	1.147184466	100.3888889	1.00166021	103.5555556	1.88304721
104	8	186	236	2	0003-0278-0151	355.5555556	164.4444444	160.7777778	101.4444444	HeLaSS16txSS43_JF549646mNG2_DAPI_Well1_Z003	143.0555556	1.123883495	100.3888889	1.010514665	103.5555556	1.587982833
105	8	231	76	2	0003-0278-0151	161.1111111	127.5555556	148	100	HeLaSS16txSS43_JF549646mNG2_DAPI_Well1_Z003	143.0555556	1.034563107	100.3888889	0.996126176	103.5555556	1.231759657
106	8	275	107	2	0003-0278-0151	174.4444444	146.6666667	157.4444444	100	HeLaSS16txSS43_JF549646mNG2_DAPI_Well1_Z003	143.0555556	1.100582524	100.3888889	0.996126176	103.5555556	1.416309013
107	8	173	72	2	0003-0278-0151	159	161.2222222	169.1111111	101.5555556	HeLaSS16txSS43_JF549646mNG2_DAPI_Well1_Z003	143.0555556	1.182135922	100.3888889	1.011621472	103.5555556	1.556866953
108	9	673	601	2	0007-0668-0471	224.5555556	127.4444444	151.4444444	100.6666667	HeLaSS16txSS43_JF549646mNG2_DAPI_Well1_Z003	147.2222222	1.028679245	100.6666667	1	104.5555556	1.218916047
109	9	133	162	2	0003-0278-0151	300.8888889	165.3333333	172.5555556	100.4444444	HeLaSS16txSS43_JF549646mNG2_DAPI_Well1_Z003	143.0555556	1.206213592	100.3888889	1.000553403	103.5555556	1.596566524
110	9	638	369	2	0007-0668-0471	150.1111111	134.1111111	153.4444444	101.2222222	HeLaSS16txSS43_JF549646mNG2_DAPI_Well1_Z003	147.2222222	1.042264151	100.6666667	1.005518764	104.5555556	1.282678002
111	10	293	134	2	0003-0278-0151	166	149.2222222	171.7777778	104	HeLaSS16txSS43_JF549646mNG2_DAPI_Well1_Z003	143.0555556	1.200776699	100.3888889	1.035971223	103.5555556	1.440987124
112	10	232	70	2	0003-0278-0151	153.6666667	167.6666667	154.8888889	100.1111111	HeLaSS16txSS43_JF549646mNG2_DAPI_Well1_Z003	143.0555556	1.082718447	100.3888889	0.997232983	103.5555556	1.619098712
113	11	295	221	2	0003-0278-0151	206.3333333	151.7777778	159.2222222	100.7777778	HeLaSS16txSS43_JF549646mNG2_DAPI_Well1_Z003	143.0555556	1.113009709	100.3888889	1.003873824	103.5555556	1.465665236
114	12	312	184	2	0003-0278-0151	165.2222222	175.7777778	166	101.5555556	HeLaSS16txSS43_JF549646mNG2_DAPI_Well1_Z003	143.0555556	1.16038835	100.3888889	1.011621472	103.5555556	1.697424893
115	12	156	211	2	0003-0278-0151	379	128	150.7777778	99.77777778	HeLaSS16txSS43_JF549646mNG2_DAPI_Well1_Z003	143.0555556	1.053980583	100.3888889	0.993912562	103.5555556	1.236051502
116	13	178	82	2	0003-0278-0151	196	135.3333333	150.1111111	101.3333333	HeLaSS16txSS43_JF549646mNG2_DAPI_Well1_Z003	143.0555556	1.049320388	100.3888889	1.009407858	103.5555556	1.306866953
117	13	174	222	2	0003-0278-0151	394.4444444	128.5555556	142.1111111	99.33333333	HeLaSS16txSS43_JF549646mNG2_DAPI_Well1_Z003	143.0555556	0.993398058	100.3888889	0.989485335	103.5555556	1.241416309
118	13	297	198	2	0003-0278-0151	222.5555556	149.3333333	164.3333333	100.1111111	HeLaSS16txSS43_JF549646mNG2_DAPI_Well1_Z003	143.0555556	1.148737864	100.3888889	0.997232983	103.5555556	1.442060086
119	14	278	99	2	0003-0278-0151	157.3333333	190.1111111	171.6666667	99	HeLaSS16txSS43_JF549646mNG2_DAPI_Well1_Z003	143.0555556	1.2	100.3888889	0.986164914	103.5555556	1.83583691
120	14	153	200	2	0003-0278-0151	409.1111111	179.5555556	154.6666667	99.22222222	HeLaSS16txSS43_JF549646mNG2_DAPI_Well1_Z003	143.0555556	1.081165049	100.3888889	0.988378528	103.5555556	1.733905579
121	0	309	396	2	0007-0331-0436	158.2222222	165.3333333	188	98.88888889	HeLaSS16txSS43_JF549646mNG2_DAPI_Well1_Z006	148	1.27027027	100.2222222	0.986696231	103.5555556	1.596566524
122	0	656	276	2.828427125	0003-0596-0348	150.7777778	176.4444444	185.7777778	102	HeLaSS16txSS43_JF549646mNG2_DAPI_Well1_Z006	150.4444444	1.234859675	99.66666667	1.023411371	104.1111111	1.694770544
123	0	279	432	2.828427125	0007-0331-0436	148.3333333	203.5555556	215.4444444	103.4444444	HeLaSS16txSS43_JF549646mNG2_DAPI_Well1_Z006	148	1.455705706	100.2222222	1.032150776	103.5555556	1.965665236
124	0	596	289	2.828427125	0003-0596-0348	178.3333333	143.5555556	160.7777778	102.4444444	HeLaSS16txSS43_JF549646mNG2_DAPI_Well1_Z006	150.4444444	1.068685377	99.66666667	1.02787068	104.1111111	1.37886873
125	0	240	467	2	0007-0331-0436	132.5555556	199.8888889	208.4444444	100.4444444	HeLaSS16txSS43_JF549646mNG2_DAPI_Well1_Z006	148	1.408408408	100.2222222	1.002217295	103.5555556	1.930257511
126	0	522	313	2	0003-0596-0348	167.5555556	200.1111111	199.7777778	102.7777778	HeLaSS16txSS43_JF549646mNG2_DAPI_Well1_Z006	150.4444444	1.327917282	99.66666667	1.031215162	104.1111111	1.922091782
127	0	666	297	2	0003-0596-0348	158.4444444	144.4444444	160.5555556	101.5555556	HeLaSS16txSS43_JF549646mNG2_DAPI_Well1_Z006	150.4444444	1.067208272	99.66666667	1.018952062	104.1111111	1.387406617
128	0	549	333	2.828427125	0003-0596-0348	236.8888889	179	207.5555556	103.2222222	HeLaSS16txSS43_JF549646mNG2_DAPI_Well1_Z006	150.4444444	1.379615953	99.66666667	1.03567447	104.1111111	1.719316969
129	1	335	544	2	0007-0331-0436	150.5555556	197.4444444	174.7777778	100.3333333	HeLaSS16txSS43_JF549646mNG2_DAPI_Well1_Z006	148	1.180930931	100.2222222	1.001108647	103.5555556	1.906652361
130	1	220	554	2	0007-0331-0436	142.7777778	153.2222222	165.4444444	106.3333333	HeLaSS16txSS43_JF549646mNG2_DAPI_Well1_Z006	148	1.117867868	100.2222222	1.06097561	103.5555556	1.479613734
131	1	681	297	2	0003-0596-0348	150.6666667	165.3333333	172.8888889	102.3333333	HeLaSS16txSS43_JF549646mNG2_DAPI_Well1_Z006	150.4444444	1.149187592	99.66666667	1.026755853	104.1111111	1.588046958
132	1	561	306	2	0003-0596-0348	191.4444444	130.1111111	152.4444444	251.8888889	HeLaSS16txSS43_JF549646mNG2_DAPI_Well1_Z006	150.4444444	1.013293944	99.66666667	2.527313266	104.1111111	1.249733191
133	1	288	417	2	0007-0331-0436	150.7777778	239.4444444	211.5555556	102.4444444	HeLaSS16txSS43_JF549646mNG2_DAPI_Well1_Z006	148	1.429429429	100.2222222	1.022172949	103.5555556	2.31223176
134	1	227	496	2	0007-0331-0436	130.6666667	235.8888889	200.4444444	103.5555556	HeLaSS16txSS43_JF549646mNG2_DAPI_Well1_Z006	148	1.354354354	100.2222222	1.033259424	103.5555556	2.277896996
135	1	494	352	2	0003-0596-0348	162	227.8888889	202.6666667	102.5555556	HeLaSS16txSS43_JF549646mNG2_DAPI_Well1_Z006	150.4444444	1.347119645	99.66666667	1.028985507	104.1111111	2.188900747
136	1	267	540	2	0007-0331-0436	146.7777778	251.8888889	214.2222222	101.1111111	HeLaSS16txSS43_JF549646mNG2_DAPI_Well1_Z006	148	1.447447447	100.2222222	1.00886918	103.5555556	2.432403433
137	2	458	328	2	0007-0331-0436	132.8888889	193.6666667	176.2222222	99.66666667	HeLaSS16txSS43_JF549646mNG2_DAPI_Well1_Z006	148	1.190690691	100.2222222	0.994456763	103.5555556	1.870171674
138	3	270	496	2	0007-0331-0436	137.7777778	140.3333333	154.1111111	100.6666667	HeLaSS16txSS43_JF549646mNG2_DAPI_Well1_Z006	148	1.041291291	100.2222222	1.00443459	103.5555556	1.355150215
139	3	269	435	2	0007-0331-0436	137.3333333	152.6666667	183.7777778	98.88888889	HeLaSS16txSS43_JF549646mNG2_DAPI_Well1_Z006	148	1.241741742	100.2222222	0.986696231	103.5555556	1.474248927
140	3	344	537	2	0007-0331-0436	153.4444444	182	183.1111111	101.1111111	HeLaSS16txSS43_JF549646mNG2_DAPI_Well1_Z006	148	1.237237237	100.2222222	1.00886918	103.5555556	1.75751073
141	3	257	574	2	0007-0331-0436	152.2222222	213.7777778	174.8888889	101.8888889	HeLaSS16txSS43_JF549646mNG2_DAPI_Well1_Z006	148	1.181681682	100.2222222	1.016629712	103.5555556	2.064377682
142	4	620	278	2	0003-0596-0348	148.8888889	338.6666667	255.5555556	171.4444444	HeLaSS16txSS43_JF549646mNG2_DAPI_Well1_Z006	150.4444444	1.698670606	99.66666667	1.720178372	104.1111111	3.252934899
143	4	318	481	2	0007-0331-0436	205.8888889	124.6666667	159.2222222	199.3333333	HeLaSS16txSS43_JF549646mNG2_DAPI_Well1_Z006	148	1.075825826	100.2222222	1.988913525	103.5555556	1.203862661
144	4	640	277	2	0003-0596-0348	143.8888889	200.6666667	190.4444444	100.6666667	HeLaSS16txSS43_JF549646mNG2_DAPI_Well1_Z006	150.4444444	1.265878877	99.66666667	1.010033445	104.1111111	1.927427962
145	5	668	329	2	0003-0596-0348	189.3333333	217	162.4444444	102.6666667	HeLaSS16txSS43_JF549646mNG2_DAPI_Well1_Z006	150.4444444	1.079763663	99.66666667	1.030100334	104.1111111	2.084311633
146	5	447	446	2	0007-0331-0436	176.5555556	130.5555556	169.7777778	178.4444444	HeLaSS16txSS43_JF549646mNG2_DAPI_Well1_Z006	148	1.147147147	100.2222222	1.780487805	103.5555556	1.260729614
147	5	511	398	2	0003-0596-0348	161.3333333	164	165.2222222	122.4444444	HeLaSS16txSS43_JF549646mNG2_DAPI_Well1_Z006	150.4444444	1.098227474	99.66666667	1.228539576	104.1111111	1.575240128
148	6	321	541	2	0007-0331-0436	136.2222222	161	167.1111111	98.88888889	HeLaSS16txSS43_JF549646mNG2_DAPI_Well1_Z006	148	1.129129129	100.2222222	0.986696231	103.5555556	1.55472103
149	6	277	552	2	0007-0331-0436	136	141.4444444	152.1111111	101.6666667	HeLaSS16txSS43_JF549646mNG2_DAPI_Well1_Z006	148	1.027777778	100.2222222	1.014412417	103.5555556	1.365879828
150	7	260	475	2	0007-0331-0436	127.5555556	175.8888889	154.1111111	117.2222222	HeLaSS16txSS43_JF549646mNG2_DAPI_Well1_Z006	148	1.041291291	100.2222222	1.16962306	103.5555556	1.698497854
151	7	271	484	2	0007-0331-0436	134.1111111	185	182.4444444	102.5555556	HeLaSS16txSS43_JF549646mNG2_DAPI_Well1_Z006	148	1.232732733	100.2222222	1.023281596	103.5555556	1.786480687
152	7	662	314	2	0003-0596-0348	166.5555556	137.7777778	164.7777778	111.7777778	HeLaSS16txSS43_JF549646mNG2_DAPI_Well1_Z006	150.4444444	1.095273264	99.66666667	1.121516165	104.1111111	1.323372465
153	9	612	408	2	0003-0596-0348	211.7777778	202.8888889	180.3333333	155.1111111	HeLaSS16txSS43_JF549646mNG2_DAPI_Well1_Z006	150.4444444	1.198670606	99.66666667	1.556298774	104.1111111	1.948772679
154	10	283	474	2	0007-0331-0436	143.2222222	157.2222222	155.8888889	99.33333333	HeLaSS16txSS43_JF549646mNG2_DAPI_Well1_Z006	148	1.053303303	100.2222222	0.99113082	103.5555556	1.518240343
155	10	280	489	2	0007-0331-0436	133	155.6666667	152.6666667	100.8888889	HeLaSS16txSS43_JF549646mNG2_DAPI_Well1_Z006	148	1.031531532	100.2222222	1.006651885	103.5555556	1.503218884
156	10	612	396	2	0003-0596-0348	296.1111111	177.8888889	180.4444444	100.8888889	HeLaSS16txSS43_JF549646mNG2_DAPI_Well1_Z006	150.4444444	1.199409158	99.66666667	1.012263099	104.1111111	1.70864461
157	10	619	277	2	0003-0596-0348	135.4444444	189.7777778	180.4444444	101.5555556	HeLaSS16txSS43_JF549646mNG2_DAPI_Well1_Z006	150.4444444	1.199409158	99.66666667	1.018952062	104.1111111	1.822838847
158	11	276	472	2	0007-0331-0436	134.8888889	124	159.2222222	101	HeLaSS16txSS43_JF549646mNG2_DAPI_Well1_Z006	148	1.075825826	100.2222222	1.007760532	103.5555556	1.197424893
159	11	419	417	2	0007-0331-0436	321.1111111	184.5555556	182.7777778	101.2222222	HeLaSS16txSS43_JF549646mNG2_DAPI_Well1_Z006	148	1.234984985	100.2222222	1.009977827	103.5555556	1.782188841
160	11	528	328	2	0003-0596-0348	207.2222222	158.2222222	157.2222222	102.2222222	HeLaSS16txSS43_JF549646mNG2_DAPI_Well1_Z006	150.4444444	1.045051699	99.66666667	1.025641026	104.1111111	1.519743863
161	11	319	505	2	0007-0331-0436	192.2222222	132.6666667	158.4444444	225.6666667	HeLaSS16txSS43_JF549646mNG2_DAPI_Well1_Z006	148	1.070570571	100.2222222	2.251662971	103.5555556	1.28111588
162	14	334	466	2	0007-0331-0436	336.5555556	144.1111111	162.1111111	99.77777778	HeLaSS16txSS43_JF549646mNG2_DAPI_Well1_Z006	148	1.095345345	100.2222222	0.99556541	103.5555556	1.391630901
163	0	348	167	2	HeLaSS16txSS43_JF549646mNG2_DAPI_Well1_Z004	128.7777778	115.2222222	157.2222222	201	HeLaSS16txSS43_JF549646mNG2_DAPI_Well1_Z004	148.3333333	1.059925094	100.5555556	1.998895028	104.2222222	1.10554371
164	0	361	520	2	HeLaSS16txSS43_JF549646mNG2_DAPI_Well1_Z004	152.2222222	114.5555556	153.3333333	102.8888889	HeLaSS16txSS43_JF549646mNG2_DAPI_Well1_Z004	148.3333333	1.033707865	100.5555556	1.02320442	104.2222222	1.099147122
165	0	383	589	2	HeLaSS16txSS43_JF549646mNG2_DAPI_Well1_Z004	126.6666667	199.1111111	185.3333333	103	HeLaSS16txSS43_JF549646mNG2_DAPI_Well1_Z004	148.3333333	1.249438202	100.5555556	1.024309392	104.2222222	1.910447761
166	0	392	121	2	HeLaSS16txSS43_JF549646mNG2_DAPI_Well1_Z004	119.1111111	119.6666667	155	99	HeLaSS16txSS43_JF549646mNG2_DAPI_Well1_Z004	148.3333333	1.04494382	100.5555556	0.984530387	104.2222222	1.148187633
167	1	389	615	2	HeLaSS16txSS43_JF549646mNG2_DAPI_Well1_Z004	119.5555556	230.7777778	207.4444444	100.3333333	HeLaSS16txSS43_JF549646mNG2_DAPI_Well1_Z004	148.3333333	1.398501873	100.5555556	0.997790055	104.2222222	2.214285714
168	2	392	154	2	HeLaSS16txSS43_JF549646mNG2_DAPI_Well1_Z004	123.6666667	122.3333333	168.2222222	101.6666667	HeLaSS16txSS43_JF549646mNG2_DAPI_Well1_Z004	148.3333333	1.134082397	100.5555556	1.011049724	104.2222222	1.173773987
169	2	372	468	2	HeLaSS16txSS43_JF549646mNG2_DAPI_Well1_Z004	299	194.1111111	153.3333333	101.4444444	HeLaSS16txSS43_JF549646mNG2_DAPI_Well1_Z004	148.3333333	1.033707865	100.5555556	1.008839779	104.2222222	1.862473348
170	2	418	579	2	HeLaSS16txSS43_JF549646mNG2_DAPI_Well1_Z004	127.5555556	132	177.7777778	101.5555556	HeLaSS16txSS43_JF549646mNG2_DAPI_Well1_Z004	148.3333333	1.198501873	100.5555556	1.009944751	104.2222222	1.26652452
171	2	323	145	2	HeLaSS16txSS43_JF549646mNG2_DAPI_Well1_Z004	120.5555556	172.5555556	214.6666667	99	HeLaSS16txSS43_JF549646mNG2_DAPI_Well1_Z004	148.3333333	1.447191011	100.5555556	0.984530387	104.2222222	1.65565032
172	4	429	432	2	HeLaSS16txSS43_JF549646mNG2_DAPI_Well1_Z004	273	138.8888889	191	101.2222222	HeLaSS16txSS43_JF549646mNG2_DAPI_Well1_Z004	148.3333333	1.287640449	100.5555556	1.006629834	104.2222222	1.332622601
173	4	417	556	2	HeLaSS16txSS43_JF549646mNG2_DAPI_Well1_Z004	125.6666667	153.8888889	183.3333333	116.6666667	HeLaSS16txSS43_JF549646mNG2_DAPI_Well1_Z004	148.3333333	1.235955056	100.5555556	1.160220994	104.2222222	1.476545842
174	4	397	698	2	HeLaSS16txSS43_JF549646mNG2_DAPI_Well1_Z004	113.5555556	231	187.5555556	100.1111111	HeLaSS16txSS43_JF549646mNG2_DAPI_Well1_Z004	148.3333333	1.264419476	100.5555556	0.99558011	104.2222222	2.21641791
175	5	404	465	2	HeLaSS16txSS43_JF549646mNG2_DAPI_Well1_Z004	344	146.1111111	164.2222222	99.77777778	HeLaSS16txSS43_JF549646mNG2_DAPI_Well1_Z004	148.3333333	1.107116105	100.5555556	0.992265193	104.2222222	1.401918977
176	5	393	612	2	HeLaSS16txSS43_JF549646mNG2_DAPI_Well1_Z004	115.4444444	188.5555556	160.7777778	103.3333333	HeLaSS16txSS43_JF549646mNG2_DAPI_Well1_Z004	148.3333333	1.083895131	100.5555556	1.027624309	104.2222222	1.809168443
177	5	417	503	2	HeLaSS16txSS43_JF549646mNG2_DAPI_Well1_Z004	151.4444444	244.5555556	180.5555556	102.5555556	HeLaSS16txSS43_JF549646mNG2_DAPI_Well1_Z004	148.3333333	1.217228464	100.5555556	1.019889503	104.2222222	2.346481876
178	6	383	553	2	HeLaSS16txSS43_JF549646mNG2_DAPI_Well1_Z004	125	198.4444444	173.4444444	100.3333333	HeLaSS16txSS43_JF549646mNG2_DAPI_Well1_Z004	148.3333333	1.16928839	100.5555556	0.997790055	104.2222222	1.904051173
179	6	416	615	2	HeLaSS16txSS43_JF549646mNG2_DAPI_Well1_Z004	113.2222222	119.6666667	150.3333333	100.6666667	HeLaSS16txSS43_JF549646mNG2_DAPI_Well1_Z004	148.3333333	1.013483146	100.5555556	1.001104972	104.2222222	1.148187633
180	7	407	704	2	HeLaSS16txSS43_JF549646mNG2_DAPI_Well1_Z004	116.2222222	155	187.4444444	100.3333333	HeLaSS16txSS43_JF549646mNG2_DAPI_Well1_Z004	148.3333333	1.263670412	100.5555556	0.997790055	104.2222222	1.487206823
181	8	414	707	2	HeLaSS16txSS43_JF549646mNG2_DAPI_Well1_Z004	114.8888889	116.5555556	162.3333333	99.77777778	HeLaSS16txSS43_JF549646mNG2_DAPI_Well1_Z004	148.3333333	1.094382022	100.5555556	0.992265193	104.2222222	1.118336887
182	8	374	595	2	HeLaSS16txSS43_JF549646mNG2_DAPI_Well1_Z004	117.7777778	123.2222222	154.1111111	100.3333333	HeLaSS16txSS43_JF549646mNG2_DAPI_Well1_Z004	148.3333333	1.038951311	100.5555556	0.997790055	104.2222222	1.182302772
183	9	380	533	2	HeLaSS16txSS43_JF549646mNG2_DAPI_Well1_Z004	126	153.6666667	171.2222222	101.5555556	HeLaSS16txSS43_JF549646mNG2_DAPI_Well1_Z004	148.3333333	1.154307116	100.5555556	1.009944751	104.2222222	1.474413646
184	10	346	159	2	HeLaSS16txSS43_JF549646mNG2_DAPI_Well1_Z004	117.5555556	124	148.4444444	99.88888889	HeLaSS16txSS43_JF549646mNG2_DAPI_Well1_Z004	148.3333333	1.000749064	100.5555556	0.993370166	104.2222222	1.189765458
185	10	400	617	2	HeLaSS16txSS43_JF549646mNG2_DAPI_Well1_Z004	120.3333333	120.6666667	154.3333333	100	HeLaSS16txSS43_JF549646mNG2_DAPI_Well1_Z004	148.3333333	1.040449438	100.5555556	0.994475138	104.2222222	1.157782516
186	12	381	588	2	HeLaSS16txSS43_JF549646mNG2_DAPI_Well1_Z004	117.7777778	169.1111111	164	99.77777778	HeLaSS16txSS43_JF549646mNG2_DAPI_Well1_Z004	148.3333333	1.105617978	100.5555556	0.992265193	104.2222222	1.622601279
187	3	435	447	2	HeLaSS16txSS43_JF549646mNG2_DAPI_Well1_Z005	184.5555556	172.6666667	196.7777778	101.4444444	HeLaSS16txSS43_JF549646mNG2_DAPI_Well1_Z005	148.6111111	1.32411215	100.6666667	1.007726269	104.2777778	1.655833777
188	3	433	232	2	HeLaSS16txSS43_JF549646mNG2_DAPI_Well1_Z005	196.2222222	130.5555556	161.2222222	362.2222222	HeLaSS16txSS43_JF549646mNG2_DAPI_Well1_Z005	148.6111111	1.084859813	100.6666667	3.598233996	104.2777778	1.251997869
189	3	270	515	2	HeLaSS16txSS43_JF549646mNG2_DAPI_Well1_Z005	120.6666667	181.3333333	202.3333333	99.44444444	HeLaSS16txSS43_JF549646mNG2_DAPI_Well1_Z005	148.6111111	1.361495327	100.6666667	0.98785872	104.2777778	1.738945125
190	3	327	296	2	HeLaSS16txSS43_JF549646mNG2_DAPI_Well1_Z005	175	168.8888889	184.5555556	99.88888889	HeLaSS16txSS43_JF549646mNG2_DAPI_Well1_Z005	148.6111111	1.241869159	100.6666667	0.992273731	104.2777778	1.619605754
191	3	656	290	2	HeLaSS16txSS43_JF549646mNG2_DAPI_Well1_Z005	124.4444444	130.1111111	148.5555556	104.4444444	HeLaSS16txSS43_JF549646mNG2_DAPI_Well1_Z005	148.6111111	0.999626168	100.6666667	1.037527594	104.2777778	1.247735749
192	3	591	340	2	HeLaSS16txSS43_JF549646mNG2_DAPI_Well1_Z005	170.4444444	235.4444444	243.8888889	152.1111111	HeLaSS16txSS43_JF549646mNG2_DAPI_Well1_Z005	148.6111111	1.641121495	100.6666667	1.511037528	104.2777778	2.257858284
193	3	504	404	2	HeLaSS16txSS43_JF549646mNG2_DAPI_Well1_Z005	268.3333333	166.3333333	204.4444444	100.5555556	HeLaSS16txSS43_JF549646mNG2_DAPI_Well1_Z005	148.6111111	1.375700935	100.6666667	0.998896247	104.2777778	1.595098562
194	3	265	518	2	HeLaSS16txSS43_JF549646mNG2_DAPI_Well1_Z005	123.5555556	240.3333333	256.1111111	99.22222222	HeLaSS16txSS43_JF549646mNG2_DAPI_Well1_Z005	148.6111111	1.723364486	100.6666667	0.985651214	104.2777778	2.304741609
195	3	275	331	2	HeLaSS16txSS43_JF549646mNG2_DAPI_Well1_Z005	143	166.1111111	166	103.8888889	HeLaSS16txSS43_JF549646mNG2_DAPI_Well1_Z005	148.6111111	1.117009346	100.6666667	1.03200883	104.2777778	1.592967501
196	3	606	294	2	HeLaSS16txSS43_JF549646mNG2_DAPI_Well1_Z005	153.1111111	126.3333333	156.4444444	301.2222222	HeLaSS16txSS43_JF549646mNG2_DAPI_Well1_Z005	148.6111111	1.05271028	100.6666667	2.992273731	104.2777778	1.211507725
197	3	399	456	2	HeLaSS16txSS43_JF549646mNG2_DAPI_Well1_Z005	159.2222222	314.2222222	213.1111111	105.1111111	HeLaSS16txSS43_JF549646mNG2_DAPI_Well1_Z005	148.6111111	1.434018692	100.6666667	1.04415011	104.2777778	3.013319126
198	3	619	329	2	HeLaSS16txSS43_JF549646mNG2_DAPI_Well1_Z005	141	134.7777778	168.3333333	597.6666667	HeLaSS16txSS43_JF549646mNG2_DAPI_Well1_Z005	148.6111111	1.13271028	100.6666667	5.937086093	104.2777778	1.292488013
199	3	669	272	2	HeLaSS16txSS43_JF549646mNG2_DAPI_Well1_Z005	117.6666667	125.4444444	145.7777778	228.2222222	HeLaSS16txSS43_JF549646mNG2_DAPI_Well1_Z005	148.6111111	0.980934579	100.6666667	2.267108168	104.2777778	1.202983484
200	3	334	474	2	HeLaSS16txSS43_JF549646mNG2_DAPI_Well1_Z005	130.1111111	123.2222222	164.5555556	102	HeLaSS16txSS43_JF549646mNG2_DAPI_Well1_Z005	148.6111111	1.10728972	100.6666667	1.013245033	104.2777778	1.181672882
201	3	266	378	2	HeLaSS16txSS43_JF549646mNG2_DAPI_Well1_Z005	133.8888889	241.3333333	245.1111111	102.6666667	HeLaSS16txSS43_JF549646mNG2_DAPI_Well1_Z005	148.6111111	1.649345794	100.6666667	1.01986755	104.2777778	2.31433138
202	3	423	244	2	HeLaSS16txSS43_JF549646mNG2_DAPI_Well1_Z005	210.5555556	255.8888889	193.2222222	102.4444444	HeLaSS16txSS43_JF549646mNG2_DAPI_Well1_Z005	148.6111111	1.300186916	100.6666667	1.017660044	104.2777778	2.453915823
203	3	565	336	2	HeLaSS16txSS43_JF549646mNG2_DAPI_Well1_Z005	263.3333333	238.1111111	234.8888889	99.44444444	HeLaSS16txSS43_JF549646mNG2_DAPI_Well1_Z005	148.6111111	1.580560748	100.6666667	0.98785872	104.2777778	2.283431007
204	3	728	308	2	HeLaSS16txSS43_JF549646mNG2_DAPI_Well1_Z005	114.8888889	178.5555556	191	99.77777778	HeLaSS16txSS43_JF549646mNG2_DAPI_Well1_Z005	148.6111111	1.285233645	100.6666667	0.991169978	104.2777778	1.712306873
205	4	719	232	2	HeLaSS16txSS43_JF549646mNG2_DAPI_Well1_Z005	112.8888889	149.7777778	187.6666667	465.6666667	HeLaSS16txSS43_JF549646mNG2_DAPI_Well1_Z005	148.6111111	1.262803738	100.6666667	4.625827815	104.2777778	1.436334576
206	4	696	296	2	HeLaSS16txSS43_JF549646mNG2_DAPI_Well1_Z005	116.2222222	149.2222222	170	99.22222222	HeLaSS16txSS43_JF549646mNG2_DAPI_Well1_Z005	148.6111111	1.143925234	100.6666667	0.985651214	104.2777778	1.431006926
207	4	323	423	2	HeLaSS16txSS43_JF549646mNG2_DAPI_Well1_Z005	150.1111111	149.1111111	154.5555556	978	HeLaSS16txSS43_JF549646mNG2_DAPI_Well1_Z005	148.6111111	1.04	100.6666667	9.715231788	104.2777778	1.429941396
208	4	646	268	2	HeLaSS16txSS43_JF549646mNG2_DAPI_Well1_Z005	123.6666667	174.7777778	153.7777778	102.3333333	HeLaSS16txSS43_JF549646mNG2_DAPI_Well1_Z005	148.6111111	1.034766355	100.6666667	1.016556291	104.2777778	1.676078849
209	4	585	278	2	HeLaSS16txSS43_JF549646mNG2_DAPI_Well1_Z005	166.3333333	159.6666667	183.7777778	101.8888889	HeLaSS16txSS43_JF549646mNG2_DAPI_Well1_Z005	148.6111111	1.236635514	100.6666667	1.01214128	104.2777778	1.531166755
210	4	554	328	2	HeLaSS16txSS43_JF549646mNG2_DAPI_Well1_Z005	398.1111111	150.3333333	155.1111111	715.5555556	HeLaSS16txSS43_JF549646mNG2_DAPI_Well1_Z005	148.6111111	1.043738318	100.6666667	7.10816777	104.2777778	1.441662227
211	4	620	337	2	HeLaSS16txSS43_JF549646mNG2_DAPI_Well1_Z005	135.5555556	183.1111111	152.7777778	99.77777778	HeLaSS16txSS43_JF549646mNG2_DAPI_Well1_Z005	148.6111111	1.028037383	100.6666667	0.991169978	104.2777778	1.755993607
212	4	338	429	2	HeLaSS16txSS43_JF549646mNG2_DAPI_Well1_Z005	153.5555556	152	159.8888889	360.7777778	HeLaSS16txSS43_JF549646mNG2_DAPI_Well1_Z005	148.6111111	1.07588785	100.6666667	3.58388521	104.2777778	1.457645178
213	4	467	246	2	HeLaSS16txSS43_JF549646mNG2_DAPI_Well1_Z005	246.5555556	169.2222222	171.3333333	109.8888889	HeLaSS16txSS43_JF549646mNG2_DAPI_Well1_Z005	148.6111111	1.152897196	100.6666667	1.091611479	104.2777778	1.622802344
214	4	610	323	2	HeLaSS16txSS43_JF549646mNG2_DAPI_Well1_Z005	150.7777778	157.8888889	163.5555556	102.2222222	HeLaSS16txSS43_JF549646mNG2_DAPI_Well1_Z005	148.6111111	1.100560748	100.6666667	1.015452539	104.2777778	1.514118274
215	4	304	483	2	HeLaSS16txSS43_JF549646mNG2_DAPI_Well1_Z005	125.6666667	168.1111111	164.3333333	355.1111111	HeLaSS16txSS43_JF549646mNG2_DAPI_Well1_Z005	148.6111111	1.105794393	100.6666667	3.527593819	104.2777778	1.612147043
216	4	276	359	2	HeLaSS16txSS43_JF549646mNG2_DAPI_Well1_Z005	137.2222222	204.4444444	198.1111111	202.4444444	HeLaSS16txSS43_JF549646mNG2_DAPI_Well1_Z005	148.6111111	1.333084112	100.6666667	2.011037528	104.2777778	1.960575386
217	4	388	431	2	HeLaSS16txSS43_JF549646mNG2_DAPI_Well1_Z005	187.5555556	188.6666667	167.8888889	102.8888889	HeLaSS16txSS43_JF549646mNG2_DAPI_Well1_Z005	148.6111111	1.129719626	100.6666667	1.022075055	104.2777778	1.809270112
218	4	220	397	2	HeLaSS16txSS43_JF549646mNG2_DAPI_Well1_Z005	119.2222222	140.1111111	153.7777778	101.3333333	HeLaSS16txSS43_JF549646mNG2_DAPI_Well1_Z005	148.6111111	1.034766355	100.6666667	1.006622517	104.2777778	1.343633458
219	4	233	360	2	HeLaSS16txSS43_JF549646mNG2_DAPI_Well1_Z005	127.3333333	125.1111111	150.4444444	101.4444444	HeLaSS16txSS43_JF549646mNG2_DAPI_Well1_Z005	148.6111111	1.012336449	100.6666667	1.007726269	104.2777778	1.199786894
220	4	407	440	2	HeLaSS16txSS43_JF549646mNG2_DAPI_Well1_Z005	183.8888889	126	147.8888889	101.2222222	HeLaSS16txSS43_JF549646mNG2_DAPI_Well1_Z005	148.6111111	0.995140187	100.6666667	1.005518764	104.2777778	1.208311135
221	4	459	266	2	HeLaSS16txSS43_JF549646mNG2_DAPI_Well1_Z005	373.1111111	131	151.7777778	102	HeLaSS16txSS43_JF549646mNG2_DAPI_Well1_Z005	148.6111111	1.021308411	100.6666667	1.013245033	104.2777778	1.256259989
222	4	636	286	2	HeLaSS16txSS43_JF549646mNG2_DAPI_Well1_Z005	129.8888889	130.8888889	151.6666667	128.7777778	HeLaSS16txSS43_JF549646mNG2_DAPI_Well1_Z005	148.6111111	1.020560748	100.6666667	1.279249448	104.2777778	1.255194459
223	4	629	241	2	HeLaSS16txSS43_JF549646mNG2_DAPI_Well1_Z005	127.5555556	204.6666667	167.2222222	104.5555556	HeLaSS16txSS43_JF549646mNG2_DAPI_Well1_Z005	148.6111111	1.125233645	100.6666667	1.038631347	104.2777778	1.962706446
224	4	448	211	2	HeLaSS16txSS43_JF549646mNG2_DAPI_Well1_Z005	175.7777778	191.5555556	172	99	HeLaSS16txSS43_JF549646mNG2_DAPI_Well1_Z005	148.6111111	1.157383178	100.6666667	0.983443709	104.2777778	1.836973895
225	4	543	244	2	HeLaSS16txSS43_JF549646mNG2_DAPI_Well1_Z005	180.1111111	189.7777778	188.4444444	100.7777778	HeLaSS16txSS43_JF549646mNG2_DAPI_Well1_Z005	148.6111111	1.268037383	100.6666667	1.001103753	104.2777778	1.819925413
226	4	635	301	2	HeLaSS16txSS43_JF549646mNG2_DAPI_Well1_Z005	132.8888889	160.6666667	147.2222222	101.6666667	HeLaSS16txSS43_JF549646mNG2_DAPI_Well1_Z005	148.6111111	0.990654206	100.6666667	1.009933775	104.2777778	1.540756526
227	4	311	422	2	HeLaSS16txSS43_JF549646mNG2_DAPI_Well1_Z005	138.3333333	135.4444444	168.2222222	102.8888889	HeLaSS16txSS43_JF549646mNG2_DAPI_Well1_Z005	148.6111111	1.131962617	100.6666667	1.022075055	104.2777778	1.298881193
228	4	339	374	2	HeLaSS16txSS43_JF549646mNG2_DAPI_Well1_Z005	205	140.7777778	151.1111111	99.66666667	HeLaSS16txSS43_JF549646mNG2_DAPI_Well1_Z005	148.6111111	1.01682243	100.6666667	0.990066225	104.2777778	1.350026638
229	4	317	429	2	HeLaSS16txSS43_JF549646mNG2_DAPI_Well1_Z005	147	139.5555556	152.3333333	103.4444444	HeLaSS16txSS43_JF549646mNG2_DAPI_Well1_Z005	148.6111111	1.025046729	100.6666667	1.027593819	104.2777778	1.338305807
230	5	613	276	2	HeLaSS16txSS43_JF549646mNG2_DAPI_Well1_Z005	143	125.6666667	157.7777778	277	HeLaSS16txSS43_JF549646mNG2_DAPI_Well1_Z005	148.6111111	1.061682243	100.6666667	2.751655629	104.2777778	1.205114544
231	5	384	452	2	HeLaSS16txSS43_JF549646mNG2_DAPI_Well1_Z005	158.5555556	166.3333333	169.6666667	132.5555556	HeLaSS16txSS43_JF549646mNG2_DAPI_Well1_Z005	148.6111111	1.141682243	100.6666667	1.316777042	104.2777778	1.595098562
232	5	346	437	2	HeLaSS16txSS43_JF549646mNG2_DAPI_Well1_Z005	143.8888889	147.2222222	190.3333333	101.4444444	HeLaSS16txSS43_JF549646mNG2_DAPI_Well1_Z005	148.6111111	1.280747664	100.6666667	1.007726269	104.2777778	1.411827384
233	5	593	282	2	HeLaSS16txSS43_JF549646mNG2_DAPI_Well1_Z005	152.3333333	134.5555556	150.4444444	99.88888889	HeLaSS16txSS43_JF549646mNG2_DAPI_Well1_Z005	148.6111111	1.012336449	100.6666667	0.992273731	104.2777778	1.290356953
234	5	325	389	2	HeLaSS16txSS43_JF549646mNG2_DAPI_Well1_Z005	156.8888889	130.6666667	167.1111111	309.3333333	HeLaSS16txSS43_JF549646mNG2_DAPI_Well1_Z005	148.6111111	1.124485981	100.6666667	3.072847682	104.2777778	1.253063399
235	5	573	276	2	HeLaSS16txSS43_JF549646mNG2_DAPI_Well1_Z005	170.4444444	166.4444444	158.8888889	105.5555556	HeLaSS16txSS43_JF549646mNG2_DAPI_Well1_Z005	148.6111111	1.069158879	100.6666667	1.048565121	104.2777778	1.596164092
236	5	335	451	2	HeLaSS16txSS43_JF549646mNG2_DAPI_Well1_Z005	138.8888889	175.6666667	146.6666667	104.8888889	HeLaSS16txSS43_JF549646mNG2_DAPI_Well1_Z005	148.6111111	0.986915888	100.6666667	1.041942605	104.2777778	1.68460309
237	5	570	273	2	HeLaSS16txSS43_JF549646mNG2_DAPI_Well1_Z005	176.8888889	233.4444444	206.1111111	102	HeLaSS16txSS43_JF549646mNG2_DAPI_Well1_Z005	148.6111111	1.386915888	100.6666667	1.013245033	104.2777778	2.238678743
238	5	293	407	2	HeLaSS16txSS43_JF549646mNG2_DAPI_Well1_Z005	137.5555556	313.7777778	232.6666667	253.2222222	HeLaSS16txSS43_JF549646mNG2_DAPI_Well1_Z005	148.6111111	1.565607477	100.6666667	2.515452539	104.2777778	3.009057006
239	5	241	407	2	HeLaSS16txSS43_JF549646mNG2_DAPI_Well1_Z005	121.1111111	162.7777778	182.3333333	377.7777778	HeLaSS16txSS43_JF549646mNG2_DAPI_Well1_Z005	148.6111111	1.226915888	100.6666667	3.752759382	104.2777778	1.561001598
240	5	339	332	2	HeLaSS16txSS43_JF549646mNG2_DAPI_Well1_Z005	201.2222222	306.4444444	246.8888889	104	HeLaSS16txSS43_JF549646mNG2_DAPI_Well1_Z005	148.6111111	1.661308411	100.6666667	1.033112583	104.2777778	2.938732019
241	5	254	407	2	HeLaSS16txSS43_JF549646mNG2_DAPI_Well1_Z005	127	187.1111111	174.2222222	805.7777778	HeLaSS16txSS43_JF549646mNG2_DAPI_Well1_Z005	148.6111111	1.172336449	100.6666667	8.004415011	104.2777778	1.79435269
242	6	329	400	2	HeLaSS16txSS43_JF549646mNG2_DAPI_Well1_Z005	151.3333333	149.3333333	167.2222222	102.4444444	HeLaSS16txSS43_JF549646mNG2_DAPI_Well1_Z005	148.6111111	1.125233645	100.6666667	1.017660044	104.2777778	1.432072456
243	6	598	301	2	HeLaSS16txSS43_JF549646mNG2_DAPI_Well1_Z005	150.7777778	185.1111111	222.7777778	103	HeLaSS16txSS43_JF549646mNG2_DAPI_Well1_Z005	148.6111111	1.499065421	100.6666667	1.023178808	104.2777778	1.775173149
244	6	566	271	2	HeLaSS16txSS43_JF549646mNG2_DAPI_Well1_Z005	190	192.8888889	230.8888889	103	HeLaSS16txSS43_JF549646mNG2_DAPI_Well1_Z005	148.6111111	1.55364486	100.6666667	1.023178808	104.2777778	1.849760256
245	6	305	484	2	HeLaSS16txSS43_JF549646mNG2_DAPI_Well1_Z005	125.4444444	142.3333333	167.5555556	684.3333333	HeLaSS16txSS43_JF549646mNG2_DAPI_Well1_Z005	148.6111111	1.127476636	100.6666667	6.798013245	104.2777778	1.36494406
246	6	612	246	2	HeLaSS16txSS43_JF549646mNG2_DAPI_Well1_Z005	131.3333333	181	171.7777778	100.8888889	HeLaSS16txSS43_JF549646mNG2_DAPI_Well1_Z005	148.6111111	1.15588785	100.6666667	1.002207506	104.2777778	1.735748535
247	6	306	407	2	HeLaSS16txSS43_JF549646mNG2_DAPI_Well1_Z005	140.2222222	186.6666667	156.3333333	170.6666667	HeLaSS16txSS43_JF549646mNG2_DAPI_Well1_Z005	148.6111111	1.051962617	100.6666667	1.695364238	104.2777778	1.79009057
248	6	578	269	2	HeLaSS16txSS43_JF549646mNG2_DAPI_Well1_Z005	158.4444444	130.1111111	151.3333333	102.2222222	HeLaSS16txSS43_JF549646mNG2_DAPI_Well1_Z005	148.6111111	1.018317757	100.6666667	1.015452539	104.2777778	1.247735749
249	6	540	266	2	HeLaSS16txSS43_JF549646mNG2_DAPI_Well1_Z005	244.4444444	213.2222222	200.8888889	232.6666667	HeLaSS16txSS43_JF549646mNG2_DAPI_Well1_Z005	148.6111111	1.351775701	100.6666667	2.311258278	104.2777778	2.044752264
250	6	322	341	2	HeLaSS16txSS43_JF549646mNG2_DAPI_Well1_Z005	171.6666667	206.1111111	159.7777778	163.1111111	HeLaSS16txSS43_JF549646mNG2_DAPI_Well1_Z005	148.6111111	1.075140187	100.6666667	1.620309051	104.2777778	1.976558338
251	6	303	461	2	HeLaSS16txSS43_JF549646mNG2_DAPI_Well1_Z005	125.1111111	229.7777778	199.7777778	225.8888889	HeLaSS16txSS43_JF549646mNG2_DAPI_Well1_Z005	148.6111111	1.344299065	100.6666667	2.24392936	104.2777778	2.203516249
252	6	239	376	2	HeLaSS16txSS43_JF549646mNG2_DAPI_Well1_Z005	124.7777778	247.3333333	217.3333333	105.5555556	HeLaSS16txSS43_JF549646mNG2_DAPI_Well1_Z005	148.6111111	1.462429907	100.6666667	1.048565121	104.2777778	2.371870005
253	6	535	385	2	HeLaSS16txSS43_JF549646mNG2_DAPI_Well1_Z005	239	191.1111111	199.6666667	100.7777778	HeLaSS16txSS43_JF549646mNG2_DAPI_Well1_Z005	148.6111111	1.343551402	100.6666667	1.001103753	104.2777778	1.832711774
254	6	598	306	2	HeLaSS16txSS43_JF549646mNG2_DAPI_Well1_Z005	156.3333333	142.6666667	155.5555556	102	HeLaSS16txSS43_JF549646mNG2_DAPI_Well1_Z005	148.6111111	1.046728972	100.6666667	1.013245033	104.2777778	1.36814065
255	6	288	474	2	HeLaSS16txSS43_JF549646mNG2_DAPI_Well1_Z005	121.7777778	130.4444444	168.2222222	508.1111111	HeLaSS16txSS43_JF549646mNG2_DAPI_Well1_Z005	148.6111111	1.131962617	100.6666667	5.047461369	104.2777778	1.250932339
256	7	456	249	2	HeLaSS16txSS43_JF549646mNG2_DAPI_Well1_Z005	227.6666667	167.4444444	186.8888889	149.7777778	HeLaSS16txSS43_JF549646mNG2_DAPI_Well1_Z005	148.6111111	1.257570093	100.6666667	1.48785872	104.2777778	1.605753863
257	7	517	237	2	HeLaSS16txSS43_JF549646mNG2_DAPI_Well1_Z005	184.4444444	156.1111111	159.2222222	100.1111111	HeLaSS16txSS43_JF549646mNG2_DAPI_Well1_Z005	148.6111111	1.071401869	100.6666667	0.994481236	104.2777778	1.497069792
258	7	607	339	2	HeLaSS16txSS43_JF549646mNG2_DAPI_Well1_Z005	139.8888889	211.6666667	191.3333333	102.5555556	HeLaSS16txSS43_JF549646mNG2_DAPI_Well1_Z005	148.6111111	1.287476636	100.6666667	1.018763797	104.2777778	2.029834843
259	7	185	453	2	HeLaSS16txSS43_JF549646mNG2_DAPI_Well1_Z005	117	188.2222222	164.8888889	99.33333333	HeLaSS16txSS43_JF549646mNG2_DAPI_Well1_Z005	148.6111111	1.10953271	100.6666667	0.986754967	104.2777778	1.805007991
260	7	637	275	2	HeLaSS16txSS43_JF549646mNG2_DAPI_Well1_Z005	124.2222222	127.6666667	155.7777778	492.4444444	HeLaSS16txSS43_JF549646mNG2_DAPI_Well1_Z005	148.6111111	1.048224299	100.6666667	4.89183223	104.2777778	1.224294086
261	7	366	268	2	HeLaSS16txSS43_JF549646mNG2_DAPI_Well1_Z005	190.6666667	149	159.8888889	102.3333333	HeLaSS16txSS43_JF549646mNG2_DAPI_Well1_Z005	148.6111111	1.07588785	100.6666667	1.016556291	104.2777778	1.428875866
262	7	282	416	2	HeLaSS16txSS43_JF549646mNG2_DAPI_Well1_Z005	130.8888889	164.4444444	164.7777778	104.1111111	HeLaSS16txSS43_JF549646mNG2_DAPI_Well1_Z005	148.6111111	1.108785047	100.6666667	1.034216336	104.2777778	1.57698455
263	7	450	240	2	HeLaSS16txSS43_JF549646mNG2_DAPI_Well1_Z005	205.7777778	255.5555556	268.3333333	159.4444444	HeLaSS16txSS43_JF549646mNG2_DAPI_Well1_Z005	148.6111111	1.805607477	100.6666667	1.58388521	104.2777778	2.450719233
264	7	627	275	2	HeLaSS16txSS43_JF549646mNG2_DAPI_Well1_Z005	126.7777778	166.4444444	162.2222222	131.5555556	HeLaSS16txSS43_JF549646mNG2_DAPI_Well1_Z005	148.6111111	1.091588785	100.6666667	1.306843267	104.2777778	1.596164092
265	7	409	261	2	HeLaSS16txSS43_JF549646mNG2_DAPI_Well1_Z005	211.4444444	175.6666667	196.5555556	106	HeLaSS16txSS43_JF549646mNG2_DAPI_Well1_Z005	148.6111111	1.322616822	100.6666667	1.052980132	104.2777778	1.68460309
266	7	324	440	2	HeLaSS16txSS43_JF549646mNG2_DAPI_Well1_Z005	134.1111111	228.6666667	205.4444444	106.3333333	HeLaSS16txSS43_JF549646mNG2_DAPI_Well1_Z005	148.6111111	1.382429907	100.6666667	1.056291391	104.2777778	2.192860948
267	7	303	323	2	HeLaSS16txSS43_JF549646mNG2_DAPI_Well1_Z005	145.5555556	218.4444444	191.3333333	399	HeLaSS16txSS43_JF549646mNG2_DAPI_Well1_Z005	148.6111111	1.287476636	100.6666667	3.963576159	104.2777778	2.094832179
268	7	281	355	2	HeLaSS16txSS43_JF549646mNG2_DAPI_Well1_Z005	138.5555556	128.3333333	154.6666667	295.6666667	HeLaSS16txSS43_JF549646mNG2_DAPI_Well1_Z005	148.6111111	1.040747664	100.6666667	2.937086093	104.2777778	1.230687267
269	7	604	343	2	HeLaSS16txSS43_JF549646mNG2_DAPI_Well1_Z005	144.7777778	206.8888889	191	177.3333333	HeLaSS16txSS43_JF549646mNG2_DAPI_Well1_Z005	148.6111111	1.285233645	100.6666667	1.761589404	104.2777778	1.984017048
270	8	171	441	2	HeLaSS16txSS43_JF549646mNG2_DAPI_Well1_Z005	115.5555556	226.7777778	181.1111111	101.3333333	HeLaSS16txSS43_JF549646mNG2_DAPI_Well1_Z005	148.6111111	1.218691589	100.6666667	1.006622517	104.2777778	2.174746937
271	8	453	240	2	HeLaSS16txSS43_JF549646mNG2_DAPI_Well1_Z005	212	236.8888889	217.6666667	117.2222222	HeLaSS16txSS43_JF549646mNG2_DAPI_Well1_Z005	148.6111111	1.464672897	100.6666667	1.164459161	104.2777778	2.271710176
272	8	316	330	2	HeLaSS16txSS43_JF549646mNG2_DAPI_Well1_Z005	155.1111111	316.8888889	239.1111111	111.5555556	HeLaSS16txSS43_JF549646mNG2_DAPI_Well1_Z005	148.6111111	1.608971963	100.6666667	1.10816777	104.2777778	3.038891849
273	8	341	321	2	HeLaSS16txSS43_JF549646mNG2_DAPI_Well1_Z005	194	153.3333333	197.2222222	100.3333333	HeLaSS16txSS43_JF549646mNG2_DAPI_Well1_Z005	148.6111111	1.327102804	100.6666667	0.996688742	104.2777778	1.47043154
274	8	600	317	2	HeLaSS16txSS43_JF549646mNG2_DAPI_Well1_Z005	139.1111111	141.7777778	158.4444444	103.7777778	HeLaSS16txSS43_JF549646mNG2_DAPI_Well1_Z005	148.6111111	1.066168224	100.6666667	1.030905077	104.2777778	1.359616409
275	9	294	437	2	HeLaSS16txSS43_JF549646mNG2_DAPI_Well1_Z005	126	198.6666667	191.1111111	102.3333333	HeLaSS16txSS43_JF549646mNG2_DAPI_Well1_Z005	148.6111111	1.285981308	100.6666667	1.016556291	104.2777778	1.905167821
276	9	301	468	2	HeLaSS16txSS43_JF549646mNG2_DAPI_Well1_Z005	122.4444444	142.3333333	170.1111111	104	HeLaSS16txSS43_JF549646mNG2_DAPI_Well1_Z005	148.6111111	1.144672897	100.6666667	1.033112583	104.2777778	1.36494406
277	9	318	444	2	HeLaSS16txSS43_JF549646mNG2_DAPI_Well1_Z005	130.3333333	221.7777778	218.7777778	133	HeLaSS16txSS43_JF549646mNG2_DAPI_Well1_Z005	148.6111111	1.472149533	100.6666667	1.321192053	104.2777778	2.126798082
278	9	578	346	2	HeLaSS16txSS43_JF549646mNG2_DAPI_Well1_Z005	173.5555556	133.2222222	156.7777778	102.4444444	HeLaSS16txSS43_JF549646mNG2_DAPI_Well1_Z005	148.6111111	1.054953271	100.6666667	1.017660044	104.2777778	1.277570591
279	9	281	382	2	HeLaSS16txSS43_JF549646mNG2_DAPI_Well1_Z005	128.1111111	220.3333333	230.4444444	107.3333333	HeLaSS16txSS43_JF549646mNG2_DAPI_Well1_Z005	148.6111111	1.550654206	100.6666667	1.066225166	104.2777778	2.112946191
280	9	310	354	2	HeLaSS16txSS43_JF549646mNG2_DAPI_Well1_Z005	143.8888889	134.6666667	146.3333333	100.5555556	HeLaSS16txSS43_JF549646mNG2_DAPI_Well1_Z005	148.6111111	0.984672897	100.6666667	0.998896247	104.2777778	1.291422483
281	9	332	346	2	HeLaSS16txSS43_JF549646mNG2_DAPI_Well1_Z005	183.4444444	130	159.8888889	100.5555556	HeLaSS16txSS43_JF549646mNG2_DAPI_Well1_Z005	148.6111111	1.07588785	100.6666667	0.998896247	104.2777778	1.246670218
282	10	450	247	2	HeLaSS16txSS43_JF549646mNG2_DAPI_Well1_Z005	244.6666667	134.4444444	155	101.6666667	HeLaSS16txSS43_JF549646mNG2_DAPI_Well1_Z005	148.6111111	1.042990654	100.6666667	1.009933775	104.2777778	1.289291422
283	10	441	248	2	HeLaSS16txSS43_JF549646mNG2_DAPI_Well1_Z005	248.4444444	219.5555556	188.1111111	101.4444444	HeLaSS16txSS43_JF549646mNG2_DAPI_Well1_Z005	148.6111111	1.265794393	100.6666667	1.007726269	104.2777778	2.10548748
284	11	303	378	2	HeLaSS16txSS43_JF549646mNG2_DAPI_Well1_Z005	140.5555556	147.8888889	163.7777778	102.7777778	HeLaSS16txSS43_JF549646mNG2_DAPI_Well1_Z005	148.6111111	1.102056075	100.6666667	1.020971302	104.2777778	1.418220565
285	12	364	295	2	HeLaSS16txSS43_JF549646mNG2_DAPI_Well1_Z005	253.4444444	152.5555556	160	102.7777778	HeLaSS16txSS43_JF549646mNG2_DAPI_Well1_Z005	148.6111111	1.076635514	100.6666667	1.020971302	104.2777778	1.462972829
286	13	337	421	2	HeLaSS16txSS43_JF549646mNG2_DAPI_Well1_Z005	150.1111111	212	167.3333333	102.5555556	HeLaSS16txSS43_JF549646mNG2_DAPI_Well1_Z005	148.6111111	1.125981308	100.6666667	1.018763797	104.2777778	2.033031433
287	13	456	278	2	HeLaSS16txSS43_JF549646mNG2_DAPI_Well1_Z005	519.6666667	167.3333333	194.4444444	104.8888889	HeLaSS16txSS43_JF549646mNG2_DAPI_Well1_Z005	148.6111111	1.308411215	100.6666667	1.041942605	104.2777778	1.604688332
288	14	348	413	2	HeLaSS16txSS43_JF549646mNG2_DAPI_Well1_Z005	173.6666667	122.1111111	151.5555556	214.3333333	HeLaSS16txSS43_JF549646mNG2_DAPI_Well1_Z005	148.6111111	1.019813084	100.6666667	2.129139073	104.2777778	1.171017581
289	14	378	431	2	HeLaSS16txSS43_JF549646mNG2_DAPI_Well1_Z005	182.1111111	204.3333333	166	154.3333333	HeLaSS16txSS43_JF549646mNG2_DAPI_Well1_Z005	148.6111111	1.117009346	100.6666667	1.533112583	104.2777778	1.959509856
290	14	553	286	2	HeLaSS16txSS43_JF549646mNG2_DAPI_Well1_Z005	295	128.1111111	153	102.5555556	HeLaSS16txSS43_JF549646mNG2_DAPI_Well1_Z005	148.6111111	1.02953271	100.6666667	1.018763797	104.2777778	1.228556207
291	14	425	288	2	HeLaSS16txSS43_JF549646mNG2_DAPI_Well1_Z005	466.3333333	126	151	105	HeLaSS16txSS43_JF549646mNG2_DAPI_Well1_Z005	148.6111111	1.016074766	100.6666667	1.043046358	104.2777778	1.208311135
292	14	420	279	2	HeLaSS16txSS43_JF549646mNG2_DAPI_Well1_Z005	413.5555556	142.6666667	148.7777778	104	HeLaSS16txSS43_JF549646mNG2_DAPI_Well1_Z005	148.6111111	1.001121495	100.6666667	1.033112583	104.2777778	1.36814065
293	0	568	417	2	0004-0516-0354	252.1111111	129.8888889	183.1111111	99.44444444	HeLaSS16txSS43mNG2_JF549646_DAPI_Well2_Z006	176.7777778	1.035826524	100.2777778	0.991689751	105	1.237037037
294	0	511	542	2.828427125	0004-0516-0354	120.4444444	174.2222222	233.4444444	100.3333333	HeLaSS16txSS43mNG2_JF549646_DAPI_Well2_Z006	176.7777778	1.320553111	100.2777778	1.000554017	105	1.659259259
295	0	511	248	2	0004-0406-0325	154.4444444	144.7777778	200.3333333	101.7777778	HeLaSS16txSS43mNG2_JF549646_DAPI_Well2_Z006	172.3333333	1.162475822	99.88888889	1.0189099	103.8888889	1.393582888
296	0	361	227	2	0004-0406-0325	140.6666667	176.3333333	206.4444444	101.4444444	HeLaSS16txSS43mNG2_JF549646_DAPI_Well2_Z006	172.3333333	1.197936815	99.88888889	1.015572859	103.8888889	1.697326203
297	0	645	489	2	0004-0516-0354	138.3333333	156.2222222	262.3333333	99.77777778	HeLaSS16txSS43mNG2_JF549646_DAPI_Well2_Z006	176.7777778	1.483972344	100.2777778	0.99501385	105	1.487830688
298	1	635	528	2	0004-0516-0354	126.5555556	162.8888889	194.1111111	101	HeLaSS16txSS43mNG2_JF549646_DAPI_Well2_Z006	176.7777778	1.09805154	100.2777778	1.007202216	105	1.551322751
299	1	505	586	2	0004-0516-0354	113.2222222	209.7777778	192.5555556	99.11111111	HeLaSS16txSS43mNG2_JF549646_DAPI_Well2_Z006	176.7777778	1.089252043	100.2777778	0.988365651	105	1.997883598
300	1	540	244	2	0004-0516-0354	150.5555556	173.6666667	190.3333333	101.3333333	HeLaSS16txSS43mNG2_JF549646_DAPI_Well2_Z006	176.7777778	1.076681332	100.2777778	1.010526316	105	1.653968254
301	1	417	570	2	0004-0516-0354	115.5555556	279.4444444	220.8888889	114.4444444	HeLaSS16txSS43mNG2_JF549646_DAPI_Well2_Z006	176.7777778	1.249528598	100.2777778	1.141274238	105	2.661375661
302	2	523	153	2	0004-0516-0354	142.5555556	206	168.8888889	100.7777778	HeLaSS16txSS43mNG2_JF549646_DAPI_Well2_Z006	176.7777778	0.955373979	100.2777778	1.00498615	105	1.961904762
303	2	361	227	2	0004-0406-0325	131	199.2222222	212	101.3333333	HeLaSS16txSS43mNG2_JF549646_DAPI_Well2_Z006	172.3333333	1.230174081	99.88888889	1.014460512	103.8888889	1.917647059
304	2	511	248	2	0004-0406-0325	155.2222222	161.5555556	197.7777778	100.8888889	HeLaSS16txSS43mNG2_JF549646_DAPI_Well2_Z006	172.3333333	1.14764668	99.88888889	1.010011123	103.8888889	1.555080214
305	2	568	417	2	0004-0516-0354	253.5555556	140.5555556	181.4444444	100.1111111	HeLaSS16txSS43mNG2_JF549646_DAPI_Well2_Z006	176.7777778	1.026398492	100.2777778	0.99833795	105	1.338624339
306	2	645	489	2	0004-0516-0354	134	162.6666667	261.1111111	100.2222222	HeLaSS16txSS43mNG2_JF549646_DAPI_Well2_Z006	176.7777778	1.477058454	100.2777778	0.999445983	105	1.549206349
307	2	546	306	2	0004-0516-0354	200.1111111	174.3333333	220.6666667	101.2222222	HeLaSS16txSS43mNG2_JF549646_DAPI_Well2_Z006	176.7777778	1.248271527	100.2777778	1.009418283	105	1.66031746
308	2	545	233	2	0004-0516-0354	144.8888889	260.8888889	246.5555556	98.66666667	HeLaSS16txSS43mNG2_JF549646_DAPI_Well2_Z006	176.7777778	1.394720302	100.2777778	0.983933518	105	2.484656085
309	3	344	246	2	0004-0406-0325	126.8888889	145	176.3333333	116.8888889	HeLaSS16txSS43mNG2_JF549646_DAPI_Well2_Z006	172.3333333	1.023210832	99.88888889	1.170189099	103.8888889	1.395721925
310	3	590	520	2	0004-0516-0354	126.7777778	150	200.6666667	100.3333333	HeLaSS16txSS43mNG2_JF549646_DAPI_Well2_Z006	176.7777778	1.135135135	100.2777778	1.000554017	105	1.428571429
311	3	511	252	2	0004-0406-0325	151.4444444	176.5555556	188.7777778	103.3333333	HeLaSS16txSS43mNG2_JF549646_DAPI_Well2_Z006	172.3333333	1.095422308	99.88888889	1.034482759	103.8888889	1.699465241
312	3	628	556	2	0004-0516-0354	123.3333333	168.7777778	199.2222222	102.7777778	HeLaSS16txSS43mNG2_JF549646_DAPI_Well2_Z006	176.7777778	1.126964173	100.2777778	1.024930748	105	1.607407407
313	3	459	595	2	0004-0516-0354	112.8888889	352.4444444	337.5555556	100.5555556	HeLaSS16txSS43mNG2_JF549646_DAPI_Well2_Z006	176.7777778	1.909490886	100.2777778	1.002770083	105	3.356613757
314	3	447	464	2	0004-0406-0325	130.5555556	130.1111111	192	101.1111111	HeLaSS16txSS43mNG2_JF549646_DAPI_Well2_Z006	172.3333333	1.114119923	99.88888889	1.012235818	103.8888889	1.252406417
315	3	528	563	2	0004-0516-0354	117.7777778	145.6666667	190.2222222	101.1111111	HeLaSS16txSS43mNG2_JF549646_DAPI_Well2_Z006	176.7777778	1.076052797	100.2777778	1.008310249	105	1.387301587
316	3	590	556	2	0004-0516-0354	121.3333333	358.6666667	268.3333333	100.5555556	HeLaSS16txSS43mNG2_JF549646_DAPI_Well2_Z006	176.7777778	1.517913262	100.2777778	1.002770083	105	3.415873016
317	3	468	564	2	0004-0516-0354	117.7777778	337.4444444	308.7777778	104.5555556	HeLaSS16txSS43mNG2_JF549646_DAPI_Well2_Z006	176.7777778	1.746700189	100.2777778	1.04265928	105	3.213756614
318	3	603	519	2	0004-0516-0354	130.6666667	334.6666667	299.1111111	98.88888889	HeLaSS16txSS43mNG2_JF549646_DAPI_Well2_Z006	176.7777778	1.692017599	100.2777778	0.986149584	105	3.187301587
319	3	477	521	2	0004-0516-0354	121.6666667	278	325.2222222	102	HeLaSS16txSS43mNG2_JF549646_DAPI_Well2_Z006	176.7777778	1.839723444	100.2777778	1.017174515	105	2.647619048
320	3	470	589	2	0004-0516-0354	116.2222222	253.6666667	225.1111111	102.4444444	HeLaSS16txSS43mNG2_JF549646_DAPI_Well2_Z006	176.7777778	1.273412948	100.2777778	1.021606648	105	2.415873016
321	3	533	271	2	0004-0516-0354	154	136.6666667	177.2222222	100.7777778	HeLaSS16txSS43mNG2_JF549646_DAPI_Well2_Z006	176.7777778	1.002514142	100.2777778	1.00498615	105	1.301587302
322	4	446	562	2	0004-0516-0354	115.4444444	255.7777778	205.6666667	100.3333333	HeLaSS16txSS43mNG2_JF549646_DAPI_Well2_Z006	176.7777778	1.163419233	100.2777778	1.000554017	105	2.435978836
323	4	572	559	2	0004-0516-0354	120.2222222	192.8888889	210.7777778	101.5555556	HeLaSS16txSS43mNG2_JF549646_DAPI_Well2_Z006	176.7777778	1.192331867	100.2777778	1.012742382	105	1.837037037
324	4	436	280	2	0004-0406-0325	255.1111111	166.4444444	199.5555556	100.6666667	HeLaSS16txSS43mNG2_JF549646_DAPI_Well2_Z006	172.3333333	1.157962605	99.88888889	1.007786429	103.8888889	1.602139037
325	4	322	211	2	0004-0406-0325	118.1111111	267.7777778	247.6666667	136.3333333	HeLaSS16txSS43mNG2_JF549646_DAPI_Well2_Z006	172.3333333	1.437137331	99.88888889	1.364849833	103.8888889	2.577540107
326	4	485	422	2	0004-0516-0354	235.8888889	150.7777778	200.8888889	100.2222222	HeLaSS16txSS43mNG2_JF549646_DAPI_Well2_Z006	176.7777778	1.136392206	100.2777778	0.999445983	105	1.435978836
327	4	482	519	2	0004-0516-0354	118.3333333	148.4444444	211.4444444	100.4444444	HeLaSS16txSS43mNG2_JF549646_DAPI_Well2_Z006	176.7777778	1.19610308	100.2777778	1.00166205	105	1.413756614
328	4	417	447	2	0004-0406-0325	125.7777778	146.3333333	214.5555556	107.3333333	HeLaSS16txSS43mNG2_JF549646_DAPI_Well2_Z006	172.3333333	1.245003224	99.88888889	1.074527253	103.8888889	1.40855615
329	4	610	571	2	0004-0516-0354	120	335.2222222	259.3333333	125.8888889	HeLaSS16txSS43mNG2_JF549646_DAPI_Well2_Z006	176.7777778	1.467001886	100.2777778	1.255401662	105	3.192592593
330	4	558	540	2	0004-0516-0354	119.4444444	206.5555556	243	99.44444444	HeLaSS16txSS43mNG2_JF549646_DAPI_Well2_Z006	176.7777778	1.374607165	100.2777778	0.991689751	105	1.967195767
331	4	616	470	2	0004-0516-0354	141.3333333	142.1111111	201	101.1111111	HeLaSS16txSS43mNG2_JF549646_DAPI_Well2_Z006	176.7777778	1.137020742	100.2777778	1.008310249	105	1.353439153
332	5	595	567	2	0004-0516-0354	120	139.5555556	181.1111111	100.6666667	HeLaSS16txSS43mNG2_JF549646_DAPI_Well2_Z006	176.7777778	1.024512885	100.2777778	1.003878116	105	1.329100529
333	5	592	532	2	0004-0516-0354	119.4444444	163.7777778	186.1111111	100.1111111	HeLaSS16txSS43mNG2_JF549646_DAPI_Well2_Z006	176.7777778	1.052796983	100.2777778	0.99833795	105	1.55978836
334	5	344	179	2	0004-0406-0325	122.2222222	161.2222222	180.7777778	98.11111111	HeLaSS16txSS43mNG2_JF549646_DAPI_Well2_Z006	172.3333333	1.049000645	99.88888889	0.982202447	103.8888889	1.551871658
335	5	488	547	2	0004-0516-0354	117.7777778	203.2222222	250.7777778	102.2222222	HeLaSS16txSS43mNG2_JF549646_DAPI_Well2_Z006	176.7777778	1.418604651	100.2777778	1.019390582	105	1.935449735
336	5	410	467	2	0004-0406-0325	119.3333333	195.5555556	243.7777778	123.6666667	HeLaSS16txSS43mNG2_JF549646_DAPI_Well2_Z006	172.3333333	1.414571244	99.88888889	1.238042269	103.8888889	1.882352941
337	5	585	279	2	0004-0516-0354	139.6666667	193.8888889	199.3333333	100.8888889	HeLaSS16txSS43mNG2_JF549646_DAPI_Well2_Z006	176.7777778	1.127592709	100.2777778	1.006094183	105	1.846560847
338	5	565	246	2	0004-0516-0354	136.6666667	241.5555556	254.1111111	100.8888889	HeLaSS16txSS43mNG2_JF549646_DAPI_Well2_Z006	176.7777778	1.437460717	100.2777778	1.006094183	105	2.300529101
339	5	477	483	2	0004-0516-0354	128.4444444	270.5555556	259.4444444	99.44444444	HeLaSS16txSS43mNG2_JF549646_DAPI_Well2_Z006	176.7777778	1.467630421	100.2777778	0.991689751	105	2.576719577
340	5	516	543	2	0004-0516-0354	116.7777778	216.7777778	221.1111111	98.11111111	HeLaSS16txSS43mNG2_JF549646_DAPI_Well2_Z006	176.7777778	1.250785669	100.2777778	0.978393352	105	2.064550265
341	5	584	514	2	0004-0516-0354	127.7777778	177.5555556	215	101.3333333	HeLaSS16txSS43mNG2_JF549646_DAPI_Well2_Z006	176.7777778	1.216216216	100.2777778	1.010526316	105	1.691005291
342	6	533	184	2	0004-0516-0354	136.7777778	191.2222222	209.2222222	100.4444444	HeLaSS16txSS43mNG2_JF549646_DAPI_Well2_Z006	176.7777778	1.18353237	100.2777778	1.00166205	105	1.821164021
343	6	486	246	2	0004-0406-0325	156.3333333	165.1111111	198.1111111	101.6666667	HeLaSS16txSS43mNG2_JF549646_DAPI_Well2_Z006	172.3333333	1.149580916	99.88888889	1.017797553	103.8888889	1.589304813
344	6	474	525	2	0004-0516-0354	119	131.1111111	201.8888889	99.77777778	HeLaSS16txSS43mNG2_JF549646_DAPI_Well2_Z006	176.7777778	1.142049026	100.2777778	0.99501385	105	1.248677249
345	6	312	262	2	0004-0406-0325	117.8888889	144.7777778	174.6666667	101	HeLaSS16txSS43mNG2_JF549646_DAPI_Well2_Z006	172.3333333	1.013539652	99.88888889	1.011123471	103.8888889	1.393582888
346	6	513	293	2	0004-0406-0325	173.4444444	162.4444444	221.4444444	99.55555556	HeLaSS16txSS43mNG2_JF549646_DAPI_Well2_Z006	172.3333333	1.284977434	99.88888889	0.996662959	103.8888889	1.563636364
347	6	603	525	2	0004-0516-0354	122.7777778	167.6666667	196.1111111	100.3333333	HeLaSS16txSS43mNG2_JF549646_DAPI_Well2_Z006	176.7777778	1.109365179	100.2777778	1.000554017	105	1.596825397
348	6	324	237	2	0004-0406-0325	118.6666667	149.8888889	180.5555556	126.1111111	HeLaSS16txSS43mNG2_JF549646_DAPI_Well2_Z006	172.3333333	1.047711154	99.88888889	1.262513904	103.8888889	1.442780749
349	6	617	505	2	0004-0516-0354	122.4444444	166.3333333	205.2222222	104.4444444	HeLaSS16txSS43mNG2_JF549646_DAPI_Well2_Z006	176.7777778	1.160905091	100.2777778	1.041551247	105	1.584126984
350	6	625	502	2	0004-0516-0354	127.2222222	167.3333333	185.6666667	99.33333333	HeLaSS16txSS43mNG2_JF549646_DAPI_Well2_Z006	176.7777778	1.050282841	100.2777778	0.990581717	105	1.593650794
351	6	618	533	2	0004-0516-0354	124.8888889	354.7777778	337.5555556	100.3333333	HeLaSS16txSS43mNG2_JF549646_DAPI_Well2_Z006	176.7777778	1.909490886	100.2777778	1.000554017	105	3.378835979
352	6	604	529	2	0004-0516-0354	125.8888889	158.3333333	179.8888889	100.8888889	HeLaSS16txSS43mNG2_JF549646_DAPI_Well2_Z006	176.7777778	1.017598994	100.2777778	1.006094183	105	1.507936508
353	6	562	555	2	0004-0516-0354	118.5555556	128.4444444	189.1111111	100	HeLaSS16txSS43mNG2_JF549646_DAPI_Well2_Z006	176.7777778	1.069767442	100.2777778	0.997229917	105	1.223280423
354	7	584	543	2	0004-0516-0354	121.7777778	261.4444444	237.6666667	101	HeLaSS16txSS43mNG2_JF549646_DAPI_Well2_Z006	176.7777778	1.344437461	100.2777778	1.007202216	105	2.48994709
355	7	348	349	2	0004-0406-0325	121.3333333	135.3333333	169.6666667	111.5555556	HeLaSS16txSS43mNG2_JF549646_DAPI_Well2_Z006	172.3333333	0.984526112	99.88888889	1.11679644	103.8888889	1.302673797
356	7	521	543	2	0004-0516-0354	119.7777778	165.1111111	185.5555556	101.4444444	HeLaSS16txSS43mNG2_JF549646_DAPI_Well2_Z006	176.7777778	1.049654305	100.2777778	1.011634349	105	1.572486772
357	7	506	264	2	0004-0406-0325	149.2222222	183.8888889	205.3333333	101.2222222	HeLaSS16txSS43mNG2_JF549646_DAPI_Well2_Z006	172.3333333	1.191489362	99.88888889	1.013348165	103.8888889	1.770053476
358	7	444	417	2	0004-0406-0325	193.7777778	155.2222222	197.1111111	100	HeLaSS16txSS43mNG2_JF549646_DAPI_Well2_Z006	172.3333333	1.143778208	99.88888889	1.001112347	103.8888889	1.494117647
359	8	562	289	2	0004-0516-0354	140	135.5555556	192.4444444	100.7777778	HeLaSS16txSS43mNG2_JF549646_DAPI_Well2_Z006	176.7777778	1.088623507	100.2777778	1.00498615	105	1.291005291
360	8	572	254	2	0004-0516-0354	132.4444444	164.8888889	201.3333333	103.2222222	HeLaSS16txSS43mNG2_JF549646_DAPI_Well2_Z006	176.7777778	1.138906348	100.2777778	1.029362881	105	1.57037037
361	8	555	230	2	0004-0516-0354	132	165.8888889	180.3333333	99	HeLaSS16txSS43mNG2_JF549646_DAPI_Well2_Z006	176.7777778	1.020113136	100.2777778	0.987257618	105	1.57989418
362	9	365	208	2	0004-0406-0325	123.4444444	196.2222222	186.3333333	143.3333333	HeLaSS16txSS43mNG2_JF549646_DAPI_Well2_Z006	172.3333333	1.081237911	99.88888889	1.434927697	103.8888889	1.888770053
363	9	488	449	2	0004-0516-0354	176.2222222	144.1111111	179.3333333	100.7777778	HeLaSS16txSS43mNG2_JF549646_DAPI_Well2_Z006	176.7777778	1.014456317	100.2777778	1.00498615	105	1.372486772
364	9	407	158	2	0004-0406-0325	126.1111111	201.5555556	190.7777778	196.8888889	HeLaSS16txSS43mNG2_JF549646_DAPI_Well2_Z006	172.3333333	1.107027724	99.88888889	1.971078977	103.8888889	1.940106952
365	9	539	517	2	0004-0516-0354	125	172	217	102.8888889	HeLaSS16txSS43mNG2_JF549646_DAPI_Well2_Z006	176.7777778	1.227529855	100.2777778	1.026038781	105	1.638095238
366	9	380	145	2	0004-0406-0325	128.1111111	151.1111111	196.5555556	101.2222222	HeLaSS16txSS43mNG2_JF549646_DAPI_Well2_Z006	172.3333333	1.140554481	99.88888889	1.013348165	103.8888889	1.454545455
367	10	500	459	2	0004-0516-0354	161.1111111	140.2222222	172.5555556	100.8888889	HeLaSS16txSS43mNG2_JF549646_DAPI_Well2_Z006	176.7777778	0.976115651	100.2777778	1.006094183	105	1.335449735
368	10	464	428	2	0004-0406-0325	170	142.2222222	185.8888889	100.4444444	HeLaSS16txSS43mNG2_JF549646_DAPI_Well2_Z006	172.3333333	1.07865893	99.88888889	1.005561735	103.8888889	1.368983957
369	10	365	273	2	0004-0406-0325	128.5555556	130	171.1111111	101.6666667	HeLaSS16txSS43mNG2_JF549646_DAPI_Well2_Z006	172.3333333	0.992907801	99.88888889	1.017797553	103.8888889	1.251336898
370	10	394	189	2	0004-0406-0325	128.4444444	129.5555556	182.8888889	102.6666667	HeLaSS16txSS43mNG2_JF549646_DAPI_Well2_Z006	172.3333333	1.061250806	99.88888889	1.027808676	103.8888889	1.247058824
371	11	560	479	2	0004-0516-0354	137.5555556	180.2222222	220.3333333	102.2222222	HeLaSS16txSS43mNG2_JF549646_DAPI_Well2_Z006	176.7777778	1.246385921	100.2777778	1.019390582	105	1.716402116
372	11	522	479	2	0004-0516-0354	144.3333333	133.8888889	183.8888889	100.5555556	HeLaSS16txSS43mNG2_JF549646_DAPI_Well2_Z006	176.7777778	1.040226273	100.2777778	1.002770083	105	1.275132275
373	11	513	309	2	0004-0516-0354	211.8888889	170.6666667	227.1111111	100.2222222	HeLaSS16txSS43mNG2_JF549646_DAPI_Well2_Z006	176.7777778	1.284726587	100.2777778	0.999445983	105	1.625396825
374	0	469	287	2	HeLaSS16txSS43mNG2_JF549646_DAPI_Well3_Z006	275.2222222	124.2222222	198.6666667	100.4444444	HeLaSS16txSS43mNG2_JF549646_DAPI_Well3_Z006	173.5555556	1.1446863	100.8888889	0.995594714	103.5555556	1.199570815
375	0	521	436	2	HeLaSS16txSS43mNG2_JF549646_DAPI_Well3_Z006	249	129	177.7777778	102.1111111	HeLaSS16txSS43mNG2_JF549646_DAPI_Well3_Z006	173.5555556	1.024327785	100.8888889	1.012114537	103.5555556	1.245708155
376	0	420	329	2	HeLaSS16txSS43mNG2_JF549646_DAPI_Well3_Z006	322.5555556	113.8888889	181.4444444	100.4444444	HeLaSS16txSS43mNG2_JF549646_DAPI_Well3_Z006	173.5555556	1.045454545	100.8888889	0.995594714	103.5555556	1.099785408
377	0	562	328	2	HeLaSS16txSS43mNG2_JF549646_DAPI_Well3_Z006	265.1111111	111.8888889	184.7777778	99.22222222	HeLaSS16txSS43mNG2_JF549646_DAPI_Well3_Z006	173.5555556	1.064660691	100.8888889	0.983480176	103.5555556	1.080472103
378	0	439	302	2	HeLaSS16txSS43mNG2_JF549646_DAPI_Well3_Z006	305.8888889	128.6666667	190.5555556	100.4444444	HeLaSS16txSS43mNG2_JF549646_DAPI_Well3_Z006	173.5555556	1.097951344	100.8888889	0.995594714	103.5555556	1.24248927
379	0	423	443	2	HeLaSS16txSS43mNG2_JF549646_DAPI_Well3_Z006	199.2222222	116.1111111	199.3333333	104.8888889	HeLaSS16txSS43mNG2_JF549646_DAPI_Well3_Z006	173.5555556	1.148527529	100.8888889	1.039647577	103.5555556	1.121244635
380	1	495	423	2	HeLaSS16txSS43mNG2_JF549646_DAPI_Well3_Z006	315.6666667	127	182.3333333	101.4444444	HeLaSS16txSS43mNG2_JF549646_DAPI_Well3_Z006	173.5555556	1.050576184	100.8888889	1.005506608	103.5555556	1.22639485
381	2	467	259	2	HeLaSS16txSS43mNG2_JF549646_DAPI_Well3_Z006	188.3333333	123.3333333	175.8888889	314.6666667	HeLaSS16txSS43mNG2_JF549646_DAPI_Well3_Z006	173.5555556	1.013444302	100.8888889	3.118942731	103.5555556	1.190987124
382	2	545	435	2	HeLaSS16txSS43mNG2_JF549646_DAPI_Well3_Z006	203.8888889	127.6666667	195.8888889	436	HeLaSS16txSS43mNG2_JF549646_DAPI_Well3_Z006	173.5555556	1.128681178	100.8888889	4.321585903	103.5555556	1.232832618
383	3	515	432	2	HeLaSS16txSS43mNG2_JF549646_DAPI_Well3_Z006	243.7777778	129	201.8888889	101.8888889	HeLaSS16txSS43mNG2_JF549646_DAPI_Well3_Z006	173.5555556	1.163252241	100.8888889	1.009911894	103.5555556	1.245708155
384	3	476	417	2	HeLaSS16txSS43mNG2_JF549646_DAPI_Well3_Z006	392.7777778	153.2222222	195.7777778	103.1111111	HeLaSS16txSS43mNG2_JF549646_DAPI_Well3_Z006	173.5555556	1.128040973	100.8888889	1.022026432	103.5555556	1.479613734
385	3	635	373	2	HeLaSS16txSS43mNG2_JF549646_DAPI_Well3_Z006	154.2222222	113.2222222	188	100.6666667	HeLaSS16txSS43mNG2_JF549646_DAPI_Well3_Z006	173.5555556	1.083226633	100.8888889	0.997797357	103.5555556	1.093347639
386	4	601	323	2	HeLaSS16txSS43mNG2_JF549646_DAPI_Well3_Z006	177.7777778	117.2222222	170.8888889	99.22222222	HeLaSS16txSS43mNG2_JF549646_DAPI_Well3_Z006	173.5555556	0.984635083	100.8888889	0.983480176	103.5555556	1.131974249
387	4	626	390	2	HeLaSS16txSS43mNG2_JF549646_DAPI_Well3_Z006	157	142.6666667	204.1111111	101.5555556	HeLaSS16txSS43mNG2_JF549646_DAPI_Well3_Z006	173.5555556	1.176056338	100.8888889	1.00660793	103.5555556	1.377682403
388	4	454	286	2	HeLaSS16txSS43mNG2_JF549646_DAPI_Well3_Z006	243.7777778	143.7777778	192.7777778	102.5555556	HeLaSS16txSS43mNG2_JF549646_DAPI_Well3_Z006	173.5555556	1.110755442	100.8888889	1.016519824	103.5555556	1.388412017
389	4	451	447	2	HeLaSS16txSS43mNG2_JF549646_DAPI_Well3_Z006	191	121.1111111	228.6666667	103.4444444	HeLaSS16txSS43mNG2_JF549646_DAPI_Well3_Z006	173.5555556	1.317541613	100.8888889	1.025330396	103.5555556	1.169527897
390	4	615	373	2	HeLaSS16txSS43mNG2_JF549646_DAPI_Well3_Z006	164.5555556	201.6666667	203	103.2222222	HeLaSS16txSS43mNG2_JF549646_DAPI_Well3_Z006	173.5555556	1.169654289	100.8888889	1.023127753	103.5555556	1.947424893
391	4	574	336	2	HeLaSS16txSS43mNG2_JF549646_DAPI_Well3_Z006	223.1111111	122.3333333	176.5555556	101.6666667	HeLaSS16txSS43mNG2_JF549646_DAPI_Well3_Z006	173.5555556	1.017285531	100.8888889	1.007709251	103.5555556	1.181330472
392	5	418	303	2	HeLaSS16txSS43mNG2_JF549646_DAPI_Well3_Z006	239.4444444	112.5555556	179.5555556	101.5555556	HeLaSS16txSS43mNG2_JF549646_DAPI_Well3_Z006	173.5555556	1.034571063	100.8888889	1.00660793	103.5555556	1.086909871
393	5	493	271	2	HeLaSS16txSS43mNG2_JF549646_DAPI_Well3_Z006	204.6666667	125.2222222	189.3333333	102.5555556	HeLaSS16txSS43mNG2_JF549646_DAPI_Well3_Z006	173.5555556	1.090909091	100.8888889	1.016519824	103.5555556	1.209227468
394	5	428	264	2	HeLaSS16txSS43mNG2_JF549646_DAPI_Well3_Z006	183.6666667	126.2222222	196.2222222	286.5555556	HeLaSS16txSS43mNG2_JF549646_DAPI_Well3_Z006	173.5555556	1.130601793	100.8888889	2.84030837	103.5555556	1.21888412
395	5	435	259	2	HeLaSS16txSS43mNG2_JF549646_DAPI_Well3_Z006	178.2222222	126.4444444	178.3333333	103.1111111	HeLaSS16txSS43mNG2_JF549646_DAPI_Well3_Z006	173.5555556	1.027528809	100.8888889	1.022026432	103.5555556	1.221030043
396	5	549	402	2	HeLaSS16txSS43mNG2_JF549646_DAPI_Well3_Z006	320.1111111	119	175.3333333	264.2222222	HeLaSS16txSS43mNG2_JF549646_DAPI_Well3_Z006	173.5555556	1.010243278	100.8888889	2.618942731	103.5555556	1.149141631
397	6	596	380	2	HeLaSS16txSS43mNG2_JF549646_DAPI_Well3_Z006	172.3333333	166.7777778	182.8888889	102	HeLaSS16txSS43mNG2_JF549646_DAPI_Well3_Z006	173.5555556	1.053777209	100.8888889	1.011013216	103.5555556	1.610515021
398	7	530	298	2	HeLaSS16txSS43mNG2_JF549646_DAPI_Well3_Z006	221.2222222	114.1111111	172.8888889	103.2222222	HeLaSS16txSS43mNG2_JF549646_DAPI_Well3_Z006	173.5555556	0.996158771	100.8888889	1.023127753	103.5555556	1.10193133
399	7	564	327	2	HeLaSS16txSS43mNG2_JF549646_DAPI_Well3_Z006	241.6666667	190.6666667	186.5555556	107.1111111	HeLaSS16txSS43mNG2_JF549646_DAPI_Well3_Z006	173.5555556	1.074903969	100.8888889	1.061674009	103.5555556	1.841201717
400	7	441	247	2	HeLaSS16txSS43mNG2_JF549646_DAPI_Well3_Z006	170.4444444	127.3333333	176.4444444	131.7777778	HeLaSS16txSS43mNG2_JF549646_DAPI_Well3_Z006	173.5555556	1.016645327	100.8888889	1.306167401	103.5555556	1.229613734
401	9	589	328	2	HeLaSS16txSS43mNG2_JF549646_DAPI_Well3_Z006	168.6666667	121.3333333	173.7777778	137.8888889	HeLaSS16txSS43mNG2_JF549646_DAPI_Well3_Z006	173.5555556	1.00128041	100.8888889	1.366740088	103.5555556	1.17167382
402	10	428	402	2	HeLaSS16txSS43mNG2_JF549646_DAPI_Well3_Z006	289	126.6666667	185.1111111	101.4444444	HeLaSS16txSS43mNG2_JF549646_DAPI_Well3_Z006	173.5555556	1.066581306	100.8888889	1.005506608	103.5555556	1.223175966
403	10	444	294	2	HeLaSS16txSS43mNG2_JF549646_DAPI_Well3_Z006	304.7777778	157.5555556	187.7777778	101.5555556	HeLaSS16txSS43mNG2_JF549646_DAPI_Well3_Z006	173.5555556	1.081946223	100.8888889	1.00660793	103.5555556	1.521459227
404	12	476	253	2	HeLaSS16txSS43mNG2_JF549646_DAPI_Well3_Z006	180.2222222	119	176	102.3333333	HeLaSS16txSS43mNG2_JF549646_DAPI_Well3_Z006	173.5555556	1.014084507	100.8888889	1.014317181	103.5555556	1.149141631
405	0	534	381	2	0004-0469-0484	131.5555556	290.7777778	238.3333333	100.2222222	HeLaSS16txSS43mNG2_JF549646_DAPI_Well3_Z007	178	1.338951311	100.8888889	0.99339207	104.2222222	2.789978678
406	0	592	484	2	0004-0707-0432	158.7777778	123.6666667	180.3333333	99.22222222	HeLaSS16txSS43mNG2_JF549646_DAPI_Well3_Z007	168.7777778	1.068466096	100.4444444	0.987831858	104.4444444	1.184042553
407	0	117	233	2	0004-0299-0227	129.2222222	122.2222222	181.2222222	359.4444444	HeLaSS16txSS43mNG2_JF549646_DAPI_Well3_Z007	169.2777778	1.070561208	100.5555556	3.574585635	103.7777778	1.177730193
408	0	421	221	2	0004-0299-0227	154.4444444	125	185.4444444	99.11111111	HeLaSS16txSS43mNG2_JF549646_DAPI_Well3_Z007	169.2777778	1.095503774	100.5555556	0.985635359	103.7777778	1.204496788
409	0	388	298	2	0004-0299-0227	186.5555556	132.8888889	192.4444444	100.4444444	HeLaSS16txSS43mNG2_JF549646_DAPI_Well3_Z007	169.2777778	1.136855924	100.5555556	0.998895028	103.7777778	1.280513919
410	0	539	308	2	0004-0299-0227	127.8888889	129.2222222	193.8888889	279	HeLaSS16txSS43mNG2_JF549646_DAPI_Well3_Z007	169.2777778	1.145388907	100.5555556	2.774585635	103.7777778	1.245182013
411	0	688	322	2	0004-0707-0432	131.7777778	136.5555556	196.8888889	99.33333333	HeLaSS16txSS43mNG2_JF549646_DAPI_Well3_Z007	168.7777778	1.166556945	100.4444444	0.988938053	104.4444444	1.307446809
412	0	554	559	2	0004-0469-0484	210.3333333	140.2222222	200.8888889	101.4444444	HeLaSS16txSS43mNG2_JF549646_DAPI_Well3_Z007	178	1.128589263	100.8888889	1.005506608	104.2222222	1.345415778
413	0	459	315	2	0004-0299-0227	131.6666667	142.5555556	214	101.1111111	HeLaSS16txSS43mNG2_JF549646_DAPI_Well3_Z007	169.2777778	1.264194289	100.5555556	1.005524862	103.7777778	1.37366167
414	0	151	275	2	0004-0299-0227	140.3333333	155.3333333	168.8888889	141.5555556	HeLaSS16txSS43mNG2_JF549646_DAPI_Well3_Z007	169.2777778	0.997702658	100.5555556	1.407734807	103.7777778	1.496788009
415	0	407	226	2	0004-0299-0227	175	162.5555556	193.8888889	107.5555556	HeLaSS16txSS43mNG2_JF549646_DAPI_Well3_Z007	169.2777778	1.145388907	100.5555556	1.06961326	103.7777778	1.566381156
416	0	246	146	2.828427125	0004-0299-0227	171.1111111	159.4444444	170.4444444	136.8888889	HeLaSS16txSS43mNG2_JF549646_DAPI_Well3_Z007	169.2777778	1.006892025	100.5555556	1.361325967	103.7777778	1.53640257
417	0	398	491	2	0004-0469-0484	212.7777778	192.7777778	203.6666667	114.1111111	HeLaSS16txSS43mNG2_JF549646_DAPI_Well3_Z007	178	1.144194757	100.8888889	1.131057269	104.2222222	1.849680171
418	0	480	358	2	0004-0469-0484	132.4444444	202.2222222	195.4444444	102.1111111	HeLaSS16txSS43mNG2_JF549646_DAPI_Well3_Z007	178	1.098002497	100.8888889	1.012114537	104.2222222	1.940298507
419	0	240	155	2	0004-0299-0227	176.8888889	199.5555556	182.3333333	103.2222222	HeLaSS16txSS43mNG2_JF549646_DAPI_Well3_Z007	169.2777778	1.077125041	100.5555556	1.026519337	103.7777778	1.922912206
420	0	631	288	2	0004-0707-0432	123.7777778	222.4444444	196.3333333	100.4444444	HeLaSS16txSS43mNG2_JF549646_DAPI_Well3_Z007	168.7777778	1.163265306	100.4444444	1	104.4444444	2.129787234
421	1	728	447	2	0004-0707-0432	303.7777778	129.2222222	173.5555556	100	HeLaSS16txSS43mNG2_JF549646_DAPI_Well3_Z007	168.7777778	1.028308097	100.4444444	0.995575221	104.4444444	1.237234043
422	1	199	188	2	0004-0299-0227	192.2222222	269.2222222	250	101.7777778	HeLaSS16txSS43mNG2_JF549646_DAPI_Well3_Z007	169.2777778	1.476862488	100.5555556	1.012154696	103.7777778	2.594218415
423	1	138	170	2	0004-0299-0227	129.2222222	258.4444444	211.7777778	101.5555556	HeLaSS16txSS43mNG2_JF549646_DAPI_Well3_Z007	169.2777778	1.251066623	100.5555556	1.009944751	103.7777778	2.490364026
424	1	83	169	2	0004-0299-0227	118.1111111	168.2222222	180.2222222	103.4444444	HeLaSS16txSS43mNG2_JF549646_DAPI_Well3_Z007	169.2777778	1.064653758	100.5555556	1.028729282	103.7777778	1.620985011
425	1	141	234	2	0004-0299-0227	135.4444444	131.3333333	180.6666667	294.4444444	HeLaSS16txSS43mNG2_JF549646_DAPI_Well3_Z007	169.2777778	1.067279291	100.5555556	2.928176796	103.7777778	1.265524625
426	1	678	401	2	0004-0707-0432	163.7777778	147.7777778	194.4444444	100.8888889	HeLaSS16txSS43mNG2_JF549646_DAPI_Well3_Z007	168.7777778	1.152073733	100.4444444	1.004424779	104.4444444	1.414893617
427	1	432	244	2	0004-0299-0227	140.7777778	128	170.1111111	549.5555556	HeLaSS16txSS43mNG2_JF549646_DAPI_Well3_Z007	169.2777778	1.004922875	100.5555556	5.46519337	103.7777778	1.233404711
428	1	163	239	2	0004-0299-0227	155	310.7777778	322.2222222	284.4444444	HeLaSS16txSS43mNG2_JF549646_DAPI_Well3_Z007	169.2777778	1.903511651	100.5555556	2.828729282	103.7777778	2.994646681
429	2	489	289	2	0004-0299-0227	128.5555556	136.3333333	204.6666667	100.5555556	HeLaSS16txSS43mNG2_JF549646_DAPI_Well3_Z007	169.2777778	1.20905809	100.5555556	1	103.7777778	1.313704497
430	2	653	450	2	0004-0707-0432	276.4444444	154	202.5555556	101.1111111	HeLaSS16txSS43mNG2_JF549646_DAPI_Well3_Z007	168.7777778	1.200131666	100.4444444	1.006637168	104.4444444	1.474468085
431	2	482	390	2	0004-0469-0484	130.8888889	258.6666667	242.5555556	104.7777778	HeLaSS16txSS43mNG2_JF549646_DAPI_Well3_Z007	178	1.36267166	100.8888889	1.038546256	104.2222222	2.481876333
432	2	511	271	2	0004-0299-0227	122.4444444	124.1111111	181.1111111	340.2222222	HeLaSS16txSS43mNG2_JF549646_DAPI_Well3_Z007	169.2777778	1.069904824	100.5555556	3.383425414	103.7777778	1.195931478
433	2	605	338	2	0004-0707-0432	126.1111111	157.6666667	174.5555556	99.55555556	HeLaSS16txSS43mNG2_JF549646_DAPI_Well3_Z007	168.7777778	1.034233048	100.4444444	0.991150442	104.4444444	1.509574468
434	2	200	166	2	0004-0299-0227	153.6666667	166.2222222	201.6666667	103	HeLaSS16txSS43mNG2_JF549646_DAPI_Well3_Z007	169.2777778	1.19133574	100.5555556	1.024309392	103.7777778	1.601713062
435	2	465	263	2	0004-0299-0227	128	133.7777778	175	397.8888889	HeLaSS16txSS43mNG2_JF549646_DAPI_Well3_Z007	169.2777778	1.033803741	100.5555556	3.956906077	103.7777778	1.289079229
436	2	92	225	2	0004-0299-0227	123.5555556	147.8888889	179.2222222	100.8888889	HeLaSS16txSS43mNG2_JF549646_DAPI_Well3_Z007	169.2777778	1.058746308	100.5555556	1.003314917	103.7777778	1.425053533
437	2	619	274	2	0004-0707-0432	123.2222222	127	175.4444444	99.88888889	HeLaSS16txSS43mNG2_JF549646_DAPI_Well3_Z007	168.7777778	1.039499671	100.4444444	0.994469027	104.4444444	1.215957447
438	2	668	310	2	0004-0707-0432	124.1111111	124.6666667	174.2222222	335	HeLaSS16txSS43mNG2_JF549646_DAPI_Well3_Z007	168.7777778	1.032258065	100.4444444	3.335176991	104.4444444	1.193617021
439	2	543	287	2	0004-0299-0227	119.7777778	131	178.1111111	414.7777778	HeLaSS16txSS43mNG2_JF549646_DAPI_Well3_Z007	169.2777778	1.052182475	100.5555556	4.124861878	103.7777778	1.262312634
440	2	671	474	2	0004-0707-0432	360.6666667	155	207.7777778	100.6666667	HeLaSS16txSS43mNG2_JF549646_DAPI_Well3_Z007	168.7777778	1.231073074	100.4444444	1.002212389	104.4444444	1.484042553
441	2	476	552	2	0004-0469-0484	453.4444444	193	222.5555556	102.8888889	HeLaSS16txSS43mNG2_JF549646_DAPI_Well3_Z007	178	1.25031211	100.8888889	1.019823789	104.2222222	1.851812367
442	2	441	546	2	0004-0469-0484	407.2222222	172.3333333	190.3333333	100.8888889	HeLaSS16txSS43mNG2_JF549646_DAPI_Well3_Z007	178	1.06928839	100.8888889	1	104.2222222	1.653518124
443	3	540	278	2	0004-0299-0227	125.7777778	150.5555556	191.5555556	100.1111111	HeLaSS16txSS43mNG2_JF549646_DAPI_Well3_Z007	169.2777778	1.131604857	100.5555556	0.99558011	103.7777778	1.450749465
444	3	132	161	2	0004-0299-0227	126.7777778	173.1111111	179.6666667	127.4444444	HeLaSS16txSS43mNG2_JF549646_DAPI_Well3_Z007	169.2777778	1.061371841	100.5555556	1.267403315	103.7777778	1.668094218
445	3	566	375	2	0004-0707-0432	125.3333333	128	213.2222222	103.5555556	HeLaSS16txSS43mNG2_JF549646_DAPI_Well3_Z007	168.7777778	1.263331139	100.4444444	1.030973451	104.4444444	1.225531915
446	3	754	573	2	0004-0707-0432	144.3333333	192	229.4444444	231.3333333	HeLaSS16txSS43mNG2_JF549646_DAPI_Well3_Z007	168.7777778	1.359447005	100.4444444	2.303097345	104.4444444	1.838297872
447	3	583	451	2	0004-0707-0432	140.4444444	158.7777778	205.3333333	102.4444444	HeLaSS16txSS43mNG2_JF549646_DAPI_Well3_Z007	168.7777778	1.216589862	100.4444444	1.019911504	104.4444444	1.520212766
448	3	506	410	2	0004-0469-0484	129.8888889	131.2222222	195.3333333	99.11111111	HeLaSS16txSS43mNG2_JF549646_DAPI_Well3_Z007	178	1.097378277	100.8888889	0.982378855	104.2222222	1.259061834
449	4	445	233	2	0004-0299-0227	130.2222222	200.8888889	220.2222222	101.1111111	HeLaSS16txSS43mNG2_JF549646_DAPI_Well3_Z007	169.2777778	1.300951756	100.5555556	1.005524862	103.7777778	1.935760171
450	4	504	320	2	0004-0299-0227	123.3333333	197.4444444	246.1111111	441.7777778	HeLaSS16txSS43mNG2_JF549646_DAPI_Well3_Z007	169.2777778	1.453889071	100.5555556	4.393370166	103.7777778	1.902569593
451	4	401	494	2	0004-0469-0484	263	134.1111111	176.4444444	104.3333333	HeLaSS16txSS43mNG2_JF549646_DAPI_Well3_Z007	178	0.991260924	100.8888889	1.034140969	104.2222222	1.286780384
452	4	475	271	2	0004-0299-0227	121.5555556	125.6666667	180.7777778	101.4444444	HeLaSS16txSS43mNG2_JF549646_DAPI_Well3_Z007	169.2777778	1.067935674	100.5555556	1.008839779	103.7777778	1.210920771
453	4	382	215	2	0004-0299-0227	229.3333333	267.7777778	280.1111111	108.6666667	HeLaSS16txSS43mNG2_JF549646_DAPI_Well3_Z007	169.2777778	1.65474237	100.5555556	1.080662983	103.7777778	2.580299786
454	4	823	533	2	0004-0707-0432	131.4444444	143.2222222	180.3333333	99.11111111	HeLaSS16txSS43mNG2_JF549646_DAPI_Well3_Z007	168.7777778	1.068466096	100.4444444	0.986725664	104.4444444	1.371276596
455	4	747	571	2	0004-0707-0432	151.4444444	150.8888889	161.6666667	101.4444444	HeLaSS16txSS43mNG2_JF549646_DAPI_Well3_Z007	168.7777778	0.957867018	100.4444444	1.009955752	104.4444444	1.444680851
456	4	704	449	2	0004-0707-0432	363	157.3333333	205.8888889	100.6666667	HeLaSS16txSS43mNG2_JF549646_DAPI_Well3_Z007	168.7777778	1.219881501	100.4444444	1.002212389	104.4444444	1.506382979
457	4	533	395	2	0004-0469-0484	130.1111111	191.5555556	234.4444444	104.6666667	HeLaSS16txSS43mNG2_JF549646_DAPI_Well3_Z007	178	1.31710362	100.8888889	1.037444934	104.2222222	1.837953092
458	4	178	193	2	0004-0299-0227	147.5555556	175.6666667	189.3333333	102.1111111	HeLaSS16txSS43mNG2_JF549646_DAPI_Well3_Z007	169.2777778	1.118477191	100.5555556	1.015469613	103.7777778	1.692719486
459	4	706	502	2	0004-0707-0432	324.2222222	175.2222222	173.8888889	101.7777778	HeLaSS16txSS43mNG2_JF549646_DAPI_Well3_Z007	168.7777778	1.030283081	100.4444444	1.013274336	104.4444444	1.677659574
460	5	745	537	2	0004-0707-0432	274.6666667	152.1111111	171.7777778	100.3333333	HeLaSS16txSS43mNG2_JF549646_DAPI_Well3_Z007	168.7777778	1.017774852	100.4444444	0.998893805	104.4444444	1.456382979
461	5	726	428	2	0004-0707-0432	278.3333333	177.4444444	181.2222222	101	HeLaSS16txSS43mNG2_JF549646_DAPI_Well3_Z007	168.7777778	1.073732719	100.4444444	1.005530973	104.4444444	1.69893617
462	5	129	160	2	0004-0299-0227	119.7777778	131	164	102.7777778	HeLaSS16txSS43mNG2_JF549646_DAPI_Well3_Z007	169.2777778	0.968821792	100.5555556	1.022099448	103.7777778	1.262312634
463	5	482	250	2	0004-0299-0227	124.4444444	128.3333333	199	100.5555556	HeLaSS16txSS43mNG2_JF549646_DAPI_Well3_Z007	169.2777778	1.17558254	100.5555556	1	103.7777778	1.236616702
464	5	529	570	2	0004-0469-0484	268.5555556	157.8888889	247.4444444	101.5555556	HeLaSS16txSS43mNG2_JF549646_DAPI_Well3_Z007	178	1.390137328	100.8888889	1.00660793	104.2222222	1.514925373
465	5	741	496	2	0004-0707-0432	371.2222222	131	205	101.8888889	HeLaSS16txSS43mNG2_JF549646_DAPI_Well3_Z007	168.7777778	1.214614878	100.4444444	1.014380531	104.4444444	1.254255319
466	5	656	490	2	0004-0707-0432	356.6666667	154.3333333	198.4444444	100.2222222	HeLaSS16txSS43mNG2_JF549646_DAPI_Well3_Z007	168.7777778	1.175773535	100.4444444	0.997787611	104.4444444	1.477659574
467	5	457	253	2	0004-0299-0227	125.7777778	147.5555556	190	100.2222222	HeLaSS16txSS43mNG2_JF549646_DAPI_Well3_Z007	169.2777778	1.122415491	100.5555556	0.996685083	103.7777778	1.421841542
468	6	773	569	2	0004-0707-0432	132.4444444	162.4444444	196.2222222	100.6666667	HeLaSS16txSS43mNG2_JF549646_DAPI_Well3_Z007	168.7777778	1.162606978	100.4444444	1.002212389	104.4444444	1.555319149
469	6	407	238	2	0004-0299-0227	147.1111111	130.1111111	185.8888889	100.5555556	HeLaSS16txSS43mNG2_JF549646_DAPI_Well3_Z007	169.2777778	1.098129308	100.5555556	1	103.7777778	1.253747323
470	6	177	210	2	0004-0299-0227	157.1111111	209.8888889	217.4444444	102.7777778	HeLaSS16txSS43mNG2_JF549646_DAPI_Well3_Z007	169.2777778	1.284542173	100.5555556	1.022099448	103.7777778	2.02248394
471	6	639	418	2	0004-0707-0432	144.8888889	206.8888889	232.7777778	101.2222222	HeLaSS16txSS43mNG2_JF549646_DAPI_Well3_Z007	168.7777778	1.37919684	100.4444444	1.007743363	104.4444444	1.980851064
472	6	415	256	2	0004-0299-0227	142.3333333	135.8888889	194.4444444	102.1111111	HeLaSS16txSS43mNG2_JF549646_DAPI_Well3_Z007	169.2777778	1.148670824	100.5555556	1.015469613	103.7777778	1.309421842
473	6	198	274	2	0004-0299-0227	213.1111111	146.7777778	165.7777778	102.4444444	HeLaSS16txSS43mNG2_JF549646_DAPI_Well3_Z007	169.2777778	0.979323925	100.5555556	1.01878453	103.7777778	1.414346895
474	6	500	421	2	0004-0469-0484	134.4444444	190.4444444	226.8888889	100.4444444	HeLaSS16txSS43mNG2_JF549646_DAPI_Well3_Z007	178	1.274656679	100.8888889	0.995594714	104.2222222	1.827292111
475	7	509	291	2	0004-0299-0227	120.8888889	165.4444444	180.3333333	102.1111111	HeLaSS16txSS43mNG2_JF549646_DAPI_Well3_Z007	169.2777778	1.065310141	100.5555556	1.015469613	103.7777778	1.594218415
476	7	615	361	2	0004-0707-0432	124.7777778	123.4444444	176.6666667	176.6666667	HeLaSS16txSS43mNG2_JF549646_DAPI_Well3_Z007	168.7777778	1.046741277	100.4444444	1.758849558	104.4444444	1.181914894
477	7	458	564	2	0004-0469-0484	444.5555556	156.3333333	187.6666667	102	HeLaSS16txSS43mNG2_JF549646_DAPI_Well3_Z007	178	1.054307116	100.8888889	1.011013216	104.2222222	1.5
478	7	405	293	2	0004-0299-0227	141.3333333	272.1111111	215.5555556	101.7777778	HeLaSS16txSS43mNG2_JF549646_DAPI_Well3_Z007	169.2777778	1.273383656	100.5555556	1.012154696	103.7777778	2.622055675
479	7	564	493	2	0004-0469-0484	141.7777778	143.4444444	195.1111111	103.3333333	HeLaSS16txSS43mNG2_JF549646_DAPI_Well3_Z007	178	1.096129838	100.8888889	1.024229075	104.2222222	1.376332623
480	7	696	526	2	0004-0707-0432	342.3333333	160.4444444	192.2222222	101.3333333	HeLaSS16txSS43mNG2_JF549646_DAPI_Well3_Z007	168.7777778	1.138907176	100.4444444	1.008849558	104.4444444	1.536170213
481	8	497	425	2	0004-0469-0484	134.3333333	147.5555556	189	98.77777778	HeLaSS16txSS43mNG2_JF549646_DAPI_Well3_Z007	178	1.061797753	100.8888889	0.97907489	104.2222222	1.415778252
482	8	410	302	2	0004-0299-0227	132.5555556	146.5555556	169	101.6666667	HeLaSS16txSS43mNG2_JF549646_DAPI_Well3_Z007	169.2777778	0.998359042	100.5555556	1.011049724	103.7777778	1.412205567
483	8	778	553	2	0004-0707-0432	135.1111111	155.5555556	180.6666667	117.7777778	HeLaSS16txSS43mNG2_JF549646_DAPI_Well3_Z007	168.7777778	1.07044108	100.4444444	1.172566372	104.4444444	1.489361702
484	9	228	164	2	0004-0299-0227	181.7777778	166.2222222	188.1111111	104.6666667	HeLaSS16txSS43mNG2_JF549646_DAPI_Well3_Z007	169.2777778	1.111256974	100.5555556	1.040883978	103.7777778	1.601713062
485	9	412	247	2	0004-0299-0227	152.4444444	156	201.7777778	102.3333333	HeLaSS16txSS43mNG2_JF549646_DAPI_Well3_Z007	169.2777778	1.191992123	100.5555556	1.017679558	103.7777778	1.503211991
486	9	466	447	2	0004-0469-0484	144.6666667	173.2222222	198.3333333	102.5555556	HeLaSS16txSS43mNG2_JF549646_DAPI_Well3_Z007	178	1.11423221	100.8888889	1.016519824	104.2222222	1.662046908
487	9	148	199	2	0004-0299-0227	124.7777778	184.2222222	179.2222222	103.8888889	HeLaSS16txSS43mNG2_JF549646_DAPI_Well3_Z007	169.2777778	1.058746308	100.5555556	1.033149171	103.7777778	1.7751606
488	9	418	223	2	0004-0299-0227	139.6666667	217.6666667	230.7777778	100.2222222	HeLaSS16txSS43mNG2_JF549646_DAPI_Well3_Z007	169.2777778	1.363308172	100.5555556	0.996685083	103.7777778	2.097430407
489	10	379	563	2	0004-0469-0484	170.7777778	191.4444444	212.3333333	99.55555556	HeLaSS16txSS43mNG2_JF549646_DAPI_Well3_Z007	178	1.192883895	100.8888889	0.986784141	104.2222222	1.836886994
490	10	570	469	2	0004-0707-0432	133.1111111	166.4444444	207.7777778	101.7777778	HeLaSS16txSS43mNG2_JF549646_DAPI_Well3_Z007	168.7777778	1.231073074	100.4444444	1.013274336	104.4444444	1.593617021
491	10	728	446	2	0004-0707-0432	333.1111111	148.4444444	187.7777778	101.8888889	HeLaSS16txSS43mNG2_JF549646_DAPI_Well3_Z007	168.7777778	1.112574062	100.4444444	1.014380531	104.4444444	1.421276596
492	11	479	520	2	0004-0469-0484	396.8888889	141.1111111	186	101.2222222	HeLaSS16txSS43mNG2_JF549646_DAPI_Well3_Z007	178	1.04494382	100.8888889	1.003303965	104.2222222	1.353944563
493	11	702	517	2	0004-0707-0432	347.1111111	140.7777778	182.5555556	101.6666667	HeLaSS16txSS43mNG2_JF549646_DAPI_Well3_Z007	168.7777778	1.081632653	100.4444444	1.012168142	104.4444444	1.34787234
494	12	743	510	2	0004-0707-0432	342.4444444	140.7777778	178.6666667	101.4444444	HeLaSS16txSS43mNG2_JF549646_DAPI_Well3_Z007	168.7777778	1.058591178	100.4444444	1.009955752	104.4444444	1.34787234
495	12	672	412	2	0004-0707-0432	177.3333333	156.6666667	193.3333333	99.88888889	HeLaSS16txSS43mNG2_JF549646_DAPI_Well3_Z007	168.7777778	1.145490454	100.4444444	0.994469027	104.4444444	1.5
496	13	653	426	2	0004-0707-0432	197.8888889	134.3333333	188.3333333	101.1111111	HeLaSS16txSS43mNG2_JF549646_DAPI_Well3_Z007	168.7777778	1.115865701	100.4444444	1.006637168	104.4444444	1.286170213
497	14	444	505	2	0004-0469-0484	353	149.6666667	180.1111111	101.3333333	HeLaSS16txSS43mNG2_JF549646_DAPI_Well3_Z007	178	1.011860175	100.8888889	1.004405286	104.2222222	1.436034115
498	14	635	468	2	0004-0707-0432	232.6666667	155	178.5555556	98.33333333	HeLaSS16txSS43mNG2_JF549646_DAPI_Well3_Z007	168.7777778	1.057932851	100.4444444	0.978982301	104.4444444	1.484042553
499	14	487	550	2	0004-0469-0484	392.1111111	150.4444444	185.5555556	102.2222222	HeLaSS16txSS43mNG2_JF549646_DAPI_Well3_Z007	178	1.042446941	100.8888889	1.013215859	104.2222222	1.443496802
500	14	442	521	2	0004-0469-0484	368.6666667	144.6666667	197.2222222	100.2222222	HeLaSS16txSS43mNG2_JF549646_DAPI_Well3_Z007	178	1.107990012	100.8888889	0.99339207	104.2222222	1.388059701
501	0	348	299	2	0004-0464-0390	157.5555556	120.2222222	178.4444444	135.2222222	HeLaSS16txSS43mNG2_JF549646_DAPI_Well2_Z007	176.5555556	1.010698553	101.3333333	1.334429825	104	1.155982906
502	0	459	272	2.828427125	0004-0464-0390	159.1111111	215	212	104.2222222	HeLaSS16txSS43mNG2_JF549646_DAPI_Well2_Z007	176.5555556	1.200755192	101.3333333	1.028508772	104	2.067307692
503	0	426	488	2.828427125	0004-0464-0390	165.7777778	203.6666667	248.4444444	103.4444444	HeLaSS16txSS43mNG2_JF549646_DAPI_Well2_Z007	176.5555556	1.407174323	101.3333333	1.020833333	104	1.958333333
504	0	594	371	2	0004-0464-0390	163.8888889	130.8888889	185.7777778	102.7777778	HeLaSS16txSS43mNG2_JF549646_DAPI_Well2_Z007	176.5555556	1.05223411	101.3333333	1.014254386	104	1.258547009
505	0	448	469	2.828427125	0004-0464-0390	209.7777778	179.1111111	210.8888889	536.7777778	HeLaSS16txSS43mNG2_JF549646_DAPI_Well2_Z007	176.5555556	1.194461926	101.3333333	5.297149123	104	1.722222222
506	1	373	417	2	0004-0464-0390	201.5555556	121.5555556	185.6666667	249	HeLaSS16txSS43mNG2_JF549646_DAPI_Well2_Z007	176.5555556	1.051604783	101.3333333	2.457236842	104	1.168803419
507	1	373	371	2	0004-0464-0390	278.4444444	238.4444444	225.4444444	103.5555556	HeLaSS16txSS43mNG2_JF549646_DAPI_Well2_Z007	176.5555556	1.276903713	101.3333333	1.021929825	104	2.292735043
508	1	610	571	2	0011-0661-0476	142.1111111	130.7777778	187.6666667	100.4444444	HeLaSS16txSS43mNG2_JF549646_DAPI_Well2_Z007	172.8888889	1.085475578	100.7777778	0.996692393	103.6666667	1.261521972
509	1	410	491	2	0004-0464-0390	156	150.4444444	217.3333333	158.6666667	HeLaSS16txSS43mNG2_JF549646_DAPI_Well2_Z007	176.5555556	1.23096287	101.3333333	1.565789474	104	1.446581197
510	1	383	404	2	0004-0464-0390	243	184.7777778	211.6666667	104	HeLaSS16txSS43mNG2_JF549646_DAPI_Well2_Z007	176.5555556	1.198867212	101.3333333	1.026315789	104	1.776709402
511	1	423	479	2	0004-0464-0390	177.8888889	122	184.5555556	289.5555556	HeLaSS16txSS43mNG2_JF549646_DAPI_Well2_Z007	176.5555556	1.045311517	101.3333333	2.85745614	104	1.173076923
512	2	435	465	2	0004-0464-0390	223.3333333	232.8888889	209.8888889	103.6666667	HeLaSS16txSS43mNG2_JF549646_DAPI_Well2_Z007	176.5555556	1.188797986	101.3333333	1.023026316	104	2.239316239
513	2	649	542	2	0011-0661-0476	160.7777778	135.2222222	187	100.4444444	HeLaSS16txSS43mNG2_JF549646_DAPI_Well2_Z007	172.8888889	1.081619537	100.7777778	0.996692393	103.6666667	1.304394427
514	3	761	392	2	0011-0661-0476	176.8888889	118.1111111	165.6666667	541	HeLaSS16txSS43mNG2_JF549646_DAPI_Well2_Z007	172.8888889	0.958226221	100.7777778	5.368246968	103.6666667	1.139335477
515	3	579	519	2	0011-0661-0476	144.4444444	117.7777778	180	100.5555556	HeLaSS16txSS43mNG2_JF549646_DAPI_Well2_Z007	172.8888889	1.041131105	100.7777778	0.997794928	103.6666667	1.136120043
516	3	562	345	2	0004-0464-0390	145.7777778	164.5555556	189.2222222	232.3333333	HeLaSS16txSS43mNG2_JF549646_DAPI_Well2_Z007	176.5555556	1.071743235	101.3333333	2.292763158	104	1.582264957
517	3	562	347	2	0004-0464-0390	151.2222222	161.2222222	188.5555556	207.3333333	HeLaSS16txSS43mNG2_JF549646_DAPI_Well2_Z007	176.5555556	1.067967275	101.3333333	2.046052632	104	1.550213675
518	3	632	522	2	0011-0661-0476	173.2222222	163.5555556	208.5555556	101.7777778	HeLaSS16txSS43mNG2_JF549646_DAPI_Well2_Z007	172.8888889	1.206298201	100.7777778	1.009922822	103.6666667	1.577706324
519	4	363	332	2	0004-0464-0390	204.1111111	170	192.5555556	511.6666667	HeLaSS16txSS43mNG2_JF549646_DAPI_Well2_Z007	176.5555556	1.090623033	101.3333333	5.049342105	104	1.634615385
520	4	394	426	2	0004-0464-0390	200.7777778	192.7777778	226.1111111	104.6666667	HeLaSS16txSS43mNG2_JF549646_DAPI_Well2_Z007	176.5555556	1.280679673	101.3333333	1.032894737	104	1.853632479
521	4	492	297	2	0004-0464-0390	166.7777778	123.7777778	179.5555556	287.6666667	HeLaSS16txSS43mNG2_JF549646_DAPI_Well2_Z007	176.5555556	1.016991819	101.3333333	2.838815789	104	1.19017094
522	5	544	390	2	0004-0464-0390	166.4444444	195.5555556	183.2222222	110	HeLaSS16txSS43mNG2_JF549646_DAPI_Well2_Z007	176.5555556	1.037759597	101.3333333	1.085526316	104	1.88034188
523	5	396	277	2	0004-0464-0390	151.2222222	150.3333333	179.8888889	193	HeLaSS16txSS43mNG2_JF549646_DAPI_Well2_Z007	176.5555556	1.018879799	101.3333333	1.904605263	104	1.445512821
524	5	448	273	2	0004-0464-0390	146	126.7777778	180.3333333	363.6666667	HeLaSS16txSS43mNG2_JF549646_DAPI_Well2_Z007	176.5555556	1.021397105	101.3333333	3.588815789	104	1.219017094
525	6	407	282	2	0004-0464-0390	153.8888889	263.1111111	229.5555556	102.8888889	HeLaSS16txSS43mNG2_JF549646_DAPI_Well2_Z007	176.5555556	1.300188798	101.3333333	1.015350877	104	2.52991453
526	6	361	405	2	0004-0464-0390	191.2222222	143.3333333	178.3333333	168.7777778	HeLaSS16txSS43mNG2_JF549646_DAPI_Well2_Z007	176.5555556	1.010069226	101.3333333	1.665570175	104	1.378205128
527	7	359	396	2	0004-0464-0390	235.7777778	191.6666667	199	108.2222222	HeLaSS16txSS43mNG2_JF549646_DAPI_Well2_Z007	176.5555556	1.127123977	101.3333333	1.067982456	104	1.842948718
528	8	586	559	2	0011-0661-0476	131.4444444	127.4444444	176.3333333	127.6666667	HeLaSS16txSS43mNG2_JF549646_DAPI_Well2_Z007	172.8888889	1.019922879	100.7777778	1.266813671	103.6666667	1.229367631
529	8	582	562	2.828427125	0011-0661-0476	131.2222222	132.8888889	185.6666667	145.5555556	HeLaSS16txSS43mNG2_JF549646_DAPI_Well2_Z007	172.8888889	1.073907455	100.7777778	1.44432194	103.6666667	1.281886388
530	10	395	285	2	0004-0464-0390	143.5555556	141.2222222	170.1111111	104.1111111	HeLaSS16txSS43mNG2_JF549646_DAPI_Well2_Z007	176.5555556	0.963499056	101.3333333	1.027412281	104	1.357905983
531	10	484	283	2	0004-0464-0390	153.3333333	223.5555556	236	104.5555556	HeLaSS16txSS43mNG2_JF549646_DAPI_Well2_Z007	176.5555556	1.336689742	101.3333333	1.031798246	104	2.14957265
532	12	430	275	2	0004-0464-0390	137.1111111	128.3333333	176	125.5555556	HeLaSS16txSS43mNG2_JF549646_DAPI_Well2_Z007	176.5555556	0.996853367	101.3333333	1.239035088	104	1.233974359
533	12	712	514	2	0011-0661-0476	265.7777778	175.2222222	181.1111111	101.6666667	HeLaSS16txSS43mNG2_JF549646_DAPI_Well2_Z007	172.8888889	1.047557841	100.7777778	1.008820287	103.6666667	1.690246517
534	12	759	446	2	0011-0661-0476	281.5555556	163.1111111	191.1111111	101.3333333	HeLaSS16txSS43mNG2_JF549646_DAPI_Well2_Z007	172.8888889	1.105398458	100.7777778	1.005512679	103.6666667	1.573419078
535	13	427	268	2	0004-0464-0390	140.3333333	185.8888889	212.5555556	105.4444444	HeLaSS16txSS43mNG2_JF549646_DAPI_Well2_Z007	176.5555556	1.203901825	101.3333333	1.040570175	104	1.787393162
536	14	412	439	2	0004-0464-0390	236.1111111	167.7777778	184.7777778	106.3333333	HeLaSS16txSS43mNG2_JF549646_DAPI_Well2_Z007	176.5555556	1.04657017	101.3333333	1.049342105	104	1.613247863
537	0	550	376	2	0015-0432-0258	210	161.2222222	211.2222222	108.1111111	HeLaSS16txSS43mNG2_JF549646_DAPI_Well3_Z005	174.1111111	1.213146139	100.4444444	1.076327434	104.5555556	1.541976621
538	0	467	478	2	0015-0405-0414	207	127.3333333	194.1111111	101.1111111	HeLaSS16txSS43mNG2_JF549646_DAPI_Well3_Z005	175.5555556	1.105696203	100.7777778	1.003307607	104.2777778	1.221097496
539	0	353	480	2	0015-0405-0414	341.4444444	129.5555556	211	98.88888889	HeLaSS16txSS43mNG2_JF549646_DAPI_Well3_Z005	175.5555556	1.201898734	100.7777778	0.981256891	104.2777778	1.242408098
540	0	382	192	2.828427125	0015-0432-0258	211.6666667	194	210	118.6666667	HeLaSS16txSS43mNG2_JF549646_DAPI_Well3_Z005	174.1111111	1.206126356	100.4444444	1.181415929	104.5555556	1.855472901
541	0	315	183	2.828427125	0015-0432-0258	188.4444444	194.3333333	229.8888889	100.5555556	HeLaSS16txSS43mNG2_JF549646_DAPI_Well3_Z005	174.1111111	1.320357371	100.4444444	1.001106195	104.5555556	1.858660999
542	0	421	230	2.828427125	0015-0432-0258	395.7777778	175.7777778	187.6666667	115	HeLaSS16txSS43mNG2_JF549646_DAPI_Well3_Z005	174.1111111	1.077855775	100.4444444	1.144911504	104.5555556	1.681190223
543	0	569	368	2	0015-0432-0258	198.7777778	139.1111111	203.7777778	101.5555556	HeLaSS16txSS43mNG2_JF549646_DAPI_Well3_Z005	174.1111111	1.170389279	100.4444444	1.011061947	104.5555556	1.330499469
544	0	480	148	2	0015-0432-0258	179.8888889	178.1111111	202.1111111	100.7777778	HeLaSS16txSS43mNG2_JF549646_DAPI_Well3_Z005	174.1111111	1.160816847	100.4444444	1.003318584	104.5555556	1.703506908
545	0	552	308	2	0015-0432-0258	277.7777778	203.6666667	195.3333333	100.7777778	HeLaSS16txSS43mNG2_JF549646_DAPI_Well3_Z005	174.1111111	1.12188896	100.4444444	1.003318584	104.5555556	1.947927736
546	0	550	335	2	0015-0432-0258	264.5555556	134	181	149.2222222	HeLaSS16txSS43mNG2_JF549646_DAPI_Well3_Z005	174.1111111	1.03956605	100.4444444	1.485619469	104.5555556	1.281615303
547	0	438	526	2	0015-0405-0414	190.8888889	121.4444444	193.4444444	105.1111111	HeLaSS16txSS43mNG2_JF549646_DAPI_Well3_Z005	175.5555556	1.101898734	100.7777778	1.042998897	104.2777778	1.164624401
548	0	328	344	2	0015-0405-0414	304	128.6666667	182.6666667	100.1111111	HeLaSS16txSS43mNG2_JF549646_DAPI_Well3_Z005	175.5555556	1.040506329	100.7777778	0.993384785	104.2777778	1.233883857
549	0	401	195	2.828427125	0015-0432-0258	245.6666667	156.5555556	205.5555556	102.4444444	HeLaSS16txSS43mNG2_JF549646_DAPI_Well3_Z005	174.1111111	1.180599872	100.4444444	1.019911504	104.5555556	1.497343252
550	0	375	244	2	0015-0432-0258	327.7777778	124.5555556	185	101.3333333	HeLaSS16txSS43mNG2_JF549646_DAPI_Well3_Z005	174.1111111	1.062539885	100.4444444	1.008849558	104.5555556	1.191285866
551	0	564	161	2.828427125	0015-0432-0258	160.1111111	167.6666667	180.6666667	120.1111111	HeLaSS16txSS43mNG2_JF549646_DAPI_Well3_Z005	174.1111111	1.037651563	100.4444444	1.19579646	104.5555556	1.603613177
552	0	299	385	2	0015-0405-0414	362.2222222	257.2222222	212.5555556	102	HeLaSS16txSS43mNG2_JF549646_DAPI_Well3_Z005	175.5555556	1.210759494	100.7777778	1.012127894	104.2777778	2.466702184
553	0	347	162	2	0015-0432-0258	180.3333333	155.1111111	183.5555556	100.2222222	HeLaSS16txSS43mNG2_JF549646_DAPI_Well3_Z005	174.1111111	1.054243778	100.4444444	0.997787611	104.5555556	1.483528162
554	0	319	344	2	0015-0405-0414	285.4444444	164.1111111	178.8888889	99.22222222	HeLaSS16txSS43mNG2_JF549646_DAPI_Well3_Z005	175.5555556	1.018987342	100.7777778	0.984564498	104.2777778	1.57378796
555	0	386	221	2.828427125	0015-0432-0258	268.8888889	264.6666667	207.2222222	148.2222222	HeLaSS16txSS43mNG2_JF549646_DAPI_Well3_Z005	174.1111111	1.190172304	100.4444444	1.475663717	104.5555556	2.531349628
556	1	506	449	2	0015-0405-0414	203.2222222	180.5555556	204.2222222	102.2222222	HeLaSS16txSS43mNG2_JF549646_DAPI_Well3_Z005	175.5555556	1.163291139	100.7777778	1.014332966	104.2777778	1.731486414
557	1	349	247	2	0015-0432-0258	231.6666667	130.4444444	188	232.5555556	HeLaSS16txSS43mNG2_JF549646_DAPI_Well3_Z005	174.1111111	1.079770262	100.4444444	2.315265487	104.5555556	1.247608927
558	1	315	354	2	0015-0405-0414	303.2222222	145	177	285	HeLaSS16txSS43mNG2_JF549646_DAPI_Well3_Z005	175.5555556	1.008227848	100.7777778	2.82800441	104.2777778	1.390516782
559	1	482	345	2	0015-0432-0258	393.5555556	133.3333333	191.6666667	101	HeLaSS16txSS43mNG2_JF549646_DAPI_Well3_Z005	174.1111111	1.100829611	100.4444444	1.005530973	104.5555556	1.275239107
560	1	567	169	2	0015-0432-0258	163.2222222	143.8888889	182	105.8888889	HeLaSS16txSS43mNG2_JF549646_DAPI_Well3_Z005	174.1111111	1.045309509	100.4444444	1.05420354	104.5555556	1.376195537
561	1	479	374	2	0015-0405-0414	298.8888889	132.1111111	190.6666667	101.8888889	HeLaSS16txSS43mNG2_JF549646_DAPI_Well3_Z005	175.5555556	1.086075949	100.7777778	1.011025358	104.2777778	1.26691529
562	2	569	176	2	0015-0432-0258	158.6666667	147.6666667	172.2222222	100	HeLaSS16txSS43mNG2_JF549646_DAPI_Well3_Z005	174.1111111	0.989151244	100.4444444	0.995575221	104.5555556	1.412327311
563	2	521	341	2	0015-0432-0258	372.1111111	189.8888889	218	101	HeLaSS16txSS43mNG2_JF549646_DAPI_Well3_Z005	174.1111111	1.252074027	100.4444444	1.005530973	104.5555556	1.816153029
564	2	470	148	2	0015-0432-0258	179.6666667	173	181.2222222	101.5555556	HeLaSS16txSS43mNG2_JF549646_DAPI_Well3_Z005	174.1111111	1.040842374	100.4444444	1.011061947	104.5555556	1.654622742
565	2	298	379	2	0015-0405-0414	339.8888889	136.5555556	178.3333333	103.2222222	HeLaSS16txSS43mNG2_JF549646_DAPI_Well3_Z005	175.5555556	1.015822785	100.7777778	1.024255788	104.2777778	1.309536494
566	2	547	166	2	0015-0432-0258	166.5555556	125	198.1111111	251.8888889	HeLaSS16txSS43mNG2_JF549646_DAPI_Well3_Z005	174.1111111	1.137843012	100.4444444	2.507743363	104.5555556	1.195536663
567	2	326	183	2	0015-0432-0258	180.1111111	200.4444444	225.3333333	100.7777778	HeLaSS16txSS43mNG2_JF549646_DAPI_Well3_Z005	174.1111111	1.294192725	100.4444444	1.003318584	104.5555556	1.917109458
568	3	470	124	2	0015-0432-0258	161.8888889	191.6666667	209.4444444	101.2222222	HeLaSS16txSS43mNG2_JF549646_DAPI_Well3_Z005	174.1111111	1.202935546	100.4444444	1.007743363	104.5555556	1.833156217
569	3	498	241	2	0015-0432-0258	313.3333333	163.1111111	184.8888889	257.1111111	HeLaSS16txSS43mNG2_JF549646_DAPI_Well3_Z005	174.1111111	1.061901723	100.4444444	2.559734513	104.5555556	1.560042508
570	3	478	362	2	0015-0432-0258	322.5555556	262.3333333	262.8888889	149.1111111	HeLaSS16txSS43mNG2_JF549646_DAPI_Well3_Z005	174.1111111	1.509891512	100.4444444	1.484513274	104.5555556	2.509032944
571	3	424	536	2	0015-0405-0414	182.3333333	142.6666667	197.5555556	102.8888889	HeLaSS16txSS43mNG2_JF549646_DAPI_Well3_Z005	175.5555556	1.125316456	100.7777778	1.020948181	104.2777778	1.36814065
572	3	498	182	2	0015-0432-0258	192	193.7777778	194	101.6666667	HeLaSS16txSS43mNG2_JF549646_DAPI_Well3_Z005	174.1111111	1.114231015	100.4444444	1.012168142	104.5555556	1.853347503
573	3	334	479	2	0015-0405-0414	353.3333333	131.2222222	186.4444444	99.55555556	HeLaSS16txSS43mNG2_JF549646_DAPI_Well3_Z005	175.5555556	1.062025316	100.7777778	0.987872106	104.2777778	1.25839105
574	3	523	166	2	0015-0432-0258	166.7777778	172.1111111	216.7777778	100.1111111	HeLaSS16txSS43mNG2_JF549646_DAPI_Well3_Z005	174.1111111	1.245054244	100.4444444	0.996681416	104.5555556	1.646121148
575	3	429	528	2	0015-0405-0414	182.5555556	236.7777778	202.1111111	684.4444444	HeLaSS16txSS43mNG2_JF549646_DAPI_Well3_Z005	175.5555556	1.151265823	100.7777778	6.791620728	104.2777778	2.270644646
576	3	560	199	2	0015-0432-0258	171.7777778	211.7777778	238.4444444	222.5555556	HeLaSS16txSS43mNG2_JF549646_DAPI_Well3_Z005	174.1111111	1.369495852	100.4444444	2.215707965	104.5555556	2.025504782
577	3	456	158	2	0015-0432-0258	187.5555556	152.8888889	187.4444444	102.7777778	HeLaSS16txSS43mNG2_JF549646_DAPI_Well3_Z005	174.1111111	1.076579451	100.4444444	1.023230088	104.5555556	1.462274176
578	4	550	397	2	0015-0432-0258	176.4444444	154	216.2222222	101.4444444	HeLaSS16txSS43mNG2_JF549646_DAPI_Well3_Z005	174.1111111	1.241863433	100.4444444	1.009955752	104.5555556	1.472901169
579	4	492	396	2	0015-0405-0414	231.4444444	156.1111111	188.5555556	392.7777778	HeLaSS16txSS43mNG2_JF549646_DAPI_Well3_Z005	175.5555556	1.074050633	100.7777778	3.897464168	104.2777778	1.497069792
580	4	370	498	2	0015-0405-0414	225.4444444	131.4444444	183.7777778	103.2222222	HeLaSS16txSS43mNG2_JF549646_DAPI_Well3_Z005	175.5555556	1.046835443	100.7777778	1.024255788	104.2777778	1.26052211
581	4	506	415	2	0015-0405-0414	196.5555556	153.4444444	201.8888889	102	HeLaSS16txSS43mNG2_JF549646_DAPI_Well3_Z005	175.5555556	1.15	100.7777778	1.012127894	104.2777778	1.47149707
582	4	343	206	2	0015-0432-0258	177.4444444	131.2222222	193	100.8888889	HeLaSS16txSS43mNG2_JF549646_DAPI_Well3_Z005	174.1111111	1.108487556	100.4444444	1.004424779	104.5555556	1.255047821
583	4	401	158	2	0015-0432-0258	182.4444444	133.5555556	172.5555556	100	HeLaSS16txSS43mNG2_JF549646_DAPI_Well3_Z005	174.1111111	0.991065731	100.4444444	0.995575221	104.5555556	1.277364506
584	4	553	392	2	0015-0432-0258	175.8888889	139.5555556	190.7777778	100.4444444	HeLaSS16txSS43mNG2_JF549646_DAPI_Well3_Z005	174.1111111	1.095724314	100.4444444	1	104.5555556	1.334750266
585	4	380	232	2	0015-0432-0258	272	142.4444444	192.5555556	99.55555556	HeLaSS16txSS43mNG2_JF549646_DAPI_Well3_Z005	174.1111111	1.105934907	100.4444444	0.991150442	104.5555556	1.362380446
586	4	359	246	2	0015-0432-0258	234.5555556	126.3333333	174	100.6666667	HeLaSS16txSS43mNG2_JF549646_DAPI_Well3_Z005	174.1111111	0.999361838	100.4444444	1.002212389	104.5555556	1.208289054
587	4	322	318	2	0015-0405-0414	212.6666667	361.5555556	243.8888889	101.6666667	HeLaSS16txSS43mNG2_JF549646_DAPI_Well3_Z005	175.5555556	1.389240506	100.7777778	1.008820287	104.2777778	3.467234949
588	4	508	174	2	0015-0432-0258	179.7777778	157.1111111	179.2222222	100.4444444	HeLaSS16txSS43mNG2_JF549646_DAPI_Well3_Z005	174.1111111	1.029355456	100.4444444	1	104.5555556	1.502656748
589	4	503	363	2	0015-0432-0258	253.3333333	162.4444444	223.6666667	100.4444444	HeLaSS16txSS43mNG2_JF549646_DAPI_Well3_Z005	174.1111111	1.284620294	100.4444444	1	104.5555556	1.553666312
590	4	419	204	2	0015-0432-0258	316.7777778	266.7777778	202.3333333	100.8888889	HeLaSS16txSS43mNG2_JF549646_DAPI_Well3_Z005	174.1111111	1.162093172	100.4444444	1.004424779	104.5555556	2.551540914
591	4	428	518	2	0015-0405-0414	182	160.3333333	198.2222222	104.4444444	HeLaSS16txSS43mNG2_JF549646_DAPI_Well3_Z005	175.5555556	1.129113924	100.7777778	1.036383682	104.2777778	1.537559936
592	4	539	174	2	0015-0432-0258	170.2222222	167.8888889	221.7777778	102.4444444	HeLaSS16txSS43mNG2_JF549646_DAPI_Well3_Z005	174.1111111	1.273771538	100.4444444	1.019911504	104.5555556	1.605738576
593	4	353	485	2	0015-0405-0414	301.4444444	168.2222222	185.6666667	100.2222222	HeLaSS16txSS43mNG2_JF549646_DAPI_Well3_Z005	175.5555556	1.057594937	100.7777778	0.994487321	104.2777778	1.613212573
594	4	327	332	2	0015-0405-0414	237.2222222	249.8888889	232.2222222	102.4444444	HeLaSS16txSS43mNG2_JF549646_DAPI_Well3_Z005	175.5555556	1.32278481	100.7777778	1.016538037	104.2777778	2.396377198
595	4	471	186	2	0015-0432-0258	229	173.2222222	185.6666667	100	HeLaSS16txSS43mNG2_JF549646_DAPI_Well3_Z005	174.1111111	1.066368858	100.4444444	0.995575221	104.5555556	1.65674814
596	4	283	153	2	0015-0432-0258	183.2222222	225.4444444	278.1111111	99.77777778	HeLaSS16txSS43mNG2_JF549646_DAPI_Well3_Z005	174.1111111	1.597319719	100.4444444	0.993362832	104.5555556	2.156216791
597	4	511	397	2	0015-0432-0258	202.8888889	195	295.3333333	100.6666667	HeLaSS16txSS43mNG2_JF549646_DAPI_Well3_Z005	174.1111111	1.696234844	100.4444444	1.002212389	104.5555556	1.865037194
598	4	576	256	2	0015-0432-0258	173.3333333	220.5555556	197.3333333	139.2222222	HeLaSS16txSS43mNG2_JF549646_DAPI_Well3_Z005	174.1111111	1.133375877	100.4444444	1.386061947	104.5555556	2.109458023
599	5	592	259	2	0015-0432-0258	161.4444444	124	189	98.44444444	HeLaSS16txSS43mNG2_JF549646_DAPI_Well3_Z005	174.1111111	1.08551372	100.4444444	0.980088496	104.5555556	1.18597237
600	5	478	263	2	0015-0432-0258	537.1111111	179.3333333	207	274.5555556	HeLaSS16txSS43mNG2_JF549646_DAPI_Well3_Z005	174.1111111	1.18889598	100.4444444	2.73340708	104.5555556	1.715196599
601	5	575	287	2	0015-0432-0258	184.2222222	148.2222222	194.2222222	103.1111111	HeLaSS16txSS43mNG2_JF549646_DAPI_Well3_Z005	174.1111111	1.115507339	100.4444444	1.026548673	104.5555556	1.417640808
602	5	365	506	2	0015-0405-0414	230.5555556	166.7777778	212.7777778	101.7777778	HeLaSS16txSS43mNG2_JF549646_DAPI_Well3_Z005	175.5555556	1.212025316	100.7777778	1.009922822	104.2777778	1.599360682
603	5	411	499	2	0015-0405-0414	197.4444444	158.8888889	194.3333333	139.1111111	HeLaSS16txSS43mNG2_JF549646_DAPI_Well3_Z005	175.5555556	1.106962025	100.7777778	1.380374862	104.2777778	1.523708045
604	5	466	128	2	0015-0432-0258	162.5555556	126.7777778	172.6666667	101.4444444	HeLaSS16txSS43mNG2_JF549646_DAPI_Well3_Z005	174.1111111	0.991703893	100.4444444	1.009955752	104.5555556	1.212539851
605	5	405	474	2	0015-0405-0414	227.7777778	153.7777778	198.1111111	136.8888889	HeLaSS16txSS43mNG2_JF549646_DAPI_Well3_Z005	175.5555556	1.128481013	100.7777778	1.358324146	104.2777778	1.47469366
606	5	332	311	2	0015-0405-0414	218.2222222	169.5555556	175.1111111	103	HeLaSS16txSS43mNG2_JF549646_DAPI_Well3_Z005	175.5555556	0.997468354	100.7777778	1.022050717	104.2777778	1.625998934
607	6	382	502	2	0015-0405-0414	207.8888889	249.1111111	219.4444444	161.8888889	HeLaSS16txSS43mNG2_JF549646_DAPI_Well3_Z005	175.5555556	1.25	100.7777778	1.606394708	104.2777778	2.388918487
608	6	288	404	2	0015-0405-0414	355.6666667	146.5555556	195.3333333	106.6666667	HeLaSS16txSS43mNG2_JF549646_DAPI_Well3_Z005	175.5555556	1.112658228	100.7777778	1.058434399	104.2777778	1.405434204
609	6	509	191	2	0015-0432-0258	178.2222222	133	178.1111111	107.1111111	HeLaSS16txSS43mNG2_JF549646_DAPI_Well3_Z005	174.1111111	1.022973835	100.4444444	1.066371681	104.5555556	1.27205101
610	6	415	521	2	0015-0405-0414	173.3333333	187.5555556	207.4444444	325.2222222	HeLaSS16txSS43mNG2_JF549646_DAPI_Well3_Z005	175.5555556	1.18164557	100.7777778	3.227122381	104.2777778	1.798614811
611	6	489	391	2	0015-0405-0414	235	141.6666667	225.3333333	106.6666667	HeLaSS16txSS43mNG2_JF549646_DAPI_Well3_Z005	175.5555556	1.283544304	100.7777778	1.058434399	104.2777778	1.358550879
612	6	526	234	2	0015-0432-0258	212	134.8888889	178.6666667	125.5555556	HeLaSS16txSS43mNG2_JF549646_DAPI_Well3_Z005	174.1111111	1.026164646	100.4444444	1.25	104.5555556	1.290116897
613	6	471	456	2	0015-0405-0414	184.2222222	205.2222222	208.3333333	155.5555556	HeLaSS16txSS43mNG2_JF549646_DAPI_Well3_Z005	175.5555556	1.186708861	100.7777778	1.543550165	104.2777778	1.968034097
614	7	460	481	2	0015-0405-0414	177.4444444	168.8888889	181.3333333	134.5555556	HeLaSS16txSS43mNG2_JF549646_DAPI_Well3_Z005	175.5555556	1.032911392	100.7777778	1.335170893	104.2777778	1.619605754
615	7	376	222	2	0015-0432-0258	213.5555556	128.2222222	176.1111111	102.1111111	HeLaSS16txSS43mNG2_JF549646_DAPI_Well3_Z005	174.1111111	1.011486918	100.4444444	1.01659292	104.5555556	1.226354942
616	7	482	413	2	0015-0405-0414	217.8888889	136	189.2222222	101	HeLaSS16txSS43mNG2_JF549646_DAPI_Well3_Z005	175.5555556	1.077848101	100.7777778	1.002205072	104.2777778	1.304208844
617	7	520	196	2	0015-0432-0258	180	204.3333333	190	100.6666667	HeLaSS16txSS43mNG2_JF549646_DAPI_Well3_Z005	174.1111111	1.091257179	100.4444444	1.002212389	104.5555556	1.954303932
618	7	479	141	2	0015-0432-0258	158.5555556	194.4444444	201.3333333	101.8888889	HeLaSS16txSS43mNG2_JF549646_DAPI_Well3_Z005	174.1111111	1.156349713	100.4444444	1.014380531	104.5555556	1.859723698
619	7	425	180	2	0015-0432-0258	205	147.3333333	188	100.6666667	HeLaSS16txSS43mNG2_JF549646_DAPI_Well3_Z005	174.1111111	1.079770262	100.4444444	1.002212389	104.5555556	1.409139214
620	7	345	338	2	0015-0405-0414	256	158.1111111	185.5555556	107.2222222	HeLaSS16txSS43mNG2_JF549646_DAPI_Well3_Z005	175.5555556	1.056962025	100.7777778	1.063947078	104.2777778	1.516249334
621	7	407	203	2	0015-0432-0258	295.5555556	128.5555556	181.5555556	102.2222222	HeLaSS16txSS43mNG2_JF549646_DAPI_Well3_Z005	174.1111111	1.04275686	100.4444444	1.017699115	104.5555556	1.229543039
622	7	573	259	2	0015-0432-0258	165.1111111	138.6666667	188.2222222	102.1111111	HeLaSS16txSS43mNG2_JF549646_DAPI_Well3_Z005	174.1111111	1.081046586	100.4444444	1.01659292	104.5555556	1.326248672
623	7	340	340	2	0015-0405-0414	250.7777778	220	188.2222222	141.4444444	HeLaSS16txSS43mNG2_JF549646_DAPI_Well3_Z005	175.5555556	1.072151899	100.7777778	1.403528115	104.2777778	2.1097496
624	8	566	257	2	0015-0432-0258	169.5555556	199	194.1111111	141.6666667	HeLaSS16txSS43mNG2_JF549646_DAPI_Well3_Z005	174.1111111	1.114869177	100.4444444	1.41039823	104.5555556	1.903294368
625	8	490	443	2	0015-0405-0414	176.3333333	163.8888889	197.7777778	101.3333333	HeLaSS16txSS43mNG2_JF549646_DAPI_Well3_Z005	175.5555556	1.126582278	100.7777778	1.005512679	104.2777778	1.571656899
626	8	498	228	2	0015-0432-0258	282.1111111	160.7777778	171.8888889	101.1111111	HeLaSS16txSS43mNG2_JF549646_DAPI_Well3_Z005	174.1111111	0.987236758	100.4444444	1.006637168	104.5555556	1.537725824
627	8	455	473	2	0015-0405-0414	188.2222222	173.8888889	208.1111111	101.3333333	HeLaSS16txSS43mNG2_JF549646_DAPI_Well3_Z005	175.5555556	1.185443038	100.7777778	1.005512679	104.2777778	1.667554608
628	8	541	357	2	0015-0432-0258	201.7777778	151.4444444	176.4444444	102.6666667	HeLaSS16txSS43mNG2_JF549646_DAPI_Well3_Z005	174.1111111	1.013401404	100.4444444	1.022123894	104.5555556	1.448459086
629	8	358	287	2	0015-0405-0414	237.2222222	142	192.3333333	102.4444444	HeLaSS16txSS43mNG2_JF549646_DAPI_Well3_Z005	175.5555556	1.09556962	100.7777778	1.016538037	104.2777778	1.361747469
630	9	470	471	2	0015-0405-0414	176.7777778	143	186.3333333	100.4444444	HeLaSS16txSS43mNG2_JF549646_DAPI_Well3_Z005	175.5555556	1.061392405	100.7777778	0.996692393	104.2777778	1.37133724
631	9	493	412	2	0015-0405-0414	183.4444444	155.7777778	209.1111111	100.7777778	HeLaSS16txSS43mNG2_JF549646_DAPI_Well3_Z005	175.5555556	1.191139241	100.7777778	1	104.2777778	1.493873202
632	9	571	243	2	0015-0432-0258	158.1111111	195	194.8888889	138	HeLaSS16txSS43mNG2_JF549646_DAPI_Well3_Z005	174.1111111	1.119336311	100.4444444	1.373893805	104.5555556	1.865037194
633	9	342	330	2	0015-0405-0414	237.1111111	231.8888889	205.4444444	147.7777778	HeLaSS16txSS43mNG2_JF549646_DAPI_Well3_Z005	175.5555556	1.170253165	100.7777778	1.466372657	104.2777778	2.223761321
634	9	429	171	2	0015-0432-0258	176.3333333	192.7777778	181.5555556	112.8888889	HeLaSS16txSS43mNG2_JF549646_DAPI_Well3_Z005	174.1111111	1.04275686	100.4444444	1.123893805	104.5555556	1.843783209
635	9	477	359	2	0015-0432-0258	328.7777778	138	199.5555556	100.4444444	HeLaSS16txSS43mNG2_JF549646_DAPI_Well3_Z005	174.1111111	1.146139119	100.4444444	1	104.5555556	1.319872476
636	9	383	520	2	0015-0405-0414	199.4444444	183.5555556	210.8888889	107.1111111	HeLaSS16txSS43mNG2_JF549646_DAPI_Well3_Z005	175.5555556	1.201265823	100.7777778	1.062844542	104.2777778	1.760255727
637	9	401	500	2	0015-0405-0414	193.8888889	145.5555556	184.5555556	186.4444444	HeLaSS16txSS43mNG2_JF549646_DAPI_Well3_Z005	175.5555556	1.051265823	100.7777778	1.850055127	104.2777778	1.395844433
638	9	528	352	2	0015-0432-0258	258	172.4444444	212.4444444	102.3333333	HeLaSS16txSS43mNG2_JF549646_DAPI_Well3_Z005	174.1111111	1.220165922	100.4444444	1.01880531	104.5555556	1.649309245
639	10	490	157	2	0015-0432-0258	160.4444444	152.7777778	168.8888889	100.3333333	HeLaSS16txSS43mNG2_JF549646_DAPI_Well3_Z005	174.1111111	0.970006382	100.4444444	0.998893805	104.5555556	1.461211477
640	10	316	349	2	0015-0405-0414	269	147.7777778	189.5555556	100	HeLaSS16txSS43mNG2_JF549646_DAPI_Well3_Z005	175.5555556	1.079746835	100.7777778	0.992282249	104.2777778	1.417155035
641	10	399	489	2	0015-0405-0414	216.1111111	128.2222222	204.3333333	221.5555556	HeLaSS16txSS43mNG2_JF549646_DAPI_Well3_Z005	175.5555556	1.163924051	100.7777778	2.19845645	104.2777778	1.229621737
642	10	472	413	2	0015-0405-0414	228.4444444	232.3333333	230.4444444	255.5555556	HeLaSS16txSS43mNG2_JF549646_DAPI_Well3_Z005	175.5555556	1.312658228	100.7777778	2.535832415	104.2777778	2.228023442
643	11	522	200	2	0015-0432-0258	171.5555556	190.7777778	185.4444444	101.1111111	HeLaSS16txSS43mNG2_JF549646_DAPI_Well3_Z005	174.1111111	1.065092534	100.4444444	1.006637168	104.5555556	1.824654623
644	11	455	156	2	0015-0432-0258	159	174.5555556	176.8888889	101.4444444	HeLaSS16txSS43mNG2_JF549646_DAPI_Well3_Z005	174.1111111	1.015954052	100.4444444	1.009955752	104.5555556	1.669500531
645	12	551	209	2	0015-0432-0258	149.6666667	127.2222222	173.3333333	317.5555556	HeLaSS16txSS43mNG2_JF549646_DAPI_Well3_Z005	174.1111111	0.995532865	100.4444444	3.161504425	104.5555556	1.216790648
646	12	494	353	2	0015-0432-0258	344.7777778	135.4444444	179.7777778	99.88888889	HeLaSS16txSS43mNG2_JF549646_DAPI_Well3_Z005	174.1111111	1.032546267	100.4444444	0.994469027	104.5555556	1.295430393
647	12	294	414	2	0015-0405-0414	380.8888889	123.4444444	174.5555556	217.6666667	HeLaSS16txSS43mNG2_JF549646_DAPI_Well3_Z005	175.5555556	0.994303797	100.7777778	2.159867696	104.2777778	1.183803942
648	13	553	299	2	0015-0432-0258	281.4444444	147.2222222	195	98.77777778	HeLaSS16txSS43mNG2_JF549646_DAPI_Well3_Z005	174.1111111	1.119974474	100.4444444	0.98340708	104.5555556	1.408076514
649	13	361	255	2	0015-0432-0258	246	177.2222222	207.7777778	101.1111111	HeLaSS16txSS43mNG2_JF549646_DAPI_Well3_Z005	174.1111111	1.193363114	100.4444444	1.006637168	104.5555556	1.695005313
650	13	384	237	2	0015-0432-0258	296.7777778	156.6666667	188.3333333	101.2222222	HeLaSS16txSS43mNG2_JF549646_DAPI_Well3_Z005	174.1111111	1.081684748	100.4444444	1.007743363	104.5555556	1.498405951
651	13	511	359	2	0015-0432-0258	265.7777778	149	179.6666667	135.4444444	HeLaSS16txSS43mNG2_JF549646_DAPI_Well3_Z005	174.1111111	1.031908105	100.4444444	1.348451327	104.5555556	1.425079702
652	14	502	188	2	0015-0432-0258	177.5555556	153.7777778	192.5555556	103.2222222	HeLaSS16txSS43mNG2_JF549646_DAPI_Well3_Z005	174.1111111	1.105934907	100.4444444	1.027654867	104.5555556	1.47077577
653	14	330	470	2	0015-0405-0414	421.6666667	123.7777778	181.6666667	102.6666667	HeLaSS16txSS43mNG2_JF549646_DAPI_Well3_Z005	175.5555556	1.034810127	100.7777778	1.018743109	104.2777778	1.187000533
654	14	477	351	2	0015-0432-0258	367.6666667	131	187.8888889	99.55555556	HeLaSS16txSS43mNG2_JF549646_DAPI_Well3_Z005	174.1111111	1.0791321	100.4444444	0.991150442	104.5555556	1.252922423
655	14	486	375	2	0015-0405-0414	271.1111111	133.7777778	179.3333333	105.8888889	HeLaSS16txSS43mNG2_JF549646_DAPI_Well3_Z005	175.5555556	1.021518987	100.7777778	1.050716648	104.2777778	1.282898242
656	14	301	431	2	0015-0405-0414	425.3333333	133	175.1111111	100.5555556	HeLaSS16txSS43mNG2_JF549646_DAPI_Well3_Z005	175.5555556	0.997468354	100.7777778	0.997794928	104.2777778	1.275439531
657	14	371	294	2	0015-0432-0258	311.6666667	132.2222222	192.7777778	101.2222222	HeLaSS16txSS43mNG2_JF549646_DAPI_Well3_Z005	174.1111111	1.107211232	100.4444444	1.007743363	104.5555556	1.264612115
658	14	528	218	2.828427125	0015-0432-0258	190.7777778	128.1111111	173.6666667	105.3333333	HeLaSS16txSS43mNG2_JF549646_DAPI_Well3_Z005	174.1111111	0.997447352	100.4444444	1.048672566	104.5555556	1.225292242
659	14	509	344	2	0015-0432-0258	364	152.2222222	187.6666667	99.55555556	HeLaSS16txSS43mNG2_JF549646_DAPI_Well3_Z005	174.1111111	1.077855775	100.4444444	0.991150442	104.5555556	1.455897981
660	0	400	265	2	0004-0500-0412	215	135.4444444	183.2222222	101.2222222	HeLaSS16txSS43mNG2_JF549646_DAPI_Well2_Z005	176.2222222	1.039722573	100.5555556	1.006629834	103.8888889	1.303743316
661	0	389	334	2.828427125	0004-0500-0412	264.8888889	144.1111111	201	102.2222222	HeLaSS16txSS43mNG2_JF549646_DAPI_Well2_Z005	176.2222222	1.140605296	100.5555556	1.016574586	103.8888889	1.387165775
662	1	379	276	2	0004-0500-0412	203.3333333	203.3333333	210.6666667	100.4444444	HeLaSS16txSS43mNG2_JF549646_DAPI_Well2_Z005	176.2222222	1.195460277	100.5555556	0.998895028	103.8888889	1.957219251
663	1	544	442	2	0004-0500-0412	183	139.3333333	191	100.4444444	HeLaSS16txSS43mNG2_JF549646_DAPI_Well2_Z005	176.2222222	1.083858764	100.5555556	0.998895028	103.8888889	1.341176471
664	1	391	282	2	0004-0500-0412	200	181.3333333	194.7777778	193.1111111	HeLaSS16txSS43mNG2_JF549646_DAPI_Well2_Z005	176.2222222	1.105296343	100.5555556	1.920441989	103.8888889	1.745454545
665	1	391	259	2	0004-0500-0412	217.5555556	132.5555556	171.3333333	101.7777778	HeLaSS16txSS43mNG2_JF549646_DAPI_Well2_Z005	176.2222222	0.972257251	100.5555556	1.012154696	103.8888889	1.275935829
666	1	427	121	2	0004-0571-0216	206	167.6666667	177.5555556	102	HeLaSS16txSS43mNG2_JF549646_DAPI_Well2_Z005	170.2222222	1.04308094	101.3333333	1.006578947	103.5555556	1.619098712
667	2	619	289	2	0004-0571-0216	198.1111111	300.6666667	292.8888889	335.7777778	HeLaSS16txSS43mNG2_JF549646_DAPI_Well2_Z005	170.2222222	1.720626632	101.3333333	3.313596491	103.5555556	2.903433476
668	2	535	359	2	0004-0500-0412	263.8888889	125.3333333	173.3333333	100.6666667	HeLaSS16txSS43mNG2_JF549646_DAPI_Well2_Z005	176.2222222	0.983606557	100.5555556	1.001104972	103.8888889	1.206417112
669	2	360	445	2	0004-0500-0412	148	134	197.4444444	99.33333333	HeLaSS16txSS43mNG2_JF549646_DAPI_Well2_Z005	176.2222222	1.120428752	100.5555556	0.987845304	103.8888889	1.289839572
670	2	400	265	2	0004-0500-0412	201	147.8888889	180.3333333	102.6666667	HeLaSS16txSS43mNG2_JF549646_DAPI_Well2_Z005	176.2222222	1.02332913	100.5555556	1.020994475	103.8888889	1.423529412
671	2	612	400	2	0004-0500-0412	153.4444444	156.1111111	189.5555556	100.1111111	HeLaSS16txSS43mNG2_JF549646_DAPI_Well2_Z005	176.2222222	1.075662043	100.5555556	0.99558011	103.8888889	1.502673797
672	3	636	306	2	0004-0571-0216	165	125.4444444	185.1111111	122	HeLaSS16txSS43mNG2_JF549646_DAPI_Well2_Z005	170.2222222	1.087467363	101.3333333	1.203947368	103.5555556	1.211373391
673	3	525	95	2	0004-0571-0216	203	135.6666667	169.1111111	132	HeLaSS16txSS43mNG2_JF549646_DAPI_Well2_Z005	170.2222222	0.993472585	101.3333333	1.302631579	103.5555556	1.310085837
674	3	415	286	2	0004-0500-0412	197.4444444	136.1111111	180.5555556	198.2222222	HeLaSS16txSS43mNG2_JF549646_DAPI_Well2_Z005	176.2222222	1.024590164	100.5555556	1.971270718	103.8888889	1.310160428
675	3	390	324	2	0004-0500-0412	240.4444444	144.8888889	197.8888889	101.5555556	HeLaSS16txSS43mNG2_JF549646_DAPI_Well2_Z005	176.2222222	1.12295082	100.5555556	1.009944751	103.8888889	1.394652406
676	3	458	241	2	0004-0571-0216	188.7777778	126.8888889	190.1111111	173.8888889	HeLaSS16txSS43mNG2_JF549646_DAPI_Well2_Z005	170.2222222	1.116840731	101.3333333	1.716008772	103.5555556	1.225321888
677	3	603	311	2	0004-0571-0216	172.2222222	174.5555556	231.7777778	100.8888889	HeLaSS16txSS43mNG2_JF549646_DAPI_Well2_Z005	170.2222222	1.361618799	101.3333333	0.995614035	103.5555556	1.685622318
678	3	664	331	2	0004-0571-0216	159.4444444	173.8888889	208.3333333	209.5555556	HeLaSS16txSS43mNG2_JF549646_DAPI_Well2_Z005	170.2222222	1.223890339	101.3333333	2.067982456	103.5555556	1.679184549
679	3	555	503	2	0004-0500-0412	149.8888889	169	200.2222222	101.1111111	HeLaSS16txSS43mNG2_JF549646_DAPI_Well2_Z005	176.2222222	1.136191677	100.5555556	1.005524862	103.8888889	1.626737968
680	5	629	362	2	0004-0571-0216	144.7777778	162.5555556	192	101.3333333	HeLaSS16txSS43mNG2_JF549646_DAPI_Well2_Z005	170.2222222	1.127937337	101.3333333	1	103.5555556	1.569742489
681	5	562	488	2	0004-0500-0412	147.3333333	125.1111111	196.2222222	128.1111111	HeLaSS16txSS43mNG2_JF549646_DAPI_Well2_Z005	176.2222222	1.113493064	100.5555556	1.274033149	103.8888889	1.204278075
682	5	379	435	2	0004-0500-0412	172.5555556	192.5555556	253.3333333	103	HeLaSS16txSS43mNG2_JF549646_DAPI_Well2_Z005	176.2222222	1.437578815	100.5555556	1.024309392	103.8888889	1.853475936
683	5	550	451	2	0004-0500-0412	163.4444444	183.3333333	219.2222222	102.4444444	HeLaSS16txSS43mNG2_JF549646_DAPI_Well2_Z005	176.2222222	1.244010088	100.5555556	1.01878453	103.8888889	1.764705882
684	5	472	290	2	0004-0571-0216	191.6666667	133.4444444	196.2222222	112.7777778	HeLaSS16txSS43mNG2_JF549646_DAPI_Well2_Z005	170.2222222	1.152741514	101.3333333	1.112938596	103.5555556	1.288626609
685	5	422	223	2	0004-0571-0216	202.5555556	169.4444444	180.7777778	184.7777778	HeLaSS16txSS43mNG2_JF549646_DAPI_Well2_Z005	170.2222222	1.062010444	101.3333333	1.823464912	103.5555556	1.636266094
686	5	372	396	2	0004-0500-0412	205.1111111	164	206.8888889	126.4444444	HeLaSS16txSS43mNG2_JF549646_DAPI_Well2_Z005	176.2222222	1.174022699	100.5555556	1.257458564	103.8888889	1.578609626
687	5	382	289	2	0004-0500-0412	182.5555556	127.2222222	184.7777778	100.5555556	HeLaSS16txSS43mNG2_JF549646_DAPI_Well2_Z005	176.2222222	1.048549811	100.5555556	1	103.8888889	1.22459893
688	6	395	266	2	0004-0500-0412	188.5555556	132.6666667	170.8888889	103.4444444	HeLaSS16txSS43mNG2_JF549646_DAPI_Well2_Z005	176.2222222	0.969735183	100.5555556	1.028729282	103.8888889	1.277005348
689	6	379	265	2	0004-0500-0412	208.3333333	129.7777778	186.1111111	165.8888889	HeLaSS16txSS43mNG2_JF549646_DAPI_Well2_Z005	176.2222222	1.056116015	100.5555556	1.649723757	103.8888889	1.249197861
690	6	554	487	2	0004-0500-0412	148.1111111	164	203.1111111	223.4444444	HeLaSS16txSS43mNG2_JF549646_DAPI_Well2_Z005	176.2222222	1.15258512	100.5555556	2.222099448	103.8888889	1.578609626
691	6	609	393	2	0004-0500-0412	152.4444444	139.1111111	183.4444444	102	HeLaSS16txSS43mNG2_JF549646_DAPI_Well2_Z005	176.2222222	1.040983607	100.5555556	1.014364641	103.8888889	1.339037433
692	6	381	313	2	0004-0500-0412	185.8888889	210.4444444	206.6666667	102.8888889	HeLaSS16txSS43mNG2_JF549646_DAPI_Well2_Z005	176.2222222	1.172761665	100.5555556	1.02320442	103.8888889	2.025668449
693	6	395	278	2	0004-0500-0412	187	143.6666667	194.3333333	105.8888889	HeLaSS16txSS43mNG2_JF549646_DAPI_Well2_Z005	176.2222222	1.102774275	100.5555556	1.053038674	103.8888889	1.382887701
694	6	603	275	2	0004-0571-0216	243.1111111	143.7777778	182.6666667	187.7777778	HeLaSS16txSS43mNG2_JF549646_DAPI_Well2_Z005	170.2222222	1.07310705	101.3333333	1.853070175	103.5555556	1.388412017
695	6	597	374	2	0004-0571-0216	154.2222222	140.6666667	185.4444444	102.2222222	HeLaSS16txSS43mNG2_JF549646_DAPI_Well2_Z005	170.2222222	1.089425587	101.3333333	1.00877193	103.5555556	1.358369099
696	7	430	226	2	0004-0571-0216	172.6666667	139.1111111	176.6666667	109.3333333	HeLaSS16txSS43mNG2_JF549646_DAPI_Well2_Z005	170.2222222	1.037859008	101.3333333	1.078947368	103.5555556	1.343347639
697	7	531	71	2	0004-0571-0216	166.5555556	119	164	216.2222222	HeLaSS16txSS43mNG2_JF549646_DAPI_Well2_Z005	170.2222222	0.963446475	101.3333333	2.13377193	103.5555556	1.149141631
698	7	419	475	2	0004-0500-0412	158.4444444	130	198.1111111	122.3333333	HeLaSS16txSS43mNG2_JF549646_DAPI_Well2_Z005	176.2222222	1.124211854	100.5555556	1.216574586	103.8888889	1.251336898
699	9	490	463	2	0004-0500-0412	165.5555556	130	177.1111111	99.66666667	HeLaSS16txSS43mNG2_JF549646_DAPI_Well2_Z005	176.2222222	1.005044136	100.5555556	0.991160221	103.8888889	1.251336898
700	10	368	350	2	0004-0500-0412	202.8888889	204	195.8888889	101.7777778	HeLaSS16txSS43mNG2_JF549646_DAPI_Well2_Z005	176.2222222	1.111601513	100.5555556	1.012154696	103.8888889	1.963636364
701	10	545	317	2	0004-0571-0216	154.2222222	131.3333333	175.8888889	167	HeLaSS16txSS43mNG2_JF549646_DAPI_Well2_Z005	170.2222222	1.033289817	101.3333333	1.648026316	103.5555556	1.268240343
702	10	461	480	2	0004-0500-0412	159.3333333	123.4444444	178.2222222	102.1111111	HeLaSS16txSS43mNG2_JF549646_DAPI_Well2_Z005	176.2222222	1.011349306	100.5555556	1.015469613	103.8888889	1.188235294
703	11	419	258	2	0004-0500-0412	161.7777778	130.7777778	175.4444444	102	HeLaSS16txSS43mNG2_JF549646_DAPI_Well2_Z005	176.2222222	0.995586381	100.5555556	1.014364641	103.8888889	1.258823529
704	11	519	87	2	0004-0571-0216	181.8888889	143.6666667	175.6666667	103.6666667	HeLaSS16txSS43mNG2_JF549646_DAPI_Well2_Z005	170.2222222	1.031984334	101.3333333	1.023026316	103.5555556	1.387339056
705	12	566	111	2	0004-0571-0216	300.4444444	136.5555556	168.5555556	102.2222222	HeLaSS16txSS43mNG2_JF549646_DAPI_Well2_Z005	170.2222222	0.990208877	101.3333333	1.00877193	103.5555556	1.318669528
706	12	552	105	2	0004-0571-0216	250.1111111	138.3333333	172.1111111	101.3333333	HeLaSS16txSS43mNG2_JF549646_DAPI_Well2_Z005	170.2222222	1.011096606	101.3333333	1	103.5555556	1.33583691
707	14	474	141	2	0004-0571-0216	189.6666667	161.3333333	178.5555556	103.3333333	HeLaSS16txSS43mNG2_JF549646_DAPI_Well2_Z005	170.2222222	1.048955614	101.3333333	1.019736842	103.5555556	1.557939914
708	0	289	409	2.828427125	0003-0349-0493	159.5555556	184.3333333	207.2222222	100.5555556	HeLaSS16txSS43mNG2_JF549646_DAPI_Well2_Z004	177.9444444	1.16453325	100.5	1.000552792	104.2222222	1.768656716
709	1	543	186	2	0011-0522-0236	157.3333333	186.6666667	190.5555556	101.5555556	HeLaSS16txSS43mNG2_JF549646_DAPI_Well2_Z004	172.2222222	1.106451613	100.4444444	1.011061947	103.6666667	1.800643087
710	2	425	139	2	0011-0522-0236	142.5555556	310.4444444	279.8888889	102.1111111	HeLaSS16txSS43mNG2_JF549646_DAPI_Well2_Z004	172.2222222	1.62516129	100.4444444	1.01659292	103.6666667	2.994640943
711	3	394	163	2	0011-0522-0236	139.8888889	129	177.6666667	99.77777778	HeLaSS16txSS43mNG2_JF549646_DAPI_Well2_Z004	172.2222222	1.031612903	100.4444444	0.993362832	103.6666667	1.24437299
712	3	603	331	2	0011-0522-0236	150.1111111	166.1111111	192.8888889	100.2222222	HeLaSS16txSS43mNG2_JF549646_DAPI_Well2_Z004	172.2222222	1.12	100.4444444	0.997787611	103.6666667	1.602357985
713	3	397	183	2	0011-0522-0236	141.7777778	159.5555556	167.7777778	100.5555556	HeLaSS16txSS43mNG2_JF549646_DAPI_Well2_Z004	172.2222222	0.974193548	100.4444444	1.001106195	103.6666667	1.539121115
714	4	410	206	2	0011-0522-0236	138.6666667	197.5555556	187.6666667	99.88888889	HeLaSS16txSS43mNG2_JF549646_DAPI_Well2_Z004	172.2222222	1.089677419	100.4444444	0.994469027	103.6666667	1.9056806
715	4	299	427	2	0003-0349-0493	153	278.6666667	265.3333333	102.5555556	HeLaSS16txSS43mNG2_JF549646_DAPI_Well2_Z004	177.9444444	1.491102092	100.5	1.020453289	104.2222222	2.673773987
716	5	477	182	2	0011-0522-0236	143.5555556	207.4444444	199.5555556	99.33333333	HeLaSS16txSS43mNG2_JF549646_DAPI_Well2_Z004	172.2222222	1.158709677	100.4444444	0.988938053	103.6666667	2.001071811
717	5	408	161	2	0011-0522-0236	138.1111111	137.4444444	175.7777778	218.3333333	HeLaSS16txSS43mNG2_JF549646_DAPI_Well2_Z004	172.2222222	1.020645161	100.4444444	2.173672566	103.6666667	1.325830654
718	5	393	153	2	0011-0522-0236	139.8888889	165.6666667	188.7777778	104.7777778	HeLaSS16txSS43mNG2_JF549646_DAPI_Well2_Z004	172.2222222	1.096129032	100.4444444	1.043141593	103.6666667	1.59807074
719	5	389	126	2	0011-0522-0236	143.6666667	156.7777778	184.8888889	102.1111111	HeLaSS16txSS43mNG2_JF549646_DAPI_Well2_Z004	172.2222222	1.073548387	100.4444444	1.01659292	103.6666667	1.512325831
720	6	461	235	2	0011-0522-0236	202	185.1111111	219.7777778	101	HeLaSS16txSS43mNG2_JF549646_DAPI_Well2_Z004	172.2222222	1.276129032	100.4444444	1.005530973	103.6666667	1.785637728
721	7	395	127	2	0011-0522-0236	136.2222222	192.8888889	174.2222222	107.5555556	HeLaSS16txSS43mNG2_JF549646_DAPI_Well2_Z004	172.2222222	1.011612903	100.4444444	1.07079646	103.6666667	1.860664523
722	7	284	421	2	0003-0349-0493	145.4444444	239.3333333	228.8888889	100	HeLaSS16txSS43mNG2_JF549646_DAPI_Well2_Z004	177.9444444	1.286294099	100.5	0.995024876	104.2222222	2.296375267
723	7	459	140	2	0011-0522-0236	128	229.6666667	231.3333333	101.4444444	HeLaSS16txSS43mNG2_JF549646_DAPI_Well2_Z004	172.2222222	1.343225806	100.4444444	1.009955752	103.6666667	2.215434084
724	7	406	483	2	0003-0349-0493	169.8888889	190.4444444	209.8888889	100.4444444	HeLaSS16txSS43mNG2_JF549646_DAPI_Well2_Z004	177.9444444	1.179519201	100.5	0.999447208	104.2222222	1.827292111
725	9	399	157	2	0011-0522-0236	138.2222222	127.3333333	182.6666667	101.1111111	HeLaSS16txSS43mNG2_JF549646_DAPI_Well2_Z004	172.2222222	1.060645161	100.4444444	1.006637168	103.6666667	1.22829582
726	9	439	176	2	0011-0522-0236	137.7777778	125.1111111	202.2222222	100.8888889	HeLaSS16txSS43mNG2_JF549646_DAPI_Well2_Z004	172.2222222	1.174193548	100.4444444	1.004424779	103.6666667	1.206859593
727	10	425	151	2	0011-0522-0236	131.3333333	153.7777778	183	121.1111111	HeLaSS16txSS43mNG2_JF549646_DAPI_Well2_Z004	172.2222222	1.062580645	100.4444444	1.205752212	103.6666667	1.483386924
728	11	444	169	2	0011-0522-0236	133.2222222	141.4444444	186.1111111	103.6666667	HeLaSS16txSS43mNG2_JF549646_DAPI_Well2_Z004	172.2222222	1.080645161	100.4444444	1.032079646	103.6666667	1.364415863
729	12	485	164	2	0011-0522-0236	132.4444444	166	194.8888889	100.5555556	HeLaSS16txSS43mNG2_JF549646_DAPI_Well2_Z004	172.2222222	1.131612903	100.4444444	1.001106195	103.6666667	1.601286174
730	12	351	488	2	0003-0349-0493	146	209.1111111	208.8888889	102.6666667	HeLaSS16txSS43mNG2_JF549646_DAPI_Well2_Z004	177.9444444	1.173899469	100.5	1.021558872	104.2222222	2.006396588
731	12	414	195	2	0011-0522-0236	134.3333333	125.3333333	206.4444444	101.5555556	HeLaSS16txSS43mNG2_JF549646_DAPI_Well2_Z004	172.2222222	1.198709677	100.4444444	1.011061947	103.6666667	1.209003215
732	12	469	149	2	0011-0522-0236	134.7777778	178.1111111	194.3333333	100.4444444	HeLaSS16txSS43mNG2_JF549646_DAPI_Well2_Z004	172.2222222	1.128387097	100.4444444	1	103.6666667	1.718113612
733	13	516	332	2	0011-0522-0236	286.7777778	135.3333333	196.3333333	99.66666667	HeLaSS16txSS43mNG2_JF549646_DAPI_Well2_Z004	172.2222222	1.14	100.4444444	0.992256637	103.6666667	1.305466238
734	14	393	516	2	0003-0349-0493	185	124.2222222	189.7777778	100.7777778	HeLaSS16txSS43mNG2_JF549646_DAPI_Well2_Z004	177.9444444	1.066500156	100.5	1.002763958	104.2222222	1.191897655
735	1	573	575	2	HeLaSS16txSS43mNG2_JF549646_DAPI_Well3_Z004	120.6666667	136	177.3333333	100.4444444	HeLaSS16txSS43mNG2_JF549646_DAPI_Well3_Z004	174.7777778	1.014621742	100.2222222	1.002217295	105.3333333	1.291139241
736	1	436	401	2	HeLaSS16txSS43mNG2_JF549646_DAPI_Well3_Z004	409.1111111	192.1111111	242.5555556	100.6666667	HeLaSS16txSS43mNG2_JF549646_DAPI_Well3_Z004	174.7777778	1.387794024	100.2222222	1.00443459	105.3333333	1.823839662
737	1	468	236	2	HeLaSS16txSS43mNG2_JF549646_DAPI_Well3_Z004	177.8888889	143.1111111	197.6666667	101.6666667	HeLaSS16txSS43mNG2_JF549646_DAPI_Well3_Z004	174.7777778	1.130959949	100.2222222	1.014412417	105.3333333	1.358649789
738	1	371	173	2	HeLaSS16txSS43mNG2_JF549646_DAPI_Well3_Z004	125.6666667	135.7777778	169.6666667	193	HeLaSS16txSS43mNG2_JF549646_DAPI_Well3_Z004	174.7777778	0.970756516	100.2222222	1.925720621	105.3333333	1.289029536
739	1	538	238	2	HeLaSS16txSS43mNG2_JF549646_DAPI_Well3_Z004	136.8888889	136.3333333	182	100.6666667	HeLaSS16txSS43mNG2_JF549646_DAPI_Well3_Z004	174.7777778	1.041322314	100.2222222	1.00443459	105.3333333	1.294303797
740	1	453	455	2	HeLaSS16txSS43mNG2_JF549646_DAPI_Well3_Z004	216.3333333	137.8888889	190	98.66666667	HeLaSS16txSS43mNG2_JF549646_DAPI_Well3_Z004	174.7777778	1.087094723	100.2222222	0.984478936	105.3333333	1.30907173
741	1	437	376	2	HeLaSS16txSS43mNG2_JF549646_DAPI_Well3_Z004	473.7777778	164.4444444	205.6666667	98.66666667	HeLaSS16txSS43mNG2_JF549646_DAPI_Well3_Z004	174.7777778	1.176732359	100.2222222	0.984478936	105.3333333	1.561181435
742	1	384	181	2	HeLaSS16txSS43mNG2_JF549646_DAPI_Well3_Z004	125.8888889	162.1111111	183.5555556	99.33333333	HeLaSS16txSS43mNG2_JF549646_DAPI_Well3_Z004	174.7777778	1.050222505	100.2222222	0.99113082	105.3333333	1.539029536
743	1	481	437	2	HeLaSS16txSS43mNG2_JF549646_DAPI_Well3_Z004	368.6666667	137.2222222	222.7777778	101.4444444	HeLaSS16txSS43mNG2_JF549646_DAPI_Well3_Z004	174.7777778	1.274634456	100.2222222	1.012195122	105.3333333	1.302742616
744	1	539	305	2	HeLaSS16txSS43mNG2_JF549646_DAPI_Well3_Z004	197.4444444	132.3333333	189.3333333	100	HeLaSS16txSS43mNG2_JF549646_DAPI_Well3_Z004	174.7777778	1.083280356	100.2222222	0.997782705	105.3333333	1.256329114
745	1	563	345	2	HeLaSS16txSS43mNG2_JF549646_DAPI_Well3_Z004	182.2222222	149.6666667	200.7777778	99.55555556	HeLaSS16txSS43mNG2_JF549646_DAPI_Well3_Z004	174.7777778	1.148760331	100.2222222	0.993348115	105.3333333	1.420886076
746	1	438	337	2	HeLaSS16txSS43mNG2_JF549646_DAPI_Well3_Z004	452.4444444	235	306.2222222	99.66666667	HeLaSS16txSS43mNG2_JF549646_DAPI_Well3_Z004	174.7777778	1.752066116	100.2222222	0.994456763	105.3333333	2.231012658
747	1	493	368	2	HeLaSS16txSS43mNG2_JF549646_DAPI_Well3_Z004	468.2222222	160.3333333	182.8888889	103.3333333	HeLaSS16txSS43mNG2_JF549646_DAPI_Well3_Z004	174.7777778	1.046408137	100.2222222	1.031042129	105.3333333	1.522151899
748	1	585	384	2	HeLaSS16txSS43mNG2_JF549646_DAPI_Well3_Z004	150.6666667	164.3333333	224.1111111	99.77777778	HeLaSS16txSS43mNG2_JF549646_DAPI_Well3_Z004	174.7777778	1.282263191	100.2222222	0.99556541	105.3333333	1.560126582
749	1	320	255	2	HeLaSS16txSS43mNG2_JF549646_DAPI_Well3_Z004	136	142.8888889	209.4444444	101.6666667	HeLaSS16txSS43mNG2_JF549646_DAPI_Well3_Z004	174.7777778	1.198347107	100.2222222	1.014412417	105.3333333	1.356540084
750	2	393	221	2	HeLaSS16txSS43mNG2_JF549646_DAPI_Well3_Z004	146.8888889	164.7777778	232.7777778	99.55555556	HeLaSS16txSS43mNG2_JF549646_DAPI_Well3_Z004	174.7777778	1.331849968	100.2222222	0.993348115	105.3333333	1.564345992
751	2	456	219	2	HeLaSS16txSS43mNG2_JF549646_DAPI_Well3_Z004	152	146.3333333	184.4444444	99.77777778	HeLaSS16txSS43mNG2_JF549646_DAPI_Well3_Z004	174.7777778	1.055308328	100.2222222	0.99556541	105.3333333	1.389240506
752	2	417	291	2	HeLaSS16txSS43mNG2_JF549646_DAPI_Well3_Z004	422.3333333	152.1111111	239.1111111	104.1111111	HeLaSS16txSS43mNG2_JF549646_DAPI_Well3_Z004	174.7777778	1.368086459	100.2222222	1.038802661	105.3333333	1.444092827
753	2	513	459	2	HeLaSS16txSS43mNG2_JF549646_DAPI_Well3_Z004	199.5555556	167.4444444	271.3333333	101.3333333	HeLaSS16txSS43mNG2_JF549646_DAPI_Well3_Z004	174.7777778	1.552447552	100.2222222	1.011086475	105.3333333	1.589662447
754	2	389	251	2	HeLaSS16txSS43mNG2_JF549646_DAPI_Well3_Z004	179.6666667	151.1111111	199.8888889	102.2222222	HeLaSS16txSS43mNG2_JF549646_DAPI_Well3_Z004	174.7777778	1.143674507	100.2222222	1.019955654	105.3333333	1.434599156
755	2	438	241	2	HeLaSS16txSS43mNG2_JF549646_DAPI_Well3_Z004	198.7777778	157.6666667	206.8888889	100.7777778	HeLaSS16txSS43mNG2_JF549646_DAPI_Well3_Z004	174.7777778	1.183725366	100.2222222	1.005543237	105.3333333	1.496835443
756	2	594	426	2	HeLaSS16txSS43mNG2_JF549646_DAPI_Well3_Z004	134	134.4444444	200.1111111	100.3333333	HeLaSS16txSS43mNG2_JF549646_DAPI_Well3_Z004	174.7777778	1.144945963	100.2222222	1.001108647	105.3333333	1.276371308
757	2	567	254	2	HeLaSS16txSS43mNG2_JF549646_DAPI_Well3_Z004	130.7777778	136.3333333	171.5555556	101.7777778	HeLaSS16txSS43mNG2_JF549646_DAPI_Well3_Z004	174.7777778	0.981563891	100.2222222	1.015521064	105.3333333	1.294303797
758	2	596	346	2	HeLaSS16txSS43mNG2_JF549646_DAPI_Well3_Z004	134.5555556	143.6666667	198.2222222	101.6666667	HeLaSS16txSS43mNG2_JF549646_DAPI_Well3_Z004	174.7777778	1.134138589	100.2222222	1.014412417	105.3333333	1.363924051
759	2	539	499	2	HeLaSS16txSS43mNG2_JF549646_DAPI_Well3_Z004	137.4444444	161.7777778	195.6666667	101.4444444	HeLaSS16txSS43mNG2_JF549646_DAPI_Well3_Z004	174.7777778	1.119516847	100.2222222	1.012195122	105.3333333	1.535864979
760	2	321	261	2	HeLaSS16txSS43mNG2_JF549646_DAPI_Well3_Z004	137.1111111	136	175.1111111	99.33333333	HeLaSS16txSS43mNG2_JF549646_DAPI_Well3_Z004	174.7777778	1.001907184	100.2222222	0.99113082	105.3333333	1.291139241
761	2	386	344	2	HeLaSS16txSS43mNG2_JF549646_DAPI_Well3_Z004	278.6666667	135.2222222	194.2222222	101.1111111	HeLaSS16txSS43mNG2_JF549646_DAPI_Well3_Z004	174.7777778	1.111252384	100.2222222	1.00886918	105.3333333	1.283755274
762	2	556	297	2	HeLaSS16txSS43mNG2_JF549646_DAPI_Well3_Z004	159.5555556	143.8888889	203.6666667	101.3333333	HeLaSS16txSS43mNG2_JF549646_DAPI_Well3_Z004	174.7777778	1.165289256	100.2222222	1.011086475	105.3333333	1.366033755
763	2	571	327	2	HeLaSS16txSS43mNG2_JF549646_DAPI_Well3_Z004	152.1111111	136.2222222	181.3333333	100.2222222	HeLaSS16txSS43mNG2_JF549646_DAPI_Well3_Z004	174.7777778	1.037507947	100.2222222	1	105.3333333	1.293248945
764	2	597	416	2	HeLaSS16txSS43mNG2_JF549646_DAPI_Well3_Z004	135.5555556	288.7777778	285.7777778	99.77777778	HeLaSS16txSS43mNG2_JF549646_DAPI_Well3_Z004	174.7777778	1.635092181	100.2222222	0.99556541	105.3333333	2.741561181
765	2	377	212	2	HeLaSS16txSS43mNG2_JF549646_DAPI_Well3_Z004	135.1111111	367.3333333	259.2222222	104.8888889	HeLaSS16txSS43mNG2_JF549646_DAPI_Well3_Z004	174.7777778	1.48315321	100.2222222	1.046563193	105.3333333	3.487341772
766	2	394	346	2	HeLaSS16txSS43mNG2_JF549646_DAPI_Well3_Z004	331.8888889	135.7777778	187.2222222	101.4444444	HeLaSS16txSS43mNG2_JF549646_DAPI_Well3_Z004	174.7777778	1.071201526	100.2222222	1.012195122	105.3333333	1.289029536
767	2	559	408	2	HeLaSS16txSS43mNG2_JF549646_DAPI_Well3_Z004	178.1111111	135.1111111	217.1111111	101	HeLaSS16txSS43mNG2_JF549646_DAPI_Well3_Z004	174.7777778	1.242212333	100.2222222	1.007760532	105.3333333	1.282700422
768	2	565	435	2	HeLaSS16txSS43mNG2_JF549646_DAPI_Well3_Z004	152.7777778	357.3333333	275.2222222	100.8888889	HeLaSS16txSS43mNG2_JF549646_DAPI_Well3_Z004	174.7777778	1.574698029	100.2222222	1.006651885	105.3333333	3.392405063
769	2	457	498	2	HeLaSS16txSS43mNG2_JF549646_DAPI_Well3_Z004	141.5555556	215.1111111	282.7777778	101.1111111	HeLaSS16txSS43mNG2_JF549646_DAPI_Well3_Z004	174.7777778	1.617927527	100.2222222	1.00886918	105.3333333	2.042194093
770	2	525	500	2	HeLaSS16txSS43mNG2_JF549646_DAPI_Well3_Z004	141.5555556	358.6666667	375.1111111	102.2222222	HeLaSS16txSS43mNG2_JF549646_DAPI_Well3_Z004	174.7777778	2.146217419	100.2222222	1.019955654	105.3333333	3.405063291
771	2	537	391	2	HeLaSS16txSS43mNG2_JF549646_DAPI_Well3_Z004	313	134.8888889	215.8888889	101.3333333	HeLaSS16txSS43mNG2_JF549646_DAPI_Well3_Z004	174.7777778	1.235219326	100.2222222	1.011086475	105.3333333	1.280590717
772	2	360	246	2	HeLaSS16txSS43mNG2_JF549646_DAPI_Well3_Z004	143.4444444	424.6666667	329.8888889	98.88888889	HeLaSS16txSS43mNG2_JF549646_DAPI_Well3_Z004	174.7777778	1.88747616	100.2222222	0.986696231	105.3333333	4.03164557
773	2	358	195	2	HeLaSS16txSS43mNG2_JF549646_DAPI_Well3_Z004	127	196.5555556	190.2222222	99.44444444	HeLaSS16txSS43mNG2_JF549646_DAPI_Well3_Z004	174.7777778	1.088366179	100.2222222	0.992239468	105.3333333	1.866033755
774	2	521	254	2	HeLaSS16txSS43mNG2_JF549646_DAPI_Well3_Z004	150	132.2222222	209.4444444	102	HeLaSS16txSS43mNG2_JF549646_DAPI_Well3_Z004	174.7777778	1.198347107	100.2222222	1.017738359	105.3333333	1.255274262
775	2	405	222	2	HeLaSS16txSS43mNG2_JF549646_DAPI_Well3_Z004	149.1111111	137.8888889	170.4444444	99.77777778	HeLaSS16txSS43mNG2_JF549646_DAPI_Well3_Z004	174.7777778	0.975206612	100.2222222	0.99556541	105.3333333	1.30907173
776	2	380	199	2	HeLaSS16txSS43mNG2_JF549646_DAPI_Well3_Z004	131.8888889	129.7777778	203.7777778	100.3333333	HeLaSS16txSS43mNG2_JF549646_DAPI_Well3_Z004	174.7777778	1.165924984	100.2222222	1.001108647	105.3333333	1.232067511
777	3	536	555	2	HeLaSS16txSS43mNG2_JF549646_DAPI_Well3_Z004	122.1111111	142.5555556	191.2222222	99.44444444	HeLaSS16txSS43mNG2_JF549646_DAPI_Well3_Z004	174.7777778	1.09408773	100.2222222	0.992239468	105.3333333	1.353375527
778	3	517	471	2	HeLaSS16txSS43mNG2_JF549646_DAPI_Well3_Z004	161.3333333	135	199.5555556	100.2222222	HeLaSS16txSS43mNG2_JF549646_DAPI_Well3_Z004	174.7777778	1.141767324	100.2222222	1	105.3333333	1.28164557
779	3	414	436	2	HeLaSS16txSS43mNG2_JF549646_DAPI_Well3_Z004	186.2222222	132.7777778	176.5555556	99.55555556	HeLaSS16txSS43mNG2_JF549646_DAPI_Well3_Z004	174.7777778	1.010171647	100.2222222	0.993348115	105.3333333	1.260548523
780	3	370	248	2	HeLaSS16txSS43mNG2_JF549646_DAPI_Well3_Z004	146.5555556	134.6666667	179	101.8888889	HeLaSS16txSS43mNG2_JF549646_DAPI_Well3_Z004	174.7777778	1.024157661	100.2222222	1.016629712	105.3333333	1.278481013
781	3	528	491	2	HeLaSS16txSS43mNG2_JF549646_DAPI_Well3_Z004	141.3333333	150.7777778	177.7777778	99	HeLaSS16txSS43mNG2_JF549646_DAPI_Well3_Z004	174.7777778	1.017164654	100.2222222	0.987804878	105.3333333	1.431434599
782	3	362	311	2	HeLaSS16txSS43mNG2_JF549646_DAPI_Well3_Z004	180.7777778	129.6666667	177	101.3333333	HeLaSS16txSS43mNG2_JF549646_DAPI_Well3_Z004	174.7777778	1.012714558	100.2222222	1.011086475	105.3333333	1.231012658
783	3	558	311	2	HeLaSS16txSS43mNG2_JF549646_DAPI_Well3_Z004	163.1111111	145.6666667	195.6666667	101.7777778	HeLaSS16txSS43mNG2_JF549646_DAPI_Well3_Z004	174.7777778	1.119516847	100.2222222	1.015521064	105.3333333	1.382911392
784	3	588	447	2	HeLaSS16txSS43mNG2_JF549646_DAPI_Well3_Z004	135.5555556	134.2222222	178.3333333	101.8888889	HeLaSS16txSS43mNG2_JF549646_DAPI_Well3_Z004	174.7777778	1.020343293	100.2222222	1.016629712	105.3333333	1.274261603
785	3	391	267	2	HeLaSS16txSS43mNG2_JF549646_DAPI_Well3_Z004	224.5555556	135.5555556	172.1111111	100	HeLaSS16txSS43mNG2_JF549646_DAPI_Well3_Z004	174.7777778	0.98474253	100.2222222	0.997782705	105.3333333	1.286919831
786	3	613	388	2	HeLaSS16txSS43mNG2_JF549646_DAPI_Well3_Z004	125.7777778	141.6666667	240	99.66666667	HeLaSS16txSS43mNG2_JF549646_DAPI_Well3_Z004	174.7777778	1.373172282	100.2222222	0.994456763	105.3333333	1.344936709
787	3	459	490	2	HeLaSS16txSS43mNG2_JF549646_DAPI_Well3_Z004	145.6666667	141.2222222	186.8888889	100.2222222	HeLaSS16txSS43mNG2_JF549646_DAPI_Well3_Z004	174.7777778	1.069294342	100.2222222	1	105.3333333	1.3407173
788	3	452	468	2	HeLaSS16txSS43mNG2_JF549646_DAPI_Well3_Z004	168.2222222	413.4444444	346.5555556	142.5555556	HeLaSS16txSS43mNG2_JF549646_DAPI_Well3_Z004	174.7777778	1.982835346	100.2222222	1.422394678	105.3333333	3.925105485
789	3	446	492	2	HeLaSS16txSS43mNG2_JF549646_DAPI_Well3_Z004	143.1111111	187.3333333	212.5555556	100.5555556	HeLaSS16txSS43mNG2_JF549646_DAPI_Well3_Z004	174.7777778	1.216147489	100.2222222	1.003325942	105.3333333	1.778481013
790	3	576	555	2	HeLaSS16txSS43mNG2_JF549646_DAPI_Well3_Z004	117.4444444	148.4444444	190.2222222	100.1111111	HeLaSS16txSS43mNG2_JF549646_DAPI_Well3_Z004	174.7777778	1.088366179	100.2222222	0.998891353	105.3333333	1.4092827
791	3	535	496	2	HeLaSS16txSS43mNG2_JF549646_DAPI_Well3_Z004	135.1111111	195.5555556	289.4444444	100.4444444	HeLaSS16txSS43mNG2_JF549646_DAPI_Well3_Z004	174.7777778	1.656071202	100.2222222	1.002217295	105.3333333	1.856540084
792	3	614	395	2	HeLaSS16txSS43mNG2_JF549646_DAPI_Well3_Z004	127.8888889	266	286.5555556	101.1111111	HeLaSS16txSS43mNG2_JF549646_DAPI_Well3_Z004	174.7777778	1.639542276	100.2222222	1.00886918	105.3333333	2.525316456
793	3	427	510	2	HeLaSS16txSS43mNG2_JF549646_DAPI_Well3_Z004	134.7777778	144.8888889	188.1111111	100.5555556	HeLaSS16txSS43mNG2_JF549646_DAPI_Well3_Z004	174.7777778	1.076287349	100.2222222	1.003325942	105.3333333	1.375527426
794	3	588	419	2	HeLaSS16txSS43mNG2_JF549646_DAPI_Well3_Z004	135.6666667	157.2222222	179.2222222	100.7777778	HeLaSS16txSS43mNG2_JF549646_DAPI_Well3_Z004	174.7777778	1.025429116	100.2222222	1.005543237	105.3333333	1.492616034
795	3	586	489	2	HeLaSS16txSS43mNG2_JF549646_DAPI_Well3_Z004	124.5555556	152.3333333	192.5555556	102.2222222	HeLaSS16txSS43mNG2_JF549646_DAPI_Well3_Z004	174.7777778	1.101716465	100.2222222	1.019955654	105.3333333	1.446202532
796	3	604	332	2	HeLaSS16txSS43mNG2_JF549646_DAPI_Well3_Z004	125.4444444	205.4444444	257.2222222	101.7777778	HeLaSS16txSS43mNG2_JF549646_DAPI_Well3_Z004	174.7777778	1.471710108	100.2222222	1.015521064	105.3333333	1.950421941
797	4	319	241	2	HeLaSS16txSS43mNG2_JF549646_DAPI_Well3_Z004	124.6666667	135.8888889	188.3333333	99.77777778	HeLaSS16txSS43mNG2_JF549646_DAPI_Well3_Z004	174.7777778	1.077558805	100.2222222	0.99556541	105.3333333	1.290084388
798	4	396	211	2	HeLaSS16txSS43mNG2_JF549646_DAPI_Well3_Z004	127.3333333	134.3333333	189.3333333	102.2222222	HeLaSS16txSS43mNG2_JF549646_DAPI_Well3_Z004	174.7777778	1.083280356	100.2222222	1.019955654	105.3333333	1.275316456
799	4	494	509	2	HeLaSS16txSS43mNG2_JF549646_DAPI_Well3_Z004	133	135	206.8888889	102.1111111	HeLaSS16txSS43mNG2_JF549646_DAPI_Well3_Z004	174.7777778	1.183725366	100.2222222	1.018847007	105.3333333	1.28164557
800	4	517	475	2	HeLaSS16txSS43mNG2_JF549646_DAPI_Well3_Z004	157.8888889	168.8888889	255.4444444	99.44444444	HeLaSS16txSS43mNG2_JF549646_DAPI_Well3_Z004	174.7777778	1.461538462	100.2222222	0.992239468	105.3333333	1.603375527
801	4	459	504	2	HeLaSS16txSS43mNG2_JF549646_DAPI_Well3_Z004	135	221.2222222	258.3333333	100.5555556	HeLaSS16txSS43mNG2_JF549646_DAPI_Well3_Z004	174.7777778	1.478067387	100.2222222	1.003325942	105.3333333	2.10021097
802	4	442	202	2	HeLaSS16txSS43mNG2_JF549646_DAPI_Well3_Z004	133.5555556	141.8888889	181.5555556	101.2222222	HeLaSS16txSS43mNG2_JF549646_DAPI_Well3_Z004	174.7777778	1.038779402	100.2222222	1.009977827	105.3333333	1.347046414
803	4	380	266	2	HeLaSS16txSS43mNG2_JF549646_DAPI_Well3_Z004	182.2222222	182.2222222	190.6666667	100.8888889	HeLaSS16txSS43mNG2_JF549646_DAPI_Well3_Z004	174.7777778	1.090909091	100.2222222	1.006651885	105.3333333	1.729957806
804	4	399	412	2	HeLaSS16txSS43mNG2_JF549646_DAPI_Well3_Z004	193.7777778	195.7777778	246.5555556	100.8888889	HeLaSS16txSS43mNG2_JF549646_DAPI_Well3_Z004	174.7777778	1.410680229	100.2222222	1.006651885	105.3333333	1.858649789
805	4	586	522	2	HeLaSS16txSS43mNG2_JF549646_DAPI_Well3_Z004	120.7777778	132.7777778	182.6666667	98.77777778	HeLaSS16txSS43mNG2_JF549646_DAPI_Well3_Z004	174.7777778	1.045136682	100.2222222	0.985587583	105.3333333	1.260548523
806	4	603	458	2	HeLaSS16txSS43mNG2_JF549646_DAPI_Well3_Z004	126.4444444	205.7777778	260.8888889	100.6666667	HeLaSS16txSS43mNG2_JF549646_DAPI_Well3_Z004	174.7777778	1.492689129	100.2222222	1.00443459	105.3333333	1.953586498
807	4	482	479	2	HeLaSS16txSS43mNG2_JF549646_DAPI_Well3_Z004	157	139.1111111	179.4444444	101.8888889	HeLaSS16txSS43mNG2_JF549646_DAPI_Well3_Z004	174.7777778	1.026700572	100.2222222	1.016629712	105.3333333	1.320675105
808	4	410	224	2	HeLaSS16txSS43mNG2_JF549646_DAPI_Well3_Z004	148.1111111	136.5555556	216.3333333	100.8888889	HeLaSS16txSS43mNG2_JF549646_DAPI_Well3_Z004	174.7777778	1.237762238	100.2222222	1.006651885	105.3333333	1.296413502
809	4	566	292	2	HeLaSS16txSS43mNG2_JF549646_DAPI_Well3_Z004	136.3333333	204.1111111	223.1111111	101.7777778	HeLaSS16txSS43mNG2_JF549646_DAPI_Well3_Z004	174.7777778	1.27654164	100.2222222	1.015521064	105.3333333	1.937763713
810	4	568	492	2	HeLaSS16txSS43mNG2_JF549646_DAPI_Well3_Z004	124.3333333	235.7777778	220.4444444	104.4444444	HeLaSS16txSS43mNG2_JF549646_DAPI_Well3_Z004	174.7777778	1.26128417	100.2222222	1.042128603	105.3333333	2.238396624
811	4	548	537	2	HeLaSS16txSS43mNG2_JF549646_DAPI_Well3_Z004	127	163.6666667	185.8888889	99.66666667	HeLaSS16txSS43mNG2_JF549646_DAPI_Well3_Z004	174.7777778	1.063572791	100.2222222	0.994456763	105.3333333	1.553797468
812	4	457	493	2	HeLaSS16txSS43mNG2_JF549646_DAPI_Well3_Z004	140.3333333	156.3333333	205.8888889	100.5555556	HeLaSS16txSS43mNG2_JF549646_DAPI_Well3_Z004	174.7777778	1.178003814	100.2222222	1.003325942	105.3333333	1.484177215
813	4	438	431	2	HeLaSS16txSS43mNG2_JF549646_DAPI_Well3_Z004	285.7777778	148.5555556	212.2222222	101.2222222	HeLaSS16txSS43mNG2_JF549646_DAPI_Well3_Z004	174.7777778	1.214240305	100.2222222	1.009977827	105.3333333	1.410337553
814	4	599	312	2	HeLaSS16txSS43mNG2_JF549646_DAPI_Well3_Z004	126.3333333	155.8888889	184.7777778	100.1111111	HeLaSS16txSS43mNG2_JF549646_DAPI_Well3_Z004	174.7777778	1.057215512	100.2222222	0.998891353	105.3333333	1.479957806
815	4	474	265	2	HeLaSS16txSS43mNG2_JF549646_DAPI_Well3_Z004	265.6666667	157.5555556	191.4444444	101	HeLaSS16txSS43mNG2_JF549646_DAPI_Well3_Z004	174.7777778	1.095359186	100.2222222	1.007760532	105.3333333	1.495780591
816	4	442	495	2	HeLaSS16txSS43mNG2_JF549646_DAPI_Well3_Z004	140.6666667	144.5555556	202.3333333	100.1111111	HeLaSS16txSS43mNG2_JF549646_DAPI_Well3_Z004	174.7777778	1.157660521	100.2222222	0.998891353	105.3333333	1.372362869
817	4	443	461	2	HeLaSS16txSS43mNG2_JF549646_DAPI_Well3_Z004	174.4444444	153.2222222	182.5555556	99.77777778	HeLaSS16txSS43mNG2_JF549646_DAPI_Well3_Z004	174.7777778	1.044500954	100.2222222	0.99556541	105.3333333	1.45464135
818	5	444	215	2	HeLaSS16txSS43mNG2_JF549646_DAPI_Well3_Z004	142.6666667	201	178.6666667	101	HeLaSS16txSS43mNG2_JF549646_DAPI_Well3_Z004	174.7777778	1.022250477	100.2222222	1.007760532	105.3333333	1.908227848
819	5	475	489	2	HeLaSS16txSS43mNG2_JF549646_DAPI_Well3_Z004	145.6666667	144.2222222	210.4444444	102	HeLaSS16txSS43mNG2_JF549646_DAPI_Well3_Z004	174.7777778	1.204068659	100.2222222	1.017738359	105.3333333	1.369198312
820	5	554	481	2	HeLaSS16txSS43mNG2_JF549646_DAPI_Well3_Z004	129.8888889	143.4444444	197.8888889	103.4444444	HeLaSS16txSS43mNG2_JF549646_DAPI_Well3_Z004	174.7777778	1.132231405	100.2222222	1.032150776	105.3333333	1.361814346
821	5	326	299	2	HeLaSS16txSS43mNG2_JF549646_DAPI_Well3_Z004	134.8888889	155	198.2222222	101	HeLaSS16txSS43mNG2_JF549646_DAPI_Well3_Z004	174.7777778	1.134138589	100.2222222	1.007760532	105.3333333	1.471518987
822	5	425	205	2	HeLaSS16txSS43mNG2_JF549646_DAPI_Well3_Z004	130.5555556	237.4444444	281.4444444	100.3333333	HeLaSS16txSS43mNG2_JF549646_DAPI_Well3_Z004	174.7777778	1.610298792	100.2222222	1.001108647	105.3333333	2.254219409
823	5	580	460	2	HeLaSS16txSS43mNG2_JF549646_DAPI_Well3_Z004	130.7777778	271.8888889	256.6666667	99.55555556	HeLaSS16txSS43mNG2_JF549646_DAPI_Well3_Z004	174.7777778	1.468531469	100.2222222	0.993348115	105.3333333	2.581223629
824	5	582	511	2	HeLaSS16txSS43mNG2_JF549646_DAPI_Well3_Z004	119.2222222	135.7777778	182	181.2222222	HeLaSS16txSS43mNG2_JF549646_DAPI_Well3_Z004	174.7777778	1.041322314	100.2222222	1.808203991	105.3333333	1.289029536
825	5	512	488	2	HeLaSS16txSS43mNG2_JF549646_DAPI_Well3_Z004	141	205	222.8888889	100.2222222	HeLaSS16txSS43mNG2_JF549646_DAPI_Well3_Z004	174.7777778	1.275270184	100.2222222	1	105.3333333	1.946202532
826	5	533	552	2	HeLaSS16txSS43mNG2_JF549646_DAPI_Well3_Z004	122.5555556	132	177.2222222	99.66666667	HeLaSS16txSS43mNG2_JF549646_DAPI_Well3_Z004	174.7777778	1.013986014	100.2222222	0.994456763	105.3333333	1.253164557
827	6	376	225	2	HeLaSS16txSS43mNG2_JF549646_DAPI_Well3_Z004	127.2222222	305	226.1111111	102.1111111	HeLaSS16txSS43mNG2_JF549646_DAPI_Well3_Z004	174.7777778	1.293706294	100.2222222	1.018847007	105.3333333	2.89556962
828	6	576	441	2	HeLaSS16txSS43mNG2_JF549646_DAPI_Well3_Z004	133.3333333	160.3333333	213.3333333	99.44444444	HeLaSS16txSS43mNG2_JF549646_DAPI_Well3_Z004	174.7777778	1.220597584	100.2222222	0.992239468	105.3333333	1.522151899
829	6	513	250	2	HeLaSS16txSS43mNG2_JF549646_DAPI_Well3_Z004	145.2222222	146.7777778	193.8888889	101.6666667	HeLaSS16txSS43mNG2_JF549646_DAPI_Well3_Z004	174.7777778	1.1093452	100.2222222	1.014412417	105.3333333	1.393459916
830	6	548	451	2	HeLaSS16txSS43mNG2_JF549646_DAPI_Well3_Z004	149.2222222	146.3333333	219.4444444	100.7777778	HeLaSS16txSS43mNG2_JF549646_DAPI_Well3_Z004	174.7777778	1.255562619	100.2222222	1.005543237	105.3333333	1.389240506
831	6	482	238	2	HeLaSS16txSS43mNG2_JF549646_DAPI_Well3_Z004	147.2222222	146.5555556	203.2222222	99.55555556	HeLaSS16txSS43mNG2_JF549646_DAPI_Well3_Z004	174.7777778	1.162746345	100.2222222	0.993348115	105.3333333	1.391350211
832	6	522	296	2	HeLaSS16txSS43mNG2_JF549646_DAPI_Well3_Z004	200.2222222	190.1111111	258	100.3333333	HeLaSS16txSS43mNG2_JF549646_DAPI_Well3_Z004	174.7777778	1.476160203	100.2222222	1.001108647	105.3333333	1.804852321
833	6	565	498	2	HeLaSS16txSS43mNG2_JF549646_DAPI_Well3_Z004	124.1111111	211	249.7777778	102.1111111	HeLaSS16txSS43mNG2_JF549646_DAPI_Well3_Z004	174.7777778	1.429116338	100.2222222	1.018847007	105.3333333	2.003164557
834	6	503	524	2	HeLaSS16txSS43mNG2_JF549646_DAPI_Well3_Z004	122.4444444	133.2222222	181.8888889	100.8888889	HeLaSS16txSS43mNG2_JF549646_DAPI_Well3_Z004	174.7777778	1.040686586	100.2222222	1.006651885	105.3333333	1.264767932
835	6	346	333	2	HeLaSS16txSS43mNG2_JF549646_DAPI_Well3_Z004	151.3333333	136.8888889	174.5555556	98.66666667	HeLaSS16txSS43mNG2_JF549646_DAPI_Well3_Z004	174.7777778	0.998728544	100.2222222	0.984478936	105.3333333	1.299578059
836	6	439	227	2	HeLaSS16txSS43mNG2_JF549646_DAPI_Well3_Z004	143.2222222	132.5555556	169.7777778	100.3333333	HeLaSS16txSS43mNG2_JF549646_DAPI_Well3_Z004	174.7777778	0.971392244	100.2222222	1.001108647	105.3333333	1.258438819
837	7	482	481	2	HeLaSS16txSS43mNG2_JF549646_DAPI_Well3_Z004	151	138.6666667	207.6666667	101.6666667	HeLaSS16txSS43mNG2_JF549646_DAPI_Well3_Z004	174.7777778	1.188175461	100.2222222	1.014412417	105.3333333	1.316455696
838	7	535	524	2	HeLaSS16txSS43mNG2_JF549646_DAPI_Well3_Z004	121.2222222	131.2222222	189.1111111	98.11111111	HeLaSS16txSS43mNG2_JF549646_DAPI_Well3_Z004	174.7777778	1.0820089	100.2222222	0.978935698	105.3333333	1.245780591
839	7	439	453	2	HeLaSS16txSS43mNG2_JF549646_DAPI_Well3_Z004	175.7777778	136.2222222	184.4444444	100.6666667	HeLaSS16txSS43mNG2_JF549646_DAPI_Well3_Z004	174.7777778	1.055308328	100.2222222	1.00443459	105.3333333	1.293248945
840	7	359	255	2	HeLaSS16txSS43mNG2_JF549646_DAPI_Well3_Z004	134.4444444	159.1111111	230.6666667	100.1111111	HeLaSS16txSS43mNG2_JF549646_DAPI_Well3_Z004	174.7777778	1.319771138	100.2222222	0.998891353	105.3333333	1.510548523
841	7	589	400	2	HeLaSS16txSS43mNG2_JF549646_DAPI_Well3_Z004	134	141.1111111	173	99.55555556	HeLaSS16txSS43mNG2_JF549646_DAPI_Well3_Z004	174.7777778	0.989828353	100.2222222	0.993348115	105.3333333	1.339662447
842	7	550	358	2	HeLaSS16txSS43mNG2_JF549646_DAPI_Well3_Z004	209.7777778	141.1111111	207.7777778	101.5555556	HeLaSS16txSS43mNG2_JF549646_DAPI_Well3_Z004	174.7777778	1.188811189	100.2222222	1.013303769	105.3333333	1.339662447
843	7	477	507	2	HeLaSS16txSS43mNG2_JF549646_DAPI_Well3_Z004	131.8888889	180.1111111	281.1111111	101.4444444	HeLaSS16txSS43mNG2_JF549646_DAPI_Well3_Z004	174.7777778	1.608391608	100.2222222	1.012195122	105.3333333	1.709915612
844	7	578	313	2	HeLaSS16txSS43mNG2_JF549646_DAPI_Well3_Z004	124.3333333	136.7777778	180.2222222	136.1111111	HeLaSS16txSS43mNG2_JF549646_DAPI_Well3_Z004	174.7777778	1.031150668	100.2222222	1.358093126	105.3333333	1.298523207
845	7	396	250	2	HeLaSS16txSS43mNG2_JF549646_DAPI_Well3_Z004	174.6666667	139.5555556	184.2222222	102.5555556	HeLaSS16txSS43mNG2_JF549646_DAPI_Well3_Z004	174.7777778	1.054036872	100.2222222	1.023281596	105.3333333	1.324894515
846	8	541	483	2	HeLaSS16txSS43mNG2_JF549646_DAPI_Well3_Z004	129.6666667	143.7777778	191.2222222	100.6666667	HeLaSS16txSS43mNG2_JF549646_DAPI_Well3_Z004	174.7777778	1.09408773	100.2222222	1.00443459	105.3333333	1.364978903
847	8	562	447	2	HeLaSS16txSS43mNG2_JF549646_DAPI_Well3_Z004	135.4444444	144.1111111	213.8888889	101.3333333	HeLaSS16txSS43mNG2_JF549646_DAPI_Well3_Z004	174.7777778	1.223776224	100.2222222	1.011086475	105.3333333	1.36814346
848	8	378	325	2	HeLaSS16txSS43mNG2_JF549646_DAPI_Well3_Z004	347.8888889	157.1111111	196.7777778	100.3333333	HeLaSS16txSS43mNG2_JF549646_DAPI_Well3_Z004	174.7777778	1.125874126	100.2222222	1.001108647	105.3333333	1.491561181
849	8	368	256	2	HeLaSS16txSS43mNG2_JF549646_DAPI_Well3_Z004	140.6666667	169.7777778	181.7777778	99.88888889	HeLaSS16txSS43mNG2_JF549646_DAPI_Well3_Z004	174.7777778	1.040050858	100.2222222	0.996674058	105.3333333	1.611814346
850	8	475	474	2	HeLaSS16txSS43mNG2_JF549646_DAPI_Well3_Z004	160.8888889	158.7777778	228.5555556	100.6666667	HeLaSS16txSS43mNG2_JF549646_DAPI_Well3_Z004	174.7777778	1.307692308	100.2222222	1.00443459	105.3333333	1.507383966
851	8	403	249	2	HeLaSS16txSS43mNG2_JF549646_DAPI_Well3_Z004	185.4444444	150.4444444	189.2222222	101.1111111	HeLaSS16txSS43mNG2_JF549646_DAPI_Well3_Z004	174.7777778	1.082644628	100.2222222	1.00886918	105.3333333	1.428270042
852	8	361	301	2	HeLaSS16txSS43mNG2_JF549646_DAPI_Well3_Z004	168.8888889	179.2222222	203.2222222	100.4444444	HeLaSS16txSS43mNG2_JF549646_DAPI_Well3_Z004	174.7777778	1.162746345	100.2222222	1.002217295	105.3333333	1.701476793
853	9	504	260	2	HeLaSS16txSS43mNG2_JF549646_DAPI_Well3_Z004	155.2222222	138.7777778	188.1111111	100.4444444	HeLaSS16txSS43mNG2_JF549646_DAPI_Well3_Z004	174.7777778	1.076287349	100.2222222	1.002217295	105.3333333	1.317510549
854	9	393	248	2	HeLaSS16txSS43mNG2_JF549646_DAPI_Well3_Z004	160.7777778	136.5555556	197.5555556	102.6666667	HeLaSS16txSS43mNG2_JF549646_DAPI_Well3_Z004	174.7777778	1.130324221	100.2222222	1.024390244	105.3333333	1.296413502
855	9	406	240	2	HeLaSS16txSS43mNG2_JF549646_DAPI_Well3_Z004	158.4444444	145.4444444	202.6666667	101.5555556	HeLaSS16txSS43mNG2_JF549646_DAPI_Well3_Z004	174.7777778	1.159567705	100.2222222	1.013303769	105.3333333	1.380801688
856	10	380	359	2	HeLaSS16txSS43mNG2_JF549646_DAPI_Well3_Z004	230.2222222	215.3333333	187.8888889	99.22222222	HeLaSS16txSS43mNG2_JF549646_DAPI_Well3_Z004	174.7777778	1.075015893	100.2222222	0.990022173	105.3333333	2.044303797
857	11	557	380	2	HeLaSS16txSS43mNG2_JF549646_DAPI_Well3_Z004	195.4444444	136.7777778	196.8888889	99.33333333	HeLaSS16txSS43mNG2_JF549646_DAPI_Well3_Z004	174.7777778	1.126509854	100.2222222	0.99113082	105.3333333	1.298523207
858	11	429	244	2	HeLaSS16txSS43mNG2_JF549646_DAPI_Well3_Z004	206.2222222	132.1111111	183.2222222	98.44444444	HeLaSS16txSS43mNG2_JF549646_DAPI_Well3_Z004	174.7777778	1.048315321	100.2222222	0.982261641	105.3333333	1.254219409
859	12	438	260	2	HeLaSS16txSS43mNG2_JF549646_DAPI_Well3_Z004	336.4444444	133.4444444	172.2222222	100.3333333	HeLaSS16txSS43mNG2_JF549646_DAPI_Well3_Z004	174.7777778	0.985378258	100.2222222	1.001108647	105.3333333	1.266877637
860	0	736	288	2	HeLaSS16txSS43mNG2_JF549646_DAPI_Well2_Z001	111.3333333	293.2222222	231	100.6666667	HeLaSS16txSS43mNG2_JF549646_DAPI_Well2_Z001	148.1666667	1.559055118	100.2222222	1.00443459	105	2.792592593
861	0	177	478	2	HeLaSS16txSS43mNG2_JF549646_DAPI_Well2_Z001	122.4444444	126	155.8888889	98.77777778	HeLaSS16txSS43mNG2_JF549646_DAPI_Well2_Z001	148.1666667	1.052118485	100.2222222	0.985587583	105	1.2
862	0	184	522	2	HeLaSS16txSS43mNG2_JF549646_DAPI_Well2_Z001	117.6666667	120.4444444	146.3333333	99.55555556	HeLaSS16txSS43mNG2_JF549646_DAPI_Well2_Z001	148.1666667	0.987626547	100.2222222	0.993348115	105	1.147089947
863	0	353	317	2	HeLaSS16txSS43mNG2_JF549646_DAPI_Well2_Z001	235.7777778	134.1111111	154.3333333	98.66666667	HeLaSS16txSS43mNG2_JF549646_DAPI_Well2_Z001	148.1666667	1.041619798	100.2222222	0.984478936	105	1.277248677
864	0	425	385	2	HeLaSS16txSS43mNG2_JF549646_DAPI_Well2_Z001	499	123.6666667	155.2222222	100.5555556	HeLaSS16txSS43mNG2_JF549646_DAPI_Well2_Z001	148.1666667	1.047619048	100.2222222	1.003325942	105	1.177777778
865	0	230	465	2	HeLaSS16txSS43mNG2_JF549646_DAPI_Well2_Z001	138.7777778	124.1111111	150.8888889	100.3333333	HeLaSS16txSS43mNG2_JF549646_DAPI_Well2_Z001	148.1666667	1.018372703	100.2222222	1.001108647	105	1.182010582
866	0	658	267	2	HeLaSS16txSS43mNG2_JF549646_DAPI_Well2_Z001	120	123.1111111	150.1111111	100	HeLaSS16txSS43mNG2_JF549646_DAPI_Well2_Z001	148.1666667	1.01312336	100.2222222	0.997782705	105	1.172486772
867	0	538	443	2	HeLaSS16txSS43mNG2_JF549646_DAPI_Well2_Z001	211.1111111	139.1111111	173.5555556	99.55555556	HeLaSS16txSS43mNG2_JF549646_DAPI_Well2_Z001	148.1666667	1.171353581	100.2222222	0.993348115	105	1.324867725
868	0	221	427	2	HeLaSS16txSS43mNG2_JF549646_DAPI_Well2_Z001	138.4444444	125.3333333	149.3333333	99.66666667	HeLaSS16txSS43mNG2_JF549646_DAPI_Well2_Z001	148.1666667	1.007874016	100.2222222	0.994456763	105	1.193650794
869	0	532	280	2	HeLaSS16txSS43mNG2_JF549646_DAPI_Well2_Z001	262.2222222	142.5555556	160.5555556	101	HeLaSS16txSS43mNG2_JF549646_DAPI_Well2_Z001	148.1666667	1.083614548	100.2222222	1.007760532	105	1.357671958
870	0	137	458	2	HeLaSS16txSS43mNG2_JF549646_DAPI_Well2_Z001	112.8888889	141	161.3333333	100.2222222	HeLaSS16txSS43mNG2_JF549646_DAPI_Well2_Z001	148.1666667	1.088863892	100.2222222	1	105	1.342857143
871	0	752	351	2	HeLaSS16txSS43mNG2_JF549646_DAPI_Well2_Z001	113	142	155.7777778	104.4444444	HeLaSS16txSS43mNG2_JF549646_DAPI_Well2_Z001	148.1666667	1.051368579	100.2222222	1.042128603	105	1.352380952
872	0	228	535	2	HeLaSS16txSS43mNG2_JF549646_DAPI_Well2_Z001	122.6666667	142.7777778	159	100.2222222	HeLaSS16txSS43mNG2_JF549646_DAPI_Well2_Z001	148.1666667	1.073115861	100.2222222	1	105	1.35978836
873	0	118	495	2	HeLaSS16txSS43mNG2_JF549646_DAPI_Well2_Z001	111.2222222	140.8888889	149.7777778	98.66666667	HeLaSS16txSS43mNG2_JF549646_DAPI_Well2_Z001	148.1666667	1.010873641	100.2222222	0.984478936	105	1.341798942
874	0	155	427	2	HeLaSS16txSS43mNG2_JF549646_DAPI_Well2_Z001	120	152	166.8888889	101.1111111	HeLaSS16txSS43mNG2_JF549646_DAPI_Well2_Z001	148.1666667	1.126359205	100.2222222	1.00886918	105	1.447619048
875	0	257	533	2	HeLaSS16txSS43mNG2_JF549646_DAPI_Well2_Z001	125.2222222	153.5555556	170.3333333	103.1111111	HeLaSS16txSS43mNG2_JF549646_DAPI_Well2_Z001	148.1666667	1.149606299	100.2222222	1.028824834	105	1.462433862
876	0	655	389	2	HeLaSS16txSS43mNG2_JF549646_DAPI_Well2_Z001	126.7777778	119.7777778	157.1111111	99.22222222	HeLaSS16txSS43mNG2_JF549646_DAPI_Well2_Z001	148.1666667	1.060367454	100.2222222	0.990022173	105	1.140740741
877	0	236	509	2	HeLaSS16txSS43mNG2_JF549646_DAPI_Well2_Z001	122.5555556	128.5555556	147.3333333	101	HeLaSS16txSS43mNG2_JF549646_DAPI_Well2_Z001	148.1666667	0.994375703	100.2222222	1.007760532	105	1.224338624
878	0	204	552	2	HeLaSS16txSS43mNG2_JF549646_DAPI_Well2_Z001	113	148.6666667	194.8888889	100.4444444	HeLaSS16txSS43mNG2_JF549646_DAPI_Well2_Z001	148.1666667	1.315335583	100.2222222	1.002217295	105	1.415873016
879	0	117	429	2	HeLaSS16txSS43mNG2_JF549646_DAPI_Well2_Z001	110.7777778	152.1111111	166.5555556	99.22222222	HeLaSS16txSS43mNG2_JF549646_DAPI_Well2_Z001	148.1666667	1.124109486	100.2222222	0.990022173	105	1.448677249
880	0	229	446	2	HeLaSS16txSS43mNG2_JF549646_DAPI_Well2_Z001	142.3333333	122.7777778	163.1111111	100.5555556	HeLaSS16txSS43mNG2_JF549646_DAPI_Well2_Z001	148.1666667	1.100862392	100.2222222	1.003325942	105	1.169312169
881	0	377	421	2	HeLaSS16txSS43mNG2_JF549646_DAPI_Well2_Z001	496.6666667	116.5555556	148.5555556	100.7777778	HeLaSS16txSS43mNG2_JF549646_DAPI_Well2_Z001	148.1666667	1.002624672	100.2222222	1.005543237	105	1.11005291
882	0	213	535	2	HeLaSS16txSS43mNG2_JF549646_DAPI_Well2_Z001	122.1111111	121.3333333	146.2222222	101	HeLaSS16txSS43mNG2_JF549646_DAPI_Well2_Z001	148.1666667	0.98687664	100.2222222	1.007760532	105	1.155555556
883	0	100	475	2	HeLaSS16txSS43mNG2_JF549646_DAPI_Well2_Z001	113	135.4444444	163	99.55555556	HeLaSS16txSS43mNG2_JF549646_DAPI_Well2_Z001	148.1666667	1.100112486	100.2222222	0.993348115	105	1.28994709
884	0	584	238	2	HeLaSS16txSS43mNG2_JF549646_DAPI_Well2_Z001	129.4444444	151.2222222	151.2222222	98.88888889	HeLaSS16txSS43mNG2_JF549646_DAPI_Well2_Z001	148.1666667	1.020622422	100.2222222	0.986696231	105	1.44021164
885	0	76	503	2	HeLaSS16txSS43mNG2_JF549646_DAPI_Well2_Z001	111.3333333	133.1111111	142.2222222	99.88888889	HeLaSS16txSS43mNG2_JF549646_DAPI_Well2_Z001	148.1666667	0.959880015	100.2222222	0.996674058	105	1.267724868
886	0	197	439	2	HeLaSS16txSS43mNG2_JF549646_DAPI_Well2_Z001	125.6666667	135.2222222	146.6666667	99.66666667	HeLaSS16txSS43mNG2_JF549646_DAPI_Well2_Z001	148.1666667	0.989876265	100.2222222	0.994456763	105	1.287830688
887	0	306	509	2	HeLaSS16txSS43mNG2_JF549646_DAPI_Well2_Z001	155.3333333	122.1111111	150.2222222	101.5555556	HeLaSS16txSS43mNG2_JF549646_DAPI_Well2_Z001	148.1666667	1.013873266	100.2222222	1.013303769	105	1.162962963
888	0	415	418	2	HeLaSS16txSS43mNG2_JF549646_DAPI_Well2_Z001	510.6666667	124	158	100.6666667	HeLaSS16txSS43mNG2_JF549646_DAPI_Well2_Z001	148.1666667	1.066366704	100.2222222	1.00443459	105	1.180952381
889	0	435	327	2	HeLaSS16txSS43mNG2_JF549646_DAPI_Well2_Z001	484.1111111	126.5555556	156.2222222	100.8888889	HeLaSS16txSS43mNG2_JF549646_DAPI_Well2_Z001	148.1666667	1.054368204	100.2222222	1.006651885	105	1.205291005
890	0	269	487	2	HeLaSS16txSS43mNG2_JF549646_DAPI_Well2_Z001	155	125.4444444	150.2222222	100.5555556	HeLaSS16txSS43mNG2_JF549646_DAPI_Well2_Z001	148.1666667	1.013873266	100.2222222	1.003325942	105	1.194708995
891	0	461	374	2	HeLaSS16txSS43mNG2_JF549646_DAPI_Well2_Z001	467.8888889	123.1111111	153.8888889	101.5555556	HeLaSS16txSS43mNG2_JF549646_DAPI_Well2_Z001	148.1666667	1.038620172	100.2222222	1.013303769	105	1.172486772
892	0	577	335	2	HeLaSS16txSS43mNG2_JF549646_DAPI_Well2_Z001	304.4444444	126.1111111	152.6666667	101	HeLaSS16txSS43mNG2_JF549646_DAPI_Well2_Z001	148.1666667	1.030371204	100.2222222	1.007760532	105	1.201058201
893	0	197	526	2	HeLaSS16txSS43mNG2_JF549646_DAPI_Well2_Z001	116.4444444	130.8888889	142.1111111	99.77777778	HeLaSS16txSS43mNG2_JF549646_DAPI_Well2_Z001	148.1666667	0.959130109	100.2222222	0.99556541	105	1.246560847
894	0	600	239	2	HeLaSS16txSS43mNG2_JF549646_DAPI_Well2_Z001	128	128	157.1111111	101.4444444	HeLaSS16txSS43mNG2_JF549646_DAPI_Well2_Z001	148.1666667	1.060367454	100.2222222	1.012195122	105	1.219047619
895	0	390	484	2	HeLaSS16txSS43mNG2_JF549646_DAPI_Well2_Z001	265.1111111	128	162.5555556	100.2222222	HeLaSS16txSS43mNG2_JF549646_DAPI_Well2_Z001	148.1666667	1.097112861	100.2222222	1	105	1.219047619
896	0	36	475	2	HeLaSS16txSS43mNG2_JF549646_DAPI_Well2_Z001	106.6666667	131.4444444	150.7777778	100.8888889	HeLaSS16txSS43mNG2_JF549646_DAPI_Well2_Z001	148.1666667	1.017622797	100.2222222	1.006651885	105	1.251851852
897	0	14	513	2	HeLaSS16txSS43mNG2_JF549646_DAPI_Well2_Z001	107.8888889	132.3333333	147.7777778	98.88888889	HeLaSS16txSS43mNG2_JF549646_DAPI_Well2_Z001	148.1666667	0.997375328	100.2222222	0.986696231	105	1.26031746
898	0	249	524	2	HeLaSS16txSS43mNG2_JF549646_DAPI_Well2_Z001	128.1111111	133.6666667	178.5555556	100.2222222	HeLaSS16txSS43mNG2_JF549646_DAPI_Well2_Z001	148.1666667	1.205099363	100.2222222	1	105	1.273015873
899	0	368	490	2	HeLaSS16txSS43mNG2_JF549646_DAPI_Well2_Z001	249.8888889	124.2222222	153	102.1111111	HeLaSS16txSS43mNG2_JF549646_DAPI_Well2_Z001	148.1666667	1.032620922	100.2222222	1.018847007	105	1.183068783
900	0	663	236	2	HeLaSS16txSS43mNG2_JF549646_DAPI_Well2_Z001	116.6666667	128.2222222	148.3333333	99.77777778	HeLaSS16txSS43mNG2_JF549646_DAPI_Well2_Z001	148.1666667	1.001124859	100.2222222	0.99556541	105	1.221164021
901	0	114	464	2	HeLaSS16txSS43mNG2_JF549646_DAPI_Well2_Z001	111.1111111	137.1111111	151.6666667	100.7777778	HeLaSS16txSS43mNG2_JF549646_DAPI_Well2_Z001	148.1666667	1.023622047	100.2222222	1.005543237	105	1.305820106
902	0	71	442	2	HeLaSS16txSS43mNG2_JF549646_DAPI_Well2_Z001	108.5555556	123.7777778	149.6666667	162.3333333	HeLaSS16txSS43mNG2_JF549646_DAPI_Well2_Z001	148.1666667	1.010123735	100.2222222	1.619733925	105	1.178835979
903	0	393	288	2	HeLaSS16txSS43mNG2_JF549646_DAPI_Well2_Z001	206.7777778	129.1111111	165.6666667	100.8888889	HeLaSS16txSS43mNG2_JF549646_DAPI_Well2_Z001	148.1666667	1.118110236	100.2222222	1.006651885	105	1.22962963
904	0	318	506	2	HeLaSS16txSS43mNG2_JF549646_DAPI_Well2_Z001	167.7777778	132.3333333	178.5555556	100.1111111	HeLaSS16txSS43mNG2_JF549646_DAPI_Well2_Z001	148.1666667	1.205099363	100.2222222	0.998891353	105	1.26031746
905	0	81	530	2	HeLaSS16txSS43mNG2_JF549646_DAPI_Well2_Z001	109.2222222	121.4444444	140.5555556	155.8888889	HeLaSS16txSS43mNG2_JF549646_DAPI_Well2_Z001	148.1666667	0.948631421	100.2222222	1.555432373	105	1.156613757
906	0	597	420	2	HeLaSS16txSS43mNG2_JF549646_DAPI_Well2_Z001	161.6666667	122.6666667	173.7777778	99	HeLaSS16txSS43mNG2_JF549646_DAPI_Well2_Z001	148.1666667	1.172853393	100.2222222	0.987804878	105	1.168253968
907	0	586	260	2	HeLaSS16txSS43mNG2_JF549646_DAPI_Well2_Z001	144.4444444	133	155.7777778	99.66666667	HeLaSS16txSS43mNG2_JF549646_DAPI_Well2_Z001	148.1666667	1.051368579	100.2222222	0.994456763	105	1.266666667
908	0	573	336	2	HeLaSS16txSS43mNG2_JF549646_DAPI_Well2_Z001	327.1111111	129.7777778	159.1111111	101	HeLaSS16txSS43mNG2_JF549646_DAPI_Well2_Z001	148.1666667	1.073865767	100.2222222	1.007760532	105	1.235978836
909	0	534	320	2	HeLaSS16txSS43mNG2_JF549646_DAPI_Well2_Z001	416.1111111	133.3333333	151.7777778	100.7777778	HeLaSS16txSS43mNG2_JF549646_DAPI_Well2_Z001	148.1666667	1.024371954	100.2222222	1.005543237	105	1.26984127
910	0	457	280	2	HeLaSS16txSS43mNG2_JF549646_DAPI_Well2_Z001	270.1111111	120.2222222	156.2222222	101.3333333	HeLaSS16txSS43mNG2_JF549646_DAPI_Well2_Z001	148.1666667	1.054368204	100.2222222	1.011086475	105	1.144973545
911	0	45	471	2	HeLaSS16txSS43mNG2_JF549646_DAPI_Well2_Z001	106.2222222	123.3333333	148	100.5555556	HeLaSS16txSS43mNG2_JF549646_DAPI_Well2_Z001	148.1666667	0.998875141	100.2222222	1.003325942	105	1.174603175
912	0	98	526	2	HeLaSS16txSS43mNG2_JF549646_DAPI_Well2_Z001	111.7777778	121.6666667	141	101.4444444	HeLaSS16txSS43mNG2_JF549646_DAPI_Well2_Z001	148.1666667	0.951631046	100.2222222	1.012195122	105	1.158730159
913	0	257	541	2	HeLaSS16txSS43mNG2_JF549646_DAPI_Well2_Z001	122.1111111	123.5555556	147.5555556	100.2222222	HeLaSS16txSS43mNG2_JF549646_DAPI_Well2_Z001	148.1666667	0.995875516	100.2222222	1	105	1.176719577
914	0	674	308	2	HeLaSS16txSS43mNG2_JF549646_DAPI_Well2_Z001	121.6666667	168.1111111	177.7777778	98.33333333	HeLaSS16txSS43mNG2_JF549646_DAPI_Well2_Z001	148.1666667	1.199850019	100.2222222	0.981152993	105	1.601058201
915	0	276	378	2	HeLaSS16txSS43mNG2_JF549646_DAPI_Well2_Z001	244.7777778	121.7777778	152.6666667	99.33333333	HeLaSS16txSS43mNG2_JF549646_DAPI_Well2_Z001	148.1666667	1.030371204	100.2222222	0.99113082	105	1.15978836
916	0	523	457	2	HeLaSS16txSS43mNG2_JF549646_DAPI_Well2_Z001	198.6666667	209.1111111	182.3333333	101.1111111	HeLaSS16txSS43mNG2_JF549646_DAPI_Well2_Z001	148.1666667	1.230596175	100.2222222	1.00886918	105	1.991534392
917	0	706	279	2	HeLaSS16txSS43mNG2_JF549646_DAPI_Well2_Z001	112.1111111	209.4444444	181.3333333	100.6666667	HeLaSS16txSS43mNG2_JF549646_DAPI_Well2_Z001	148.1666667	1.223847019	100.2222222	1.00443459	105	1.994708995
918	0	210	397	2.828427125	HeLaSS16txSS43mNG2_JF549646_DAPI_Well2_Z001	132.7777778	235.7777778	188.8888889	104.4444444	HeLaSS16txSS43mNG2_JF549646_DAPI_Well2_Z001	148.1666667	1.274840645	100.2222222	1.042128603	105	2.245502646
919	0	190	438	2	HeLaSS16txSS43mNG2_JF549646_DAPI_Well2_Z001	122.8888889	122	144.3333333	101.2222222	HeLaSS16txSS43mNG2_JF549646_DAPI_Well2_Z001	148.1666667	0.974128234	100.2222222	1.009977827	105	1.161904762
920	0	574	210	2	HeLaSS16txSS43mNG2_JF549646_DAPI_Well2_Z001	126.6666667	172.3333333	152	101.5555556	HeLaSS16txSS43mNG2_JF549646_DAPI_Well2_Z001	148.1666667	1.025871766	100.2222222	1.013303769	105	1.641269841
921	0	363	330	2	HeLaSS16txSS43mNG2_JF549646_DAPI_Well2_Z001	334.1111111	117.1111111	159.3333333	100.7777778	HeLaSS16txSS43mNG2_JF549646_DAPI_Well2_Z001	148.1666667	1.075365579	100.2222222	1.005543237	105	1.115343915
922	0	318	515	2	HeLaSS16txSS43mNG2_JF549646_DAPI_Well2_Z001	156.8888889	220.2222222	212.6666667	108.8888889	HeLaSS16txSS43mNG2_JF549646_DAPI_Well2_Z001	148.1666667	1.435320585	100.2222222	1.086474501	105	2.097354497
923	0	557	290	2	HeLaSS16txSS43mNG2_JF549646_DAPI_Well2_Z001	251.4444444	123.5555556	145.8888889	100.2222222	HeLaSS16txSS43mNG2_JF549646_DAPI_Well2_Z001	148.1666667	0.984626922	100.2222222	1	105	1.176719577
924	0	323	387	2	HeLaSS16txSS43mNG2_JF549646_DAPI_Well2_Z001	445.1111111	121.4444444	163.3333333	100.2222222	HeLaSS16txSS43mNG2_JF549646_DAPI_Well2_Z001	148.1666667	1.102362205	100.2222222	1	105	1.156613757
925	0	67	462	2	HeLaSS16txSS43mNG2_JF549646_DAPI_Well2_Z001	106.7777778	207.7777778	146.6666667	105.6666667	HeLaSS16txSS43mNG2_JF549646_DAPI_Well2_Z001	148.1666667	0.989876265	100.2222222	1.054323725	105	1.978835979
926	0	226	517	2	HeLaSS16txSS43mNG2_JF549646_DAPI_Well2_Z001	125.6666667	173.5555556	170.2222222	99.88888889	HeLaSS16txSS43mNG2_JF549646_DAPI_Well2_Z001	148.1666667	1.148856393	100.2222222	0.996674058	105	1.652910053
927	0	259	378	2	HeLaSS16txSS43mNG2_JF549646_DAPI_Well2_Z001	189.2222222	177.6666667	172.8888889	101.7777778	HeLaSS16txSS43mNG2_JF549646_DAPI_Well2_Z001	148.1666667	1.166854143	100.2222222	1.015521064	105	1.692063492
928	0	377	385	2	HeLaSS16txSS43mNG2_JF549646_DAPI_Well2_Z001	463.5555556	181.6666667	196.6666667	99.44444444	HeLaSS16txSS43mNG2_JF549646_DAPI_Well2_Z001	148.1666667	1.327334083	100.2222222	0.992239468	105	1.73015873
929	0	276	515	2	HeLaSS16txSS43mNG2_JF549646_DAPI_Well2_Z001	139.3333333	123.6666667	161.4444444	100.6666667	HeLaSS16txSS43mNG2_JF549646_DAPI_Well2_Z001	148.1666667	1.089613798	100.2222222	1.00443459	105	1.177777778
930	0	161	482	2	HeLaSS16txSS43mNG2_JF549646_DAPI_Well2_Z001	116	197.1111111	195.7777778	103.8888889	HeLaSS16txSS43mNG2_JF549646_DAPI_Well2_Z001	148.1666667	1.321334833	100.2222222	1.036585366	105	1.877248677
931	0	675	337	2	HeLaSS16txSS43mNG2_JF549646_DAPI_Well2_Z001	119.3333333	186.3333333	168.7777778	100.5555556	HeLaSS16txSS43mNG2_JF549646_DAPI_Well2_Z001	148.1666667	1.139107612	100.2222222	1.003325942	105	1.774603175
932	0	256	490	2	HeLaSS16txSS43mNG2_JF549646_DAPI_Well2_Z001	138.1111111	125	143.3333333	100.2222222	HeLaSS16txSS43mNG2_JF549646_DAPI_Well2_Z001	148.1666667	0.967379078	100.2222222	1	105	1.19047619
933	0	414	304	2	HeLaSS16txSS43mNG2_JF549646_DAPI_Well2_Z001	409.6666667	121.7777778	150.2222222	99.77777778	HeLaSS16txSS43mNG2_JF549646_DAPI_Well2_Z001	148.1666667	1.013873266	100.2222222	0.99556541	105	1.15978836
934	0	678	248	2	HeLaSS16txSS43mNG2_JF549646_DAPI_Well2_Z001	113.4444444	199.5555556	158.4444444	100	HeLaSS16txSS43mNG2_JF549646_DAPI_Well2_Z001	148.1666667	1.069366329	100.2222222	0.997782705	105	1.900529101
935	0	153	421	2	HeLaSS16txSS43mNG2_JF549646_DAPI_Well2_Z001	121.4444444	232.6666667	175.2222222	184.5555556	HeLaSS16txSS43mNG2_JF549646_DAPI_Well2_Z001	148.1666667	1.182602175	100.2222222	1.841463415	105	2.215873016
936	0	858	307	2	HeLaSS16txSS43mNG2_JF549646_DAPI_Well2_Z001	106.8888889	150.7777778	152.7777778	100.1111111	HeLaSS16txSS43mNG2_JF549646_DAPI_Well2_Z001	148.1666667	1.03112111	100.2222222	0.998891353	105	1.435978836
937	0	691	289	2	HeLaSS16txSS43mNG2_JF549646_DAPI_Well2_Z001	115.7777778	168.5555556	154	100.8888889	HeLaSS16txSS43mNG2_JF549646_DAPI_Well2_Z001	148.1666667	1.039370079	100.2222222	1.006651885	105	1.605291005
938	0	241	542	2	HeLaSS16txSS43mNG2_JF549646_DAPI_Well2_Z001	122.1111111	126.4444444	151.6666667	101.5555556	HeLaSS16txSS43mNG2_JF549646_DAPI_Well2_Z001	148.1666667	1.023622047	100.2222222	1.013303769	105	1.204232804
939	0	406	340	2	HeLaSS16txSS43mNG2_JF549646_DAPI_Well2_Z001	472.4444444	160.3333333	164.4444444	100.7777778	HeLaSS16txSS43mNG2_JF549646_DAPI_Well2_Z001	148.1666667	1.109861267	100.2222222	1.005543237	105	1.526984127
940	0	403	304	2	HeLaSS16txSS43mNG2_JF549646_DAPI_Well2_Z001	341.4444444	236.7777778	207.6666667	99.88888889	HeLaSS16txSS43mNG2_JF549646_DAPI_Well2_Z001	148.1666667	1.401574803	100.2222222	0.996674058	105	2.255026455
941	0	137	443	2	HeLaSS16txSS43mNG2_JF549646_DAPI_Well2_Z001	115.4444444	259.5555556	255.1111111	100.8888889	HeLaSS16txSS43mNG2_JF549646_DAPI_Well2_Z001	148.1666667	1.721784777	100.2222222	1.006651885	105	2.471957672
942	0	272	447	2	HeLaSS16txSS43mNG2_JF549646_DAPI_Well2_Z001	210.8888889	121.3333333	161.6666667	100.7777778	HeLaSS16txSS43mNG2_JF549646_DAPI_Well2_Z001	148.1666667	1.091113611	100.2222222	1.005543237	105	1.155555556
943	0	354	400	2	HeLaSS16txSS43mNG2_JF549646_DAPI_Well2_Z001	465.1111111	123.5555556	152.2222222	100	HeLaSS16txSS43mNG2_JF549646_DAPI_Well2_Z001	148.1666667	1.027371579	100.2222222	0.997782705	105	1.176719577
944	0	152	522	2	HeLaSS16txSS43mNG2_JF549646_DAPI_Well2_Z001	113.8888889	150.7777778	166.6666667	99.66666667	HeLaSS16txSS43mNG2_JF549646_DAPI_Well2_Z001	148.1666667	1.124859393	100.2222222	0.994456763	105	1.435978836
945	0	691	372	2	HeLaSS16txSS43mNG2_JF549646_DAPI_Well2_Z001	118.5555556	155.7777778	167	101.3333333	HeLaSS16txSS43mNG2_JF549646_DAPI_Well2_Z001	148.1666667	1.127109111	100.2222222	1.011086475	105	1.483597884
946	1	128	465	2	HeLaSS16txSS43mNG2_JF549646_DAPI_Well2_Z001	113.5555556	153.3333333	168.7777778	101.5555556	HeLaSS16txSS43mNG2_JF549646_DAPI_Well2_Z001	148.1666667	1.139107612	100.2222222	1.013303769	105	1.46031746
947	1	630	398	2	HeLaSS16txSS43mNG2_JF549646_DAPI_Well2_Z001	131.3333333	128.6666667	153.4444444	100	HeLaSS16txSS43mNG2_JF549646_DAPI_Well2_Z001	148.1666667	1.035620547	100.2222222	0.997782705	105	1.225396825
948	1	821	292	2	HeLaSS16txSS43mNG2_JF549646_DAPI_Well2_Z001	111	132.6666667	152.5555556	101.2222222	HeLaSS16txSS43mNG2_JF549646_DAPI_Well2_Z001	148.1666667	1.029621297	100.2222222	1.009977827	105	1.263492063
949	1	147	537	2	HeLaSS16txSS43mNG2_JF549646_DAPI_Well2_Z001	112.8888889	194.6666667	196.2222222	99.66666667	HeLaSS16txSS43mNG2_JF549646_DAPI_Well2_Z001	148.1666667	1.324334458	100.2222222	0.994456763	105	1.853968254
950	1	14	500	2	HeLaSS16txSS43mNG2_JF549646_DAPI_Well2_Z001	108	125.1111111	162	100.1111111	HeLaSS16txSS43mNG2_JF549646_DAPI_Well2_Z001	148.1666667	1.09336333	100.2222222	0.998891353	105	1.191534392
951	1	199	492	2	HeLaSS16txSS43mNG2_JF549646_DAPI_Well2_Z001	121.7777778	126.3333333	166.3333333	100.7777778	HeLaSS16txSS43mNG2_JF549646_DAPI_Well2_Z001	148.1666667	1.122609674	100.2222222	1.005543237	105	1.203174603
952	1	809	271	2	HeLaSS16txSS43mNG2_JF549646_DAPI_Well2_Z001	108.5555556	193.6666667	171.3333333	101	HeLaSS16txSS43mNG2_JF549646_DAPI_Well2_Z001	148.1666667	1.156355456	100.2222222	1.007760532	105	1.844444444
953	1	280	376	2	HeLaSS16txSS43mNG2_JF549646_DAPI_Well2_Z001	261	154.3333333	159	101.2222222	HeLaSS16txSS43mNG2_JF549646_DAPI_Well2_Z001	148.1666667	1.073115861	100.2222222	1.009977827	105	1.46984127
954	1	157	432	2	HeLaSS16txSS43mNG2_JF549646_DAPI_Well2_Z001	119	144.7777778	153.7777778	101.3333333	HeLaSS16txSS43mNG2_JF549646_DAPI_Well2_Z001	148.1666667	1.037870266	100.2222222	1.011086475	105	1.378835979
955	1	402	494	2	HeLaSS16txSS43mNG2_JF549646_DAPI_Well2_Z001	198.3333333	128.3333333	152.7777778	100.3333333	HeLaSS16txSS43mNG2_JF549646_DAPI_Well2_Z001	148.1666667	1.03112111	100.2222222	1.001108647	105	1.222222222
956	1	714	254	2	HeLaSS16txSS43mNG2_JF549646_DAPI_Well2_Z001	110	121.1111111	155.8888889	100.5555556	HeLaSS16txSS43mNG2_JF549646_DAPI_Well2_Z001	148.1666667	1.052118485	100.2222222	1.003325942	105	1.153439153
957	1	171	404	2	HeLaSS16txSS43mNG2_JF549646_DAPI_Well2_Z001	116.1111111	135	153	98.77777778	HeLaSS16txSS43mNG2_JF549646_DAPI_Well2_Z001	148.1666667	1.032620922	100.2222222	0.985587583	105	1.285714286
958	1	513	339	2	HeLaSS16txSS43mNG2_JF549646_DAPI_Well2_Z001	425.1111111	129	177.2222222	102.8888889	HeLaSS16txSS43mNG2_JF549646_DAPI_Well2_Z001	148.1666667	1.196100487	100.2222222	1.026607539	105	1.228571429
959	1	209	384	2	HeLaSS16txSS43mNG2_JF549646_DAPI_Well2_Z001	127.3333333	130.1111111	149.3333333	99	HeLaSS16txSS43mNG2_JF549646_DAPI_Well2_Z001	148.1666667	1.007874016	100.2222222	0.987804878	105	1.239153439
960	1	595	254	2	HeLaSS16txSS43mNG2_JF549646_DAPI_Well2_Z001	132.2222222	149.8888889	173.2222222	101.5555556	HeLaSS16txSS43mNG2_JF549646_DAPI_Well2_Z001	148.1666667	1.169103862	100.2222222	1.013303769	105	1.427513228
961	1	776	259	2	HeLaSS16txSS43mNG2_JF549646_DAPI_Well2_Z001	111.2222222	144.3333333	151.6666667	99.88888889	HeLaSS16txSS43mNG2_JF549646_DAPI_Well2_Z001	148.1666667	1.023622047	100.2222222	0.996674058	105	1.374603175
962	1	68	514	2	HeLaSS16txSS43mNG2_JF549646_DAPI_Well2_Z001	107.1111111	229	174.7777778	126.1111111	HeLaSS16txSS43mNG2_JF549646_DAPI_Well2_Z001	148.1666667	1.17960255	100.2222222	1.258314856	105	2.180952381
963	1	164	429	2	HeLaSS16txSS43mNG2_JF549646_DAPI_Well2_Z001	116	134.3333333	147.1111111	99.88888889	HeLaSS16txSS43mNG2_JF549646_DAPI_Well2_Z001	148.1666667	0.992875891	100.2222222	0.996674058	105	1.279365079
964	1	504	250	2	HeLaSS16txSS43mNG2_JF549646_DAPI_Well2_Z001	163.1111111	144.5555556	174.2222222	100.8888889	HeLaSS16txSS43mNG2_JF549646_DAPI_Well2_Z001	148.1666667	1.175853018	100.2222222	1.006651885	105	1.376719577
965	1	183	479	2	HeLaSS16txSS43mNG2_JF549646_DAPI_Well2_Z001	128.7777778	127.1111111	147.3333333	100.1111111	HeLaSS16txSS43mNG2_JF549646_DAPI_Well2_Z001	148.1666667	0.994375703	100.2222222	0.998891353	105	1.210582011
966	1	74	497	2	HeLaSS16txSS43mNG2_JF549646_DAPI_Well2_Z001	107.7777778	140.4444444	139.8888889	99.88888889	HeLaSS16txSS43mNG2_JF549646_DAPI_Well2_Z001	148.1666667	0.944131984	100.2222222	0.996674058	105	1.337566138
967	2	169	522	2	HeLaSS16txSS43mNG2_JF549646_DAPI_Well2_Z001	113.4444444	296.1111111	191.6666667	115.1111111	HeLaSS16txSS43mNG2_JF549646_DAPI_Well2_Z001	148.1666667	1.293588301	100.2222222	1.148558758	105	2.82010582
968	2	266	533	2	HeLaSS16txSS43mNG2_JF549646_DAPI_Well2_Z001	119.8888889	120.4444444	142.8888889	101.7777778	HeLaSS16txSS43mNG2_JF549646_DAPI_Well2_Z001	148.1666667	0.964379453	100.2222222	1.015521064	105	1.147089947
969	2	91	460	2	HeLaSS16txSS43mNG2_JF549646_DAPI_Well2_Z001	112.5555556	130.7777778	141.3333333	100.2222222	HeLaSS16txSS43mNG2_JF549646_DAPI_Well2_Z001	148.1666667	0.953880765	100.2222222	1	105	1.245502646
970	2	69	531	2	HeLaSS16txSS43mNG2_JF549646_DAPI_Well2_Z001	106.7777778	238.5555556	214.3333333	102.4444444	HeLaSS16txSS43mNG2_JF549646_DAPI_Well2_Z001	148.1666667	1.446569179	100.2222222	1.022172949	105	2.271957672
971	2	723	259	2	HeLaSS16txSS43mNG2_JF549646_DAPI_Well2_Z001	111.5555556	146.1111111	166.4444444	100.1111111	HeLaSS16txSS43mNG2_JF549646_DAPI_Well2_Z001	148.1666667	1.12335958	100.2222222	0.998891353	105	1.391534392
972	2	115	459	2	HeLaSS16txSS43mNG2_JF549646_DAPI_Well2_Z001	110.1111111	190.8888889	148.8888889	99.66666667	HeLaSS16txSS43mNG2_JF549646_DAPI_Well2_Z001	148.1666667	1.004874391	100.2222222	0.994456763	105	1.817989418
973	2	649	373	2	HeLaSS16txSS43mNG2_JF549646_DAPI_Well2_Z001	122.6666667	145.8888889	153.4444444	101.4444444	HeLaSS16txSS43mNG2_JF549646_DAPI_Well2_Z001	148.1666667	1.035620547	100.2222222	1.012195122	105	1.389417989
974	2	133	431	2	HeLaSS16txSS43mNG2_JF549646_DAPI_Well2_Z001	111.1111111	135.2222222	145.6666667	101.3333333	HeLaSS16txSS43mNG2_JF549646_DAPI_Well2_Z001	148.1666667	0.983127109	100.2222222	1.011086475	105	1.287830688
975	2	868	293	2	HeLaSS16txSS43mNG2_JF549646_DAPI_Well2_Z001	106.6666667	137.2222222	142.7777778	98.88888889	HeLaSS16txSS43mNG2_JF549646_DAPI_Well2_Z001	148.1666667	0.963629546	100.2222222	0.986696231	105	1.306878307
976	2	565	253	2	HeLaSS16txSS43mNG2_JF549646_DAPI_Well2_Z001	138.5555556	145.7777778	150.7777778	98.44444444	HeLaSS16txSS43mNG2_JF549646_DAPI_Well2_Z001	148.1666667	1.017622797	100.2222222	0.982261641	105	1.388359788
977	2	313	511	2	HeLaSS16txSS43mNG2_JF549646_DAPI_Well2_Z001	148.8888889	141	171.8888889	97.55555556	HeLaSS16txSS43mNG2_JF549646_DAPI_Well2_Z001	148.1666667	1.160104987	100.2222222	0.973392461	105	1.342857143
978	2	15	526	2	HeLaSS16txSS43mNG2_JF549646_DAPI_Well2_Z001	108.4444444	141.5555556	156.7777778	100.1111111	HeLaSS16txSS43mNG2_JF549646_DAPI_Well2_Z001	148.1666667	1.058117735	100.2222222	0.998891353	105	1.348148148
979	2	758	288	2	HeLaSS16txSS43mNG2_JF549646_DAPI_Well2_Z001	109.8888889	161.1111111	182.4444444	100.7777778	HeLaSS16txSS43mNG2_JF549646_DAPI_Well2_Z001	148.1666667	1.231346082	100.2222222	1.005543237	105	1.534391534
980	2	89	454	2	HeLaSS16txSS43mNG2_JF549646_DAPI_Well2_Z001	108.2222222	140.3333333	150.8888889	99.88888889	HeLaSS16txSS43mNG2_JF549646_DAPI_Well2_Z001	148.1666667	1.018372703	100.2222222	0.996674058	105	1.336507937
981	2	165	414	2	HeLaSS16txSS43mNG2_JF549646_DAPI_Well2_Z001	113.4444444	182.5555556	183.8888889	99.33333333	HeLaSS16txSS43mNG2_JF549646_DAPI_Well2_Z001	148.1666667	1.241094863	100.2222222	0.99113082	105	1.738624339
982	2	660	276	2	HeLaSS16txSS43mNG2_JF549646_DAPI_Well2_Z001	119.1111111	130.4444444	147.4444444	101.4444444	HeLaSS16txSS43mNG2_JF549646_DAPI_Well2_Z001	148.1666667	0.995125609	100.2222222	1.012195122	105	1.242328042
983	3	226	514	2	HeLaSS16txSS43mNG2_JF549646_DAPI_Well2_Z001	116.8888889	216.6666667	202.7777778	101	HeLaSS16txSS43mNG2_JF549646_DAPI_Well2_Z001	148.1666667	1.368578928	100.2222222	1.007760532	105	2.063492063
984	3	193	509	2	HeLaSS16txSS43mNG2_JF549646_DAPI_Well2_Z001	111.3333333	159.6666667	165.6666667	100	HeLaSS16txSS43mNG2_JF549646_DAPI_Well2_Z001	148.1666667	1.118110236	100.2222222	0.997782705	105	1.520634921
985	3	305	502	2	HeLaSS16txSS43mNG2_JF549646_DAPI_Well2_Z001	151.6666667	123.7777778	150.1111111	101.2222222	HeLaSS16txSS43mNG2_JF549646_DAPI_Well2_Z001	148.1666667	1.01312336	100.2222222	1.009977827	105	1.178835979
986	3	236	379	2	HeLaSS16txSS43mNG2_JF549646_DAPI_Well2_Z001	139.7777778	150.6666667	149.8888889	100.3333333	HeLaSS16txSS43mNG2_JF549646_DAPI_Well2_Z001	148.1666667	1.011623547	100.2222222	1.001108647	105	1.434920635
987	3	671	302	2	HeLaSS16txSS43mNG2_JF549646_DAPI_Well2_Z001	116.1111111	151	160.7777778	100.8888889	HeLaSS16txSS43mNG2_JF549646_DAPI_Well2_Z001	148.1666667	1.085114361	100.2222222	1.006651885	105	1.438095238
988	3	78	499	2	HeLaSS16txSS43mNG2_JF549646_DAPI_Well2_Z001	109.8888889	126.7777778	136.3333333	99.44444444	HeLaSS16txSS43mNG2_JF549646_DAPI_Well2_Z001	148.1666667	0.920134983	100.2222222	0.992239468	105	1.207407407
989	3	371	488	2	HeLaSS16txSS43mNG2_JF549646_DAPI_Well2_Z001	229.8888889	151.5555556	168.4444444	100.8888889	HeLaSS16txSS43mNG2_JF549646_DAPI_Well2_Z001	148.1666667	1.136857893	100.2222222	1.006651885	105	1.443386243
990	3	258	477	2	HeLaSS16txSS43mNG2_JF549646_DAPI_Well2_Z001	141.6666667	130.8888889	163.6666667	99.88888889	HeLaSS16txSS43mNG2_JF549646_DAPI_Well2_Z001	148.1666667	1.104611924	100.2222222	0.996674058	105	1.246560847
991	3	84	467	2	HeLaSS16txSS43mNG2_JF549646_DAPI_Well2_Z001	107.8888889	139.6666667	170.7777778	147.7777778	HeLaSS16txSS43mNG2_JF549646_DAPI_Well2_Z001	148.1666667	1.152605924	100.2222222	1.474501109	105	1.33015873
992	3	271	520	2	HeLaSS16txSS43mNG2_JF549646_DAPI_Well2_Z001	123.6666667	188.5555556	195	100.3333333	HeLaSS16txSS43mNG2_JF549646_DAPI_Well2_Z001	148.1666667	1.316085489	100.2222222	1.001108647	105	1.795767196
993	3	138	483	2	HeLaSS16txSS43mNG2_JF549646_DAPI_Well2_Z001	107.5555556	207.6666667	194	102.4444444	HeLaSS16txSS43mNG2_JF549646_DAPI_Well2_Z001	148.1666667	1.309336333	100.2222222	1.022172949	105	1.977777778
994	3	42	494	2	HeLaSS16txSS43mNG2_JF549646_DAPI_Well2_Z001	108.1111111	162.4444444	157.7777778	99.55555556	HeLaSS16txSS43mNG2_JF549646_DAPI_Well2_Z001	148.1666667	1.064866892	100.2222222	0.993348115	105	1.547089947
995	4	193	501	2	HeLaSS16txSS43mNG2_JF549646_DAPI_Well2_Z001	114.3333333	126.7777778	147.3333333	101.8888889	HeLaSS16txSS43mNG2_JF549646_DAPI_Well2_Z001	148.1666667	0.994375703	100.2222222	1.016629712	105	1.207407407
996	4	87	487	2	HeLaSS16txSS43mNG2_JF549646_DAPI_Well2_Z001	108	126.7777778	142.4444444	100.2222222	HeLaSS16txSS43mNG2_JF549646_DAPI_Well2_Z001	148.1666667	0.961379828	100.2222222	1	105	1.207407407
997	4	707	289	2	HeLaSS16txSS43mNG2_JF549646_DAPI_Well2_Z001	111.2222222	118.2222222	145.2222222	100.8888889	HeLaSS16txSS43mNG2_JF549646_DAPI_Well2_Z001	148.1666667	0.980127484	100.2222222	1.006651885	105	1.125925926
998	4	115	507	2	HeLaSS16txSS43mNG2_JF549646_DAPI_Well2_Z001	109.8888889	173.2222222	158.5555556	101.3333333	HeLaSS16txSS43mNG2_JF549646_DAPI_Well2_Z001	148.1666667	1.070116235	100.2222222	1.011086475	105	1.64973545
999	4	654	286	2	HeLaSS16txSS43mNG2_JF549646_DAPI_Well2_Z001	116.4444444	160.4444444	157.2222222	99.11111111	HeLaSS16txSS43mNG2_JF549646_DAPI_Well2_Z001	148.1666667	1.06111736	100.2222222	0.988913525	105	1.528042328
1000	4	637	387	2	HeLaSS16txSS43mNG2_JF549646_DAPI_Well2_Z001	121.3333333	154	160.1111111	102.4444444	HeLaSS16txSS43mNG2_JF549646_DAPI_Well2_Z001	148.1666667	1.080614923	100.2222222	1.022172949	105	1.466666667
1001	4	98	500	2	HeLaSS16txSS43mNG2_JF549646_DAPI_Well2_Z001	108.2222222	162.6666667	183.5555556	98	HeLaSS16txSS43mNG2_JF549646_DAPI_Well2_Z001	148.1666667	1.238845144	100.2222222	0.977827051	105	1.549206349
1002	4	250	518	2	HeLaSS16txSS43mNG2_JF549646_DAPI_Well2_Z001	121.7777778	156.3333333	167.5555556	100.6666667	HeLaSS16txSS43mNG2_JF549646_DAPI_Well2_Z001	148.1666667	1.130858643	100.2222222	1.00443459	105	1.488888889
1003	4	604	262	2	HeLaSS16txSS43mNG2_JF549646_DAPI_Well2_Z001	128.8888889	138	173.1111111	99.11111111	HeLaSS16txSS43mNG2_JF549646_DAPI_Well2_Z001	148.1666667	1.168353956	100.2222222	0.988913525	105	1.314285714
1004	4	646	264	2	HeLaSS16txSS43mNG2_JF549646_DAPI_Well2_Z001	119.3333333	150.1111111	170.8888889	100.4444444	HeLaSS16txSS43mNG2_JF549646_DAPI_Well2_Z001	148.1666667	1.153355831	100.2222222	1.002217295	105	1.42962963
1005	4	435	288	2	HeLaSS16txSS43mNG2_JF549646_DAPI_Well2_Z001	280.3333333	137.4444444	167.6666667	101	HeLaSS16txSS43mNG2_JF549646_DAPI_Well2_Z001	148.1666667	1.131608549	100.2222222	1.007760532	105	1.308994709
1006	4	644	276	2	HeLaSS16txSS43mNG2_JF549646_DAPI_Well2_Z001	118.5555556	182.3333333	163.2222222	101.4444444	HeLaSS16txSS43mNG2_JF549646_DAPI_Well2_Z001	148.1666667	1.101612298	100.2222222	1.012195122	105	1.736507937
1007	4	136	517	2	HeLaSS16txSS43mNG2_JF549646_DAPI_Well2_Z001	110.2222222	132.3333333	151.8888889	99.11111111	HeLaSS16txSS43mNG2_JF549646_DAPI_Well2_Z001	148.1666667	1.02512186	100.2222222	0.988913525	105	1.26031746
1008	4	240	509	2	HeLaSS16txSS43mNG2_JF549646_DAPI_Well2_Z001	122	162.4444444	181	99.77777778	HeLaSS16txSS43mNG2_JF549646_DAPI_Well2_Z001	148.1666667	1.2215973	100.2222222	0.99556541	105	1.547089947
1009	4	239	386	2	HeLaSS16txSS43mNG2_JF549646_DAPI_Well2_Z001	138.4444444	128.5555556	148.5555556	99.77777778	HeLaSS16txSS43mNG2_JF549646_DAPI_Well2_Z001	148.1666667	1.002624672	100.2222222	0.99556541	105	1.224338624
1010	4	703	356	2	HeLaSS16txSS43mNG2_JF549646_DAPI_Well2_Z001	113.5555556	130.8888889	149.6666667	101	HeLaSS16txSS43mNG2_JF549646_DAPI_Well2_Z001	148.1666667	1.010123735	100.2222222	1.007760532	105	1.246560847
1011	4	229	384	2	HeLaSS16txSS43mNG2_JF549646_DAPI_Well2_Z001	138.1111111	151.4444444	145.1111111	100.4444444	HeLaSS16txSS43mNG2_JF549646_DAPI_Well2_Z001	148.1666667	0.979377578	100.2222222	1.002217295	105	1.442328042
1012	4	612	387	2	HeLaSS16txSS43mNG2_JF549646_DAPI_Well2_Z001	140.4444444	157.4444444	176.2222222	100.4444444	HeLaSS16txSS43mNG2_JF549646_DAPI_Well2_Z001	148.1666667	1.189351331	100.2222222	1.002217295	105	1.499470899
1013	4	292	508	2	HeLaSS16txSS43mNG2_JF549646_DAPI_Well2_Z001	136.4444444	220.6666667	205.8888889	101.3333333	HeLaSS16txSS43mNG2_JF549646_DAPI_Well2_Z001	148.1666667	1.389576303	100.2222222	1.011086475	105	2.101587302
1014	4	525	275	2	HeLaSS16txSS43mNG2_JF549646_DAPI_Well2_Z001	195.5555556	203.4444444	150.1111111	99.88888889	HeLaSS16txSS43mNG2_JF549646_DAPI_Well2_Z001	148.1666667	1.01312336	100.2222222	0.996674058	105	1.937566138
1015	5	613	349	2	HeLaSS16txSS43mNG2_JF549646_DAPI_Well2_Z001	139.2222222	126.8888889	169.2222222	99.77777778	HeLaSS16txSS43mNG2_JF549646_DAPI_Well2_Z001	148.1666667	1.142107237	100.2222222	0.99556541	105	1.208465608
1016	5	380	490	2	HeLaSS16txSS43mNG2_JF549646_DAPI_Well2_Z001	205.5555556	145.8888889	174.6666667	100.2222222	HeLaSS16txSS43mNG2_JF549646_DAPI_Well2_Z001	148.1666667	1.178852643	100.2222222	1	105	1.389417989
1017	5	684	294	2	HeLaSS16txSS43mNG2_JF549646_DAPI_Well2_Z001	113.1111111	144.6666667	161.8888889	99.55555556	HeLaSS16txSS43mNG2_JF549646_DAPI_Well2_Z001	148.1666667	1.092613423	100.2222222	0.993348115	105	1.377777778
1018	5	177	470	2	HeLaSS16txSS43mNG2_JF549646_DAPI_Well2_Z001	113.8888889	137.6666667	152.3333333	100.8888889	HeLaSS16txSS43mNG2_JF549646_DAPI_Well2_Z001	148.1666667	1.028121485	100.2222222	1.006651885	105	1.311111111
1019	5	100	495	2	HeLaSS16txSS43mNG2_JF549646_DAPI_Well2_Z001	109.2222222	140.8888889	139	98.55555556	HeLaSS16txSS43mNG2_JF549646_DAPI_Well2_Z001	148.1666667	0.938132733	100.2222222	0.983370288	105	1.341798942
1020	5	653	349	2	HeLaSS16txSS43mNG2_JF549646_DAPI_Well2_Z001	122.7777778	128.7777778	153.2222222	101.6666667	HeLaSS16txSS43mNG2_JF549646_DAPI_Well2_Z001	148.1666667	1.034120735	100.2222222	1.014412417	105	1.226455026
1021	5	146	455	2	HeLaSS16txSS43mNG2_JF549646_DAPI_Well2_Z001	114.6666667	140.8888889	150.7777778	99.55555556	HeLaSS16txSS43mNG2_JF549646_DAPI_Well2_Z001	148.1666667	1.017622797	100.2222222	0.993348115	105	1.341798942
1022	5	657	353	2	HeLaSS16txSS43mNG2_JF549646_DAPI_Well2_Z001	118.4444444	169.3333333	164.2222222	100.7777778	HeLaSS16txSS43mNG2_JF549646_DAPI_Well2_Z001	148.1666667	1.108361455	100.2222222	1.005543237	105	1.612698413
1023	5	151	438	2	HeLaSS16txSS43mNG2_JF549646_DAPI_Well2_Z001	110.7777778	175.6666667	204.1111111	100.2222222	HeLaSS16txSS43mNG2_JF549646_DAPI_Well2_Z001	148.1666667	1.377577803	100.2222222	1	105	1.673015873
1024	5	102	475	2	HeLaSS16txSS43mNG2_JF549646_DAPI_Well2_Z001	109	118	140.8888889	135	HeLaSS16txSS43mNG2_JF549646_DAPI_Well2_Z001	148.1666667	0.95088114	100.2222222	1.347006652	105	1.123809524
1025	5	593	305	2	HeLaSS16txSS43mNG2_JF549646_DAPI_Well2_Z001	153.7777778	207	219.6666667	101.1111111	HeLaSS16txSS43mNG2_JF549646_DAPI_Well2_Z001	148.1666667	1.482564679	100.2222222	1.00886918	105	1.971428571
1026	5	254	410	2	HeLaSS16txSS43mNG2_JF549646_DAPI_Well2_Z001	155.2222222	128	152	100.5555556	HeLaSS16txSS43mNG2_JF549646_DAPI_Well2_Z001	148.1666667	1.025871766	100.2222222	1.003325942	105	1.219047619
1027	5	207	437	2	HeLaSS16txSS43mNG2_JF549646_DAPI_Well2_Z001	123.1111111	137	165.1111111	99.88888889	HeLaSS16txSS43mNG2_JF549646_DAPI_Well2_Z001	148.1666667	1.114360705	100.2222222	0.996674058	105	1.304761905
1028	5	332	502	2	HeLaSS16txSS43mNG2_JF549646_DAPI_Well2_Z001	162.6666667	174.4444444	174	100.6666667	HeLaSS16txSS43mNG2_JF549646_DAPI_Well2_Z001	148.1666667	1.174353206	100.2222222	1.00443459	105	1.661375661
1029	6	192	421	2	HeLaSS16txSS43mNG2_JF549646_DAPI_Well2_Z001	117.1111111	156.5555556	165.5555556	99.22222222	HeLaSS16txSS43mNG2_JF549646_DAPI_Well2_Z001	148.1666667	1.11736033	100.2222222	0.990022173	105	1.491005291
1030	6	138	451	2	HeLaSS16txSS43mNG2_JF549646_DAPI_Well2_Z001	111.5555556	180.7777778	176.5555556	101.1111111	HeLaSS16txSS43mNG2_JF549646_DAPI_Well2_Z001	148.1666667	1.19160105	100.2222222	1.00886918	105	1.721693122
1031	6	600	389	2	HeLaSS16txSS43mNG2_JF549646_DAPI_Well2_Z001	176.5555556	213.4444444	182	101	HeLaSS16txSS43mNG2_JF549646_DAPI_Well2_Z001	148.1666667	1.228346457	100.2222222	1.007760532	105	2.032804233
1032	6	295	362	2	HeLaSS16txSS43mNG2_JF549646_DAPI_Well2_Z001	312.8888889	144.5555556	158.6666667	102.4444444	HeLaSS16txSS43mNG2_JF549646_DAPI_Well2_Z001	148.1666667	1.070866142	100.2222222	1.022172949	105	1.376719577
1033	6	287	471	2	HeLaSS16txSS43mNG2_JF549646_DAPI_Well2_Z001	215.6666667	149.8888889	173.7777778	99.77777778	HeLaSS16txSS43mNG2_JF549646_DAPI_Well2_Z001	148.1666667	1.172853393	100.2222222	0.99556541	105	1.427513228
1034	6	202	413	2	HeLaSS16txSS43mNG2_JF549646_DAPI_Well2_Z001	123.5555556	127.8888889	143.7777778	98.11111111	HeLaSS16txSS43mNG2_JF549646_DAPI_Well2_Z001	148.1666667	0.970378703	100.2222222	0.978935698	105	1.217989418
1035	6	651	322	2	HeLaSS16txSS43mNG2_JF549646_DAPI_Well2_Z001	120.7777778	143	160.3333333	102.3333333	HeLaSS16txSS43mNG2_JF549646_DAPI_Well2_Z001	148.1666667	1.082114736	100.2222222	1.021064302	105	1.361904762
1036	6	204	499	2	HeLaSS16txSS43mNG2_JF549646_DAPI_Well2_Z001	117.1111111	135.8888889	149.8888889	101	HeLaSS16txSS43mNG2_JF549646_DAPI_Well2_Z001	148.1666667	1.011623547	100.2222222	1.007760532	105	1.294179894
1037	6	217	490	2	HeLaSS16txSS43mNG2_JF549646_DAPI_Well2_Z001	120.1111111	127.2222222	149	101	HeLaSS16txSS43mNG2_JF549646_DAPI_Well2_Z001	148.1666667	1.005624297	100.2222222	1.007760532	105	1.211640212
1038	7	204	487	2	HeLaSS16txSS43mNG2_JF549646_DAPI_Well2_Z001	116	134	164	102	HeLaSS16txSS43mNG2_JF549646_DAPI_Well2_Z001	148.1666667	1.106861642	100.2222222	1.017738359	105	1.276190476
1039	7	186	451	2	HeLaSS16txSS43mNG2_JF549646_DAPI_Well2_Z001	119.5555556	165.5555556	178.8888889	102.5555556	HeLaSS16txSS43mNG2_JF549646_DAPI_Well2_Z001	148.1666667	1.207349081	100.2222222	1.023281596	105	1.576719577
1040	7	249	393	2	HeLaSS16txSS43mNG2_JF549646_DAPI_Well2_Z001	139.4444444	176.3333333	189.2222222	101.6666667	HeLaSS16txSS43mNG2_JF549646_DAPI_Well2_Z001	148.1666667	1.277090364	100.2222222	1.014412417	105	1.679365079
1041	7	129	474	2	HeLaSS16txSS43mNG2_JF549646_DAPI_Well2_Z001	112.1111111	152.5555556	182.2222222	102.2222222	HeLaSS16txSS43mNG2_JF549646_DAPI_Well2_Z001	148.1666667	1.229846269	100.2222222	1.019955654	105	1.452910053
1042	7	569	296	2	HeLaSS16txSS43mNG2_JF549646_DAPI_Well2_Z001	240	131.7777778	151.2222222	100.2222222	HeLaSS16txSS43mNG2_JF549646_DAPI_Well2_Z001	148.1666667	1.020622422	100.2222222	1	105	1.255026455
1043	7	147	475	2	HeLaSS16txSS43mNG2_JF549646_DAPI_Well2_Z001	110.8888889	197.5555556	163	102.4444444	HeLaSS16txSS43mNG2_JF549646_DAPI_Well2_Z001	148.1666667	1.100112486	100.2222222	1.022172949	105	1.881481481
1044	8	577	306	2	HeLaSS16txSS43mNG2_JF549646_DAPI_Well2_Z001	254.1111111	129.2222222	152.7777778	99.55555556	HeLaSS16txSS43mNG2_JF549646_DAPI_Well2_Z001	148.1666667	1.03112111	100.2222222	0.993348115	105	1.230687831
1045	8	195	456	2	HeLaSS16txSS43mNG2_JF549646_DAPI_Well2_Z001	115.6666667	132.4444444	161.2222222	101.1111111	HeLaSS16txSS43mNG2_JF549646_DAPI_Well2_Z001	148.1666667	1.088113986	100.2222222	1.00886918	105	1.261375661
1046	8	247	408	2	HeLaSS16txSS43mNG2_JF549646_DAPI_Well2_Z001	146	134.1111111	150.8888889	102.2222222	HeLaSS16txSS43mNG2_JF549646_DAPI_Well2_Z001	148.1666667	1.018372703	100.2222222	1.019955654	105	1.277248677
1047	8	608	315	2	HeLaSS16txSS43mNG2_JF549646_DAPI_Well2_Z001	138	127.1111111	149	99.44444444	HeLaSS16txSS43mNG2_JF549646_DAPI_Well2_Z001	148.1666667	1.005624297	100.2222222	0.992239468	105	1.210582011
1048	9	442	456	2	HeLaSS16txSS43mNG2_JF549646_DAPI_Well2_Z001	396.8888889	131.2222222	163.5555556	101.6666667	HeLaSS16txSS43mNG2_JF549646_DAPI_Well2_Z001	148.1666667	1.103862017	100.2222222	1.014412417	105	1.24973545
1049	9	246	459	2	HeLaSS16txSS43mNG2_JF549646_DAPI_Well2_Z001	132.3333333	126.2222222	149.2222222	100	HeLaSS16txSS43mNG2_JF549646_DAPI_Well2_Z001	148.1666667	1.007124109	100.2222222	0.997782705	105	1.202116402
1050	11	516	334	2	HeLaSS16txSS43mNG2_JF549646_DAPI_Well2_Z001	442.2222222	131.7777778	161.1111111	100.4444444	HeLaSS16txSS43mNG2_JF549646_DAPI_Well2_Z001	148.1666667	1.087364079	100.2222222	1.002217295	105	1.255026455
1051	13	409	379	2	HeLaSS16txSS43mNG2_JF549646_DAPI_Well2_Z001	508.7777778	135.5555556	148.3333333	100.7777778	HeLaSS16txSS43mNG2_JF549646_DAPI_Well2_Z001	148.1666667	1.001124859	100.2222222	1.005543237	105	1.291005291
1052	0	348	467	2.828427125	HeLaSS16txSS43mNG2_JF549646_DAPI_Well3_Z001	174.4444444	232.3333333	284.1111111	177.5555556	HeLaSS16txSS43mNG2_JF549646_DAPI_Well3_Z001	171.9444444	1.652342488	101.2777778	1.753154142	104.6111111	2.220924057
1053	0	461	352	2.828427125	HeLaSS16txSS43mNG2_JF549646_DAPI_Well3_Z001	168.8888889	179.8888889	209.2222222	114.5555556	HeLaSS16txSS43mNG2_JF549646_DAPI_Well3_Z001	171.9444444	1.216801292	101.2777778	1.131102578	104.6111111	1.719596389
1054	0	448	201	2	HeLaSS16txSS43mNG2_JF549646_DAPI_Well3_Z001	122	207.1111111	287	100.7777778	HeLaSS16txSS43mNG2_JF549646_DAPI_Well3_Z001	171.9444444	1.66914378	101.2777778	0.995063083	104.6111111	1.979819437
1055	0	531	256	2.828427125	HeLaSS16txSS43mNG2_JF549646_DAPI_Well3_Z001	126.6666667	144.8888889	203.6666667	141.4444444	HeLaSS16txSS43mNG2_JF549646_DAPI_Well3_Z001	171.9444444	1.184491115	101.2777778	1.396599013	104.6111111	1.385023898
1056	0	444	365	2	HeLaSS16txSS43mNG2_JF549646_DAPI_Well3_Z001	208.8888889	200.4444444	223.3333333	105.6666667	HeLaSS16txSS43mNG2_JF549646_DAPI_Well3_Z001	171.9444444	1.298869144	101.2777778	1.043335162	104.6111111	1.916091344
1057	0	353	266	2	HeLaSS16txSS43mNG2_JF549646_DAPI_Well3_Z001	181.6666667	152.7777778	194.3333333	103.8888889	HeLaSS16txSS43mNG2_JF549646_DAPI_Well3_Z001	171.9444444	1.130210016	101.2777778	1.025781679	104.6111111	1.460435475
1058	0	234	381	2.828427125	HeLaSS16txSS43mNG2_JF549646_DAPI_Well3_Z001	239.6666667	207.7777778	221.3333333	107.2222222	HeLaSS16txSS43mNG2_JF549646_DAPI_Well3_Z001	171.9444444	1.28723748	101.2777778	1.05869446	104.6111111	1.986192246
1059	0	163	382	2.828427125	HeLaSS16txSS43mNG2_JF549646_DAPI_Well3_Z001	127.7777778	238.3333333	277.2222222	111.4444444	HeLaSS16txSS43mNG2_JF549646_DAPI_Well3_Z001	171.9444444	1.612277868	101.2777778	1.100383982	104.6111111	2.278279341
1060	0	250	471	2.828427125	HeLaSS16txSS43mNG2_JF549646_DAPI_Well3_Z001	146.3333333	152.8888889	268.2222222	109.3333333	HeLaSS16txSS43mNG2_JF549646_DAPI_Well3_Z001	171.9444444	1.55993538	101.2777778	1.079539221	104.6111111	1.46149761
1061	0	224	446	2.828427125	HeLaSS16txSS43mNG2_JF549646_DAPI_Well3_Z001	151.7777778	210.6666667	216.1111111	107.4444444	HeLaSS16txSS43mNG2_JF549646_DAPI_Well3_Z001	171.9444444	1.256865913	101.2777778	1.060888645	104.6111111	2.013807754
1062	1	517	272	2	HeLaSS16txSS43mNG2_JF549646_DAPI_Well3_Z001	125.8888889	229.1111111	206.8888889	131.3333333	HeLaSS16txSS43mNG2_JF549646_DAPI_Well3_Z001	171.9444444	1.203231018	101.2777778	1.296763577	104.6111111	2.190122146
1063	1	429	230	2	HeLaSS16txSS43mNG2_JF549646_DAPI_Well3_Z001	126.6666667	237.2222222	307.5555556	106	HeLaSS16txSS43mNG2_JF549646_DAPI_Well3_Z001	171.9444444	1.788691438	101.2777778	1.04662644	104.6111111	2.267657993
1064	1	483	215	2	HeLaSS16txSS43mNG2_JF549646_DAPI_Well3_Z001	117.2222222	154.2222222	191.4444444	785.7777778	HeLaSS16txSS43mNG2_JF549646_DAPI_Well3_Z001	171.9444444	1.113408724	101.2777778	7.758639605	104.6111111	1.474243229
1065	1	215	463	2	HeLaSS16txSS43mNG2_JF549646_DAPI_Well3_Z001	132.8888889	197.8888889	215.3333333	108.5555556	HeLaSS16txSS43mNG2_JF549646_DAPI_Well3_Z001	171.9444444	1.252342488	101.2777778	1.071859572	104.6111111	1.891662241
1066	1	445	471	2	HeLaSS16txSS43mNG2_JF549646_DAPI_Well3_Z001	144.1111111	517.1111111	390.8888889	1251.888889	HeLaSS16txSS43mNG2_JF549646_DAPI_Well3_Z001	171.9444444	2.273344103	101.2777778	12.3609435	104.6111111	4.943175783
1067	1	290	264	2	HeLaSS16txSS43mNG2_JF549646_DAPI_Well3_Z001	166.4444444	163.4444444	197.7777778	107.1111111	HeLaSS16txSS43mNG2_JF549646_DAPI_Well3_Z001	171.9444444	1.150242326	101.2777778	1.057597367	104.6111111	1.562400425
1068	1	414	487	2	HeLaSS16txSS43mNG2_JF549646_DAPI_Well3_Z001	137.3333333	174.7777778	238.7777778	104.6666667	HeLaSS16txSS43mNG2_JF549646_DAPI_Well3_Z001	171.9444444	1.388691438	101.2777778	1.033461327	104.6111111	1.670738184
1069	1	242	366	2	HeLaSS16txSS43mNG2_JF549646_DAPI_Well3_Z001	344	165.7777778	183.6666667	100.3333333	HeLaSS16txSS43mNG2_JF549646_DAPI_Well3_Z001	171.9444444	1.068174475	101.2777778	0.990674712	104.6111111	1.584705258
1070	1	136	381	2	HeLaSS16txSS43mNG2_JF549646_DAPI_Well3_Z001	122.8888889	146.4444444	189.2222222	107.5555556	HeLaSS16txSS43mNG2_JF549646_DAPI_Well3_Z001	171.9444444	1.100484653	101.2777778	1.061985738	104.6111111	1.399893787
1071	1	514	182	2	HeLaSS16txSS43mNG2_JF549646_DAPI_Well3_Z001	120.7777778	161.5555556	272.6666667	187.3333333	HeLaSS16txSS43mNG2_JF549646_DAPI_Well3_Z001	171.9444444	1.585783522	101.2777778	1.8496983	104.6111111	1.544344132
1072	1	402	468	2	HeLaSS16txSS43mNG2_JF549646_DAPI_Well3_Z001	154.2222222	181.7777778	197.8888889	741	HeLaSS16txSS43mNG2_JF549646_DAPI_Well3_Z001	171.9444444	1.15088853	101.2777778	7.316511245	104.6111111	1.737652682
1073	1	448	481	2	HeLaSS16txSS43mNG2_JF549646_DAPI_Well3_Z001	134.5555556	226.3333333	286	104.8888889	HeLaSS16txSS43mNG2_JF549646_DAPI_Well3_Z001	171.9444444	1.663327948	101.2777778	1.035655513	104.6111111	2.163568773
1074	1	449	397	2	HeLaSS16txSS43mNG2_JF549646_DAPI_Well3_Z001	175.6666667	166.7777778	194.1111111	103.5555556	HeLaSS16txSS43mNG2_JF549646_DAPI_Well3_Z001	171.9444444	1.128917609	101.2777778	1.0224904	104.6111111	1.594264472
1075	1	148	434	2	HeLaSS16txSS43mNG2_JF549646_DAPI_Well3_Z001	123	179.8888889	269.5555556	108.4444444	HeLaSS16txSS43mNG2_JF549646_DAPI_Well3_Z001	171.9444444	1.567689822	101.2777778	1.070762479	104.6111111	1.719596389
1076	1	205	443	2	HeLaSS16txSS43mNG2_JF549646_DAPI_Well3_Z001	139.1111111	284.7777778	292	215.4444444	HeLaSS16txSS43mNG2_JF549646_DAPI_Well3_Z001	171.9444444	1.69822294	101.2777778	2.127262754	104.6111111	2.722251726
1077	1	379	248	2	HeLaSS16txSS43mNG2_JF549646_DAPI_Well3_Z001	152.7777778	259.1111111	326.7777778	305.6666667	HeLaSS16txSS43mNG2_JF549646_DAPI_Well3_Z001	171.9444444	1.900484653	101.2777778	3.01810203	104.6111111	2.476898566
1078	1	295	304	2	HeLaSS16txSS43mNG2_JF549646_DAPI_Well3_Z001	373	149	186.5555556	101.5555556	HeLaSS16txSS43mNG2_JF549646_DAPI_Well3_Z001	171.9444444	1.084975767	101.2777778	1.002742732	104.6111111	1.424322889
1079	1	458	274	2	HeLaSS16txSS43mNG2_JF549646_DAPI_Well3_Z001	135.3333333	160.8888889	206.8888889	392.7777778	HeLaSS16txSS43mNG2_JF549646_DAPI_Well3_Z001	171.9444444	1.203231018	101.2777778	3.87822271	104.6111111	1.537971322
1080	1	358	233	2	HeLaSS16txSS43mNG2_JF549646_DAPI_Well3_Z001	143.8888889	152.5555556	207.1111111	105.8888889	HeLaSS16txSS43mNG2_JF549646_DAPI_Well3_Z001	171.9444444	1.204523425	101.2777778	1.045529347	104.6111111	1.458311206
1081	1	308	447	2	HeLaSS16txSS43mNG2_JF549646_DAPI_Well3_Z001	216.6666667	273.1111111	237	120.1111111	HeLaSS16txSS43mNG2_JF549646_DAPI_Well3_Z001	171.9444444	1.378352181	101.2777778	1.185957213	104.6111111	2.610727562
1082	1	470	279	2	HeLaSS16txSS43mNG2_JF549646_DAPI_Well3_Z001	131.5555556	270.3333333	359.7777778	108.2222222	HeLaSS16txSS43mNG2_JF549646_DAPI_Well3_Z001	171.9444444	2.092407108	101.2777778	1.068568294	104.6111111	2.58417419
1083	1	32	448	2	HeLaSS16txSS43mNG2_JF549646_DAPI_Well3_Z001	109.7777778	259.5555556	255.4444444	325.1111111	HeLaSS16txSS43mNG2_JF549646_DAPI_Well3_Z001	171.9444444	1.485621971	101.2777778	3.210093253	104.6111111	2.481147106
1084	1	139	360	2	HeLaSS16txSS43mNG2_JF549646_DAPI_Well3_Z001	126	155.3333333	182.3333333	607.7777778	HeLaSS16txSS43mNG2_JF549646_DAPI_Well3_Z001	171.9444444	1.060420032	101.2777778	6.001097093	104.6111111	1.484864578
1085	1	143	407	2	HeLaSS16txSS43mNG2_JF549646_DAPI_Well3_Z001	122.6666667	157.3333333	218.4444444	607.2222222	HeLaSS16txSS43mNG2_JF549646_DAPI_Well3_Z001	171.9444444	1.270436187	101.2777778	5.995611629	104.6111111	1.503983006
1086	1	240	387	2	HeLaSS16txSS43mNG2_JF549646_DAPI_Well3_Z001	285.1111111	155.1111111	182.4444444	104.1111111	HeLaSS16txSS43mNG2_JF549646_DAPI_Well3_Z001	171.9444444	1.061066236	101.2777778	1.027975864	104.6111111	1.482740308
1087	2	489	313	2	HeLaSS16txSS43mNG2_JF549646_DAPI_Well3_Z001	131.7777778	151.6666667	196.4444444	104.3333333	HeLaSS16txSS43mNG2_JF549646_DAPI_Well3_Z001	171.9444444	1.142487884	101.2777778	1.030170049	104.6111111	1.449814126
1088	2	128	397	2	HeLaSS16txSS43mNG2_JF549646_DAPI_Well3_Z001	115.3333333	151.6666667	201.5555556	110.7777778	HeLaSS16txSS43mNG2_JF549646_DAPI_Well3_Z001	171.9444444	1.172213247	101.2777778	1.093801426	104.6111111	1.449814126
1089	2	169	368	2	HeLaSS16txSS43mNG2_JF549646_DAPI_Well3_Z001	134.1111111	172.5555556	235.4444444	115.7777778	HeLaSS16txSS43mNG2_JF549646_DAPI_Well3_Z001	171.9444444	1.369305331	101.2777778	1.143170598	104.6111111	1.649495486
1090	2	139	398	2	HeLaSS16txSS43mNG2_JF549646_DAPI_Well3_Z001	117.3333333	238.1111111	300	114.1111111	HeLaSS16txSS43mNG2_JF549646_DAPI_Well3_Z001	171.9444444	1.744749596	101.2777778	1.126714207	104.6111111	2.276155072
1091	2	126	447	2	HeLaSS16txSS43mNG2_JF549646_DAPI_Well3_Z001	113.3333333	158.6666667	196	103.4444444	HeLaSS16txSS43mNG2_JF549646_DAPI_Well3_Z001	171.9444444	1.139903069	101.2777778	1.021393308	104.6111111	1.516728625
1092	2	199	463	2	HeLaSS16txSS43mNG2_JF549646_DAPI_Well3_Z001	123.2222222	226.1111111	332	105.4444444	HeLaSS16txSS43mNG2_JF549646_DAPI_Well3_Z001	171.9444444	1.93085622	101.2777778	1.041140976	104.6111111	2.161444503
1093	2	208	319	2	HeLaSS16txSS43mNG2_JF549646_DAPI_Well3_Z001	148.6666667	177.4444444	219.5555556	517.5555556	HeLaSS16txSS43mNG2_JF549646_DAPI_Well3_Z001	171.9444444	1.276898223	101.2777778	5.110257817	104.6111111	1.696229421
1094	2	398	495	2	HeLaSS16txSS43mNG2_JF549646_DAPI_Well3_Z001	134.5555556	168.5555556	205.8888889	639.2222222	HeLaSS16txSS43mNG2_JF549646_DAPI_Well3_Z001	171.9444444	1.197415186	101.2777778	6.311574328	104.6111111	1.61125863
1095	2	106	413	2	HeLaSS16txSS43mNG2_JF549646_DAPI_Well3_Z001	115.8888889	214.4444444	210.2222222	107.1111111	HeLaSS16txSS43mNG2_JF549646_DAPI_Well3_Z001	171.9444444	1.222617124	101.2777778	1.057597367	104.6111111	2.04992034
1096	3	180	438	2	HeLaSS16txSS43mNG2_JF549646_DAPI_Well3_Z001	123	181.7777778	236.7777778	108.1111111	HeLaSS16txSS43mNG2_JF549646_DAPI_Well3_Z001	171.9444444	1.377059774	101.2777778	1.067471201	104.6111111	1.737652682
1097	3	108	427	2	HeLaSS16txSS43mNG2_JF549646_DAPI_Well3_Z001	114.2222222	299.3333333	216.6666667	257.1111111	HeLaSS16txSS43mNG2_JF549646_DAPI_Well3_Z001	171.9444444	1.260096931	101.2777778	2.538672518	104.6111111	2.861391397
1098	3	444	274	2	HeLaSS16txSS43mNG2_JF549646_DAPI_Well3_Z001	133.8888889	172.7777778	218.7777778	103.7777778	HeLaSS16txSS43mNG2_JF549646_DAPI_Well3_Z001	171.9444444	1.272374798	101.2777778	1.024684586	104.6111111	1.651619756
1099	3	282	465	2	HeLaSS16txSS43mNG2_JF549646_DAPI_Well3_Z001	157.7777778	174.1111111	195.3333333	105.2222222	HeLaSS16txSS43mNG2_JF549646_DAPI_Well3_Z001	171.9444444	1.136025848	101.2777778	1.038946791	104.6111111	1.664365374
1100	3	173	353	2	HeLaSS16txSS43mNG2_JF549646_DAPI_Well3_Z001	132.3333333	182.6666667	215.8888889	111.3333333	HeLaSS16txSS43mNG2_JF549646_DAPI_Well3_Z001	171.9444444	1.255573506	101.2777778	1.09928689	104.6111111	1.746149761
1101	3	167	432	2	HeLaSS16txSS43mNG2_JF549646_DAPI_Well3_Z001	126.5555556	167.4444444	206.6666667	578.2222222	HeLaSS16txSS43mNG2_JF549646_DAPI_Well3_Z001	171.9444444	1.201938611	101.2777778	5.709270433	104.6111111	1.600637281
1102	3	248	295	2	HeLaSS16txSS43mNG2_JF549646_DAPI_Well3_Z001	177.5555556	276.7777778	214.5555556	102.3333333	HeLaSS16txSS43mNG2_JF549646_DAPI_Well3_Z001	171.9444444	1.247819063	101.2777778	1.010422381	104.6111111	2.645778014
1103	3	262	290	2	HeLaSS16txSS43mNG2_JF549646_DAPI_Well3_Z001	190.1111111	199.3333333	232.2222222	115.5555556	HeLaSS16txSS43mNG2_JF549646_DAPI_Well3_Z001	171.9444444	1.350565428	101.2777778	1.140976413	104.6111111	1.905469995
1104	3	428	397	2	HeLaSS16txSS43mNG2_JF549646_DAPI_Well3_Z001	239.6666667	221.2222222	234.7777778	147	HeLaSS16txSS43mNG2_JF549646_DAPI_Well3_Z001	171.9444444	1.36542811	101.2777778	1.451453648	104.6111111	2.114710568
1105	3	248	430	2	HeLaSS16txSS43mNG2_JF549646_DAPI_Well3_Z001	183.3333333	244.7777778	271.3333333	106.1111111	HeLaSS16txSS43mNG2_JF549646_DAPI_Well3_Z001	171.9444444	1.578029079	101.2777778	1.047723533	104.6111111	2.339883165
1106	3	127	403	2	HeLaSS16txSS43mNG2_JF549646_DAPI_Well3_Z001	115.3333333	230.3333333	289.7777778	109.6666667	HeLaSS16txSS43mNG2_JF549646_DAPI_Well3_Z001	171.9444444	1.685298869	101.2777778	1.082830499	104.6111111	2.201805629
1107	3	418	449	2	HeLaSS16txSS43mNG2_JF549646_DAPI_Well3_Z001	154.8888889	155	258.4444444	104.6666667	HeLaSS16txSS43mNG2_JF549646_DAPI_Well3_Z001	171.9444444	1.503069467	101.2777778	1.033461327	104.6111111	1.481678173
1108	3	212	397	2	HeLaSS16txSS43mNG2_JF549646_DAPI_Well3_Z001	159.3333333	152.6666667	190.4444444	103.7777778	HeLaSS16txSS43mNG2_JF549646_DAPI_Well3_Z001	171.9444444	1.107592892	101.2777778	1.024684586	104.6111111	1.45937334
1109	4	473	315	2	HeLaSS16txSS43mNG2_JF549646_DAPI_Well3_Z001	133.6666667	166.7777778	201	104	HeLaSS16txSS43mNG2_JF549646_DAPI_Well3_Z001	171.9444444	1.168982229	101.2777778	1.026878771	104.6111111	1.594264472
1110	4	212	453	2	HeLaSS16txSS43mNG2_JF549646_DAPI_Well3_Z001	129.7777778	145	178.1111111	103.1111111	HeLaSS16txSS43mNG2_JF549646_DAPI_Well3_Z001	171.9444444	1.035864297	101.2777778	1.01810203	104.6111111	1.386086033
1111	4	469	346	2	HeLaSS16txSS43mNG2_JF549646_DAPI_Well3_Z001	142.5555556	140.4444444	204.4444444	100.2222222	HeLaSS16txSS43mNG2_JF549646_DAPI_Well3_Z001	171.9444444	1.18901454	101.2777778	0.989577619	104.6111111	1.342538502
1112	4	215	311	2	HeLaSS16txSS43mNG2_JF549646_DAPI_Well3_Z001	141.7777778	160	196.7777778	109.4444444	HeLaSS16txSS43mNG2_JF549646_DAPI_Well3_Z001	171.9444444	1.144426494	101.2777778	1.080636314	104.6111111	1.529474243
1113	4	434	422	2	HeLaSS16txSS43mNG2_JF549646_DAPI_Well3_Z001	166.2222222	161.7777778	215.4444444	104.7777778	HeLaSS16txSS43mNG2_JF549646_DAPI_Well3_Z001	171.9444444	1.252988691	101.2777778	1.03455842	104.6111111	1.546468401
1114	4	523	178	2	HeLaSS16txSS43mNG2_JF549646_DAPI_Well3_Z001	111.1111111	169.8888889	192.4444444	384.3333333	HeLaSS16txSS43mNG2_JF549646_DAPI_Well3_Z001	171.9444444	1.119224556	101.2777778	3.794843664	104.6111111	1.624004249
1115	4	502	172	2	HeLaSS16txSS43mNG2_JF549646_DAPI_Well3_Z001	120.3333333	154.2222222	174.2222222	411.3333333	HeLaSS16txSS43mNG2_JF549646_DAPI_Well3_Z001	171.9444444	1.013247173	101.2777778	4.061437191	104.6111111	1.474243229
1116	4	426	487	2	HeLaSS16txSS43mNG2_JF549646_DAPI_Well3_Z001	133.3333333	149	189.8888889	104.3333333	HeLaSS16txSS43mNG2_JF549646_DAPI_Well3_Z001	171.9444444	1.104361874	101.2777778	1.030170049	104.6111111	1.424322889
1117	4	445	440	2	HeLaSS16txSS43mNG2_JF549646_DAPI_Well3_Z001	142	225.3333333	264.8888889	116.2222222	HeLaSS16txSS43mNG2_JF549646_DAPI_Well3_Z001	171.9444444	1.540549273	101.2777778	1.147558969	104.6111111	2.154009559
1118	4	269	280	2	HeLaSS16txSS43mNG2_JF549646_DAPI_Well3_Z001	166.2222222	243.8888889	298.8888889	155.7777778	HeLaSS16txSS43mNG2_JF549646_DAPI_Well3_Z001	171.9444444	1.738287561	101.2777778	1.538123971	104.6111111	2.331386086
1119	4	299	273	2	HeLaSS16txSS43mNG2_JF549646_DAPI_Well3_Z001	176.7777778	200.7777778	202.7777778	103.1111111	HeLaSS16txSS43mNG2_JF549646_DAPI_Well3_Z001	171.9444444	1.179321486	101.2777778	1.01810203	104.6111111	1.919277748
1120	4	296	268	2	HeLaSS16txSS43mNG2_JF549646_DAPI_Well3_Z001	168	190.7777778	178.6666667	103.6666667	HeLaSS16txSS43mNG2_JF549646_DAPI_Well3_Z001	171.9444444	1.039095315	101.2777778	1.023587493	104.6111111	1.823685608
1121	4	196	343	2	HeLaSS16txSS43mNG2_JF549646_DAPI_Well3_Z001	134.1111111	206.1111111	258.7777778	113.1111111	HeLaSS16txSS43mNG2_JF549646_DAPI_Well3_Z001	171.9444444	1.505008078	101.2777778	1.116840373	104.6111111	1.970260223
1122	4	443	393	2	HeLaSS16txSS43mNG2_JF549646_DAPI_Well3_Z001	173.5555556	186.5555556	264.6666667	101	HeLaSS16txSS43mNG2_JF549646_DAPI_Well3_Z001	171.9444444	1.539256866	101.2777778	0.997257268	104.6111111	1.783324482
1123	4	406	486	2	HeLaSS16txSS43mNG2_JF549646_DAPI_Well3_Z001	132.4444444	206.7777778	251.3333333	103.5555556	HeLaSS16txSS43mNG2_JF549646_DAPI_Well3_Z001	171.9444444	1.461712439	101.2777778	1.0224904	104.6111111	1.976633032
1124	4	128	420	2	HeLaSS16txSS43mNG2_JF549646_DAPI_Well3_Z001	114.6666667	200.6666667	239.1111111	107.5555556	HeLaSS16txSS43mNG2_JF549646_DAPI_Well3_Z001	171.9444444	1.390630048	101.2777778	1.061985738	104.6111111	1.918215613
1125	4	161	413	2	HeLaSS16txSS43mNG2_JF549646_DAPI_Well3_Z001	121.4444444	225	285.5555556	580.1111111	HeLaSS16txSS43mNG2_JF549646_DAPI_Well3_Z001	171.9444444	1.660743134	101.2777778	5.727921009	104.6111111	2.150823155
1126	5	214	389	2	HeLaSS16txSS43mNG2_JF549646_DAPI_Well3_Z001	153.6666667	158.5555556	220.3333333	106.1111111	HeLaSS16txSS43mNG2_JF549646_DAPI_Well3_Z001	171.9444444	1.281421648	101.2777778	1.047723533	104.6111111	1.51566649
1127	5	422	420	2	HeLaSS16txSS43mNG2_JF549646_DAPI_Well3_Z001	181.2222222	232.1111111	269.3333333	119.5555556	HeLaSS16txSS43mNG2_JF549646_DAPI_Well3_Z001	171.9444444	1.566397415	101.2777778	1.18047175	104.6111111	2.218799788
1128	5	167	388	2	HeLaSS16txSS43mNG2_JF549646_DAPI_Well3_Z001	123.3333333	231.7777778	212.5555556	117.6666667	HeLaSS16txSS43mNG2_JF549646_DAPI_Well3_Z001	171.9444444	1.236187399	101.2777778	1.161821174	104.6111111	2.215613383
1129	5	451	375	2	HeLaSS16txSS43mNG2_JF549646_DAPI_Well3_Z001	153.2222222	227.6666667	261.6666667	182.6666667	HeLaSS16txSS43mNG2_JF549646_DAPI_Well3_Z001	171.9444444	1.52180937	101.2777778	1.803620406	104.6111111	2.176314392
1130	5	326	260	2	HeLaSS16txSS43mNG2_JF549646_DAPI_Well3_Z001	148.7777778	154.5555556	174.7777778	662.6666667	HeLaSS16txSS43mNG2_JF549646_DAPI_Well3_Z001	171.9444444	1.016478191	101.2777778	6.543060889	104.6111111	1.477429634
1131	5	442	337	2	HeLaSS16txSS43mNG2_JF549646_DAPI_Well3_Z001	169.5555556	214.2222222	203.6666667	108.4444444	HeLaSS16txSS43mNG2_JF549646_DAPI_Well3_Z001	171.9444444	1.184491115	101.2777778	1.070762479	104.6111111	2.04779607
1132	5	183	384	2	HeLaSS16txSS43mNG2_JF549646_DAPI_Well3_Z001	130.4444444	155.2222222	182.1111111	285.8888889	HeLaSS16txSS43mNG2_JF549646_DAPI_Well3_Z001	171.9444444	1.059127625	101.2777778	2.822819528	104.6111111	1.483802443
1133	5	335	260	2	HeLaSS16txSS43mNG2_JF549646_DAPI_Well3_Z001	155.5555556	299.7777778	312.8888889	111.5555556	HeLaSS16txSS43mNG2_JF549646_DAPI_Well3_Z001	171.9444444	1.819709208	101.2777778	1.101481075	104.6111111	2.865639936
1134	5	193	347	2	HeLaSS16txSS43mNG2_JF549646_DAPI_Well3_Z001	138.6666667	296.7777778	231.7777778	694	HeLaSS16txSS43mNG2_JF549646_DAPI_Well3_Z001	171.9444444	1.347980614	101.2777778	6.852441031	104.6111111	2.836962294
1135	5	406	460	2	HeLaSS16txSS43mNG2_JF549646_DAPI_Well3_Z001	148.6666667	347.6666667	361.5555556	480.7777778	HeLaSS16txSS43mNG2_JF549646_DAPI_Well3_Z001	171.9444444	2.102746365	101.2777778	4.747120132	104.6111111	3.323420074
1136	5	193	400	2	HeLaSS16txSS43mNG2_JF549646_DAPI_Well3_Z001	129.8888889	191.8888889	205.5555556	107.8888889	HeLaSS16txSS43mNG2_JF549646_DAPI_Well3_Z001	171.9444444	1.195476575	101.2777778	1.065277016	104.6111111	1.834306957
1137	5	387	438	2	HeLaSS16txSS43mNG2_JF549646_DAPI_Well3_Z001	203.5555556	181.5555556	206.6666667	118.8888889	HeLaSS16txSS43mNG2_JF549646_DAPI_Well3_Z001	171.9444444	1.201938611	101.2777778	1.173889194	104.6111111	1.735528412
1138	5	295	275	2	HeLaSS16txSS43mNG2_JF549646_DAPI_Well3_Z001	170.8888889	181.4444444	207.7777778	102.8888889	HeLaSS16txSS43mNG2_JF549646_DAPI_Well3_Z001	171.9444444	1.208400646	101.2777778	1.015907844	104.6111111	1.734466277
1139	6	414	466	2	HeLaSS16txSS43mNG2_JF549646_DAPI_Well3_Z001	140.8888889	190.8888889	215.2222222	105.7777778	HeLaSS16txSS43mNG2_JF549646_DAPI_Well3_Z001	171.9444444	1.251696284	101.2777778	1.044432255	104.6111111	1.824747743
1140	6	233	405	2	HeLaSS16txSS43mNG2_JF549646_DAPI_Well3_Z001	198.1111111	289.4444444	260	176.3333333	HeLaSS16txSS43mNG2_JF549646_DAPI_Well3_Z001	171.9444444	1.512116317	101.2777778	1.741086122	104.6111111	2.766861391
1141	7	395	291	2	HeLaSS16txSS43mNG2_JF549646_DAPI_Well3_Z001	185.1111111	217	245.3333333	110.6666667	HeLaSS16txSS43mNG2_JF549646_DAPI_Well3_Z001	171.9444444	1.426817447	101.2777778	1.092704334	104.6111111	2.074349442
1142	7	166	408	2	HeLaSS16txSS43mNG2_JF549646_DAPI_Well3_Z001	119.3333333	227	244	111.5555556	HeLaSS16txSS43mNG2_JF549646_DAPI_Well3_Z001	171.9444444	1.419063005	101.2777778	1.101481075	104.6111111	2.169941583
1143	7	426	428	2	HeLaSS16txSS43mNG2_JF549646_DAPI_Well3_Z001	157.3333333	189.5555556	244.3333333	128.6666667	HeLaSS16txSS43mNG2_JF549646_DAPI_Well3_Z001	171.9444444	1.421001616	101.2777778	1.270433352	104.6111111	1.812002124
1144	7	440	326	2	HeLaSS16txSS43mNG2_JF549646_DAPI_Well3_Z001	145.8888889	173.4444444	206.6666667	924	HeLaSS16txSS43mNG2_JF549646_DAPI_Well3_Z001	171.9444444	1.201938611	101.2777778	9.123422929	104.6111111	1.657992565
1145	7	199	360	2	HeLaSS16txSS43mNG2_JF549646_DAPI_Well3_Z001	139.1111111	147.7777778	222.7777778	542.3333333	HeLaSS16txSS43mNG2_JF549646_DAPI_Well3_Z001	171.9444444	1.295638126	101.2777778	5.35490949	104.6111111	1.412639405
1146	8	228	398	2	HeLaSS16txSS43mNG2_JF549646_DAPI_Well3_Z001	200.7777778	171.3333333	195.7777778	106	HeLaSS16txSS43mNG2_JF549646_DAPI_Well3_Z001	171.9444444	1.138610662	101.2777778	1.04662644	104.6111111	1.637812002
1147	8	184	422	2	HeLaSS16txSS43mNG2_JF549646_DAPI_Well3_Z001	123.2222222	170.7777778	242.2222222	104.8888889	HeLaSS16txSS43mNG2_JF549646_DAPI_Well3_Z001	171.9444444	1.408723748	101.2777778	1.035655513	104.6111111	1.632501328
1148	8	304	443	2	HeLaSS16txSS43mNG2_JF549646_DAPI_Well3_Z001	237.5555556	153.6666667	200.4444444	103.4444444	HeLaSS16txSS43mNG2_JF549646_DAPI_Well3_Z001	171.9444444	1.165751212	101.2777778	1.021393308	104.6111111	1.468932554
1149	8	198	370	2	HeLaSS16txSS43mNG2_JF549646_DAPI_Well3_Z001	137.1111111	215.5555556	291.8888889	210.1111111	HeLaSS16txSS43mNG2_JF549646_DAPI_Well3_Z001	171.9444444	1.697576737	101.2777778	2.074602304	104.6111111	2.060541689
1150	8	214	360	2	HeLaSS16txSS43mNG2_JF549646_DAPI_Well3_Z001	161.1111111	188.2222222	267.6666667	108.8888889	HeLaSS16txSS43mNG2_JF549646_DAPI_Well3_Z001	171.9444444	1.556704362	101.2777778	1.07515085	104.6111111	1.799256506
1151	9	229	341	2	HeLaSS16txSS43mNG2_JF549646_DAPI_Well3_Z001	238.5555556	144.2222222	187.2222222	106.7777778	HeLaSS16txSS43mNG2_JF549646_DAPI_Well3_Z001	171.9444444	1.088852989	101.2777778	1.054306089	104.6111111	1.378651089
1152	9	389	459	2	HeLaSS16txSS43mNG2_JF549646_DAPI_Well3_Z001	149.6666667	161.7777778	208.8888889	105.2222222	HeLaSS16txSS43mNG2_JF549646_DAPI_Well3_Z001	171.9444444	1.214862682	101.2777778	1.038946791	104.6111111	1.546468401
1153	9	352	274	2	HeLaSS16txSS43mNG2_JF549646_DAPI_Well3_Z001	183.3333333	149.7777778	183	553.3333333	HeLaSS16txSS43mNG2_JF549646_DAPI_Well3_Z001	171.9444444	1.064297254	101.2777778	5.463521668	104.6111111	1.431757833
1154	10	234	423	2	HeLaSS16txSS43mNG2_JF549646_DAPI_Well3_Z001	179.3333333	180.7777778	225.6666667	104.6666667	HeLaSS16txSS43mNG2_JF549646_DAPI_Well3_Z001	171.9444444	1.312439418	101.2777778	1.033461327	104.6111111	1.728093468
1155	11	407	299	2	HeLaSS16txSS43mNG2_JF549646_DAPI_Well3_Z001	200	159.5555556	201.3333333	101.4444444	HeLaSS16txSS43mNG2_JF549646_DAPI_Well3_Z001	171.9444444	1.17092084	101.2777778	1.001645639	104.6111111	1.525225704
1156	12	230	407	2	HeLaSS16txSS43mNG2_JF549646_DAPI_Well3_Z001	194.6666667	230.6666667	242.2222222	104.5555556	HeLaSS16txSS43mNG2_JF549646_DAPI_Well3_Z001	171.9444444	1.408723748	101.2777778	1.032364235	104.6111111	2.204992034
1157	13	390	307	2	HeLaSS16txSS43mNG2_JF549646_DAPI_Well3_Z001	289.2222222	153.8888889	195.4444444	104.6666667	HeLaSS16txSS43mNG2_JF549646_DAPI_Well3_Z001	171.9444444	1.136672052	101.2777778	1.033461327	104.6111111	1.471056824
1158	0	317	682	2.828427125	0003-0323-0538	162.3333333	364.4444444	252.4444444	104.3333333	HeLaSS16txSS43mNG2_JF549646_DAPI_Well2_Z003	173.1111111	1.458279846	100.5555556	1.037569061	104.5555556	3.48565356
1159	0	228	450	2.828427125	0003-0323-0538	164.3333333	178	180.8888889	128.2222222	HeLaSS16txSS43mNG2_JF549646_DAPI_Well2_Z003	173.1111111	1.044929397	100.5555556	1.275138122	104.5555556	1.702444208
1160	0	507	71	2.828427125	0003-0698-0183	253.8888889	137	186	106.1111111	HeLaSS16txSS43mNG2_JF549646_DAPI_Well2_Z003	162.1111111	1.147361206	100.5555556	1.055248619	104.1111111	1.315901814
1161	0	603	162	2	0003-0698-0183	192.7777778	288.6666667	227	100.7777778	HeLaSS16txSS43mNG2_JF549646_DAPI_Well2_Z003	162.1111111	1.40027416	100.5555556	1.002209945	104.1111111	2.772678762
1162	0	237	305	2.828427125	0003-0275-0217	173.1111111	154.2222222	186.1111111	108.1111111	HeLaSS16txSS43mNG2_JF549646_DAPI_Well2_Z003	169.7222222	1.096563011	100.8333333	1.072176309	104.7222222	1.472679045
1163	0	280	623	2.828427125	0003-0323-0538	246.6666667	141.3333333	173.8888889	104.8888889	HeLaSS16txSS43mNG2_JF549646_DAPI_Well2_Z003	173.1111111	1.00449294	100.5555556	1.043093923	104.5555556	1.351753454
1164	0	876	258	2	0003-0698-0183	149.2222222	141.1111111	164.2222222	99.44444444	HeLaSS16txSS43mNG2_JF549646_DAPI_Well2_Z003	162.1111111	1.013022618	100.5555556	0.988950276	104.1111111	1.355389541
1165	1	780	216	2	0003-0698-0183	223.3333333	135.3333333	200	100.1111111	HeLaSS16txSS43mNG2_JF549646_DAPI_Well2_Z003	162.1111111	1.233721727	100.5555556	0.99558011	104.1111111	1.299893276
1166	1	341	90	2	0003-0275-0217	211.1111111	152.6666667	183.8888889	150	HeLaSS16txSS43mNG2_JF549646_DAPI_Well2_Z003	169.7222222	1.083469722	100.8333333	1.487603306	104.7222222	1.457824934
1167	1	780	310	2	0003-0698-0183	155.1111111	218.5555556	223.1111111	101.1111111	HeLaSS16txSS43mNG2_JF549646_DAPI_Well2_Z003	162.1111111	1.376285127	100.5555556	1.005524862	104.1111111	2.099252935
1168	1	317	412	2	0003-0323-0538	160.6666667	153.4444444	181.7777778	99.77777778	HeLaSS16txSS43mNG2_JF549646_DAPI_Well2_Z003	173.1111111	1.050064185	100.5555556	0.992265193	104.5555556	1.467587673
1169	1	201	188	2	0003-0275-0217	313.8888889	194.5555556	187.6666667	100.8888889	HeLaSS16txSS43mNG2_JF549646_DAPI_Well2_Z003	169.7222222	1.105728314	100.8333333	1.000550964	104.7222222	1.857824934
1170	1	588	139	2	0003-0698-0183	183.2222222	186.1111111	202.2222222	100.3333333	HeLaSS16txSS43mNG2_JF549646_DAPI_Well2_Z003	162.1111111	1.247429746	100.5555556	0.997790055	104.1111111	1.787620064
1171	1	348	83	2	0003-0275-0217	195	153	198.8888889	101.1111111	HeLaSS16txSS43mNG2_JF549646_DAPI_Well2_Z003	169.7222222	1.171849427	100.8333333	1.002754821	104.7222222	1.461007958
1172	1	236	367	2	0003-0275-0217	159.5555556	135	206	360.3333333	HeLaSS16txSS43mNG2_JF549646_DAPI_Well2_Z003	169.7222222	1.213747954	100.8333333	3.573553719	104.7222222	1.289124668
1173	1	230	410	2	0003-0323-0538	155.4444444	193.7777778	198.8888889	100.6666667	HeLaSS16txSS43mNG2_JF549646_DAPI_Well2_Z003	173.1111111	1.148908858	100.5555556	1.001104972	104.5555556	1.853347503
1174	1	218	588	2	0003-0323-0538	232.1111111	272.2222222	210.3333333	101.6666667	HeLaSS16txSS43mNG2_JF549646_DAPI_Well2_Z003	173.1111111	1.215019255	100.5555556	1.011049724	104.5555556	2.603613177
1175	1	306	307	2	0003-0275-0217	159.2222222	130.8888889	181.4444444	99.11111111	HeLaSS16txSS43mNG2_JF549646_DAPI_Well2_Z003	169.7222222	1.069067103	100.8333333	0.98292011	104.7222222	1.249867374
1176	1	775	225	2	0003-0698-0183	219.3333333	127.4444444	165.4444444	100.7777778	HeLaSS16txSS43mNG2_JF549646_DAPI_Well2_Z003	162.1111111	1.020562029	100.5555556	1.002209945	104.1111111	1.22411953
1177	1	350	266	2	0003-0275-0217	167.4444444	234.3333333	192.1111111	100.7777778	HeLaSS16txSS43mNG2_JF549646_DAPI_Well2_Z003	169.7222222	1.131914894	100.8333333	0.999449036	104.7222222	2.237665782
1178	1	245	338	2	0003-0275-0217	157.7777778	255	256.6666667	103.3333333	HeLaSS16txSS43mNG2_JF549646_DAPI_Well2_Z003	169.7222222	1.512274959	100.8333333	1.024793388	104.7222222	2.435013263
1179	1	610	244	2	0003-0698-0183	209.4444444	240.7777778	218.6666667	99.22222222	HeLaSS16txSS43mNG2_JF549646_DAPI_Well2_Z003	162.1111111	1.348869088	100.5555556	0.986740331	104.1111111	2.312700107
1180	2	224	528	2	0003-0323-0538	184.8888889	188	221.2222222	100.5555556	HeLaSS16txSS43mNG2_JF549646_DAPI_Well2_Z003	173.1111111	1.277920411	100.5555556	1	104.5555556	1.798087141
1181	2	284	545	2	0003-0323-0538	329.2222222	178	220	101.1111111	HeLaSS16txSS43mNG2_JF549646_DAPI_Well2_Z003	173.1111111	1.270860077	100.5555556	1.005524862	104.5555556	1.702444208
1182	2	361	146	2	0003-0275-0217	289.3333333	310.1111111	254.4444444	101.5555556	HeLaSS16txSS43mNG2_JF549646_DAPI_Well2_Z003	169.7222222	1.499181669	100.8333333	1.007162534	104.7222222	2.96127321
1183	2	603	162	2	0003-0698-0183	192.6666667	322.6666667	223.5555556	102.5555556	HeLaSS16txSS43mNG2_JF549646_DAPI_Well2_Z003	162.1111111	1.379026731	100.5555556	1.019889503	104.1111111	3.099252935
1184	2	862	229	2	0003-0698-0183	143.1111111	200.3333333	188.2222222	101.2222222	HeLaSS16txSS43mNG2_JF549646_DAPI_Well2_Z003	162.1111111	1.161069225	100.5555556	1.006629834	104.1111111	1.924226254
1185	2	218	113	2	0003-0275-0217	220.3333333	131.7777778	195.7777778	100.6666667	HeLaSS16txSS43mNG2_JF549646_DAPI_Well2_Z003	169.7222222	1.153518822	100.8333333	0.998347107	104.7222222	1.258355438
1186	2	205	157	2	0003-0275-0217	305.8888889	132.8888889	171.5555556	104.4444444	HeLaSS16txSS43mNG2_JF549646_DAPI_Well2_Z003	169.7222222	1.010801964	100.8333333	1.035812672	104.7222222	1.268965517
1187	2	338	121	2	0003-0275-0217	300.5555556	142.5555556	172.2222222	100.6666667	HeLaSS16txSS43mNG2_JF549646_DAPI_Well2_Z003	169.7222222	1.014729951	100.8333333	0.998347107	104.7222222	1.36127321
1188	2	333	476	2	0003-0323-0538	276	145.2222222	226.1111111	103.6666667	HeLaSS16txSS43mNG2_JF549646_DAPI_Well2_Z003	173.1111111	1.306161746	100.5555556	1.030939227	104.5555556	1.388947928
1189	2	407	470	2	0003-0323-0538	205.6666667	205.3333333	250.6666667	102.1111111	HeLaSS16txSS43mNG2_JF549646_DAPI_Well2_Z003	173.1111111	1.44801027	100.5555556	1.015469613	104.5555556	1.963868225
1190	2	652	236	2	0003-0698-0183	313.4444444	203.8888889	215.3333333	100.4444444	HeLaSS16txSS43mNG2_JF549646_DAPI_Well2_Z003	162.1111111	1.32830706	100.5555556	0.998895028	104.1111111	1.958377801
1191	3	644	115	2	0003-0698-0183	210.1111111	143.7777778	163.2222222	99.44444444	HeLaSS16txSS43mNG2_JF549646_DAPI_Well2_Z003	162.1111111	1.00685401	100.5555556	0.988950276	104.1111111	1.381003202
1192	3	397	486	2	0003-0323-0538	236.8888889	168.1111111	189.8888889	102.3333333	HeLaSS16txSS43mNG2_JF549646_DAPI_Well2_Z003	173.1111111	1.096919127	100.5555556	1.017679558	104.5555556	1.607863974
1193	3	204	149	2	0003-0275-0217	269.3333333	168.7777778	160.1111111	102.2222222	HeLaSS16txSS43mNG2_JF549646_DAPI_Well2_Z003	169.7222222	0.943371522	100.8333333	1.013774105	104.7222222	1.611671088
1194	3	353	245	2	0003-0275-0217	174.6666667	169.4444444	183.6666667	122	HeLaSS16txSS43mNG2_JF549646_DAPI_Well2_Z003	169.7222222	1.082160393	100.8333333	1.209917355	104.7222222	1.618037135
1195	3	279	194	2	0003-0275-0217	328	123.1111111	173.2222222	103.2222222	HeLaSS16txSS43mNG2_JF549646_DAPI_Well2_Z003	169.7222222	1.020621931	100.8333333	1.02369146	104.7222222	1.175596817
1196	3	778	319	2	0003-0698-0183	147.5555556	126.4444444	162.6666667	100.3333333	HeLaSS16txSS43mNG2_JF549646_DAPI_Well2_Z003	162.1111111	1.003427005	100.5555556	0.997790055	104.1111111	1.214514408
1197	3	348	442	2	0003-0323-0538	192.2222222	130	177.5555556	303.5555556	HeLaSS16txSS43mNG2_JF549646_DAPI_Well2_Z003	173.1111111	1.025673941	100.5555556	3.01878453	104.5555556	1.24335813
1198	3	310	696	2	0003-0323-0538	155.7777778	140	173.5555556	102.2222222	HeLaSS16txSS43mNG2_JF549646_DAPI_Well2_Z003	173.1111111	1.002567394	100.5555556	1.016574586	104.5555556	1.339001063
1199	3	380	167	2	0003-0275-0217	223.6666667	125.6666667	187.6666667	100.1111111	HeLaSS16txSS43mNG2_JF549646_DAPI_Well2_Z003	169.7222222	1.105728314	100.8333333	0.992837466	104.7222222	1.2
1200	3	347	101	2	0003-0275-0217	216.5555556	136.8888889	174.2222222	113.1111111	HeLaSS16txSS43mNG2_JF549646_DAPI_Well2_Z003	169.7222222	1.026513912	100.8333333	1.121763085	104.7222222	1.307161804
1201	3	222	449	2	0003-0323-0538	157.8888889	142.7777778	177.7777778	103	HeLaSS16txSS43mNG2_JF549646_DAPI_Well2_Z003	173.1111111	1.026957638	100.5555556	1.024309392	104.5555556	1.365568544
1202	3	723	100	2	0003-0698-0183	213.2222222	176.7777778	191.5555556	102.2222222	HeLaSS16txSS43mNG2_JF549646_DAPI_Well2_Z003	162.1111111	1.181631254	100.5555556	1.016574586	104.1111111	1.697972252
1203	3	639	216	2	0003-0698-0183	294.1111111	126.2222222	177.6666667	326.6666667	HeLaSS16txSS43mNG2_JF549646_DAPI_Well2_Z003	162.1111111	1.095956134	100.5555556	3.248618785	104.1111111	1.212379936
1204	3	183	195	2	0003-0275-0217	234.6666667	196	205.2222222	100.6666667	HeLaSS16txSS43mNG2_JF549646_DAPI_Well2_Z003	169.7222222	1.209165303	100.8333333	0.998347107	104.7222222	1.871618037
1205	3	408	581	2	0003-0323-0538	249.3333333	305	232.8888889	101.4444444	HeLaSS16txSS43mNG2_JF549646_DAPI_Well2_Z003	173.1111111	1.345314506	100.5555556	1.008839779	104.5555556	2.917109458
1206	3	529	69	2	0003-0698-0183	203.4444444	188.1111111	197	102	HeLaSS16txSS43mNG2_JF549646_DAPI_Well2_Z003	162.1111111	1.215215901	100.5555556	1.014364641	104.1111111	1.806830309
1207	3	312	648	2	0003-0323-0538	188.5555556	201.7777778	196.2222222	100.8888889	HeLaSS16txSS43mNG2_JF549646_DAPI_Well2_Z003	173.1111111	1.133504493	100.5555556	1.003314917	104.5555556	1.929861849
1208	3	528	108	2	0003-0698-0183	211.1111111	319.6666667	216.5555556	176.2222222	HeLaSS16txSS43mNG2_JF549646_DAPI_Well2_Z003	162.1111111	1.33584647	100.5555556	1.752486188	104.1111111	3.070437567
1209	3	396	475	2	0003-0323-0538	221.6666667	271.1111111	244	176.6666667	HeLaSS16txSS43mNG2_JF549646_DAPI_Well2_Z003	173.1111111	1.409499358	100.5555556	1.756906077	104.5555556	2.592986185
1210	3	394	477	2	0003-0323-0538	228.5555556	273.4444444	241.3333333	186.2222222	HeLaSS16txSS43mNG2_JF549646_DAPI_Well2_Z003	173.1111111	1.394094994	100.5555556	1.851933702	104.5555556	2.615302869
1211	4	593	204	2	0003-0698-0183	175.3333333	126.3333333	174.8888889	101.2222222	HeLaSS16txSS43mNG2_JF549646_DAPI_Well2_Z003	162.1111111	1.07882111	100.5555556	1.006629834	104.1111111	1.213447172
1212	4	264	279	2	0003-0275-0217	161.1111111	139	188.2222222	106.1111111	HeLaSS16txSS43mNG2_JF549646_DAPI_Well2_Z003	169.7222222	1.109001637	100.8333333	1.052341598	104.7222222	1.327320955
1213	4	578	173	2	0003-0698-0183	162.1111111	154.7777778	168.5555556	100.3333333	HeLaSS16txSS43mNG2_JF549646_DAPI_Well2_Z003	162.1111111	1.039753256	100.5555556	0.997790055	104.1111111	1.486659552
1214	4	331	429	2	0003-0323-0538	161.2222222	232.4444444	218	102.8888889	HeLaSS16txSS43mNG2_JF549646_DAPI_Well2_Z003	173.1111111	1.259306804	100.5555556	1.02320442	104.5555556	2.223166844
1215	4	231	239	2	0003-0275-0217	215.1111111	198.1111111	194.2222222	102.2222222	HeLaSS16txSS43mNG2_JF549646_DAPI_Well2_Z003	169.7222222	1.144353519	100.8333333	1.013774105	104.7222222	1.891777188
1216	4	534	115	2	0003-0698-0183	189.1111111	263.5555556	208.2222222	101.5555556	HeLaSS16txSS43mNG2_JF549646_DAPI_Well2_Z003	162.1111111	1.284441398	100.5555556	1.009944751	104.1111111	2.531483458
1217	4	329	100	2	0003-0275-0217	239.3333333	129.7777778	167.2222222	102.3333333	HeLaSS16txSS43mNG2_JF549646_DAPI_Well2_Z003	169.7222222	0.985270049	100.8333333	1.014876033	104.7222222	1.239257294
1218	4	650	117	2	0003-0698-0183	217.2222222	161.4444444	189	112.7777778	HeLaSS16txSS43mNG2_JF549646_DAPI_Well2_Z003	162.1111111	1.165867032	100.5555556	1.121546961	104.1111111	1.550693703
1219	4	246	281	2	0003-0275-0217	163.7777778	170.1111111	198.8888889	116.6666667	HeLaSS16txSS43mNG2_JF549646_DAPI_Well2_Z003	169.7222222	1.171849427	100.8333333	1.157024793	104.7222222	1.624403183
1220	4	283	500	2	0003-0323-0538	206.1111111	159.5555556	176.8888889	136.6666667	HeLaSS16txSS43mNG2_JF549646_DAPI_Well2_Z003	173.1111111	1.02182285	100.5555556	1.359116022	104.5555556	1.526036132
1221	4	209	306	2	0003-0275-0217	173.8888889	210.2222222	216.1111111	101	HeLaSS16txSS43mNG2_JF549646_DAPI_Well2_Z003	169.7222222	1.273322422	100.8333333	1.001652893	104.7222222	2.007427056
1222	4	262	460	2	0003-0323-0538	164.2222222	200.6666667	192.7777778	151.4444444	HeLaSS16txSS43mNG2_JF549646_DAPI_Well2_Z003	173.1111111	1.113607189	100.5555556	1.506077348	104.5555556	1.919234857
1223	4	291	401	2	0003-0323-0538	152.7777778	168.4444444	184.6666667	106.5555556	HeLaSS16txSS43mNG2_JF549646_DAPI_Well2_Z003	173.1111111	1.066752246	100.5555556	1.059668508	104.5555556	1.611052072
1224	4	636	207	2	0003-0698-0183	301.1111111	172.5555556	192.6666667	99.55555556	HeLaSS16txSS43mNG2_JF549646_DAPI_Well2_Z003	162.1111111	1.188485264	100.5555556	0.990055249	104.1111111	1.657417289
1225	4	291	202	2	0003-0275-0217	262.8888889	125.3333333	180.5555556	100.2222222	HeLaSS16txSS43mNG2_JF549646_DAPI_Well2_Z003	169.7222222	1.063829787	100.8333333	0.993939394	104.7222222	1.196816976
1226	4	771	257	2	0003-0698-0183	184.2222222	180	174.8888889	104.8888889	HeLaSS16txSS43mNG2_JF549646_DAPI_Well2_Z003	162.1111111	1.07882111	100.5555556	1.043093923	104.1111111	1.728922092
1227	4	325	721	2	0003-0323-0538	152	173.4444444	223.1111111	99.22222222	HeLaSS16txSS43mNG2_JF549646_DAPI_Well2_Z003	173.1111111	1.288831836	100.5555556	0.986740331	104.5555556	1.658873539
1228	4	244	435	2	0003-0323-0538	154.8888889	171	178.6666667	101.1111111	HeLaSS16txSS43mNG2_JF549646_DAPI_Well2_Z003	173.1111111	1.032092426	100.5555556	1.005524862	104.5555556	1.635494155
1229	4	413	541	2	0003-0323-0538	260.4444444	184.5555556	206.5555556	103.5555556	HeLaSS16txSS43mNG2_JF549646_DAPI_Well2_Z003	173.1111111	1.193196406	100.5555556	1.029834254	104.5555556	1.765143464
1230	4	220	234	2	0003-0275-0217	238.5555556	178.6666667	178.8888889	128.4444444	HeLaSS16txSS43mNG2_JF549646_DAPI_Well2_Z003	169.7222222	1.05400982	100.8333333	1.273829201	104.7222222	1.706100796
1231	5	729	272	2	0003-0698-0183	204	154.6666667	166.8888889	108.4444444	HeLaSS16txSS43mNG2_JF549646_DAPI_Well2_Z003	162.1111111	1.029472241	100.5555556	1.078453039	104.1111111	1.485592316
1232	5	731	272	2	0003-0698-0183	191.3333333	152.7777778	168.4444444	108	HeLaSS16txSS43mNG2_JF549646_DAPI_Well2_Z003	162.1111111	1.039067855	100.5555556	1.074033149	104.1111111	1.467449306
1233	5	766	307	2	0003-0698-0183	151.6666667	138.7777778	191.6666667	102.5555556	HeLaSS16txSS43mNG2_JF549646_DAPI_Well2_Z003	162.1111111	1.182316655	100.5555556	1.019889503	104.1111111	1.332977588
1234	5	359	195	2	0003-0275-0217	267	206.4444444	185.2222222	100.3333333	HeLaSS16txSS43mNG2_JF549646_DAPI_Well2_Z003	169.7222222	1.091325696	100.8333333	0.995041322	104.7222222	1.971352785
1235	5	350	655	2	0003-0323-0538	179.3333333	341.1111111	269.2222222	135.1111111	HeLaSS16txSS43mNG2_JF549646_DAPI_Well2_Z003	173.1111111	1.555198973	100.5555556	1.343646409	104.5555556	3.262486716
1236	5	357	129	2	0003-0275-0217	285.2222222	210.7777778	207.7777778	102.1111111	HeLaSS16txSS43mNG2_JF549646_DAPI_Well2_Z003	169.7222222	1.224222586	100.8333333	1.012672176	104.7222222	2.012732095
1237	5	782	274	2	0003-0698-0183	155.1111111	167.2222222	196	100.4444444	HeLaSS16txSS43mNG2_JF549646_DAPI_Well2_Z003	162.1111111	1.209047293	100.5555556	0.998895028	104.1111111	1.606189968
1238	5	239	573	2	0003-0323-0538	278.2222222	135.1111111	171.7777778	102.2222222	HeLaSS16txSS43mNG2_JF549646_DAPI_Well2_Z003	173.1111111	0.992297818	100.5555556	1.016574586	104.5555556	1.292242295
1239	5	363	464	2	0003-0323-0538	226.8888889	220	216.7777778	100.5555556	HeLaSS16txSS43mNG2_JF549646_DAPI_Well2_Z003	173.1111111	1.25224647	100.5555556	1	104.5555556	2.104144527
1240	5	225	440	2	0003-0323-0538	146.3333333	190.2222222	194.6666667	101.7777778	HeLaSS16txSS43mNG2_JF549646_DAPI_Well2_Z003	173.1111111	1.124518614	100.5555556	1.012154696	104.5555556	1.819341126
1241	5	223	234	2	0003-0275-0217	245.6666667	158.4444444	177.1111111	114	HeLaSS16txSS43mNG2_JF549646_DAPI_Well2_Z003	169.7222222	1.043535188	100.8333333	1.130578512	104.7222222	1.512997347
1242	5	377	214	2	0003-0275-0217	174	152.6666667	183.3333333	99.55555556	HeLaSS16txSS43mNG2_JF549646_DAPI_Well2_Z003	169.7222222	1.080196399	100.8333333	0.987327824	104.7222222	1.457824934
1243	5	188	189	2	0003-0275-0217	310.7777778	127.3333333	167.6666667	101.7777778	HeLaSS16txSS43mNG2_JF549646_DAPI_Well2_Z003	169.7222222	0.987888707	100.8333333	1.009366391	104.7222222	1.215915119
1244	5	215	129	2	0003-0275-0217	298.2222222	148.7777778	169.7777778	101.2222222	HeLaSS16txSS43mNG2_JF549646_DAPI_Well2_Z003	169.7222222	1.000327332	100.8333333	1.003856749	104.7222222	1.420689655
1245	6	610	258	2	0003-0698-0183	182.1111111	130.4444444	177.8888889	101.3333333	HeLaSS16txSS43mNG2_JF549646_DAPI_Well2_Z003	162.1111111	1.097326936	100.5555556	1.007734807	104.1111111	1.252934899
1246	6	784	226	2	0003-0698-0183	189.1111111	153.1111111	161.5555556	106.3333333	HeLaSS16txSS43mNG2_JF549646_DAPI_Well2_Z003	162.1111111	0.996572995	100.5555556	1.057458564	104.1111111	1.470651014
1247	6	325	83	2	0003-0275-0217	188.2222222	209.4444444	199.8888889	101.2222222	HeLaSS16txSS43mNG2_JF549646_DAPI_Well2_Z003	169.7222222	1.177741408	100.8333333	1.003856749	104.7222222	2
1248	6	322	286	2	0003-0275-0217	149	203.4444444	187.7777778	125.3333333	HeLaSS16txSS43mNG2_JF549646_DAPI_Well2_Z003	169.7222222	1.106382979	100.8333333	1.242975207	104.7222222	1.94270557
1249	6	303	295	2	0003-0275-0217	150	139.7777778	197.1111111	100.8888889	HeLaSS16txSS43mNG2_JF549646_DAPI_Well2_Z003	169.7222222	1.161374795	100.8333333	1.000550964	104.7222222	1.334748011
1250	7	272	630	2	0003-0323-0538	194	151.8888889	189.5555556	100.3333333	HeLaSS16txSS43mNG2_JF549646_DAPI_Well2_Z003	173.1111111	1.094993582	100.5555556	0.997790055	104.5555556	1.452709883
1251	7	266	404	2	0003-0323-0538	148.2222222	131	174.6666667	298	HeLaSS16txSS43mNG2_JF549646_DAPI_Well2_Z003	173.1111111	1.008985879	100.5555556	2.963535912	104.5555556	1.252922423
1252	7	315	417	2	0003-0323-0538	150	188.1111111	212.7777778	100.3333333	HeLaSS16txSS43mNG2_JF549646_DAPI_Well2_Z003	173.1111111	1.229139923	100.5555556	0.997790055	104.5555556	1.799149841
1253	7	274	632	2	0003-0323-0538	186.1111111	159.1111111	182	102.3333333	HeLaSS16txSS43mNG2_JF549646_DAPI_Well2_Z003	173.1111111	1.051347882	100.5555556	1.017679558	104.5555556	1.521785335
1254	7	342	88	2	0003-0275-0217	180.7777778	196.8888889	175.1111111	103.6666667	HeLaSS16txSS43mNG2_JF549646_DAPI_Well2_Z003	169.7222222	1.031751227	100.8333333	1.028099174	104.7222222	1.880106101
1255	7	370	193	2	0003-0275-0217	212.7777778	154.1111111	187.6666667	117.4444444	HeLaSS16txSS43mNG2_JF549646_DAPI_Well2_Z003	169.7222222	1.105728314	100.8333333	1.164738292	104.7222222	1.471618037
1256	7	368	205	2	0003-0275-0217	190.3333333	161	193.3333333	117.7777778	HeLaSS16txSS43mNG2_JF549646_DAPI_Well2_Z003	169.7222222	1.139116203	100.8333333	1.168044077	104.7222222	1.537400531
1257	7	571	151	2	0003-0698-0183	154.3333333	186.8888889	185.6666667	102.2222222	HeLaSS16txSS43mNG2_JF549646_DAPI_Well2_Z003	162.1111111	1.145305003	100.5555556	1.016574586	104.1111111	1.795090715
1258	7	596	230	2	0003-0698-0183	169.4444444	160.2222222	194.1111111	109	HeLaSS16txSS43mNG2_JF549646_DAPI_Well2_Z003	162.1111111	1.197395476	100.5555556	1.083977901	104.1111111	1.538954109
1259	8	627	123	2	0003-0698-0183	179	146.3333333	186.6666667	109.1111111	HeLaSS16txSS43mNG2_JF549646_DAPI_Well2_Z003	162.1111111	1.151473612	100.5555556	1.085082873	104.1111111	1.405549626
1260	8	191	227	2	0003-0275-0217	210	158.4444444	165.5555556	101.6666667	HeLaSS16txSS43mNG2_JF549646_DAPI_Well2_Z003	169.7222222	0.975450082	100.8333333	1.008264463	104.7222222	1.512997347
1261	8	361	226	2	0003-0275-0217	173.3333333	214.1111111	184.6666667	103.2222222	HeLaSS16txSS43mNG2_JF549646_DAPI_Well2_Z003	169.7222222	1.088052373	100.8333333	1.02369146	104.7222222	2.044562334
1262	8	308	280	2	0003-0275-0217	152.8888889	134.3333333	185	102.4444444	HeLaSS16txSS43mNG2_JF549646_DAPI_Well2_Z003	169.7222222	1.090016367	100.8333333	1.015977961	104.7222222	1.282758621
1263	8	409	526	2	0003-0323-0538	278.6666667	136.2222222	177.7777778	103.1111111	HeLaSS16txSS43mNG2_JF549646_DAPI_Well2_Z003	173.1111111	1.026957638	100.5555556	1.025414365	104.5555556	1.302869288
1264	8	693	287	2	0003-0698-0183	178.5555556	149.3333333	175.3333333	101.3333333	HeLaSS16txSS43mNG2_JF549646_DAPI_Well2_Z003	162.1111111	1.081562714	100.5555556	1.007734807	104.1111111	1.434364995
1265	9	342	647	2.828427125	0003-0323-0538	181.5555556	216.8888889	202.3333333	150.1111111	HeLaSS16txSS43mNG2_JF549646_DAPI_Well2_Z003	173.1111111	1.168806162	100.5555556	1.49281768	104.5555556	2.074388948
1266	9	223	111	2	0003-0275-0217	237.7777778	127.2222222	163.5555556	101	HeLaSS16txSS43mNG2_JF549646_DAPI_Well2_Z003	169.7222222	0.963666121	100.8333333	1.001652893	104.7222222	1.214854111
1267	9	272	288	2	0003-0275-0217	156.6666667	190.5555556	190.3333333	101.2222222	HeLaSS16txSS43mNG2_JF549646_DAPI_Well2_Z003	169.7222222	1.121440262	100.8333333	1.003856749	104.7222222	1.819628647
1268	9	393	469	2	0003-0323-0538	204.8888889	158.8888889	203.2222222	99.66666667	HeLaSS16txSS43mNG2_JF549646_DAPI_Well2_Z003	173.1111111	1.17394095	100.5555556	0.991160221	104.5555556	1.519659936
1269	9	264	289	2	0003-0275-0217	150.8888889	166	189.1111111	105.2222222	HeLaSS16txSS43mNG2_JF549646_DAPI_Well2_Z003	169.7222222	1.114238953	100.8333333	1.043526171	104.7222222	1.585145889
1270	9	424	510	2	0003-0323-0538	270.6666667	131	175.6666667	101.3333333	HeLaSS16txSS43mNG2_JF549646_DAPI_Well2_Z003	173.1111111	1.014762516	100.5555556	1.007734807	104.5555556	1.252922423
1271	10	341	266	2	0003-0275-0217	146.4444444	141.5555556	181.4444444	104.1111111	HeLaSS16txSS43mNG2_JF549646_DAPI_Well2_Z003	169.7222222	1.069067103	100.8333333	1.032506887	104.7222222	1.351724138
1272	10	178	161	2	0003-0275-0217	198.2222222	138.6666667	162.7777778	102.5555556	HeLaSS16txSS43mNG2_JF549646_DAPI_Well2_Z003	169.7222222	0.95908347	100.8333333	1.01707989	104.7222222	1.324137931
1273	11	187	167	2	0003-0275-0217	243.8888889	156.6666667	182.2222222	101.8888889	HeLaSS16txSS43mNG2_JF549646_DAPI_Well2_Z003	169.7222222	1.073649755	100.8333333	1.01046832	104.7222222	1.49602122
1274	11	288	444	2	0003-0323-0538	149.5555556	129.7777778	177.1111111	103.4444444	HeLaSS16txSS43mNG2_JF549646_DAPI_Well2_Z003	173.1111111	1.023106547	100.5555556	1.028729282	104.5555556	1.241232731
1275	11	773	257	2	0003-0698-0183	183	135.1111111	164.4444444	100	HeLaSS16txSS43mNG2_JF549646_DAPI_Well2_Z003	162.1111111	1.01439342	100.5555556	0.994475138	104.1111111	1.297758805
1276	11	255	428	2	0003-0323-0538	148.3333333	144.4444444	179.5555556	106	HeLaSS16txSS43mNG2_JF549646_DAPI_Well2_Z003	173.1111111	1.037227214	100.5555556	1.054143646	104.5555556	1.381509033
1277	11	227	252	2	0003-0275-0217	174.8888889	174.1111111	174.5555556	112.5555556	HeLaSS16txSS43mNG2_JF549646_DAPI_Well2_Z003	169.7222222	1.028477905	100.8333333	1.116253444	104.7222222	1.662599469
1278	11	577	126	2	0003-0698-0183	158	150.6666667	174.5555556	100.2222222	HeLaSS16txSS43mNG2_JF549646_DAPI_Well2_Z003	162.1111111	1.076764907	100.5555556	0.996685083	104.1111111	1.447171825
1279	12	599	125	2	0003-0698-0183	168.8888889	222.5555556	223.4444444	101.6666667	HeLaSS16txSS43mNG2_JF549646_DAPI_Well2_Z003	162.1111111	1.37834133	100.5555556	1.011049724	104.1111111	2.137673426
1280	12	575	151	2	0003-0698-0183	153	166.7777778	213	100.3333333	HeLaSS16txSS43mNG2_JF549646_DAPI_Well2_Z003	162.1111111	1.313913639	100.5555556	0.997790055	104.1111111	1.601921025
1281	12	366	461	2	0003-0323-0538	225.2222222	140.5555556	205.4444444	100.3333333	HeLaSS16txSS43mNG2_JF549646_DAPI_Well2_Z003	173.1111111	1.18677792	100.5555556	0.997790055	104.5555556	1.344314559
1282	12	373	463	2	0003-0323-0538	224.2222222	178.6666667	234.7777778	99.66666667	HeLaSS16txSS43mNG2_JF549646_DAPI_Well2_Z003	173.1111111	1.356225931	100.5555556	0.991160221	104.5555556	1.708820404
1283	12	624	136	2	0003-0698-0183	192.5555556	164.7777778	186.5555556	101.3333333	HeLaSS16txSS43mNG2_JF549646_DAPI_Well2_Z003	162.1111111	1.150788211	100.5555556	1.007734807	104.1111111	1.582710779
1284	12	268	624	2	0003-0323-0538	234.1111111	164.2222222	176.1111111	100	HeLaSS16txSS43mNG2_JF549646_DAPI_Well2_Z003	173.1111111	1.01732991	100.5555556	0.994475138	104.5555556	1.570669501
1285	12	297	289	2	0003-0275-0217	146.6666667	137.3333333	174.8888889	111.4444444	HeLaSS16txSS43mNG2_JF549646_DAPI_Well2_Z003	169.7222222	1.030441899	100.8333333	1.10523416	104.7222222	1.311405836
1286	13	235	262	2	0003-0275-0217	171.7777778	175.7777778	194	103.2222222	HeLaSS16txSS43mNG2_JF549646_DAPI_Well2_Z003	169.7222222	1.14304419	100.8333333	1.02369146	104.7222222	1.678514589
1287	13	632	109	2	0003-0698-0183	196.3333333	168.7777778	174.1111111	102.6666667	HeLaSS16txSS43mNG2_JF549646_DAPI_Well2_Z003	162.1111111	1.074023304	100.5555556	1.020994475	104.1111111	1.62113127
1288	14	401	511	2	0003-0323-0538	302.2222222	128.4444444	185.6666667	100.4444444	HeLaSS16txSS43mNG2_JF549646_DAPI_Well2_Z003	173.1111111	1.072528883	100.5555556	0.998895028	104.5555556	1.22848034
1289	14	380	469	2	0003-0323-0538	234.6666667	131.4444444	176.7777778	101	HeLaSS16txSS43mNG2_JF549646_DAPI_Well2_Z003	173.1111111	1.021181001	100.5555556	1.00441989	104.5555556	1.25717322
1290	14	350	122	2	0003-0275-0217	308.5555556	144.5555556	187.2222222	100.7777778	HeLaSS16txSS43mNG2_JF549646_DAPI_Well2_Z003	169.7222222	1.103109656	100.8333333	0.999449036	104.7222222	1.380371353
1291	14	386	473	2	0003-0323-0538	229.8888889	150.5555556	181.4444444	100.2222222	HeLaSS16txSS43mNG2_JF549646_DAPI_Well2_Z003	173.1111111	1.048138639	100.5555556	0.996685083	104.5555556	1.439957492
1292	0	551	326	2	HeLaSS16txSS43mNG2_JF549646_DAPI_Well3_Z003	153.2222222	167.1111111	210.2222222	691.2222222	HeLaSS16txSS43mNG2_JF549646_DAPI_Well3_Z003	176.6666667	1.189937107	100.5	6.877833057	104.8888889	1.593220339
1293	0	595	271	2.828427125	HeLaSS16txSS43mNG2_JF549646_DAPI_Well3_Z003	164.5555556	207	234.2222222	159.2222222	HeLaSS16txSS43mNG2_JF549646_DAPI_Well3_Z003	176.6666667	1.325786164	100.5	1.584300719	104.8888889	1.973516949
1294	0	570	335	2	HeLaSS16txSS43mNG2_JF549646_DAPI_Well3_Z003	158	221.2222222	231.7777778	106.6666667	HeLaSS16txSS43mNG2_JF549646_DAPI_Well3_Z003	176.6666667	1.311949686	100.5	1.061359867	104.8888889	2.109110169
1295	0	536	462	2	HeLaSS16txSS43mNG2_JF549646_DAPI_Well3_Z003	250.2222222	123.8888889	195.1111111	100	HeLaSS16txSS43mNG2_JF549646_DAPI_Well3_Z003	176.6666667	1.104402516	100.5	0.995024876	104.8888889	1.181144068
1296	0	246	463	2	HeLaSS16txSS43mNG2_JF549646_DAPI_Well3_Z003	200	170	202.3333333	101.6666667	HeLaSS16txSS43mNG2_JF549646_DAPI_Well3_Z003	176.6666667	1.145283019	100.5	1.011608624	104.8888889	1.620762712
1297	0	599	312	2	HeLaSS16txSS43mNG2_JF549646_DAPI_Well3_Z003	157.4444444	149	188.1111111	102.8888889	HeLaSS16txSS43mNG2_JF549646_DAPI_Well3_Z003	176.6666667	1.064779874	100.5	1.023770039	104.8888889	1.420550847
1298	0	443	487	2	HeLaSS16txSS43mNG2_JF549646_DAPI_Well3_Z003	503.7777778	152.8888889	216.8888889	203	HeLaSS16txSS43mNG2_JF549646_DAPI_Well3_Z003	176.6666667	1.227672956	100.5	2.019900498	104.8888889	1.457627119
1299	0	571	288	2	HeLaSS16txSS43mNG2_JF549646_DAPI_Well3_Z003	160.8888889	228	327.7777778	104.7777778	HeLaSS16txSS43mNG2_JF549646_DAPI_Well3_Z003	176.6666667	1.855345912	100.5	1.042564953	104.8888889	2.173728814
1300	0	481	317	2	HeLaSS16txSS43mNG2_JF549646_DAPI_Well3_Z003	155.6666667	160.2222222	195.8888889	125	HeLaSS16txSS43mNG2_JF549646_DAPI_Well3_Z003	176.6666667	1.108805031	100.5	1.243781095	104.8888889	1.527542373
1301	0	457	331	2	HeLaSS16txSS43mNG2_JF549646_DAPI_Well3_Z003	168.4444444	148.8888889	189.3333333	100.4444444	HeLaSS16txSS43mNG2_JF549646_DAPI_Well3_Z003	176.6666667	1.071698113	100.5	0.999447208	104.8888889	1.419491525
1302	0	355	381	2	HeLaSS16txSS43mNG2_JF549646_DAPI_Well3_Z003	185.7777778	138.5555556	176.2222222	242.3333333	HeLaSS16txSS43mNG2_JF549646_DAPI_Well3_Z003	176.6666667	0.997484277	100.5	2.411276949	104.8888889	1.320974576
1303	0	577	324	2	HeLaSS16txSS43mNG2_JF549646_DAPI_Well3_Z003	150.1111111	134.6666667	220.6666667	323	HeLaSS16txSS43mNG2_JF549646_DAPI_Well3_Z003	176.6666667	1.249056604	100.5	3.213930348	104.8888889	1.283898305
1304	0	421	395	2	HeLaSS16txSS43mNG2_JF549646_DAPI_Well3_Z003	415.3333333	134.3333333	182.8888889	187.6666667	HeLaSS16txSS43mNG2_JF549646_DAPI_Well3_Z003	176.6666667	1.035220126	100.5	1.867330017	104.8888889	1.280720339
1305	0	578	258	2	HeLaSS16txSS43mNG2_JF549646_DAPI_Well3_Z003	175	132	193.8888889	105.4444444	HeLaSS16txSS43mNG2_JF549646_DAPI_Well3_Z003	176.6666667	1.097484277	100.5	1.049198452	104.8888889	1.258474576
1306	0	559	299	2	HeLaSS16txSS43mNG2_JF549646_DAPI_Well3_Z003	152.3333333	126.4444444	198.3333333	106.1111111	HeLaSS16txSS43mNG2_JF549646_DAPI_Well3_Z003	176.6666667	1.122641509	100.5	1.055831951	104.8888889	1.205508475
1307	0	511	308	2	HeLaSS16txSS43mNG2_JF549646_DAPI_Well3_Z003	150.3333333	142.8888889	174.8888889	103.6666667	HeLaSS16txSS43mNG2_JF549646_DAPI_Well3_Z003	176.6666667	0.989937107	100.5	1.031509121	104.8888889	1.362288136
1308	0	567	466	2	HeLaSS16txSS43mNG2_JF549646_DAPI_Well3_Z003	180.1111111	215.7777778	225.1111111	100.2222222	HeLaSS16txSS43mNG2_JF549646_DAPI_Well3_Z003	176.6666667	1.274213836	100.5	0.997236042	104.8888889	2.05720339
1309	0	486	433	2	HeLaSS16txSS43mNG2_JF549646_DAPI_Well3_Z003	535.5555556	126.5555556	180.5555556	103.3333333	HeLaSS16txSS43mNG2_JF549646_DAPI_Well3_Z003	176.6666667	1.022012579	100.5	1.028192371	104.8888889	1.206567797
1310	0	568	263	2	HeLaSS16txSS43mNG2_JF549646_DAPI_Well3_Z003	171.7777778	319.2222222	343	128.8888889	HeLaSS16txSS43mNG2_JF549646_DAPI_Well3_Z003	176.6666667	1.941509434	100.5	1.282476506	104.8888889	3.043432203
1311	0	507	300	2	HeLaSS16txSS43mNG2_JF549646_DAPI_Well3_Z003	152.2222222	231	299.6666667	103.2222222	HeLaSS16txSS43mNG2_JF549646_DAPI_Well3_Z003	176.6666667	1.696226415	100.5	1.027086788	104.8888889	2.202330508
1312	0	621	247	2	HeLaSS16txSS43mNG2_JF549646_DAPI_Well3_Z003	229.1111111	233.6666667	258.8888889	101.3333333	HeLaSS16txSS43mNG2_JF549646_DAPI_Well3_Z003	176.6666667	1.465408805	100.5	1.008291874	104.8888889	2.227754237
1313	0	558	237	2	HeLaSS16txSS43mNG2_JF549646_DAPI_Well3_Z003	180.8888889	358.6666667	373.4444444	101.1111111	HeLaSS16txSS43mNG2_JF549646_DAPI_Well3_Z003	176.6666667	2.113836478	100.5	1.006080708	104.8888889	3.419491525
1314	0	555	350	2	HeLaSS16txSS43mNG2_JF549646_DAPI_Well3_Z003	159.8888889	305.6666667	315.2222222	201.6666667	HeLaSS16txSS43mNG2_JF549646_DAPI_Well3_Z003	176.6666667	1.78427673	100.5	2.006633499	104.8888889	2.914194915
1315	0	565	352	2	HeLaSS16txSS43mNG2_JF549646_DAPI_Well3_Z003	159.4444444	305.8888889	311.2222222	241.4444444	HeLaSS16txSS43mNG2_JF549646_DAPI_Well3_Z003	176.6666667	1.76163522	100.5	2.402432283	104.8888889	2.916313559
1316	0	558	380	2	HeLaSS16txSS43mNG2_JF549646_DAPI_Well3_Z003	164.7777778	341.1111111	343.7777778	741.4444444	HeLaSS16txSS43mNG2_JF549646_DAPI_Well3_Z003	176.6666667	1.94591195	100.5	7.377556661	104.8888889	3.252118644
1317	1	560	326	2	HeLaSS16txSS43mNG2_JF549646_DAPI_Well3_Z003	152.4444444	206.4444444	213.4444444	101.5555556	HeLaSS16txSS43mNG2_JF549646_DAPI_Well3_Z003	176.6666667	1.208176101	100.5	1.01050304	104.8888889	1.968220339
1318	1	512	378	2	HeLaSS16txSS43mNG2_JF549646_DAPI_Well3_Z003	210.7777778	188.4444444	231.1111111	102.1111111	HeLaSS16txSS43mNG2_JF549646_DAPI_Well3_Z003	176.6666667	1.308176101	100.5	1.016030956	104.8888889	1.796610169
1319	1	540	290	2	HeLaSS16txSS43mNG2_JF549646_DAPI_Well3_Z003	147.3333333	297.7777778	249	119.7777778	HeLaSS16txSS43mNG2_JF549646_DAPI_Well3_Z003	176.6666667	1.409433962	100.5	1.191818684	104.8888889	2.838983051
1320	1	349	398	2	HeLaSS16txSS43mNG2_JF549646_DAPI_Well3_Z003	199.8888889	141.8888889	189.2222222	103.4444444	HeLaSS16txSS43mNG2_JF549646_DAPI_Well3_Z003	176.6666667	1.071069182	100.5	1.029297955	104.8888889	1.352754237
1321	1	496	353	2	HeLaSS16txSS43mNG2_JF549646_DAPI_Well3_Z003	180.7777778	232.6666667	216.2222222	112.5555556	HeLaSS16txSS43mNG2_JF549646_DAPI_Well3_Z003	176.6666667	1.223899371	100.5	1.119955777	104.8888889	2.218220339
1322	1	247	493	2	HeLaSS16txSS43mNG2_JF549646_DAPI_Well3_Z003	358.7777778	134.8888889	174	100.6666667	HeLaSS16txSS43mNG2_JF549646_DAPI_Well3_Z003	176.6666667	0.98490566	100.5	1.001658375	104.8888889	1.286016949
1323	1	294	460	2	HeLaSS16txSS43mNG2_JF549646_DAPI_Well3_Z003	190.6666667	310.7777778	354.4444444	128.8888889	HeLaSS16txSS43mNG2_JF549646_DAPI_Well3_Z003	176.6666667	2.006289308	100.5	1.282476506	104.8888889	2.962923729
1324	1	324	408	2	HeLaSS16txSS43mNG2_JF549646_DAPI_Well3_Z003	176.6666667	383.2222222	289.2222222	285.3333333	HeLaSS16txSS43mNG2_JF549646_DAPI_Well3_Z003	176.6666667	1.637106918	100.5	2.839137645	104.8888889	3.653601695
1325	1	631	267	2	HeLaSS16txSS43mNG2_JF549646_DAPI_Well3_Z003	182.4444444	247	233.8888889	100.1111111	HeLaSS16txSS43mNG2_JF549646_DAPI_Well3_Z003	176.6666667	1.323899371	100.5	0.996130459	104.8888889	2.354872881
1326	1	377	357	2	HeLaSS16txSS43mNG2_JF549646_DAPI_Well3_Z003	175.6666667	161.8888889	198.2222222	368.8888889	HeLaSS16txSS43mNG2_JF549646_DAPI_Well3_Z003	176.6666667	1.122012579	100.5	3.670536208	104.8888889	1.543432203
1327	1	354	411	2	HeLaSS16txSS43mNG2_JF549646_DAPI_Well3_Z003	247.4444444	255.6666667	322.5555556	105.7777778	HeLaSS16txSS43mNG2_JF549646_DAPI_Well3_Z003	176.6666667	1.825786164	100.5	1.052515202	104.8888889	2.4375
1328	1	556	277	2	HeLaSS16txSS43mNG2_JF549646_DAPI_Well3_Z003	154.7777778	192.1111111	293.4444444	105.3333333	HeLaSS16txSS43mNG2_JF549646_DAPI_Well3_Z003	176.6666667	1.661006289	100.5	1.048092869	104.8888889	1.831567797
1329	2	627	260	2	HeLaSS16txSS43mNG2_JF549646_DAPI_Well3_Z003	193	165.8888889	209.5555556	101.2222222	HeLaSS16txSS43mNG2_JF549646_DAPI_Well3_Z003	176.6666667	1.186163522	100.5	1.007186291	104.8888889	1.581567797
1330	2	485	514	2	HeLaSS16txSS43mNG2_JF549646_DAPI_Well3_Z003	230.3333333	184	249.1111111	101.4444444	HeLaSS16txSS43mNG2_JF549646_DAPI_Well3_Z003	176.6666667	1.410062893	100.5	1.009397457	104.8888889	1.754237288
1331	2	256	465	2	HeLaSS16txSS43mNG2_JF549646_DAPI_Well3_Z003	187.3333333	289.3333333	310.3333333	105.1111111	HeLaSS16txSS43mNG2_JF549646_DAPI_Well3_Z003	176.6666667	1.756603774	100.5	1.045881703	104.8888889	2.758474576
1332	2	316	440	2	HeLaSS16txSS43mNG2_JF549646_DAPI_Well3_Z003	177	419	319	587.6666667	HeLaSS16txSS43mNG2_JF549646_DAPI_Well3_Z003	176.6666667	1.805660377	100.5	5.847429519	104.8888889	3.99470339
1333	2	321	455	2	HeLaSS16txSS43mNG2_JF549646_DAPI_Well3_Z003	194.8888889	349.7777778	484.5555556	108.2222222	HeLaSS16txSS43mNG2_JF549646_DAPI_Well3_Z003	176.6666667	2.742767296	100.5	1.076838032	104.8888889	3.334745763
1334	2	334	433	2	HeLaSS16txSS43mNG2_JF549646_DAPI_Well3_Z003	219.4444444	202.3333333	268.8888889	104	HeLaSS16txSS43mNG2_JF549646_DAPI_Well3_Z003	176.6666667	1.522012579	100.5	1.034825871	104.8888889	1.929025424
1335	2	555	321	2	HeLaSS16txSS43mNG2_JF549646_DAPI_Well3_Z003	153	137.6666667	191.7777778	192.3333333	HeLaSS16txSS43mNG2_JF549646_DAPI_Well3_Z003	176.6666667	1.085534591	100.5	1.913764511	104.8888889	1.3125
1336	2	433	340	2	HeLaSS16txSS43mNG2_JF549646_DAPI_Well3_Z003	172	133.8888889	206.1111111	111.2222222	HeLaSS16txSS43mNG2_JF549646_DAPI_Well3_Z003	176.6666667	1.166666667	100.5	1.106688778	104.8888889	1.276483051
1337	2	627	264	2	HeLaSS16txSS43mNG2_JF549646_DAPI_Well3_Z003	175.5555556	179.5555556	211.7777778	101.6666667	HeLaSS16txSS43mNG2_JF549646_DAPI_Well3_Z003	176.6666667	1.198742138	100.5	1.011608624	104.8888889	1.711864407
1338	3	266	453	2	HeLaSS16txSS43mNG2_JF549646_DAPI_Well3_Z003	162.3333333	162.5555556	191.7777778	620.5555556	HeLaSS16txSS43mNG2_JF549646_DAPI_Well3_Z003	176.6666667	1.085534591	100.5	6.174682145	104.8888889	1.549788136
1339	3	331	403	2	HeLaSS16txSS43mNG2_JF549646_DAPI_Well3_Z003	170.7777778	143.6666667	203.2222222	101.8888889	HeLaSS16txSS43mNG2_JF549646_DAPI_Well3_Z003	176.6666667	1.150314465	100.5	1.01381979	104.8888889	1.36970339
1340	3	610	276	2	HeLaSS16txSS43mNG2_JF549646_DAPI_Well3_Z003	156	141.5555556	192.7777778	405.8888889	HeLaSS16txSS43mNG2_JF549646_DAPI_Well3_Z003	176.6666667	1.091194969	100.5	4.038695412	104.8888889	1.349576271
1341	3	353	400	2	HeLaSS16txSS43mNG2_JF549646_DAPI_Well3_Z003	197.2222222	263.5555556	255.7777778	120.8888889	HeLaSS16txSS43mNG2_JF549646_DAPI_Well3_Z003	176.6666667	1.447798742	100.5	1.202874516	104.8888889	2.512711864
1342	3	314	454	2	HeLaSS16txSS43mNG2_JF549646_DAPI_Well3_Z003	173.1111111	139.2222222	177.7777778	103.8888889	HeLaSS16txSS43mNG2_JF549646_DAPI_Well3_Z003	176.6666667	1.006289308	100.5	1.033720287	104.8888889	1.327330508
1343	3	264	464	2	HeLaSS16txSS43mNG2_JF549646_DAPI_Well3_Z003	175	299.4444444	381.8888889	229.6666667	HeLaSS16txSS43mNG2_JF549646_DAPI_Well3_Z003	176.6666667	2.16163522	100.5	2.285240464	104.8888889	2.854872881
1344	3	296	447	2	HeLaSS16txSS43mNG2_JF549646_DAPI_Well3_Z003	157.4444444	272.6666667	315.3333333	107.8888889	HeLaSS16txSS43mNG2_JF549646_DAPI_Well3_Z003	176.6666667	1.78490566	100.5	1.073521282	104.8888889	2.599576271
1345	3	518	497	2	HeLaSS16txSS43mNG2_JF549646_DAPI_Well3_Z003	194.7777778	295.6666667	275.7777778	174	HeLaSS16txSS43mNG2_JF549646_DAPI_Well3_Z003	176.6666667	1.561006289	100.5	1.731343284	104.8888889	2.818855932
1346	3	381	385	2	HeLaSS16txSS43mNG2_JF549646_DAPI_Well3_Z003	234.4444444	243.6666667	233.2222222	103.3333333	HeLaSS16txSS43mNG2_JF549646_DAPI_Well3_Z003	176.6666667	1.320125786	100.5	1.028192371	104.8888889	2.32309322
1347	3	575	340	2	HeLaSS16txSS43mNG2_JF549646_DAPI_Well3_Z003	142.4444444	239.1111111	222.8888889	102.2222222	HeLaSS16txSS43mNG2_JF549646_DAPI_Well3_Z003	176.6666667	1.26163522	100.5	1.01713654	104.8888889	2.279661017
1348	3	332	456	2	HeLaSS16txSS43mNG2_JF549646_DAPI_Well3_Z003	221	180.2222222	197.2222222	102.2222222	HeLaSS16txSS43mNG2_JF549646_DAPI_Well3_Z003	176.6666667	1.116352201	100.5	1.01713654	104.8888889	1.718220339
1349	4	302	457	2	HeLaSS16txSS43mNG2_JF549646_DAPI_Well3_Z003	168	294.5555556	276.5555556	164.2222222	HeLaSS16txSS43mNG2_JF549646_DAPI_Well3_Z003	176.6666667	1.565408805	100.5	1.634051962	104.8888889	2.808262712
1350	4	305	449	2	HeLaSS16txSS43mNG2_JF549646_DAPI_Well3_Z003	161.3333333	146.4444444	184	105.5555556	HeLaSS16txSS43mNG2_JF549646_DAPI_Well3_Z003	176.6666667	1.041509434	100.5	1.050304035	104.8888889	1.396186441
1351	4	302	444	2	HeLaSS16txSS43mNG2_JF549646_DAPI_Well3_Z003	156.4444444	204.2222222	220.3333333	105.8888889	HeLaSS16txSS43mNG2_JF549646_DAPI_Well3_Z003	176.6666667	1.247169811	100.5	1.053620785	104.8888889	1.947033898
1352	4	441	521	2	HeLaSS16txSS43mNG2_JF549646_DAPI_Well3_Z003	357.2222222	149.4444444	190.6666667	256.2222222	HeLaSS16txSS43mNG2_JF549646_DAPI_Well3_Z003	176.6666667	1.079245283	100.5	2.549474848	104.8888889	1.424788136
1353	4	437	352	2	HeLaSS16txSS43mNG2_JF549646_DAPI_Well3_Z003	173.4444444	137.1111111	181.4444444	102.1111111	HeLaSS16txSS43mNG2_JF549646_DAPI_Well3_Z003	176.6666667	1.027044025	100.5	1.016030956	104.8888889	1.30720339
1354	4	565	404	2	HeLaSS16txSS43mNG2_JF549646_DAPI_Well3_Z003	157	192.2222222	206	110.4444444	HeLaSS16txSS43mNG2_JF549646_DAPI_Well3_Z003	176.6666667	1.166037736	100.5	1.098949696	104.8888889	1.832627119
1355	4	283	448	2	HeLaSS16txSS43mNG2_JF549646_DAPI_Well3_Z003	157.6666667	201.5555556	241.5555556	463.3333333	HeLaSS16txSS43mNG2_JF549646_DAPI_Well3_Z003	176.6666667	1.367295597	100.5	4.610281924	104.8888889	1.921610169
1356	4	345	448	2	HeLaSS16txSS43mNG2_JF549646_DAPI_Well3_Z003	379	257.1111111	269.3333333	114.6666667	HeLaSS16txSS43mNG2_JF549646_DAPI_Well3_Z003	176.6666667	1.524528302	100.5	1.140961857	104.8888889	2.451271186
1357	4	469	303	2	HeLaSS16txSS43mNG2_JF549646_DAPI_Well3_Z003	143.8888889	132.3333333	195.2222222	241.2222222	HeLaSS16txSS43mNG2_JF549646_DAPI_Well3_Z003	176.6666667	1.105031447	100.5	2.400221117	104.8888889	1.261652542
1358	4	304	458	2	HeLaSS16txSS43mNG2_JF549646_DAPI_Well3_Z003	167.1111111	302.1111111	264.3333333	185.2222222	HeLaSS16txSS43mNG2_JF549646_DAPI_Well3_Z003	176.6666667	1.496226415	100.5	1.843007186	104.8888889	2.88029661
1359	5	553	379	2	HeLaSS16txSS43mNG2_JF549646_DAPI_Well3_Z003	148.8888889	237.6666667	266.2222222	105.8888889	HeLaSS16txSS43mNG2_JF549646_DAPI_Well3_Z003	176.6666667	1.506918239	100.5	1.053620785	104.8888889	2.265889831
1360	5	434	371	2	HeLaSS16txSS43mNG2_JF549646_DAPI_Well3_Z003	239.5555556	160.6666667	218.5555556	100.8888889	HeLaSS16txSS43mNG2_JF549646_DAPI_Well3_Z003	176.6666667	1.237106918	100.5	1.003869541	104.8888889	1.531779661
1361	5	363	386	2	HeLaSS16txSS43mNG2_JF549646_DAPI_Well3_Z003	180.4444444	137.8888889	186.6666667	101.6666667	HeLaSS16txSS43mNG2_JF549646_DAPI_Well3_Z003	176.6666667	1.056603774	100.5	1.011608624	104.8888889	1.314618644
1362	5	260	475	2	HeLaSS16txSS43mNG2_JF549646_DAPI_Well3_Z003	200.5555556	217.2222222	216.5555556	111.6666667	HeLaSS16txSS43mNG2_JF549646_DAPI_Well3_Z003	176.6666667	1.225786164	100.5	1.111111111	104.8888889	2.070974576
1363	5	558	424	2	HeLaSS16txSS43mNG2_JF549646_DAPI_Well3_Z003	159.4444444	137.5555556	203.3333333	335.8888889	HeLaSS16txSS43mNG2_JF549646_DAPI_Well3_Z003	176.6666667	1.150943396	100.5	3.342177999	104.8888889	1.311440678
1364	6	558	356	2	HeLaSS16txSS43mNG2_JF549646_DAPI_Well3_Z003	143.3333333	172.7777778	195.2222222	107.5555556	HeLaSS16txSS43mNG2_JF549646_DAPI_Well3_Z003	176.6666667	1.105031447	100.5	1.070204533	104.8888889	1.647245763
1365	6	338	411	2	HeLaSS16txSS43mNG2_JF549646_DAPI_Well3_Z003	170.5555556	150	180.3333333	103.8888889	HeLaSS16txSS43mNG2_JF549646_DAPI_Well3_Z003	176.6666667	1.020754717	100.5	1.033720287	104.8888889	1.430084746
1366	6	532	366	2	HeLaSS16txSS43mNG2_JF549646_DAPI_Well3_Z003	152	224.5555556	244.2222222	104.3333333	HeLaSS16txSS43mNG2_JF549646_DAPI_Well3_Z003	176.6666667	1.382389937	100.5	1.03814262	104.8888889	2.140889831
1367	6	574	366	2	HeLaSS16txSS43mNG2_JF549646_DAPI_Well3_Z003	142.3333333	197.3333333	193.5555556	102.7777778	HeLaSS16txSS43mNG2_JF549646_DAPI_Well3_Z003	176.6666667	1.095597484	100.5	1.022664456	104.8888889	1.881355932
1368	6	551	414	2	HeLaSS16txSS43mNG2_JF549646_DAPI_Well3_Z003	157.8888889	207.3333333	251.6666667	103.7777778	HeLaSS16txSS43mNG2_JF549646_DAPI_Well3_Z003	176.6666667	1.424528302	100.5	1.032614704	104.8888889	1.976694915
1369	6	547	310	2	HeLaSS16txSS43mNG2_JF549646_DAPI_Well3_Z003	137.3333333	217.4444444	216.4444444	107.8888889	HeLaSS16txSS43mNG2_JF549646_DAPI_Well3_Z003	176.6666667	1.225157233	100.5	1.073521282	104.8888889	2.07309322
1370	7	310	443	2	HeLaSS16txSS43mNG2_JF549646_DAPI_Well3_Z003	154.3333333	167.2222222	187.2222222	103.1111111	HeLaSS16txSS43mNG2_JF549646_DAPI_Well3_Z003	176.6666667	1.059748428	100.5	1.025981205	104.8888889	1.594279661
1371	7	542	393	2	HeLaSS16txSS43mNG2_JF549646_DAPI_Well3_Z003	164.3333333	194.5555556	230.2222222	119	HeLaSS16txSS43mNG2_JF549646_DAPI_Well3_Z003	176.6666667	1.303144654	100.5	1.184079602	104.8888889	1.854872881
1372	8	341	465	2	HeLaSS16txSS43mNG2_JF549646_DAPI_Well3_Z003	354.3333333	144.4444444	186.7777778	103.5555556	HeLaSS16txSS43mNG2_JF549646_DAPI_Well3_Z003	176.6666667	1.057232704	100.5	1.030403538	104.8888889	1.377118644
1373	8	532	345	2	HeLaSS16txSS43mNG2_JF549646_DAPI_Well3_Z003	138.1111111	136.2222222	192.2222222	104.7777778	HeLaSS16txSS43mNG2_JF549646_DAPI_Well3_Z003	176.6666667	1.088050314	100.5	1.042564953	104.8888889	1.298728814
1374	8	496	337	2	HeLaSS16txSS43mNG2_JF549646_DAPI_Well3_Z003	145.5555556	136.8888889	187.1111111	104.4444444	HeLaSS16txSS43mNG2_JF549646_DAPI_Well3_Z003	176.6666667	1.059119497	100.5	1.039248203	104.8888889	1.305084746
1375	8	513	371	2	HeLaSS16txSS43mNG2_JF549646_DAPI_Well3_Z003	160.8888889	164.7777778	191.1111111	102.7777778	HeLaSS16txSS43mNG2_JF549646_DAPI_Well3_Z003	176.6666667	1.081761006	100.5	1.022664456	104.8888889	1.570974576
1376	8	340	417	2	HeLaSS16txSS43mNG2_JF549646_DAPI_Well3_Z003	202.3333333	228.4444444	192.6666667	105.8888889	HeLaSS16txSS43mNG2_JF549646_DAPI_Well3_Z003	176.6666667	1.090566038	100.5	1.053620785	104.8888889	2.177966102
1377	9	317	470	2	HeLaSS16txSS43mNG2_JF549646_DAPI_Well3_Z003	178.7777778	332.8888889	329.3333333	106.4444444	HeLaSS16txSS43mNG2_JF549646_DAPI_Well3_Z003	176.6666667	1.864150943	100.5	1.059148701	104.8888889	3.173728814
1378	10	310	469	2	HeLaSS16txSS43mNG2_JF549646_DAPI_Well3_Z003	176	219.3333333	238.3333333	183.6666667	HeLaSS16txSS43mNG2_JF549646_DAPI_Well3_Z003	176.6666667	1.349056604	100.5	1.827529022	104.8888889	2.091101695
1379	10	532	391	2	HeLaSS16txSS43mNG2_JF549646_DAPI_Well3_Z003	179.1111111	151.1111111	173.6666667	101.2222222	HeLaSS16txSS43mNG2_JF549646_DAPI_Well3_Z003	176.6666667	0.983018868	100.5	1.007186291	104.8888889	1.440677966
1380	10	274	484	2	HeLaSS16txSS43mNG2_JF549646_DAPI_Well3_Z003	252.4444444	164.2222222	238	124.5555556	HeLaSS16txSS43mNG2_JF549646_DAPI_Well3_Z003	176.6666667	1.347169811	100.5	1.239358762	104.8888889	1.565677966
1381	11	489	351	2	HeLaSS16txSS43mNG2_JF549646_DAPI_Well3_Z003	160.4444444	142.2222222	182	102.3333333	HeLaSS16txSS43mNG2_JF549646_DAPI_Well3_Z003	176.6666667	1.030188679	100.5	1.018242123	104.8888889	1.355932203
1382	11	488	478	2	HeLaSS16txSS43mNG2_JF549646_DAPI_Well3_Z003	478.1111111	172.7777778	227.5555556	102	HeLaSS16txSS43mNG2_JF549646_DAPI_Well3_Z003	176.6666667	1.288050314	100.5	1.014925373	104.8888889	1.647245763
1383	11	391	507	2	HeLaSS16txSS43mNG2_JF549646_DAPI_Well3_Z003	379	171.5555556	216.6666667	99.77777778	HeLaSS16txSS43mNG2_JF549646_DAPI_Well3_Z003	176.6666667	1.226415094	100.5	0.992813709	104.8888889	1.63559322
1384	12	446	357	2	HeLaSS16txSS43mNG2_JF549646_DAPI_Well3_Z003	204.3333333	134.8888889	213.7777778	125.3333333	HeLaSS16txSS43mNG2_JF549646_DAPI_Well3_Z003	176.6666667	1.210062893	100.5	1.247097844	104.8888889	1.286016949
1385	14	425	385	2	HeLaSS16txSS43mNG2_JF549646_DAPI_Well3_Z003	392.8888889	154.7777778	175	312.7777778	HeLaSS16txSS43mNG2_JF549646_DAPI_Well3_Z003	176.6666667	0.990566038	100.5	3.112216694	104.8888889	1.475635593
1386	0	320	304	2	HeLaSS16txSS43mNG2_JF549646_DAPI_Well3_Z002	183.2222222	125	199	192.7777778	HeLaSS16txSS43mNG2_JF549646_DAPI_Well3_Z002	175.2777778	1.135340729	100.7777778	1.912899669	105.3333333	1.186708861
1387	0	401	288	2	HeLaSS16txSS43mNG2_JF549646_DAPI_Well3_Z002	188.7777778	152.3333333	197.8888889	102.1111111	HeLaSS16txSS43mNG2_JF549646_DAPI_Well3_Z002	175.2777778	1.129001585	100.7777778	1.01323043	105.3333333	1.446202532
1388	0	395	288	2	HeLaSS16txSS43mNG2_JF549646_DAPI_Well3_Z002	192.1111111	146.2222222	180.5555556	179.2222222	HeLaSS16txSS43mNG2_JF549646_DAPI_Well3_Z002	175.2777778	1.030110935	100.7777778	1.778390298	105.3333333	1.388185654
1389	0	379	369	2	HeLaSS16txSS43mNG2_JF549646_DAPI_Well3_Z002	217.1111111	170	210.8888889	118.7777778	HeLaSS16txSS43mNG2_JF549646_DAPI_Well3_Z002	175.2777778	1.203169572	100.7777778	1.178610805	105.3333333	1.613924051
1390	0	533	245	2	HeLaSS16txSS43mNG2_JF549646_DAPI_Well3_Z002	174.8888889	150.8888889	195	156.6666667	HeLaSS16txSS43mNG2_JF549646_DAPI_Well3_Z002	175.2777778	1.11251981	100.7777778	1.554575524	105.3333333	1.432489451
1391	0	352	342	2.828427125	HeLaSS16txSS43mNG2_JF549646_DAPI_Well3_Z002	205.8888889	191.6666667	222.7777778	135.8888889	HeLaSS16txSS43mNG2_JF549646_DAPI_Well3_Z002	175.2777778	1.270998415	100.7777778	1.348401323	105.3333333	1.819620253
1392	0	414	303	2	HeLaSS16txSS43mNG2_JF549646_DAPI_Well3_Z002	208.6666667	173.4444444	217.5555556	156.1111111	HeLaSS16txSS43mNG2_JF549646_DAPI_Well3_Z002	175.2777778	1.241204437	100.7777778	1.549062845	105.3333333	1.646624473
1393	0	294	306	2	HeLaSS16txSS43mNG2_JF549646_DAPI_Well3_Z002	180.1111111	213.8888889	198.3333333	124.8888889	HeLaSS16txSS43mNG2_JF549646_DAPI_Well3_Z002	175.2777778	1.131537242	100.7777778	1.239250276	105.3333333	2.030590717
1394	0	585	313	2	HeLaSS16txSS43mNG2_JF549646_DAPI_Well3_Z002	223.4444444	143.8888889	191.2222222	102.4444444	HeLaSS16txSS43mNG2_JF549646_DAPI_Well3_Z002	175.2777778	1.090966719	100.7777778	1.016538037	105.3333333	1.366033755
1395	0	428	287	2	HeLaSS16txSS43mNG2_JF549646_DAPI_Well3_Z002	207.8888889	138.3333333	198.3333333	104.2222222	HeLaSS16txSS43mNG2_JF549646_DAPI_Well3_Z002	175.2777778	1.131537242	100.7777778	1.034178611	105.3333333	1.313291139
1396	0	416	279	2	HeLaSS16txSS43mNG2_JF549646_DAPI_Well3_Z002	187.3333333	217.1111111	224	100.1111111	HeLaSS16txSS43mNG2_JF549646_DAPI_Well3_Z002	175.2777778	1.277971474	100.7777778	0.993384785	105.3333333	2.061181435
1397	0	302	332	2	HeLaSS16txSS43mNG2_JF549646_DAPI_Well3_Z002	205.4444444	135.4444444	193.8888889	108.7777778	HeLaSS16txSS43mNG2_JF549646_DAPI_Well3_Z002	175.2777778	1.106180666	100.7777778	1.07938258	105.3333333	1.285864979
1398	0	301	322	2	HeLaSS16txSS43mNG2_JF549646_DAPI_Well3_Z002	201.4444444	229.5555556	212.8888889	103.1111111	HeLaSS16txSS43mNG2_JF549646_DAPI_Well3_Z002	175.2777778	1.214580032	100.7777778	1.023153252	105.3333333	2.179324895
1399	0	507	417	2	HeLaSS16txSS43mNG2_JF549646_DAPI_Well3_Z002	419.7777778	248.4444444	273	101.7777778	HeLaSS16txSS43mNG2_JF549646_DAPI_Well3_Z002	175.2777778	1.557527734	100.7777778	1.009922822	105.3333333	2.358649789
1400	0	357	351	2	HeLaSS16txSS43mNG2_JF549646_DAPI_Well3_Z002	206	125.7777778	187.7777778	102.5555556	HeLaSS16txSS43mNG2_JF549646_DAPI_Well3_Z002	175.2777778	1.071315372	100.7777778	1.017640573	105.3333333	1.194092827
1401	0	346	349	2.828427125	HeLaSS16txSS43mNG2_JF549646_DAPI_Well3_Z002	210.4444444	221.5555556	225.7777778	121.1111111	HeLaSS16txSS43mNG2_JF549646_DAPI_Well3_Z002	175.2777778	1.288114105	100.7777778	1.201764057	105.3333333	2.103375527
1402	0	265	333	2	HeLaSS16txSS43mNG2_JF549646_DAPI_Well3_Z002	218.2222222	166.1111111	214.2222222	99.77777778	HeLaSS16txSS43mNG2_JF549646_DAPI_Well3_Z002	175.2777778	1.222187005	100.7777778	0.990077178	105.3333333	1.577004219
1403	1	332	298	2	HeLaSS16txSS43mNG2_JF549646_DAPI_Well3_Z002	178.1111111	135.8888889	191.1111111	103.6666667	HeLaSS16txSS43mNG2_JF549646_DAPI_Well3_Z002	175.2777778	1.090332805	100.7777778	1.028665932	105.3333333	1.290084388
1404	1	431	274	2	HeLaSS16txSS43mNG2_JF549646_DAPI_Well3_Z002	181	152.4444444	173	185.4444444	HeLaSS16txSS43mNG2_JF549646_DAPI_Well3_Z002	175.2777778	0.987004754	100.7777778	1.840132304	105.3333333	1.447257384
1405	1	273	323	2	HeLaSS16txSS43mNG2_JF549646_DAPI_Well3_Z002	193.6666667	257	246.1111111	465.2222222	HeLaSS16txSS43mNG2_JF549646_DAPI_Well3_Z002	175.2777778	1.404120444	100.7777778	4.61631753	105.3333333	2.439873418
1406	1	199	299	2	HeLaSS16txSS43mNG2_JF549646_DAPI_Well3_Z002	185	129	169.5555556	182.6666667	HeLaSS16txSS43mNG2_JF549646_DAPI_Well3_Z002	175.2777778	0.967353407	100.7777778	1.812568908	105.3333333	1.224683544
1407	2	528	451	2	HeLaSS16txSS43mNG2_JF549646_DAPI_Well3_Z002	210.8888889	144.2222222	185.2222222	101.2222222	HeLaSS16txSS43mNG2_JF549646_DAPI_Well3_Z002	175.2777778	1.056735341	100.7777778	1.004410143	105.3333333	1.369198312
1408	2	498	298	2	HeLaSS16txSS43mNG2_JF549646_DAPI_Well3_Z002	398.1111111	152.5555556	189.4444444	100.2222222	HeLaSS16txSS43mNG2_JF549646_DAPI_Well3_Z002	175.2777778	1.080824089	100.7777778	0.994487321	105.3333333	1.448312236
1409	2	361	355	2	HeLaSS16txSS43mNG2_JF549646_DAPI_Well3_Z002	201.1111111	163.4444444	220.5555556	102.6666667	HeLaSS16txSS43mNG2_JF549646_DAPI_Well3_Z002	175.2777778	1.258320127	100.7777778	1.018743109	105.3333333	1.551687764
1410	2	390	340	2	HeLaSS16txSS43mNG2_JF549646_DAPI_Well3_Z002	203.4444444	387.8888889	316.2222222	407.6666667	HeLaSS16txSS43mNG2_JF549646_DAPI_Well3_Z002	175.2777778	1.804120444	100.7777778	4.045203969	105.3333333	3.682489451
1411	2	386	328	2	HeLaSS16txSS43mNG2_JF549646_DAPI_Well3_Z002	193.8888889	211.1111111	248.8888889	102.6666667	HeLaSS16txSS43mNG2_JF549646_DAPI_Well3_Z002	175.2777778	1.419968304	100.7777778	1.018743109	105.3333333	2.004219409
1412	2	550	250	2	HeLaSS16txSS43mNG2_JF549646_DAPI_Well3_Z002	169.7777778	179.6666667	191.5555556	100.6666667	HeLaSS16txSS43mNG2_JF549646_DAPI_Well3_Z002	175.2777778	1.092868463	100.7777778	0.998897464	105.3333333	1.705696203
1413	3	388	358	2	HeLaSS16txSS43mNG2_JF549646_DAPI_Well3_Z002	193.5555556	222.6666667	222.5555556	104.6666667	HeLaSS16txSS43mNG2_JF549646_DAPI_Well3_Z002	175.2777778	1.269730586	100.7777778	1.038588754	105.3333333	2.113924051
1414	3	307	306	2	HeLaSS16txSS43mNG2_JF549646_DAPI_Well3_Z002	185.8888889	151.1111111	173.3333333	99.88888889	HeLaSS16txSS43mNG2_JF549646_DAPI_Well3_Z002	175.2777778	0.988906498	100.7777778	0.991179713	105.3333333	1.434599156
1415	3	561	451	2	HeLaSS16txSS43mNG2_JF549646_DAPI_Well3_Z002	185.1111111	129.6666667	203.8888889	144.4444444	HeLaSS16txSS43mNG2_JF549646_DAPI_Well3_Z002	175.2777778	1.163232964	100.7777778	1.433296582	105.3333333	1.231012658
1416	3	533	281	2	HeLaSS16txSS43mNG2_JF549646_DAPI_Well3_Z002	238.5555556	136.1111111	185.2222222	621.8888889	HeLaSS16txSS43mNG2_JF549646_DAPI_Well3_Z002	175.2777778	1.056735341	100.7777778	6.170893054	105.3333333	1.292194093
1417	3	351	295	2	HeLaSS16txSS43mNG2_JF549646_DAPI_Well3_Z002	174.2222222	165.4444444	189	383.1111111	HeLaSS16txSS43mNG2_JF549646_DAPI_Well3_Z002	175.2777778	1.078288431	100.7777778	3.80154355	105.3333333	1.570675105
1418	4	258	336	2	HeLaSS16txSS43mNG2_JF549646_DAPI_Well3_Z002	202.5555556	138.7777778	200.1111111	112.2222222	HeLaSS16txSS43mNG2_JF549646_DAPI_Well3_Z002	175.2777778	1.141679873	100.7777778	1.113561191	105.3333333	1.317510549
1419	4	570	412	2	HeLaSS16txSS43mNG2_JF549646_DAPI_Well3_Z002	261.7777778	225.4444444	242.7777778	100.4444444	HeLaSS16txSS43mNG2_JF549646_DAPI_Well3_Z002	175.2777778	1.385103011	100.7777778	0.996692393	105.3333333	2.140295359
1420	4	316	311	2	HeLaSS16txSS43mNG2_JF549646_DAPI_Well3_Z002	182.8888889	171.1111111	204.3333333	99.88888889	HeLaSS16txSS43mNG2_JF549646_DAPI_Well3_Z002	175.2777778	1.165768621	100.7777778	0.991179713	105.3333333	1.624472574
1421	4	412	377	2	HeLaSS16txSS43mNG2_JF549646_DAPI_Well3_Z002	256.5555556	153.2222222	190	102.1111111	HeLaSS16txSS43mNG2_JF549646_DAPI_Well3_Z002	175.2777778	1.083993661	100.7777778	1.01323043	105.3333333	1.45464135
1422	5	582	301	2	HeLaSS16txSS43mNG2_JF549646_DAPI_Well3_Z002	198.5555556	179.2222222	186	102	HeLaSS16txSS43mNG2_JF549646_DAPI_Well3_Z002	175.2777778	1.061172742	100.7777778	1.012127894	105.3333333	1.701476793
1423	5	488	283	2	HeLaSS16txSS43mNG2_JF549646_DAPI_Well3_Z002	248.7777778	129.1111111	187.3333333	99.55555556	HeLaSS16txSS43mNG2_JF549646_DAPI_Well3_Z002	175.2777778	1.068779715	100.7777778	0.987872106	105.3333333	1.225738397
1424	5	504	460	2	HeLaSS16txSS43mNG2_JF549646_DAPI_Well3_Z002	188	143.3333333	185.3333333	217.6666667	HeLaSS16txSS43mNG2_JF549646_DAPI_Well3_Z002	175.2777778	1.057369255	100.7777778	2.159867696	105.3333333	1.360759494
1425	5	553	421	2	HeLaSS16txSS43mNG2_JF549646_DAPI_Well3_Z002	322.5555556	131.8888889	180.3333333	99.44444444	HeLaSS16txSS43mNG2_JF549646_DAPI_Well3_Z002	175.2777778	1.028843106	100.7777778	0.98676957	105.3333333	1.252109705
1426	5	577	286	2	HeLaSS16txSS43mNG2_JF549646_DAPI_Well3_Z002	177.3333333	133.3333333	175.7777778	99.55555556	HeLaSS16txSS43mNG2_JF549646_DAPI_Well3_Z002	175.2777778	1.002852615	100.7777778	0.987872106	105.3333333	1.265822785
1427	5	484	439	2	HeLaSS16txSS43mNG2_JF549646_DAPI_Well3_Z002	221	197.4444444	192.4444444	102.6666667	HeLaSS16txSS43mNG2_JF549646_DAPI_Well3_Z002	175.2777778	1.097939778	100.7777778	1.018743109	105.3333333	1.874472574
1428	5	537	273	2	HeLaSS16txSS43mNG2_JF549646_DAPI_Well3_Z002	187.1111111	189.5555556	213.6666667	105.4444444	HeLaSS16txSS43mNG2_JF549646_DAPI_Well3_Z002	175.2777778	1.219017433	100.7777778	1.046306505	105.3333333	1.799578059
1429	5	319	296	2	HeLaSS16txSS43mNG2_JF549646_DAPI_Well3_Z002	169.2222222	155.8888889	179.1111111	119.4444444	HeLaSS16txSS43mNG2_JF549646_DAPI_Well3_Z002	175.2777778	1.021870048	100.7777778	1.18522602	105.3333333	1.479957806
1430	5	364	347	2	HeLaSS16txSS43mNG2_JF549646_DAPI_Well3_Z002	197.3333333	188.5555556	233.4444444	103	HeLaSS16txSS43mNG2_JF549646_DAPI_Well3_Z002	175.2777778	1.3318542	100.7777778	1.022050717	105.3333333	1.790084388
1431	5	362	312	2	HeLaSS16txSS43mNG2_JF549646_DAPI_Well3_Z002	176.5555556	131.8888889	202.8888889	103.3333333	HeLaSS16txSS43mNG2_JF549646_DAPI_Well3_Z002	175.2777778	1.157527734	100.7777778	1.025358324	105.3333333	1.252109705
1432	5	469	432	2	HeLaSS16txSS43mNG2_JF549646_DAPI_Well3_Z002	243.8888889	154.6666667	197.6666667	101	HeLaSS16txSS43mNG2_JF549646_DAPI_Well3_Z002	175.2777778	1.127733756	100.7777778	1.002205072	105.3333333	1.46835443
1433	6	566	289	2	HeLaSS16txSS43mNG2_JF549646_DAPI_Well3_Z002	185.3333333	152.8888889	197	101.6666667	HeLaSS16txSS43mNG2_JF549646_DAPI_Well3_Z002	175.2777778	1.123930269	100.7777778	1.008820287	105.3333333	1.451476793
1434	6	362	340	2	HeLaSS16txSS43mNG2_JF549646_DAPI_Well3_Z002	186.4444444	171.4444444	206.3333333	102.5555556	HeLaSS16txSS43mNG2_JF549646_DAPI_Well3_Z002	175.2777778	1.177179081	100.7777778	1.017640573	105.3333333	1.627637131
1435	6	378	365	2	HeLaSS16txSS43mNG2_JF549646_DAPI_Well3_Z002	183	137	173.6666667	106.2222222	HeLaSS16txSS43mNG2_JF549646_DAPI_Well3_Z002	175.2777778	0.990808241	100.7777778	1.054024256	105.3333333	1.300632911
1436	6	390	378	2	HeLaSS16txSS43mNG2_JF549646_DAPI_Well3_Z002	184.5555556	156.5555556	198.2222222	101.7777778	HeLaSS16txSS43mNG2_JF549646_DAPI_Well3_Z002	175.2777778	1.130903328	100.7777778	1.009922822	105.3333333	1.48628692
1437	7	572	443	2	HeLaSS16txSS43mNG2_JF549646_DAPI_Well3_Z002	174	167.4444444	233.7777778	103.1111111	HeLaSS16txSS43mNG2_JF549646_DAPI_Well3_Z002	175.2777778	1.333755943	100.7777778	1.023153252	105.3333333	1.589662447
1438	7	374	313	2	HeLaSS16txSS43mNG2_JF549646_DAPI_Well3_Z002	160.5555556	132.2222222	200.7777778	102.5555556	HeLaSS16txSS43mNG2_JF549646_DAPI_Well3_Z002	175.2777778	1.14548336	100.7777778	1.017640573	105.3333333	1.255274262
1439	7	457	272	2	HeLaSS16txSS43mNG2_JF549646_DAPI_Well3_Z002	173.3333333	180.8888889	220	114	HeLaSS16txSS43mNG2_JF549646_DAPI_Well3_Z002	175.2777778	1.255150555	100.7777778	1.131201764	105.3333333	1.717299578
1440	7	592	395	2	HeLaSS16txSS43mNG2_JF549646_DAPI_Well3_Z002	207.1111111	241.5555556	217.3333333	148.8888889	HeLaSS16txSS43mNG2_JF549646_DAPI_Well3_Z002	175.2777778	1.239936609	100.7777778	1.477398015	105.3333333	2.293248945
1441	8	408	356	2	HeLaSS16txSS43mNG2_JF549646_DAPI_Well3_Z002	235.3333333	176.8888889	208.5555556	105.3333333	HeLaSS16txSS43mNG2_JF549646_DAPI_Well3_Z002	175.2777778	1.189857369	100.7777778	1.045203969	105.3333333	1.679324895
1442	8	401	336	2	HeLaSS16txSS43mNG2_JF549646_DAPI_Well3_Z002	182	137.5555556	183.3333333	103.1111111	HeLaSS16txSS43mNG2_JF549646_DAPI_Well3_Z002	175.2777778	1.045958796	100.7777778	1.023153252	105.3333333	1.305907173
1443	8	601	389	2	HeLaSS16txSS43mNG2_JF549646_DAPI_Well3_Z002	187.1111111	157.6666667	199	99.33333333	HeLaSS16txSS43mNG2_JF549646_DAPI_Well3_Z002	175.2777778	1.135340729	100.7777778	0.985667034	105.3333333	1.496835443
1444	8	551	297	2	HeLaSS16txSS43mNG2_JF549646_DAPI_Well3_Z002	287.4444444	137.3333333	179.6666667	103	HeLaSS16txSS43mNG2_JF549646_DAPI_Well3_Z002	175.2777778	1.02503962	100.7777778	1.022050717	105.3333333	1.303797468
1445	8	306	322	2	HeLaSS16txSS43mNG2_JF549646_DAPI_Well3_Z002	184.4444444	140.3333333	177.7777778	103.2222222	HeLaSS16txSS43mNG2_JF549646_DAPI_Well3_Z002	175.2777778	1.014263074	100.7777778	1.024255788	105.3333333	1.332278481
1446	8	375	321	2	HeLaSS16txSS43mNG2_JF549646_DAPI_Well3_Z002	166.6666667	186.7777778	195.4444444	753.6666667	HeLaSS16txSS43mNG2_JF549646_DAPI_Well3_Z002	175.2777778	1.115055468	100.7777778	7.478500551	105.3333333	1.773206751
1447	9	362	300	2	HeLaSS16txSS43mNG2_JF549646_DAPI_Well3_Z002	159.6666667	130.8888889	182.1111111	104.6666667	HeLaSS16txSS43mNG2_JF549646_DAPI_Well3_Z002	175.2777778	1.038985737	100.7777778	1.038588754	105.3333333	1.242616034
1448	9	580	306	2	HeLaSS16txSS43mNG2_JF549646_DAPI_Well3_Z002	210.6666667	167.7777778	218.3333333	101.5555556	HeLaSS16txSS43mNG2_JF549646_DAPI_Well3_Z002	175.2777778	1.245641838	100.7777778	1.007717751	105.3333333	1.592827004
1449	9	436	280	2	HeLaSS16txSS43mNG2_JF549646_DAPI_Well3_Z002	172	177.1111111	210.1111111	101.8888889	HeLaSS16txSS43mNG2_JF549646_DAPI_Well3_Z002	175.2777778	1.198732171	100.7777778	1.011025358	105.3333333	1.681434599
1450	9	462	290	2	HeLaSS16txSS43mNG2_JF549646_DAPI_Well3_Z002	246.1111111	142.7777778	196.5555556	101.7777778	HeLaSS16txSS43mNG2_JF549646_DAPI_Well3_Z002	175.2777778	1.121394612	100.7777778	1.009922822	105.3333333	1.355485232
1451	9	576	321	2	HeLaSS16txSS43mNG2_JF549646_DAPI_Well3_Z002	308.4444444	162.1111111	179.6666667	101.4444444	HeLaSS16txSS43mNG2_JF549646_DAPI_Well3_Z002	175.2777778	1.02503962	100.7777778	1.006615215	105.3333333	1.539029536
1452	9	377	329	2	HeLaSS16txSS43mNG2_JF549646_DAPI_Well3_Z002	168.3333333	150.5555556	189.6666667	102.8888889	HeLaSS16txSS43mNG2_JF549646_DAPI_Well3_Z002	175.2777778	1.082091918	100.7777778	1.020948181	105.3333333	1.429324895
1453	9	327	318	2	HeLaSS16txSS43mNG2_JF549646_DAPI_Well3_Z002	172.5555556	147.5555556	176.4444444	102.8888889	HeLaSS16txSS43mNG2_JF549646_DAPI_Well3_Z002	175.2777778	1.006656101	100.7777778	1.020948181	105.3333333	1.400843882
1454	9	411	387	2	HeLaSS16txSS43mNG2_JF549646_DAPI_Well3_Z002	248.4444444	154.6666667	192.3333333	101.5555556	HeLaSS16txSS43mNG2_JF549646_DAPI_Well3_Z002	175.2777778	1.097305864	100.7777778	1.007717751	105.3333333	1.46835443
1455	9	551	444	2	HeLaSS16txSS43mNG2_JF549646_DAPI_Well3_Z002	197.2222222	137.5555556	183.3333333	98.33333333	HeLaSS16txSS43mNG2_JF549646_DAPI_Well3_Z002	175.2777778	1.045958796	100.7777778	0.975744212	105.3333333	1.305907173
1456	9	438	407	2	HeLaSS16txSS43mNG2_JF549646_DAPI_Well3_Z002	320.1111111	155.6666667	200.4444444	100.6666667	HeLaSS16txSS43mNG2_JF549646_DAPI_Well3_Z002	175.2777778	1.143581616	100.7777778	0.998897464	105.3333333	1.477848101
1457	9	331	313	2	HeLaSS16txSS43mNG2_JF549646_DAPI_Well3_Z002	169.6666667	161.3333333	173.1111111	113.3333333	HeLaSS16txSS43mNG2_JF549646_DAPI_Well3_Z002	175.2777778	0.987638669	100.7777778	1.124586549	105.3333333	1.53164557
1458	10	326	328	2	HeLaSS16txSS43mNG2_JF549646_DAPI_Well3_Z002	182.2222222	132.4444444	181.1111111	109.4444444	HeLaSS16txSS43mNG2_JF549646_DAPI_Well3_Z002	175.2777778	1.033280507	100.7777778	1.085997795	105.3333333	1.257383966
1459	10	374	362	2	HeLaSS16txSS43mNG2_JF549646_DAPI_Well3_Z002	181.7777778	161.2222222	206.5555556	105	HeLaSS16txSS43mNG2_JF549646_DAPI_Well3_Z002	175.2777778	1.17844691	100.7777778	1.041896362	105.3333333	1.530590717
1460	10	378	335	2	HeLaSS16txSS43mNG2_JF549646_DAPI_Well3_Z002	173.8888889	138	208.2222222	101.8888889	HeLaSS16txSS43mNG2_JF549646_DAPI_Well3_Z002	175.2777778	1.187955626	100.7777778	1.011025358	105.3333333	1.310126582
1461	10	409	330	2	HeLaSS16txSS43mNG2_JF549646_DAPI_Well3_Z002	217.6666667	142.8888889	180.4444444	103	HeLaSS16txSS43mNG2_JF549646_DAPI_Well3_Z002	175.2777778	1.029477021	100.7777778	1.022050717	105.3333333	1.356540084
1462	10	334	315	2	HeLaSS16txSS43mNG2_JF549646_DAPI_Well3_Z002	168.1111111	150.2222222	178.7777778	274.8888889	HeLaSS16txSS43mNG2_JF549646_DAPI_Well3_Z002	175.2777778	1.019968304	100.7777778	2.727673649	105.3333333	1.426160338
1463	11	379	359	2	HeLaSS16txSS43mNG2_JF549646_DAPI_Well3_Z002	184.7777778	304.2222222	267.5555556	707.7777778	HeLaSS16txSS43mNG2_JF549646_DAPI_Well3_Z002	175.2777778	1.526465927	100.7777778	7.023153252	105.3333333	2.888185654
1464	11	407	365	2	HeLaSS16txSS43mNG2_JF549646_DAPI_Well3_Z002	249.8888889	229	216.8888889	114.3333333	HeLaSS16txSS43mNG2_JF549646_DAPI_Well3_Z002	175.2777778	1.237400951	100.7777778	1.134509372	105.3333333	2.174050633
1465	14	424	355	2	HeLaSS16txSS43mNG2_JF549646_DAPI_Well3_Z002	366.4444444	145.7777778	184.5555556	102.1111111	HeLaSS16txSS43mNG2_JF549646_DAPI_Well3_Z002	175.2777778	1.052931854	100.7777778	1.01323043	105.3333333	1.383966245
1466	0	566	403	2	HeLaSS16txSS43mNG2_JF549646_DAPI_Well2_Z002	160.3333333	304.3333333	271	101.4444444	HeLaSS16txSS43mNG2_JF549646_DAPI_Well2_Z002	176.5555556	1.534927627	99.88888889	1.015572859	104.1111111	2.923159018
1467	0	351	405	2	HeLaSS16txSS43mNG2_JF549646_DAPI_Well2_Z002	273.7777778	124.2222222	181.8888889	99.33333333	HeLaSS16txSS43mNG2_JF549646_DAPI_Well2_Z002	176.5555556	1.030207678	99.88888889	0.994438265	104.1111111	1.193169691
1468	0	671	344	2	HeLaSS16txSS43mNG2_JF549646_DAPI_Well2_Z002	146.1111111	238.4444444	252.2222222	99.55555556	HeLaSS16txSS43mNG2_JF549646_DAPI_Well2_Z002	176.5555556	1.428571429	99.88888889	0.996662959	104.1111111	2.290288154
1469	0	462	457	2	HeLaSS16txSS43mNG2_JF549646_DAPI_Well2_Z002	201.4444444	121.6666667	183.1111111	99.44444444	HeLaSS16txSS43mNG2_JF549646_DAPI_Well2_Z002	176.5555556	1.037130271	99.88888889	0.995550612	104.1111111	1.168623266
1470	0	443	443	2	HeLaSS16txSS43mNG2_JF549646_DAPI_Well2_Z002	246.1111111	127.8888889	183.6666667	100.2222222	HeLaSS16txSS43mNG2_JF549646_DAPI_Well2_Z002	176.5555556	1.040276904	99.88888889	1.003337041	104.1111111	1.228388474
1471	0	364	339	2	HeLaSS16txSS43mNG2_JF549646_DAPI_Well2_Z002	349.4444444	216.5555556	202.3333333	100.3333333	HeLaSS16txSS43mNG2_JF549646_DAPI_Well2_Z002	176.5555556	1.146003776	99.88888889	1.004449388	104.1111111	2.080042689
1472	0	427	338	2	HeLaSS16txSS43mNG2_JF549646_DAPI_Well2_Z002	418.8888889	135.8888889	196.8888889	100.1111111	HeLaSS16txSS43mNG2_JF549646_DAPI_Well2_Z002	176.5555556	1.115166772	99.88888889	1.002224694	104.1111111	1.305229456
1473	0	506	404	2	HeLaSS16txSS43mNG2_JF549646_DAPI_Well2_Z002	244	153.3333333	194.1111111	100.5555556	HeLaSS16txSS43mNG2_JF549646_DAPI_Well2_Z002	176.5555556	1.099433606	99.88888889	1.006674082	104.1111111	1.472785486
1474	0	525	473	2	HeLaSS16txSS43mNG2_JF549646_DAPI_Well2_Z002	162.7777778	156.3333333	216.7777778	100.3333333	HeLaSS16txSS43mNG2_JF549646_DAPI_Well2_Z002	176.5555556	1.227816237	99.88888889	1.004449388	104.1111111	1.501600854
1475	0	604	362	2	HeLaSS16txSS43mNG2_JF549646_DAPI_Well2_Z002	149.3333333	176.2222222	202.8888889	100	HeLaSS16txSS43mNG2_JF549646_DAPI_Well2_Z002	176.5555556	1.149150409	99.88888889	1.001112347	104.1111111	1.692636073
1476	1	507	453	2	HeLaSS16txSS43mNG2_JF549646_DAPI_Well2_Z002	178.5555556	123.1111111	180	99.88888889	HeLaSS16txSS43mNG2_JF549646_DAPI_Well2_Z002	176.5555556	1.019509125	99.88888889	1	104.1111111	1.182497332
1477	1	340	395	2	HeLaSS16txSS43mNG2_JF549646_DAPI_Well2_Z002	225.1111111	294.3333333	288.3333333	101	HeLaSS16txSS43mNG2_JF549646_DAPI_Well2_Z002	176.5555556	1.63310258	99.88888889	1.011123471	104.1111111	2.827107791
1478	2	573	374	2	HeLaSS16txSS43mNG2_JF549646_DAPI_Well2_Z002	155.2222222	172.8888889	212.6666667	101.3333333	HeLaSS16txSS43mNG2_JF549646_DAPI_Well2_Z002	176.5555556	1.204531152	99.88888889	1.014460512	104.1111111	1.660618997
1479	2	591	479	2	HeLaSS16txSS43mNG2_JF549646_DAPI_Well2_Z002	133.4444444	251.2222222	242.2222222	98.44444444	HeLaSS16txSS43mNG2_JF549646_DAPI_Well2_Z002	176.5555556	1.371932033	99.88888889	0.985539488	104.1111111	2.413020277
1480	2	389	318	2	HeLaSS16txSS43mNG2_JF549646_DAPI_Well2_Z002	276.1111111	227	259.8888889	102	HeLaSS16txSS43mNG2_JF549646_DAPI_Well2_Z002	176.5555556	1.471994965	99.88888889	1.021134594	104.1111111	2.18036286
1481	2	532	466	2	HeLaSS16txSS43mNG2_JF549646_DAPI_Well2_Z002	155.3333333	142.8888889	189.7777778	98.44444444	HeLaSS16txSS43mNG2_JF549646_DAPI_Well2_Z002	176.5555556	1.074889868	99.88888889	0.985539488	104.1111111	1.372465315
1482	2	582	393	2	HeLaSS16txSS43mNG2_JF549646_DAPI_Well2_Z002	152.6666667	127.3333333	173.7777778	101.8888889	HeLaSS16txSS43mNG2_JF549646_DAPI_Well2_Z002	176.5555556	0.984266834	99.88888889	1.020022247	104.1111111	1.223052295
1483	3	641	396	2	HeLaSS16txSS43mNG2_JF549646_DAPI_Well2_Z002	135.6666667	139.7777778	190.7777778	98.77777778	HeLaSS16txSS43mNG2_JF549646_DAPI_Well2_Z002	176.5555556	1.080553807	99.88888889	0.988876529	104.1111111	1.342582711
1484	3	573	385	2	HeLaSS16txSS43mNG2_JF549646_DAPI_Well2_Z002	160.4444444	133.1111111	205.8888889	100.7777778	HeLaSS16txSS43mNG2_JF549646_DAPI_Well2_Z002	176.5555556	1.166142228	99.88888889	1.008898776	104.1111111	1.278548559
1485	3	309	342	2	HeLaSS16txSS43mNG2_JF549646_DAPI_Well2_Z002	163.4444444	129.8888889	171.7777778	100.4444444	HeLaSS16txSS43mNG2_JF549646_DAPI_Well2_Z002	176.5555556	0.972938955	99.88888889	1.005561735	104.1111111	1.247598719
1486	3	416	429	2	HeLaSS16txSS43mNG2_JF549646_DAPI_Well2_Z002	305.4444444	232.5555556	239.5555556	101.6666667	HeLaSS16txSS43mNG2_JF549646_DAPI_Well2_Z002	176.5555556	1.356828194	99.88888889	1.017797553	104.1111111	2.233724653
1487	3	570	440	2	HeLaSS16txSS43mNG2_JF549646_DAPI_Well2_Z002	141.2222222	210.4444444	204.8888889	98.22222222	HeLaSS16txSS43mNG2_JF549646_DAPI_Well2_Z002	176.5555556	1.160478288	99.88888889	0.983314794	104.1111111	2.021344717
1488	3	607	375	2	HeLaSS16txSS43mNG2_JF549646_DAPI_Well2_Z002	142.6666667	144.7777778	202.5555556	102.6666667	HeLaSS16txSS43mNG2_JF549646_DAPI_Well2_Z002	176.5555556	1.147262429	99.88888889	1.027808676	104.1111111	1.390608324
1489	4	446	437	2	HeLaSS16txSS43mNG2_JF549646_DAPI_Well2_Z002	245.5555556	142.6666667	181.3333333	99.77777778	HeLaSS16txSS43mNG2_JF549646_DAPI_Well2_Z002	176.5555556	1.027061045	99.88888889	0.998887653	104.1111111	1.370330843
1490	4	583	419	2	HeLaSS16txSS43mNG2_JF549646_DAPI_Well2_Z002	137.8888889	145.8888889	173.8888889	100.5555556	HeLaSS16txSS43mNG2_JF549646_DAPI_Well2_Z002	176.5555556	0.984896161	99.88888889	1.006674082	104.1111111	1.401280683
1491	4	513	330	2	HeLaSS16txSS43mNG2_JF549646_DAPI_Well2_Z002	234	229	201	102.4444444	HeLaSS16txSS43mNG2_JF549646_DAPI_Well2_Z002	176.5555556	1.138451857	99.88888889	1.025583982	104.1111111	2.199573106
1492	4	600	394	2	HeLaSS16txSS43mNG2_JF549646_DAPI_Well2_Z002	139	190.1111111	202.8888889	100.5555556	HeLaSS16txSS43mNG2_JF549646_DAPI_Well2_Z002	176.5555556	1.149150409	99.88888889	1.006674082	104.1111111	1.826040555
1493	4	306	359	2	HeLaSS16txSS43mNG2_JF549646_DAPI_Well2_Z002	159.3333333	168.3333333	210.1111111	100.8888889	HeLaSS16txSS43mNG2_JF549646_DAPI_Well2_Z002	176.5555556	1.190056639	99.88888889	1.010011123	104.1111111	1.616862327
1494	5	332	341	2	HeLaSS16txSS43mNG2_JF549646_DAPI_Well2_Z002	184.7777778	152	182.5555556	100.1111111	HeLaSS16txSS43mNG2_JF549646_DAPI_Well2_Z002	176.5555556	1.033983638	99.88888889	1.002224694	104.1111111	1.459978655
1495	5	487	418	2	HeLaSS16txSS43mNG2_JF549646_DAPI_Well2_Z002	255.4444444	139.7777778	209.3333333	101.1111111	HeLaSS16txSS43mNG2_JF549646_DAPI_Well2_Z002	176.5555556	1.185651353	99.88888889	1.012235818	104.1111111	1.342582711
1496	5	327	358	2	HeLaSS16txSS43mNG2_JF549646_DAPI_Well2_Z002	190.2222222	230	181.6666667	100.3333333	HeLaSS16txSS43mNG2_JF549646_DAPI_Well2_Z002	176.5555556	1.028949025	99.88888889	1.004449388	104.1111111	2.209178228
1497	5	539	424	2	HeLaSS16txSS43mNG2_JF549646_DAPI_Well2_Z002	163.7777778	137.8888889	196.3333333	100.7777778	HeLaSS16txSS43mNG2_JF549646_DAPI_Well2_Z002	176.5555556	1.112020138	99.88888889	1.008898776	104.1111111	1.324439701
1498	6	532	367	2	HeLaSS16txSS43mNG2_JF549646_DAPI_Well2_Z002	197.8888889	138.5555556	203	98.55555556	HeLaSS16txSS43mNG2_JF549646_DAPI_Well2_Z002	176.5555556	1.149779736	99.88888889	0.986651835	104.1111111	1.330843116
1499	6	408	436	2	HeLaSS16txSS43mNG2_JF549646_DAPI_Well2_Z002	260.8888889	132	178.6666667	101.5555556	HeLaSS16txSS43mNG2_JF549646_DAPI_Well2_Z002	176.5555556	1.011957206	99.88888889	1.016685206	104.1111111	1.267876201
1500	6	322	376	2	HeLaSS16txSS43mNG2_JF549646_DAPI_Well2_Z002	174.3333333	156.4444444	197.1111111	100.5555556	HeLaSS16txSS43mNG2_JF549646_DAPI_Well2_Z002	176.5555556	1.116425425	99.88888889	1.006674082	104.1111111	1.50266809
1501	6	413	305	2	HeLaSS16txSS43mNG2_JF549646_DAPI_Well2_Z002	228.6666667	164.3333333	167.7777778	99.33333333	HeLaSS16txSS43mNG2_JF549646_DAPI_Well2_Z002	176.5555556	0.950283197	99.88888889	0.994438265	104.1111111	1.578441836
1502	7	464	452	2	HeLaSS16txSS43mNG2_JF549646_DAPI_Well2_Z002	186.2222222	180.6666667	209.7777778	101.4444444	HeLaSS16txSS43mNG2_JF549646_DAPI_Well2_Z002	176.5555556	1.18816866	99.88888889	1.015572859	104.1111111	1.735325507
1503	7	400	429	2	HeLaSS16txSS43mNG2_JF549646_DAPI_Well2_Z002	323.1111111	137	193	100.6666667	HeLaSS16txSS43mNG2_JF549646_DAPI_Well2_Z002	176.5555556	1.09314034	99.88888889	1.007786429	104.1111111	1.315901814
1504	7	457	445	2	HeLaSS16txSS43mNG2_JF549646_DAPI_Well2_Z002	198.3333333	133.4444444	208	99.88888889	HeLaSS16txSS43mNG2_JF549646_DAPI_Well2_Z002	176.5555556	1.178099434	99.88888889	1	104.1111111	1.281750267
1505	7	566	393	2	HeLaSS16txSS43mNG2_JF549646_DAPI_Well2_Z002	151.3333333	125.8888889	201.2222222	99.88888889	HeLaSS16txSS43mNG2_JF549646_DAPI_Well2_Z002	176.5555556	1.13971051	99.88888889	1	104.1111111	1.209178228
1506	8	339	377	2	HeLaSS16txSS43mNG2_JF549646_DAPI_Well2_Z002	266.7777778	148.5555556	186.8888889	99.66666667	HeLaSS16txSS43mNG2_JF549646_DAPI_Well2_Z002	176.5555556	1.058527376	99.88888889	0.997775306	104.1111111	1.426894344
1507	9	533	334	2	HeLaSS16txSS43mNG2_JF549646_DAPI_Well2_Z002	168.7777778	128.6666667	185.7777778	102.2222222	HeLaSS16txSS43mNG2_JF549646_DAPI_Well2_Z002	176.5555556	1.05223411	99.88888889	1.023359288	104.1111111	1.235859125
1508	9	583	354	2	HeLaSS16txSS43mNG2_JF549646_DAPI_Well2_Z002	133.5555556	160.7777778	193.8888889	100.3333333	HeLaSS16txSS43mNG2_JF549646_DAPI_Well2_Z002	176.5555556	1.098174953	99.88888889	1.004449388	104.1111111	1.544290288
1509	10	583	366	2	HeLaSS16txSS43mNG2_JF549646_DAPI_Well2_Z002	132.3333333	180	228.2222222	99	HeLaSS16txSS43mNG2_JF549646_DAPI_Well2_Z002	176.5555556	1.292636879	99.88888889	0.991101224	104.1111111	1.728922092
1510	10	382	320	2	HeLaSS16txSS43mNG2_JF549646_DAPI_Well2_Z002	307.4444444	151	191	99.55555556	HeLaSS16txSS43mNG2_JF549646_DAPI_Well2_Z002	176.5555556	1.081812461	99.88888889	0.996662959	104.1111111	1.450373533
1511	11	588	383	2	HeLaSS16txSS43mNG2_JF549646_DAPI_Well2_Z002	129.6666667	156.1111111	207	101.4444444	HeLaSS16txSS43mNG2_JF549646_DAPI_Well2_Z002	176.5555556	1.172435494	99.88888889	1.015572859	104.1111111	1.499466382
1512	12	473	442	2	HeLaSS16txSS43mNG2_JF549646_DAPI_Well2_Z002	187.4444444	184.7777778	198.8888889	100.7777778	HeLaSS16txSS43mNG2_JF549646_DAPI_Well2_Z002	176.5555556	1.126494651	99.88888889	1.008898776	104.1111111	1.774813234
1513	12	504	312	2	HeLaSS16txSS43mNG2_JF549646_DAPI_Well2_Z002	194.6666667	132.7777778	188	98.33333333	HeLaSS16txSS43mNG2_JF549646_DAPI_Well2_Z002	176.5555556	1.064820642	99.88888889	0.984427141	104.1111111	1.275346852
1514	12	372	335	2	HeLaSS16txSS43mNG2_JF549646_DAPI_Well2_Z002	374.3333333	185	190.1111111	100.1111111	HeLaSS16txSS43mNG2_JF549646_DAPI_Well2_Z002	176.5555556	1.076777848	99.88888889	1.002224694	104.1111111	1.776947705
1515	12	503	434	2	HeLaSS16txSS43mNG2_JF549646_DAPI_Well2_Z002	167.7777778	180.2222222	199.8888889	102	HeLaSS16txSS43mNG2_JF549646_DAPI_Well2_Z002	176.5555556	1.13215859	99.88888889	1.021134594	104.1111111	1.731056564
1516	12	579	375	2	HeLaSS16txSS43mNG2_JF549646_DAPI_Well2_Z002	130	204.3333333	259.6666667	102.3333333	HeLaSS16txSS43mNG2_JF549646_DAPI_Well2_Z002	176.5555556	1.470736312	99.88888889	1.024471635	104.1111111	1.962646745
1517	12	472	437	2	HeLaSS16txSS43mNG2_JF549646_DAPI_Well2_Z002	216.6666667	131.5555556	189.3333333	100.3333333	HeLaSS16txSS43mNG2_JF549646_DAPI_Well2_Z002	176.5555556	1.072372561	99.88888889	1.004449388	104.1111111	1.263607257
1518	13	511	325	2	HeLaSS16txSS43mNG2_JF549646_DAPI_Well2_Z002	235.2222222	134.4444444	193	101.1111111	HeLaSS16txSS43mNG2_JF549646_DAPI_Well2_Z002	176.5555556	1.09314034	99.88888889	1.012235818	104.1111111	1.29135539
1519	13	439	309	2	HeLaSS16txSS43mNG2_JF549646_DAPI_Well2_Z002	327.6666667	151.6666667	181.2222222	99.77777778	HeLaSS16txSS43mNG2_JF549646_DAPI_Well2_Z002	176.5555556	1.026431718	99.88888889	0.998887653	104.1111111	1.456776948
1520	14	458	434	2	HeLaSS16txSS43mNG2_JF549646_DAPI_Well2_Z002	264.2222222	127.2222222	195.3333333	98.55555556	HeLaSS16txSS43mNG2_JF549646_DAPI_Well2_Z002	176.5555556	1.106356199	99.88888889	0.986651835	104.1111111	1.221985059
1521	14	562	355	2	HeLaSS16txSS43mNG2_JF549646_DAPI_Well2_Z002	138.4444444	123	198.8888889	98.77777778	HeLaSS16txSS43mNG2_JF549646_DAPI_Well2_Z002	176.5555556	1.126494651	99.88888889	0.988876529	104.1111111	1.181430096
