# Supplementary material for: Condensation of LINE-1 is critical for retrotransposition
Source: eLife. 2023 Apr 28;12:e82991. doi: 10.7554/eLife.82991 (PMC10202459; doi:10.7554/eLife.82991)
Supplement: Figure 1—source data 2. — Output data matrices from the spot detection algorithm run on the ORF1-Halo and ORF1-mNG2 colocalization data, with intensity information for the detected intracellular JF549+ spots and randomly assigned intracellular spots; associated with Figure 1F. [file elife-82991-fig1-data2.zip › Figure 1-Source Data 2/ORF1-561-all_random_spots-NORM.csv]

	plane (z)	row (y)	col (x)	radius	roi	nuclei_ch_intensity	JF549_intensity	JF646_intensity	mNG2_intensity	file_name	JF646_intensity-norm_factor	JF646_intensity-norm	mNG2_intensity-norm_factor	mNG2_intensity-norm	JF549_intensity-norm_factor	JF549_intensity-norm
0	1	408	386	2	HeLaSS16txSS43_JF549646mNG2_DAPI_Well1_Z001	260.8888889	106.5555556	151.4444444	104.6666667	HeLaSS16txSS43_JF549646mNG2_DAPI_Well1_Z001	148.2222222	1.02173913	101.2777778	1.033461327	104.1111111	1.023479189
1	0	599	237	2	HeLaSS16txSS43_JF549646mNG2_DAPI_Well1_Z001	112.4444444	104.7777778	147.7777778	103.7777778	HeLaSS16txSS43_JF549646mNG2_DAPI_Well1_Z001	148.2222222	0.997001499	101.2777778	1.024684586	104.1111111	1.006403415
2	1	482	269	2	HeLaSS16txSS43_JF549646mNG2_DAPI_Well1_Z001	169.6666667	103.5555556	150.8888889	100.1111111	HeLaSS16txSS43_JF549646mNG2_DAPI_Well1_Z001	148.2222222	1.017991004	101.2777778	0.988480527	104.1111111	0.994663821
3	5	593	264	2	HeLaSS16txSS43_JF549646mNG2_DAPI_Well1_Z001	111.1111111	102	149.8888889	101.6666667	HeLaSS16txSS43_JF549646mNG2_DAPI_Well1_Z001	148.2222222	1.011244378	101.2777778	1.003839824	104.1111111	0.979722519
4	5	210	663	2	HeLaSS16txSS43_JF549646mNG2_DAPI_Well1_Z001	105.6666667	101.5555556	139.1111111	99.77777778	HeLaSS16txSS43_JF549646mNG2_DAPI_Well1_Z001	148.2222222	0.938530735	101.2777778	0.985189248	104.1111111	0.975453575
5	5	662	258	2	HeLaSS16txSS43_JF549646mNG2_DAPI_Well1_Z001	108.5555556	102.7777778	140.5555556	98.77777778	HeLaSS16txSS43_JF549646mNG2_DAPI_Well1_Z001	148.2222222	0.948275862	101.2777778	0.975315414	104.1111111	0.98719317
6	3	377	436	2	HeLaSS16txSS43_JF549646mNG2_DAPI_Well1_Z001	120	109.6666667	156.6666667	103.8888889	HeLaSS16txSS43_JF549646mNG2_DAPI_Well1_Z001	148.2222222	1.056971514	101.2777778	1.025781679	104.1111111	1.053361793
7	6	368	434	2	HeLaSS16txSS43_JF549646mNG2_DAPI_Well1_Z001	115.2222222	105.3333333	156.2222222	102.7777778	HeLaSS16txSS43_JF549646mNG2_DAPI_Well1_Z001	148.2222222	1.053973013	101.2777778	1.014810752	104.1111111	1.011739594
8	0	702	256	2	HeLaSS16txSS43_JF549646mNG2_DAPI_Well1_Z001	110.8888889	103.7777778	148.4444444	100.5555556	HeLaSS16txSS43_JF549646mNG2_DAPI_Well1_Z001	148.2222222	1.00149925	101.2777778	0.992868897	104.1111111	0.996798292
9	0	336	444	2	HeLaSS16txSS43_JF549646mNG2_DAPI_Well1_Z001	116.1111111	109	156.2222222	102.4444444	HeLaSS16txSS43_JF549646mNG2_DAPI_Well1_Z001	148.2222222	1.053973013	101.2777778	1.011519473	104.1111111	1.046958378
10	0	616	222	2	HeLaSS16txSS43_JF549646mNG2_DAPI_Well1_Z001	113.8888889	102.8888889	144.3333333	103.3333333	HeLaSS16txSS43_JF549646mNG2_DAPI_Well1_Z001	148.2222222	0.973763118	101.2777778	1.020296215	104.1111111	0.988260406
11	3	372	374	2	HeLaSS16txSS43_JF549646mNG2_DAPI_Well1_Z001	138.6666667	106.8888889	150.7777778	103.7777778	HeLaSS16txSS43_JF549646mNG2_DAPI_Well1_Z001	148.2222222	1.017241379	101.2777778	1.024684586	104.1111111	1.026680896
12	3	734	260	2	HeLaSS16txSS43_JF549646mNG2_DAPI_Well1_Z001	108.5555556	104.1111111	140.6666667	99.55555556	HeLaSS16txSS43_JF549646mNG2_DAPI_Well1_Z001	148.2222222	0.949025487	101.2777778	0.982995063	104.1111111	1
13	0	637	124	2	HeLaSS16txSS43_JF549646mNG2_DAPI_Well1_Z001	111.8888889	103.2222222	147.3333333	100.2222222	HeLaSS16txSS43_JF549646mNG2_DAPI_Well1_Z001	148.2222222	0.994002999	101.2777778	0.989577619	104.1111111	0.991462113
14	5	711	195	2	HeLaSS16txSS43_JF549646mNG2_DAPI_Well1_Z001	111.5555556	102.3333333	145.7777778	100.8888889	HeLaSS16txSS43_JF549646mNG2_DAPI_Well1_Z001	148.2222222	0.983508246	101.2777778	0.996160176	104.1111111	0.982924226
15	3	236	600	2	HeLaSS16txSS43_JF549646mNG2_DAPI_Well1_Z001	103.1111111	103	143.8888889	102	HeLaSS16txSS43_JF549646mNG2_DAPI_Well1_Z001	148.2222222	0.970764618	101.2777778	1.007131103	104.1111111	0.989327641
16	12	217	667	2	HeLaSS16txSS43_JF549646mNG2_DAPI_Well1_Z001	104	101.4444444	147.7777778	101.5555556	HeLaSS16txSS43_JF549646mNG2_DAPI_Well1_Z001	148.2222222	0.997001499	101.2777778	1.002742732	104.1111111	0.974386339
17	3	227	669	2	HeLaSS16txSS43_JF549646mNG2_DAPI_Well1_Z001	105.7777778	102.7777778	145.3333333	100.8888889	HeLaSS16txSS43_JF549646mNG2_DAPI_Well1_Z001	148.2222222	0.980509745	101.2777778	0.996160176	104.1111111	0.98719317
18	4	674	263	2	HeLaSS16txSS43_JF549646mNG2_DAPI_Well1_Z001	107	106	148	99.11111111	HeLaSS16txSS43_JF549646mNG2_DAPI_Well1_Z001	148.2222222	0.99850075	101.2777778	0.978606692	104.1111111	1.01814301
19	13	645	230	2	HeLaSS16txSS43_JF549646mNG2_DAPI_Well1_Z001	104.6666667	101.7777778	142.1111111	98.77777778	HeLaSS16txSS43_JF549646mNG2_DAPI_Well1_Z001	148.2222222	0.958770615	101.2777778	0.975315414	104.1111111	0.977588047
20	3	626	264	2	HeLaSS16txSS43_JF549646mNG2_DAPI_Well1_Z001	112.7777778	102.1111111	145.2222222	100.6666667	HeLaSS16txSS43_JF549646mNG2_DAPI_Well1_Z001	148.2222222	0.97976012	101.2777778	0.99396599	104.1111111	0.980789755
21	4	705	230	2	HeLaSS16txSS43_JF549646mNG2_DAPI_Well1_Z001	109.1111111	105.1111111	138.3333333	101.1111111	HeLaSS16txSS43_JF549646mNG2_DAPI_Well1_Z001	148.2222222	0.933283358	101.2777778	0.998354361	104.1111111	1.009605123
22	3	239	617	2	HeLaSS16txSS43_JF549646mNG2_DAPI_Well1_Z001	107.4444444	105.8888889	148.1111111	105.5555556	HeLaSS16txSS43_JF549646mNG2_DAPI_Well1_Z001	148.2222222	0.999250375	101.2777778	1.042238069	104.1111111	1.017075774
23	11	377	433	2	HeLaSS16txSS43_JF549646mNG2_DAPI_Well1_Z001	118.5555556	105.8888889	151	102.6666667	HeLaSS16txSS43_JF549646mNG2_DAPI_Well1_Z001	148.2222222	1.01874063	101.2777778	1.013713659	104.1111111	1.017075774
24	0	222	621	2	HeLaSS16txSS43_JF549646mNG2_DAPI_Well1_Z001	106.2222222	103.3333333	144.3333333	101	HeLaSS16txSS43_JF549646mNG2_DAPI_Well1_Z001	148.2222222	0.973763118	101.2777778	0.997257268	104.1111111	0.992529349
25	9	259	577	2	HeLaSS16txSS43_JF549646mNG2_DAPI_Well1_Z001	102.4444444	100.1111111	148.5555556	100	HeLaSS16txSS43_JF549646mNG2_DAPI_Well1_Z001	148.2222222	1.002248876	101.2777778	0.987383434	104.1111111	0.961579509
26	12	405	419	2	HeLaSS16txSS43_JF549646mNG2_DAPI_Well1_Z001	158	105.7777778	148.3333333	108.1111111	HeLaSS16txSS43_JF549646mNG2_DAPI_Well1_Z001	148.2222222	1.000749625	101.2777778	1.067471201	104.1111111	1.016008538
27	13	568	317	2	HeLaSS16txSS43_JF549646mNG2_DAPI_Well1_Z001	145	104.7777778	153.1111111	100.5555556	HeLaSS16txSS43_JF549646mNG2_DAPI_Well1_Z001	148.2222222	1.032983508	101.2777778	0.992868897	104.1111111	1.006403415
28	0	598	242	2	HeLaSS16txSS43_JF549646mNG2_DAPI_Well1_Z001	117.5555556	104.3333333	145.3333333	102.2222222	HeLaSS16txSS43_JF549646mNG2_DAPI_Well1_Z001	148.2222222	0.980509745	101.2777778	1.009325288	104.1111111	1.002134472
29	3	506	294	2	HeLaSS16txSS43_JF549646mNG2_DAPI_Well1_Z001	372.7777778	104.4444444	151	108.6666667	HeLaSS16txSS43_JF549646mNG2_DAPI_Well1_Z001	148.2222222	1.01874063	101.2777778	1.072956665	104.1111111	1.003201708
30	0	649	167	2	HeLaSS16txSS43_JF549646mNG2_DAPI_Well1_Z001	111.3333333	105.8888889	148.8888889	102.5555556	HeLaSS16txSS43_JF549646mNG2_DAPI_Well1_Z001	148.2222222	1.004497751	101.2777778	1.012616566	104.1111111	1.017075774
31	3	318	403	2	HeLaSS16txSS43_JF549646mNG2_DAPI_Well1_Z001	108	103.5555556	148.4444444	104	HeLaSS16txSS43_JF549646mNG2_DAPI_Well1_Z001	148.2222222	1.00149925	101.2777778	1.026878771	104.1111111	0.994663821
32	0	437	343	2	HeLaSS16txSS43_JF549646mNG2_DAPI_Well1_Z001	345.7777778	105.2222222	155.8888889	101.3333333	HeLaSS16txSS43_JF549646mNG2_DAPI_Well1_Z001	148.2222222	1.051724138	101.2777778	1.000548546	104.1111111	1.010672359
33	3	381	449	2	HeLaSS16txSS43_JF549646mNG2_DAPI_Well1_Z001	118.5555556	106.4444444	151.8888889	101.5555556	HeLaSS16txSS43_JF549646mNG2_DAPI_Well1_Z001	148.2222222	1.024737631	101.2777778	1.002742732	104.1111111	1.022411953
34	2	733	202	2	HeLaSS16txSS43_JF549646mNG2_DAPI_Well1_Z001	112.1111111	101.8888889	139.4444444	99	HeLaSS16txSS43_JF549646mNG2_DAPI_Well1_Z001	148.2222222	0.94077961	101.2777778	0.9775096	104.1111111	0.978655283
35	3	647	202	2	HeLaSS16txSS43_JF549646mNG2_DAPI_Well1_Z001	110.6666667	103	144.2222222	102.6666667	HeLaSS16txSS43_JF549646mNG2_DAPI_Well1_Z001	148.2222222	0.973013493	101.2777778	1.013713659	104.1111111	0.989327641
36	1	720	250	2	HeLaSS16txSS43_JF549646mNG2_DAPI_Well1_Z001	113.3333333	104.1111111	145.6666667	99.66666667	HeLaSS16txSS43_JF549646mNG2_DAPI_Well1_Z001	148.2222222	0.982758621	101.2777778	0.984092156	104.1111111	1
37	3	408	439	2	HeLaSS16txSS43_JF549646mNG2_DAPI_Well1_Z001	125.7777778	106.4444444	150.4444444	100.7777778	HeLaSS16txSS43_JF549646mNG2_DAPI_Well1_Z001	148.2222222	1.014992504	101.2777778	0.995063083	104.1111111	1.022411953
38	3	573	227	2	HeLaSS16txSS43_JF549646mNG2_DAPI_Well1_Z001	113.7777778	104.2222222	142.6666667	101.2222222	HeLaSS16txSS43_JF549646mNG2_DAPI_Well1_Z001	148.2222222	0.962518741	101.2777778	0.999451454	104.1111111	1.001067236
39	3	454	408	2	HeLaSS16txSS43_JF549646mNG2_DAPI_Well1_Z001	195.4444444	103.4444444	150.2222222	101.4444444	HeLaSS16txSS43_JF549646mNG2_DAPI_Well1_Z001	148.2222222	1.013493253	101.2777778	1.001645639	104.1111111	0.993596585
40	2	442	390	2	HeLaSS16txSS43_JF549646mNG2_DAPI_Well1_Z001	310	104	152.5555556	99.77777778	HeLaSS16txSS43_JF549646mNG2_DAPI_Well1_Z001	148.2222222	1.029235382	101.2777778	0.985189248	104.1111111	0.998932764
41	0	378	327	2	HeLaSS16txSS43_JF549646mNG2_DAPI_Well1_Z001	150.8888889	105.2222222	155.3333333	100.2222222	HeLaSS16txSS43_JF549646mNG2_DAPI_Well1_Z001	148.2222222	1.047976012	101.2777778	0.989577619	104.1111111	1.010672359
42	1	500	323	2	HeLaSS16txSS43_JF549646mNG2_DAPI_Well1_Z002	195.1111111	108	150.3333333	99.55555556	HeLaSS16txSS43_JF549646mNG2_DAPI_Well1_Z002	149.3333333	1.006696429	99.94444444	0.996108949	104.1666667	1.0368
43	0	550	396	2	HeLaSS16txSS43_JF549646mNG2_DAPI_Well1_Z002	409.3333333	105.1111111	150.7777778	100.6666667	HeLaSS16txSS43_JF549646mNG2_DAPI_Well1_Z002	149.3333333	1.009672619	99.94444444	1.007226237	104.1666667	1.009066667
44	1	523	348	2	HeLaSS16txSS43_JF549646mNG2_DAPI_Well1_Z002	370.3333333	103.1111111	154.2222222	100.5555556	HeLaSS16txSS43_JF549646mNG2_DAPI_Well1_Z002	149.3333333	1.032738095	99.94444444	1.006114508	104.1666667	0.989866667
45	6	679	532	2	HeLaSS16txSS43_JF549646mNG2_DAPI_Well1_Z002	113.6666667	106.8888889	147.4444444	100.2222222	HeLaSS16txSS43_JF549646mNG2_DAPI_Well1_Z002	149.3333333	0.98735119	99.94444444	1.002779322	104.1666667	1.026133333
46	6	652	473	2	HeLaSS16txSS43_JF549646mNG2_DAPI_Well1_Z002	136	103.2222222	148.3333333	99.33333333	HeLaSS16txSS43_JF549646mNG2_DAPI_Well1_Z002	149.3333333	0.993303571	99.94444444	0.993885492	104.1666667	0.990933333
47	6	572	483	2	HeLaSS16txSS43_JF549646mNG2_DAPI_Well1_Z002	218.7777778	105.4444444	148.4444444	99.66666667	HeLaSS16txSS43_JF549646mNG2_DAPI_Well1_Z002	149.3333333	0.994047619	99.94444444	0.997220678	104.1666667	1.012266667
48	1	624	351	2	HeLaSS16txSS43_JF549646mNG2_DAPI_Well1_Z002	150.5555556	103	145.3333333	99.22222222	HeLaSS16txSS43_JF549646mNG2_DAPI_Well1_Z002	149.3333333	0.973214286	99.94444444	0.992773763	104.1666667	0.9888
49	1	486	254	2	HeLaSS16txSS43_JF549646mNG2_DAPI_Well1_Z002	119.8888889	102.1111111	150.2222222	100.3333333	HeLaSS16txSS43_JF549646mNG2_DAPI_Well1_Z002	149.3333333	1.005952381	99.94444444	1.003891051	104.1666667	0.980266667
50	1	228	162	2	0003-0278-0151	503	104.3333333	142.5555556	100	HeLaSS16txSS43_JF549646mNG2_DAPI_Well1_Z003	143.0555556	0.996504854	100.3888889	0.996126176	103.5555556	1.00751073
51	0	348	176	2	0003-0278-0151	149.2222222	102.6666667	149.8888889	99.33333333	HeLaSS16txSS43_JF549646mNG2_DAPI_Well1_Z003	143.0555556	1.04776699	100.3888889	0.989485335	103.5555556	0.991416309
52	14	275	59	2	0003-0278-0151	122.5555556	102.5555556	138.8888889	99.11111111	HeLaSS16txSS43_JF549646mNG2_DAPI_Well1_Z003	143.0555556	0.970873786	100.3888889	0.987271721	103.5555556	0.990343348
53	13	343	165	2	0003-0278-0151	126.1111111	102.7777778	145.5555556	100.5555556	HeLaSS16txSS43_JF549646mNG2_DAPI_Well1_Z003	143.0555556	1.017475728	100.3888889	1.00166021	103.5555556	0.99248927
54	4	102	120	2	0003-0278-0151	147.3333333	104.3333333	137.7777778	99.11111111	HeLaSS16txSS43_JF549646mNG2_DAPI_Well1_Z003	143.0555556	0.963106796	100.3888889	0.987271721	103.5555556	1.00751073
55	5	433	171	2	0003-0278-0151	113	103.4444444	147.3333333	99.66666667	HeLaSS16txSS43_JF549646mNG2_DAPI_Well1_Z003	143.0555556	1.029902913	100.3888889	0.992805755	103.5555556	0.998927039
56	2	208	186	2	0003-0278-0151	548.1111111	104.8888889	141.7777778	99.11111111	HeLaSS16txSS43_JF549646mNG2_DAPI_Well1_Z003	143.0555556	0.991067961	100.3888889	0.987271721	103.5555556	1.012875536
57	8	202	176	2	0003-0278-0151	536.2222222	105.1111111	138.2222222	101.4444444	HeLaSS16txSS43_JF549646mNG2_DAPI_Well1_Z003	143.0555556	0.966213592	100.3888889	1.010514665	103.5555556	1.015021459
58	13	239	9	2	0003-0278-0151	121.1111111	103.3333333	132.8888889	101	HeLaSS16txSS43_JF549646mNG2_DAPI_Well1_Z003	143.0555556	0.928932039	100.3888889	1.006087438	103.5555556	0.997854077
59	10	181	53	2	0003-0278-0151	139.2222222	103.5555556	138.1111111	100.8888889	HeLaSS16txSS43_JF549646mNG2_DAPI_Well1_Z003	143.0555556	0.965436893	100.3888889	1.004980631	103.5555556	1
60	0	369	203	2	0003-0278-0151	131.1111111	102.6666667	149.4444444	98.88888889	HeLaSS16txSS43_JF549646mNG2_DAPI_Well1_Z003	143.0555556	1.044660194	100.3888889	0.985058107	103.5555556	0.991416309
61	3	205	35	2	0003-0278-0151	140.6666667	105.2222222	139.3333333	101.3333333	HeLaSS16txSS43_JF549646mNG2_DAPI_Well1_Z003	143.0555556	0.973980583	100.3888889	1.009407858	103.5555556	1.016094421
62	3	338	152	2	0003-0278-0151	139.6666667	104.4444444	150.4444444	100.3333333	HeLaSS16txSS43_JF549646mNG2_DAPI_Well1_Z003	143.0555556	1.051650485	100.3888889	0.999446597	103.5555556	1.008583691
63	8	399	203	2	0003-0278-0151	112.6666667	102.1111111	146.7777778	100.4444444	HeLaSS16txSS43_JF549646mNG2_DAPI_Well1_Z003	143.0555556	1.026019417	100.3888889	1.000553403	103.5555556	0.986051502
64	5	400	290	2	0003-0278-0151	116.2222222	102.7777778	139.8888889	100.6666667	HeLaSS16txSS43_JF549646mNG2_DAPI_Well1_Z003	143.0555556	0.977864078	100.3888889	1.002767017	103.5555556	0.99248927
65	9	121	177	2	0003-0278-0151	196.4444444	103.3333333	138.3333333	100.4444444	HeLaSS16txSS43_JF549646mNG2_DAPI_Well1_Z003	143.0555556	0.966990291	100.3888889	1.000553403	103.5555556	0.997854077
66	14	106	189	2	0003-0278-0151	168	103.2222222	137.6666667	100.4444444	HeLaSS16txSS43_JF549646mNG2_DAPI_Well1_Z003	143.0555556	0.962330097	100.3888889	1.000553403	103.5555556	0.996781116
67	10	114	138	2	0003-0278-0151	171.7777778	101.8888889	136.3333333	100.2222222	HeLaSS16txSS43_JF549646mNG2_DAPI_Well1_Z003	143.0555556	0.953009709	100.3888889	0.99833979	103.5555556	0.983905579
68	8	449	234	2	0003-0278-0151	111.5555556	104.1111111	145.1111111	99.88888889	HeLaSS16txSS43_JF549646mNG2_DAPI_Well1_Z003	143.0555556	1.014368932	100.3888889	0.995019369	103.5555556	1.005364807
69	7	410	266	2	0003-0278-0151	111.8888889	103.5555556	150.4444444	101.4444444	HeLaSS16txSS43_JF549646mNG2_DAPI_Well1_Z003	143.0555556	1.051650485	100.3888889	1.010514665	103.5555556	1
70	2	384	259	2	0003-0278-0151	120.1111111	103.5555556	148	99.55555556	HeLaSS16txSS43_JF549646mNG2_DAPI_Well1_Z003	143.0555556	1.034563107	100.3888889	0.991698949	103.5555556	1
71	3	253	199	2	0003-0278-0151	521.5555556	104.2222222	145.8888889	101	HeLaSS16txSS43_JF549646mNG2_DAPI_Well1_Z003	143.0555556	1.019805825	100.3888889	1.006087438	103.5555556	1.006437768
72	2	124	69	2	0003-0278-0151	139.7777778	101.6666667	137.1111111	100.6666667	HeLaSS16txSS43_JF549646mNG2_DAPI_Well1_Z003	143.0555556	0.958446602	100.3888889	1.002767017	103.5555556	0.981759657
73	6	208	183	2	0003-0278-0151	501.4444444	104.5555556	142.8888889	100.3333333	HeLaSS16txSS43_JF549646mNG2_DAPI_Well1_Z003	143.0555556	0.998834951	100.3888889	0.999446597	103.5555556	1.009656652
74	8	110	92	2	0003-0278-0151	127.3333333	103.8888889	139.2222222	99.33333333	HeLaSS16txSS43_JF549646mNG2_DAPI_Well1_Z003	143.0555556	0.973203883	100.3888889	0.989485335	103.5555556	1.003218884
75	13	135	276	2	0003-0278-0151	137.3333333	103.8888889	143.4444444	99.55555556	HeLaSS16txSS43_JF549646mNG2_DAPI_Well1_Z003	143.0555556	1.002718447	100.3888889	0.991698949	103.5555556	1.003218884
76	7	226	220	2	0003-0278-0151	488.5555556	107.1111111	143.1111111	100.4444444	HeLaSS16txSS43_JF549646mNG2_DAPI_Well1_Z003	143.0555556	1.00038835	100.3888889	1.000553403	103.5555556	1.034334764
77	9	328	209	2	0003-0278-0151	136.1111111	107.2222222	146.8888889	99.77777778	HeLaSS16txSS43_JF549646mNG2_DAPI_Well1_Z003	143.0555556	1.026796117	100.3888889	0.993912562	103.5555556	1.035407725
78	12	347	193	2	0003-0278-0151	122.1111111	102.5555556	141.8888889	100.2222222	HeLaSS16txSS43_JF549646mNG2_DAPI_Well1_Z003	143.0555556	0.99184466	100.3888889	0.99833979	103.5555556	0.990343348
79	10	291	88	2	0003-0278-0151	140.2222222	103.5555556	143.2222222	100.5555556	HeLaSS16txSS43_JF549646mNG2_DAPI_Well1_Z003	143.0555556	1.001165049	100.3888889	1.00166021	103.5555556	1
80	0	415	236	2	0003-0278-0151	118.7777778	104.1111111	142.8888889	100.1111111	HeLaSS16txSS43_JF549646mNG2_DAPI_Well1_Z003	143.0555556	0.998834951	100.3888889	0.997232983	103.5555556	1.005364807
81	13	168	273	2	0003-0278-0151	159.3333333	102.4444444	143.1111111	99.88888889	HeLaSS16txSS43_JF549646mNG2_DAPI_Well1_Z003	143.0555556	1.00038835	100.3888889	0.995019369	103.5555556	0.989270386
82	0	246	241	2	0003-0278-0151	360.5555556	106	147.5555556	100	HeLaSS16txSS43_JF549646mNG2_DAPI_Well1_Z003	143.0555556	1.031456311	100.3888889	0.996126176	103.5555556	1.02360515
83	2	211	115	2	0003-0278-0151	345.1111111	103.8888889	141	100.5555556	HeLaSS16txSS43_JF549646mNG2_DAPI_Well1_Z003	143.0555556	0.985631068	100.3888889	1.00166021	103.5555556	1.003218884
84	2	167	29	2	0003-0278-0151	131.4444444	107.1111111	130.4444444	101.3333333	HeLaSS16txSS43_JF549646mNG2_DAPI_Well1_Z003	143.0555556	0.91184466	100.3888889	1.009407858	103.5555556	1.034334764
85	2	413	188	2	0003-0278-0151	121.2222222	105.4444444	149.8888889	100.8888889	HeLaSS16txSS43_JF549646mNG2_DAPI_Well1_Z003	143.0555556	1.04776699	100.3888889	1.004980631	103.5555556	1.018240343
86	1	246	231	2	0003-0278-0151	421.3333333	103.8888889	147.6666667	99.55555556	HeLaSS16txSS43_JF549646mNG2_DAPI_Well1_Z003	143.0555556	1.03223301	100.3888889	0.991698949	103.5555556	1.003218884
87	11	228	216	2	0003-0278-0151	430.8888889	102.1111111	141.2222222	101.4444444	HeLaSS16txSS43_JF549646mNG2_DAPI_Well1_Z003	143.0555556	0.987184466	100.3888889	1.010514665	103.5555556	0.986051502
88	8	330	232	2	0003-0278-0151	130.7777778	102.4444444	143.3333333	100.4444444	HeLaSS16txSS43_JF549646mNG2_DAPI_Well1_Z003	143.0555556	1.001941748	100.3888889	1.000553403	103.5555556	0.989270386
89	2	257	253	2	0003-0278-0151	238.8888889	102.2222222	149.4444444	100.8888889	HeLaSS16txSS43_JF549646mNG2_DAPI_Well1_Z003	143.0555556	1.044660194	100.3888889	1.004980631	103.5555556	0.987124464
90	1	250	77	2	0003-0278-0151	173.6666667	105.7777778	145.3333333	100.6666667	HeLaSS16txSS43_JF549646mNG2_DAPI_Well1_Z003	143.0555556	1.01592233	100.3888889	1.002767017	103.5555556	1.021459227
91	0	208	250	2	0003-0278-0151	288.2222222	105	140.7777778	100.2222222	HeLaSS16txSS43_JF549646mNG2_DAPI_Well1_Z003	143.0555556	0.98407767	100.3888889	0.99833979	103.5555556	1.013948498
92	13	179	266	2	0003-0278-0151	184.8888889	105.2222222	144.5555556	101	HeLaSS16txSS43_JF549646mNG2_DAPI_Well1_Z003	143.0555556	1.010485437	100.3888889	1.006087438	103.5555556	1.016094421
93	1	236	242	2	0003-0278-0151	383.5555556	104.3333333	147.1111111	101	HeLaSS16txSS43_JF549646mNG2_DAPI_Well1_Z003	143.0555556	1.028349515	100.3888889	1.006087438	103.5555556	1.00751073
94	8	408	272	2	0003-0278-0151	114	100.8888889	147.8888889	101	HeLaSS16txSS43_JF549646mNG2_DAPI_Well1_Z003	143.0555556	1.033786408	100.3888889	1.006087438	103.5555556	0.974248927
95	1	312	141	2	0003-0278-0151	170.2222222	104.1111111	144.5555556	98.55555556	HeLaSS16txSS43_JF549646mNG2_DAPI_Well1_Z003	143.0555556	1.010485437	100.3888889	0.981737687	103.5555556	1.005364807
96	6	244	12	2	0003-0278-0151	121.3333333	102	135.2222222	99.88888889	HeLaSS16txSS43_JF549646mNG2_DAPI_Well1_Z003	143.0555556	0.945242718	100.3888889	0.995019369	103.5555556	0.984978541
97	4	414	163	2	0003-0278-0151	117.6666667	102.5555556	147.3333333	100.3333333	HeLaSS16txSS43_JF549646mNG2_DAPI_Well1_Z003	143.0555556	1.029902913	100.3888889	0.999446597	103.5555556	0.990343348
98	3	213	230	2	0003-0278-0151	472.2222222	102.3333333	140.6666667	100.2222222	HeLaSS16txSS43_JF549646mNG2_DAPI_Well1_Z003	143.0555556	0.983300971	100.3888889	0.99833979	103.5555556	0.988197425
99	14	223	94	2	0003-0278-0151	279.6666667	105.7777778	143.2222222	101	HeLaSS16txSS43_JF549646mNG2_DAPI_Well1_Z003	143.0555556	1.001165049	100.3888889	1.006087438	103.5555556	1.021459227
100	1	169	174	2	0003-0278-0151	532.6666667	105.1111111	138.3333333	100	HeLaSS16txSS43_JF549646mNG2_DAPI_Well1_Z003	143.0555556	0.966990291	100.3888889	0.996126176	103.5555556	1.015021459
101	3	148	213	2	0003-0278-0151	277.4444444	102.8888889	144.6666667	99.66666667	HeLaSS16txSS43_JF549646mNG2_DAPI_Well1_Z003	143.0555556	1.011262136	100.3888889	0.992805755	103.5555556	0.993562232
102	8	135	107	2	0003-0278-0151	191	101.3333333	139.2222222	100.6666667	HeLaSS16txSS43_JF549646mNG2_DAPI_Well1_Z003	143.0555556	0.973203883	100.3888889	1.002767017	103.5555556	0.978540773
103	8	251	258	2	0003-0278-0151	216.4444444	103.5555556	148	98.77777778	HeLaSS16txSS43_JF549646mNG2_DAPI_Well1_Z003	143.0555556	1.034563107	100.3888889	0.9839513	103.5555556	1
104	11	182	40	2	0003-0278-0151	129.3333333	102.2222222	134	101	HeLaSS16txSS43_JF549646mNG2_DAPI_Well1_Z003	143.0555556	0.936699029	100.3888889	1.006087438	103.5555556	0.987124464
105	8	290	225	2	0003-0278-0151	219.6666667	106.1111111	143	100.7777778	HeLaSS16txSS43_JF549646mNG2_DAPI_Well1_Z003	143.0555556	0.99961165	100.3888889	1.003873824	103.5555556	1.024678112
106	8	98	127	2	0003-0278-0151	135.8888889	101.2222222	138.7777778	100.1111111	HeLaSS16txSS43_JF549646mNG2_DAPI_Well1_Z003	143.0555556	0.970097087	100.3888889	0.997232983	103.5555556	0.977467811
107	13	148	91	2	0003-0278-0151	198.2222222	101.2222222	137.1111111	100.6666667	HeLaSS16txSS43_JF549646mNG2_DAPI_Well1_Z003	143.0555556	0.958446602	100.3888889	1.002767017	103.5555556	0.977467811
108	7	632	276	2	0007-0668-0471	116.8888889	102.8888889	151.6666667	100.2222222	HeLaSS16txSS43_JF549646mNG2_DAPI_Well1_Z003	147.2222222	1.030188679	100.6666667	0.995584989	104.5555556	0.984059511
109	3	624	310	2	0007-0668-0471	122.1111111	104.5555556	147.2222222	100.7777778	HeLaSS16txSS43_JF549646mNG2_DAPI_Well1_Z003	147.2222222	1	100.6666667	1.001103753	104.5555556	1
110	2	745	612	2	0007-0668-0471	133.1111111	104.8888889	139.8888889	101.4444444	HeLaSS16txSS43_JF549646mNG2_DAPI_Well1_Z003	147.2222222	0.950188679	100.6666667	1.007726269	104.5555556	1.003188098
111	0	707	399	2	0007-0668-0471	314.4444444	104	149.3333333	99.22222222	HeLaSS16txSS43_JF549646mNG2_DAPI_Well1_Z003	147.2222222	1.014339623	100.6666667	0.985651214	104.5555556	0.994686504
112	3	599	475	2	0007-0668-0471	209.3333333	103.7777778	146.5555556	100.2222222	HeLaSS16txSS43_JF549646mNG2_DAPI_Well1_Z003	147.2222222	0.995471698	100.6666667	0.995584989	104.5555556	0.992561105
113	2	751	377	2	0007-0668-0471	148.7777778	104	144.1111111	100.7777778	HeLaSS16txSS43_JF549646mNG2_DAPI_Well1_Z003	147.2222222	0.978867925	100.6666667	1.001103753	104.5555556	0.994686504
114	3	660	638	2	0007-0668-0471	135.2222222	105.1111111	143.5555556	118.8888889	HeLaSS16txSS43_JF549646mNG2_DAPI_Well1_Z003	147.2222222	0.97509434	100.6666667	1.181015453	104.5555556	1.005313496
115	9	598	344	2	0007-0668-0471	121.3333333	104.7777778	150.6666667	98.33333333	HeLaSS16txSS43_JF549646mNG2_DAPI_Well1_Z003	147.2222222	1.023396226	100.6666667	0.976821192	104.5555556	1.002125399
116	4	616	321	2	0007-0668-0471	124.4444444	105.3333333	145	103.6666667	HeLaSS16txSS43_JF549646mNG2_DAPI_Well1_Z003	147.2222222	0.98490566	100.6666667	1.029801325	104.5555556	1.007438895
117	3	700	470	2	0007-0668-0471	491.1111111	104.4444444	150	99.77777778	HeLaSS16txSS43_JF549646mNG2_DAPI_Well1_Z003	147.2222222	1.018867925	100.6666667	0.991169978	104.5555556	0.998937301
118	3	694	599	2	0007-0668-0471	181	106.3333333	143.4444444	102.6666667	HeLaSS16txSS43_JF549646mNG2_DAPI_Well1_Z003	147.2222222	0.974339623	100.6666667	1.01986755	104.5555556	1.017003188
119	3	574	242	2	0007-0668-0471	112	104.3333333	151.7777778	100.6666667	HeLaSS16txSS43_JF549646mNG2_DAPI_Well1_Z003	147.2222222	1.030943396	100.6666667	1	104.5555556	0.997874601
120	0	623	377	2	0007-0668-0471	167.4444444	106.7777778	154.6666667	100.4444444	HeLaSS16txSS43_JF549646mNG2_DAPI_Well1_Z003	147.2222222	1.050566038	100.6666667	0.997792494	104.5555556	1.021253985
121	1	282	412	2.033137085	0007-0331-0436	146.1111111	102.4444444	148	100.5555556	HeLaSS16txSS43_JF549646mNG2_DAPI_Well1_Z006	148	1	100.2222222	1.003325942	103.5555556	0.989270386
122	1	350	458	2.033137085	0007-0331-0436	365.7777778	102.5555556	156.5555556	99.44444444	HeLaSS16txSS43_JF549646mNG2_DAPI_Well1_Z006	148	1.057807808	100.2222222	0.992239468	103.5555556	0.990343348
123	1	313	389	2.033137085	0007-0331-0436	153.1111111	103.2222222	147.6666667	100	HeLaSS16txSS43_JF549646mNG2_DAPI_Well1_Z006	148	0.997747748	100.2222222	0.997782705	103.5555556	0.996781116
124	6	471	442	2.033137085	0007-0331-0436	137.6666667	102.4444444	147.3333333	100.3333333	HeLaSS16txSS43_JF549646mNG2_DAPI_Well1_Z006	148	0.995495495	100.2222222	1.001108647	103.5555556	0.989270386
125	5	179	535	2.033137085	0007-0331-0436	127.5555556	104.3333333	146.4444444	102.3333333	HeLaSS16txSS43_JF549646mNG2_DAPI_Well1_Z006	148	0.989489489	100.2222222	1.021064302	103.5555556	1.00751073
126	6	382	395	2.033137085	0007-0331-0436	388.8888889	104.7777778	152.2222222	99.22222222	HeLaSS16txSS43_JF549646mNG2_DAPI_Well1_Z006	148	1.028528529	100.2222222	0.990022173	103.5555556	1.011802575
127	3	461	383	2.033137085	0007-0331-0436	140.4444444	104.7777778	149.2222222	99.88888889	HeLaSS16txSS43_JF549646mNG2_DAPI_Well1_Z006	148	1.008258258	100.2222222	0.996674058	103.5555556	1.011802575
128	11	264	408	2.033137085	0007-0331-0436	125.6666667	102.8888889	144.8888889	99.44444444	HeLaSS16txSS43_JF549646mNG2_DAPI_Well1_Z006	148	0.978978979	100.2222222	0.992239468	103.5555556	0.993562232
129	14	398	472	2.033137085	0007-0331-0436	326	104.4444444	151.6666667	99.77777778	HeLaSS16txSS43_JF549646mNG2_DAPI_Well1_Z006	148	1.024774775	100.2222222	0.99556541	103.5555556	1.008583691
130	14	248	454	2.033137085	0007-0331-0436	129.4444444	106.6666667	142.6666667	102.2222222	HeLaSS16txSS43_JF549646mNG2_DAPI_Well1_Z006	148	0.963963964	100.2222222	1.019955654	103.5555556	1.030042918
131	1	453	419	2.033137085	0007-0331-0436	171.1111111	104.6666667	152.6666667	101.7777778	HeLaSS16txSS43_JF549646mNG2_DAPI_Well1_Z006	148	1.031531532	100.2222222	1.015521064	103.5555556	1.010729614
132	3	265	542	2.033137085	0007-0331-0436	143.6666667	110.2222222	146.1111111	99.44444444	HeLaSS16txSS43_JF549646mNG2_DAPI_Well1_Z006	148	0.987237237	100.2222222	0.992239468	103.5555556	1.064377682
133	3	407	510	2.033137085	0007-0331-0436	176.6666667	102.8888889	150.2222222	98.55555556	HeLaSS16txSS43_JF549646mNG2_DAPI_Well1_Z006	148	1.015015015	100.2222222	0.983370288	103.5555556	0.993562232
134	11	369	429	2.033137085	0007-0331-0436	407.3333333	103.5555556	149.3333333	99.66666667	HeLaSS16txSS43_JF549646mNG2_DAPI_Well1_Z006	148	1.009009009	100.2222222	0.994456763	103.5555556	1
135	6	401	429	2.033137085	0007-0331-0436	431	105.1111111	145.8888889	101	HeLaSS16txSS43_JF549646mNG2_DAPI_Well1_Z006	148	0.985735736	100.2222222	1.007760532	103.5555556	1.015021459
136	11	197	484	2.033137085	0007-0331-0436	123.8888889	102.6666667	138.2222222	100.2222222	HeLaSS16txSS43_JF549646mNG2_DAPI_Well1_Z006	148	0.933933934	100.2222222	1	103.5555556	0.991416309
137	10	441	331	2.033137085	0007-0331-0436	126.3333333	105	148.6666667	97.55555556	HeLaSS16txSS43_JF549646mNG2_DAPI_Well1_Z006	148	1.004504505	100.2222222	0.973392461	103.5555556	1.013948498
138	14	190	516	2.033137085	0007-0331-0436	134	104.2222222	144.6666667	100.5555556	HeLaSS16txSS43_JF549646mNG2_DAPI_Well1_Z006	148	0.977477477	100.2222222	1.003325942	103.5555556	1.006437768
139	11	387	483	2.033137085	0007-0331-0436	353.5555556	102.2222222	150.7777778	102.6666667	HeLaSS16txSS43_JF549646mNG2_DAPI_Well1_Z006	148	1.018768769	100.2222222	1.024390244	103.5555556	0.987124464
140	10	373	501	2.033137085	0007-0331-0436	303.4444444	103.3333333	146.5555556	102.5555556	HeLaSS16txSS43_JF549646mNG2_DAPI_Well1_Z006	148	0.99024024	100.2222222	1.023281596	103.5555556	0.997854077
141	3	363	518	2.033137085	0007-0331-0436	243.8888889	103.5555556	149.4444444	101.3333333	HeLaSS16txSS43_JF549646mNG2_DAPI_Well1_Z006	148	1.00975976	100.2222222	1.011086475	103.5555556	1
142	4	399	461	2.033137085	0007-0331-0436	403.7777778	104.6666667	149.1111111	100.2222222	HeLaSS16txSS43_JF549646mNG2_DAPI_Well1_Z006	148	1.007507508	100.2222222	1	103.5555556	1.010729614
143	3	199	497	2.033137085	0007-0331-0436	127.1111111	103.2222222	142	99.44444444	HeLaSS16txSS43_JF549646mNG2_DAPI_Well1_Z006	148	0.959459459	100.2222222	0.992239468	103.5555556	0.996781116
144	7	457	411	2.033137085	0007-0331-0436	157.6666667	104.7777778	153.4444444	101.5555556	HeLaSS16txSS43_JF549646mNG2_DAPI_Well1_Z006	148	1.036786787	100.2222222	1.013303769	103.5555556	1.011802575
145	11	186	521	2.033137085	0007-0331-0436	127	103.2222222	142.5555556	100.7777778	HeLaSS16txSS43_JF549646mNG2_DAPI_Well1_Z006	148	0.963213213	100.2222222	1.005543237	103.5555556	0.996781116
146	1	530	388	2.146193022	0003-0596-0348	309.7777778	103.5555556	150.4444444	99.66666667	HeLaSS16txSS43_JF549646mNG2_DAPI_Well1_Z006	150.4444444	1	99.66666667	1	104.1111111	0.994663821
147	5	523	315	2.146193022	0003-0596-0348	152.2222222	105.2222222	153.3333333	99.88888889	HeLaSS16txSS43_JF549646mNG2_DAPI_Well1_Z006	150.4444444	1.019202363	99.66666667	1.002229654	104.1111111	1.010672359
148	1	646	303	2.146193022	0003-0596-0348	191.1111111	104.4444444	145.2222222	100.3333333	HeLaSS16txSS43_JF549646mNG2_DAPI_Well1_Z006	150.4444444	0.965288035	99.66666667	1.006688963	104.1111111	1.003201708
149	0	611	307	2.146193022	0003-0596-0348	224.6666667	107.8888889	151	101.1111111	HeLaSS16txSS43_JF549646mNG2_DAPI_Well1_Z006	150.4444444	1.003692762	99.66666667	1.014492754	104.1111111	1.036286019
150	7	502	291	2.146193022	0003-0596-0348	126.1111111	103.3333333	145.3333333	100.5555556	HeLaSS16txSS43_JF549646mNG2_DAPI_Well1_Z006	150.4444444	0.966026588	99.66666667	1.008918618	104.1111111	0.992529349
151	0	711	353	2.146193022	0003-0596-0348	147	102.7777778	145.8888889	98.44444444	HeLaSS16txSS43_JF549646mNG2_DAPI_Well1_Z006	150.4444444	0.96971935	99.66666667	0.987736901	104.1111111	0.98719317
152	10	560	273	2.146193022	0003-0596-0348	130.3333333	102.8888889	147.5555556	101	HeLaSS16txSS43_JF549646mNG2_DAPI_Well1_Z006	150.4444444	0.980797637	99.66666667	1.013377926	104.1111111	0.988260406
153	0	500	437	2.146193022	0003-0596-0348	150.2222222	102.8888889	154	98.88888889	HeLaSS16txSS43_JF549646mNG2_DAPI_Well1_Z006	150.4444444	1.023633678	99.66666667	0.99219621	104.1111111	0.988260406
154	4	515	445	2.146193022	0003-0596-0348	135.6666667	103.6666667	150.4444444	98	HeLaSS16txSS43_JF549646mNG2_DAPI_Well1_Z006	150.4444444	1	99.66666667	0.983277592	104.1111111	0.995731057
155	5	604	263	2.146193022	0003-0596-0348	136.1111111	103	147.8888889	98.77777778	HeLaSS16txSS43_JF549646mNG2_DAPI_Well1_Z006	150.4444444	0.983013294	99.66666667	0.991081382	104.1111111	0.989327641
156	5	703	274	2.146193022	0003-0596-0348	128.3333333	103.7777778	148.8888889	99.77777778	HeLaSS16txSS43_JF549646mNG2_DAPI_Well1_Z006	150.4444444	0.989660266	99.66666667	1.001114827	104.1111111	0.996798292
157	9	483	334	2.146193022	0003-0596-0348	138.4444444	105	147.5555556	99.22222222	HeLaSS16txSS43_JF549646mNG2_DAPI_Well1_Z006	150.4444444	0.980797637	99.66666667	0.995540691	104.1111111	1.008537887
158	0	522	365	2.146193022	0003-0596-0348	336.1111111	108	155.1111111	100	HeLaSS16txSS43_JF549646mNG2_DAPI_Well1_Z006	150.4444444	1.031019202	99.66666667	1.003344482	104.1111111	1.037353255
159	0	567	258	2.146193022	0003-0596-0348	138.8888889	105.6666667	153.5555556	98.44444444	HeLaSS16txSS43_JF549646mNG2_DAPI_Well1_Z006	150.4444444	1.020679468	99.66666667	0.987736901	104.1111111	1.014941302
160	0	661	407	2.146193022	0003-0596-0348	159.7777778	106.6666667	151.7777778	98.44444444	HeLaSS16txSS43_JF549646mNG2_DAPI_Well1_Z006	150.4444444	1.008862629	99.66666667	0.987736901	104.1111111	1.024546425
161	5	516	323	2.146193022	0003-0596-0348	154.7777778	104.1111111	154.6666667	100.2222222	HeLaSS16txSS43_JF549646mNG2_DAPI_Well1_Z006	150.4444444	1.028064993	99.66666667	1.005574136	104.1111111	1
162	0	495	403	2.146193022	0003-0596-0348	155.2222222	105.6666667	152.1111111	99	HeLaSS16txSS43_JF549646mNG2_DAPI_Well1_Z006	150.4444444	1.011078287	99.66666667	0.993311037	104.1111111	1.014941302
163	2	367	387	2	HeLaSS16txSS43_JF549646mNG2_DAPI_Well1_Z004	416.7777778	102.7777778	148.8888889	99.88888889	HeLaSS16txSS43_JF549646mNG2_DAPI_Well1_Z004	148.3333333	1.003745318	100.5555556	0.993370166	104.2222222	0.986140725
164	0	409	616	2	HeLaSS16txSS43_JF549646mNG2_DAPI_Well1_Z004	123.2222222	103.7777778	152	101.2222222	HeLaSS16txSS43_JF549646mNG2_DAPI_Well1_Z004	148.3333333	1.024719101	100.5555556	1.006629834	104.2222222	0.995735608
165	2	386	238	2	HeLaSS16txSS43_JF549646mNG2_DAPI_Well1_Z004	197.2222222	105.2222222	147.8888889	100	HeLaSS16txSS43_JF549646mNG2_DAPI_Well1_Z004	148.3333333	0.997003745	100.5555556	0.994475138	104.2222222	1.009594883
166	6	408	441	2	HeLaSS16txSS43_JF549646mNG2_DAPI_Well1_Z004	416	103	153.7777778	99.77777778	HeLaSS16txSS43_JF549646mNG2_DAPI_Well1_Z004	148.3333333	1.03670412	100.5555556	0.992265193	104.2222222	0.988272921
167	5	308	187	2	HeLaSS16txSS43_JF549646mNG2_DAPI_Well1_Z004	124.5555556	102.1111111	147.5555556	100.5555556	HeLaSS16txSS43_JF549646mNG2_DAPI_Well1_Z004	148.3333333	0.994756554	100.5555556	1	104.2222222	0.979744136
168	6	432	343	2	HeLaSS16txSS43_JF549646mNG2_DAPI_Well1_Z004	383.4444444	104.2222222	149.1111111	99.33333333	HeLaSS16txSS43_JF549646mNG2_DAPI_Well1_Z004	148.3333333	1.005243446	100.5555556	0.987845304	104.2222222	1
169	4	359	116	2	HeLaSS16txSS43_JF549646mNG2_DAPI_Well1_Z004	120.7777778	102.8888889	144.4444444	101.4444444	HeLaSS16txSS43_JF549646mNG2_DAPI_Well1_Z004	148.3333333	0.973782772	100.5555556	1.008839779	104.2222222	0.987206823
170	10	356	340	2	HeLaSS16txSS43_JF549646mNG2_DAPI_Well1_Z004	482.8888889	104.2222222	144.8888889	101.6666667	HeLaSS16txSS43_JF549646mNG2_DAPI_Well1_Z004	148.3333333	0.976779026	100.5555556	1.011049724	104.2222222	1
171	0	448	477	2	HeLaSS16txSS43_JF549646mNG2_DAPI_Well1_Z004	164.8888889	105.6666667	151.8888889	100.5555556	HeLaSS16txSS43_JF549646mNG2_DAPI_Well1_Z004	148.3333333	1.023970037	100.5555556	1	104.2222222	1.013859275
172	1	346	563	2	HeLaSS16txSS43_JF549646mNG2_DAPI_Well1_Z004	130.5555556	104.4444444	152.2222222	98.22222222	HeLaSS16txSS43_JF549646mNG2_DAPI_Well1_Z004	148.3333333	1.026217228	100.5555556	0.97679558	104.2222222	1.002132196
173	0	414	705	2	HeLaSS16txSS43_JF549646mNG2_DAPI_Well1_Z004	115.8888889	105.2222222	148.8888889	101.1111111	HeLaSS16txSS43_JF549646mNG2_DAPI_Well1_Z004	148.3333333	1.003745318	100.5555556	1.005524862	104.2222222	1.009594883
174	4	357	381	2	HeLaSS16txSS43_JF549646mNG2_DAPI_Well1_Z004	413.1111111	104.7777778	142.8888889	101.1111111	HeLaSS16txSS43_JF549646mNG2_DAPI_Well1_Z004	148.3333333	0.96329588	100.5555556	1.005524862	104.2222222	1.00533049
175	5	407	234	2	HeLaSS16txSS43_JF549646mNG2_DAPI_Well1_Z004	151.8888889	108.6666667	148.6666667	100.6666667	HeLaSS16txSS43_JF549646mNG2_DAPI_Well1_Z004	148.3333333	1.002247191	100.5555556	1.001104972	104.2222222	1.042643923
176	10	422	544	2	HeLaSS16txSS43_JF549646mNG2_DAPI_Well1_Z004	125.8888889	104.8888889	154.4444444	101.3333333	HeLaSS16txSS43_JF549646mNG2_DAPI_Well1_Z004	148.3333333	1.041198502	100.5555556	1.007734807	104.2222222	1.006396588
177	6	423	266	2	HeLaSS16txSS43_JF549646mNG2_DAPI_Well1_Z004	277	106.6666667	148	98.55555556	HeLaSS16txSS43_JF549646mNG2_DAPI_Well1_Z004	148.3333333	0.997752809	100.5555556	0.980110497	104.2222222	1.023454158
178	12	318	120	2	HeLaSS16txSS43_JF549646mNG2_DAPI_Well1_Z004	116.5555556	102	145.5555556	99.44444444	HeLaSS16txSS43_JF549646mNG2_DAPI_Well1_Z004	148.3333333	0.981273408	100.5555556	0.988950276	104.2222222	0.978678038
179	9	310	222	2	HeLaSS16txSS43_JF549646mNG2_DAPI_Well1_Z004	127.8888889	104.5555556	144.4444444	100.1111111	HeLaSS16txSS43_JF549646mNG2_DAPI_Well1_Z004	148.3333333	0.973782772	100.5555556	0.99558011	104.2222222	1.003198294
180	4	314	170	2	HeLaSS16txSS43_JF549646mNG2_DAPI_Well1_Z004	119.7777778	103.6666667	146.2222222	97.77777778	HeLaSS16txSS43_JF549646mNG2_DAPI_Well1_Z004	148.3333333	0.98576779	100.5555556	0.972375691	104.2222222	0.99466951
181	10	436	547	2	HeLaSS16txSS43_JF549646mNG2_DAPI_Well1_Z004	122.6666667	102.1111111	153.1111111	104.5555556	HeLaSS16txSS43_JF549646mNG2_DAPI_Well1_Z004	148.3333333	1.032209738	100.5555556	1.039779006	104.2222222	0.979744136
182	9	425	642	2	HeLaSS16txSS43_JF549646mNG2_DAPI_Well1_Z004	117.3333333	104	146.7777778	100.4444444	HeLaSS16txSS43_JF549646mNG2_DAPI_Well1_Z004	148.3333333	0.989513109	100.5555556	0.998895028	104.2222222	0.997867804
183	4	418	610	2	HeLaSS16txSS43_JF549646mNG2_DAPI_Well1_Z004	114.8888889	106.3333333	156.4444444	99	HeLaSS16txSS43_JF549646mNG2_DAPI_Well1_Z004	148.3333333	1.054681648	100.5555556	0.984530387	104.2222222	1.020255864
184	5	450	538	2	HeLaSS16txSS43_JF549646mNG2_DAPI_Well1_Z004	125.2222222	105	156	101.5555556	HeLaSS16txSS43_JF549646mNG2_DAPI_Well1_Z004	148.3333333	1.051685393	100.5555556	1.009944751	104.2222222	1.007462687
185	4	319	207	2	HeLaSS16txSS43_JF549646mNG2_DAPI_Well1_Z004	128.5555556	103.4444444	144.8888889	101.3333333	HeLaSS16txSS43_JF549646mNG2_DAPI_Well1_Z004	148.3333333	0.976779026	100.5555556	1.007734807	104.2222222	0.992537313
186	8	359	113	2	HeLaSS16txSS43_JF549646mNG2_DAPI_Well1_Z004	116.6666667	102	145.4444444	102	HeLaSS16txSS43_JF549646mNG2_DAPI_Well1_Z004	148.3333333	0.980524345	100.5555556	1.014364641	104.2222222	0.978678038
187	4	312	440	2	HeLaSS16txSS43_JF549646mNG2_DAPI_Well1_Z005	137.1111111	106.7777778	149.2222222	103.6666667	HeLaSS16txSS43_JF549646mNG2_DAPI_Well1_Z005	148.6111111	1.00411215	100.6666667	1.029801325	104.2777778	1.023974427
188	3	407	443	2	HeLaSS16txSS43_JF549646mNG2_DAPI_Well1_Z005	181.3333333	106.2222222	150.1111111	99.55555556	HeLaSS16txSS43_JF549646mNG2_DAPI_Well1_Z005	148.6111111	1.010093458	100.6666667	0.988962472	104.2777778	1.018646777
189	4	356	406	2	HeLaSS16txSS43_JF549646mNG2_DAPI_Well1_Z005	199.1111111	107.5555556	149.8888889	101.6666667	HeLaSS16txSS43_JF549646mNG2_DAPI_Well1_Z005	148.6111111	1.008598131	100.6666667	1.009933775	104.2777778	1.031433138
190	6	721	263	2	HeLaSS16txSS43_JF549646mNG2_DAPI_Well1_Z005	114.5555556	103.1111111	139.3333333	100	HeLaSS16txSS43_JF549646mNG2_DAPI_Well1_Z005	148.6111111	0.937570093	100.6666667	0.993377483	104.2777778	0.988811934
191	6	642	342	2	HeLaSS16txSS43_JF549646mNG2_DAPI_Well1_Z005	126.7777778	103.4444444	146.5555556	100.1111111	HeLaSS16txSS43_JF549646mNG2_DAPI_Well1_Z005	148.6111111	0.986168224	100.6666667	0.994481236	104.2777778	0.992008524
192	6	448	249	2	HeLaSS16txSS43_JF549646mNG2_DAPI_Well1_Z005	223.4444444	107	151.6666667	104.4444444	HeLaSS16txSS43_JF549646mNG2_DAPI_Well1_Z005	148.6111111	1.020560748	100.6666667	1.037527594	104.2777778	1.026105487
193	5	555	356	2	HeLaSS16txSS43_JF549646mNG2_DAPI_Well1_Z005	270.3333333	105.5555556	152.2222222	102	HeLaSS16txSS43_JF549646mNG2_DAPI_Well1_Z005	148.6111111	1.024299065	100.6666667	1.013245033	104.2777778	1.012253596
194	9	287	364	2	HeLaSS16txSS43_JF549646mNG2_DAPI_Well1_Z005	137.2222222	106.4444444	150.2222222	102.7777778	HeLaSS16txSS43_JF549646mNG2_DAPI_Well1_Z005	148.6111111	1.010841121	100.6666667	1.020971302	104.2777778	1.020777837
195	11	595	301	2	HeLaSS16txSS43_JF549646mNG2_DAPI_Well1_Z005	151.3333333	104.8888889	150.5555556	101.3333333	HeLaSS16txSS43_JF549646mNG2_DAPI_Well1_Z005	148.6111111	1.013084112	100.6666667	1.006622517	104.2777778	1.005860416
196	12	265	371	2	HeLaSS16txSS43_JF549646mNG2_DAPI_Well1_Z005	125.3333333	103.2222222	143.8888889	101	HeLaSS16txSS43_JF549646mNG2_DAPI_Well1_Z005	148.6111111	0.968224299	100.6666667	1.003311258	104.2777778	0.989877464
197	3	708	245	2	HeLaSS16txSS43_JF549646mNG2_DAPI_Well1_Z005	119.2222222	105.6666667	142.8888889	99.55555556	HeLaSS16txSS43_JF549646mNG2_DAPI_Well1_Z005	148.6111111	0.961495327	100.6666667	0.988962472	104.2777778	1.013319126
198	5	289	473	2	HeLaSS16txSS43_JF549646mNG2_DAPI_Well1_Z005	126	108.8888889	148.3333333	161.6666667	HeLaSS16txSS43_JF549646mNG2_DAPI_Well1_Z005	148.6111111	0.998130841	100.6666667	1.605960265	104.2777778	1.044219499
199	5	480	261	2	HeLaSS16txSS43_JF549646mNG2_DAPI_Well1_Z005	331.1111111	103.4444444	151.5555556	102.2222222	HeLaSS16txSS43_JF549646mNG2_DAPI_Well1_Z005	148.6111111	1.019813084	100.6666667	1.015452539	104.2777778	0.992008524
200	8	432	274	2	HeLaSS16txSS43_JF549646mNG2_DAPI_Well1_Z005	449.3333333	106.8888889	151.1111111	100.6666667	HeLaSS16txSS43_JF549646mNG2_DAPI_Well1_Z005	148.6111111	1.01682243	100.6666667	1	104.2777778	1.025039957
201	6	646	276	2	HeLaSS16txSS43_JF549646mNG2_DAPI_Well1_Z005	128.5555556	103.2222222	148.2222222	102.5555556	HeLaSS16txSS43_JF549646mNG2_DAPI_Well1_Z005	148.6111111	0.997383178	100.6666667	1.018763797	104.2777778	0.989877464
202	9	188	397	2	HeLaSS16txSS43_JF549646mNG2_DAPI_Well1_Z005	116.1111111	102.5555556	142.6666667	100.4444444	HeLaSS16txSS43_JF549646mNG2_DAPI_Well1_Z005	148.6111111	0.96	100.6666667	0.997792494	104.2777778	0.983484283
203	7	524	409	2	HeLaSS16txSS43_JF549646mNG2_DAPI_Well1_Z005	181.4444444	105.3333333	151.3333333	102.1111111	HeLaSS16txSS43_JF549646mNG2_DAPI_Well1_Z005	148.6111111	1.018317757	100.6666667	1.014348786	104.2777778	1.010122536
204	12	688	256	2	HeLaSS16txSS43_JF549646mNG2_DAPI_Well1_Z005	115.8888889	103.7777778	143.2222222	101.3333333	HeLaSS16txSS43_JF549646mNG2_DAPI_Well1_Z005	148.6111111	0.963738318	100.6666667	1.006622517	104.2777778	0.995205115
205	8	454	459	2	HeLaSS16txSS43_JF549646mNG2_DAPI_Well1_Z005	149.7777778	104.3333333	153.8888889	99.66666667	HeLaSS16txSS43_JF549646mNG2_DAPI_Well1_Z005	148.6111111	1.035514019	100.6666667	0.990066225	104.2777778	1.000532765
206	7	437	420	2	HeLaSS16txSS43_JF549646mNG2_DAPI_Well1_Z005	282.6666667	106.5555556	154.5555556	100.4444444	HeLaSS16txSS43_JF549646mNG2_DAPI_Well1_Z005	148.6111111	1.04	100.6666667	0.997792494	104.2777778	1.021843367
207	4	425	263	2	HeLaSS16txSS43_JF549646mNG2_DAPI_Well1_Z005	259.3333333	105.1111111	150.4444444	101.5555556	HeLaSS16txSS43_JF549646mNG2_DAPI_Well1_Z005	148.6111111	1.012336449	100.6666667	1.008830022	104.2777778	1.007991476
208	5	469	389	2	HeLaSS16txSS43_JF549646mNG2_DAPI_Well1_Z005	467.6666667	106.4444444	152.8888889	101.1111111	HeLaSS16txSS43_JF549646mNG2_DAPI_Well1_Z005	148.6111111	1.028785047	100.6666667	1.004415011	104.2777778	1.020777837
209	5	660	257	2	HeLaSS16txSS43_JF549646mNG2_DAPI_Well1_Z005	119.7777778	106.7777778	141.6666667	102	HeLaSS16txSS43_JF549646mNG2_DAPI_Well1_Z005	148.6111111	0.953271028	100.6666667	1.013245033	104.2777778	1.023974427
210	7	549	333	2	HeLaSS16txSS43_JF549646mNG2_DAPI_Well1_Z005	450.4444444	104.4444444	155.2222222	101.4444444	HeLaSS16txSS43_JF549646mNG2_DAPI_Well1_Z005	148.6111111	1.044485981	100.6666667	1.007726269	104.2777778	1.001598295
211	9	169	451	2	HeLaSS16txSS43_JF549646mNG2_DAPI_Well1_Z005	112.1111111	101.4444444	143	100.8888889	HeLaSS16txSS43_JF549646mNG2_DAPI_Well1_Z005	148.6111111	0.962242991	100.6666667	1.002207506	104.2777778	0.972828982
212	7	212	522	2	HeLaSS16txSS43_JF549646mNG2_DAPI_Well1_Z005	118.6666667	102.6666667	146.3333333	99.11111111	HeLaSS16txSS43_JF549646mNG2_DAPI_Well1_Z005	148.6111111	0.984672897	100.6666667	0.984547461	104.2777778	0.984549814
213	7	310	506	2	HeLaSS16txSS43_JF549646mNG2_DAPI_Well1_Z005	124.3333333	99.88888889	147	98.88888889	HeLaSS16txSS43_JF549646mNG2_DAPI_Well1_Z005	148.6111111	0.989158879	100.6666667	0.982339956	104.2777778	0.957911561
214	10	396	392	2	HeLaSS16txSS43_JF549646mNG2_DAPI_Well1_Z005	445.6666667	104	152	100.3333333	HeLaSS16txSS43_JF549646mNG2_DAPI_Well1_Z005	148.6111111	1.022803738	100.6666667	0.996688742	104.2777778	0.997336175
215	14	714	327	2	HeLaSS16txSS43_JF549646mNG2_DAPI_Well1_Z005	111.1111111	101.4444444	145.3333333	100.1111111	HeLaSS16txSS43_JF549646mNG2_DAPI_Well1_Z005	148.6111111	0.977943925	100.6666667	0.994481236	104.2777778	0.972828982
216	12	369	501	2	HeLaSS16txSS43_JF549646mNG2_DAPI_Well1_Z005	120.7777778	104.2222222	152.7777778	98.55555556	HeLaSS16txSS43_JF549646mNG2_DAPI_Well1_Z005	148.6111111	1.028037383	100.6666667	0.979028698	104.2777778	0.999467235
217	4	745	314	2	HeLaSS16txSS43_JF549646mNG2_DAPI_Well1_Z005	113.3333333	101.7777778	143.5555556	100.5555556	HeLaSS16txSS43_JF549646mNG2_DAPI_Well1_Z005	148.6111111	0.965981308	100.6666667	0.998896247	104.2777778	0.976025573
218	4	252	328	2	HeLaSS16txSS43_JF549646mNG2_DAPI_Well1_Z005	130.8888889	102.5555556	144.3333333	99.44444444	HeLaSS16txSS43_JF549646mNG2_DAPI_Well1_Z005	148.6111111	0.971214953	100.6666667	0.98785872	104.2777778	0.983484283
219	3	532	367	2	HeLaSS16txSS43_JF549646mNG2_DAPI_Well1_Z005	349.2222222	106.3333333	155.5555556	100.4444444	HeLaSS16txSS43_JF549646mNG2_DAPI_Well1_Z005	148.6111111	1.046728972	100.6666667	0.997792494	104.2777778	1.019712307
220	4	295	512	2	HeLaSS16txSS43_JF549646mNG2_DAPI_Well1_Z005	122.4444444	105.4444444	150.4444444	100.1111111	HeLaSS16txSS43_JF549646mNG2_DAPI_Well1_Z005	148.6111111	1.012336449	100.6666667	0.994481236	104.2777778	1.011188066
221	4	479	378	2	HeLaSS16txSS43_JF549646mNG2_DAPI_Well1_Z005	493.7777778	102.8888889	150.3333333	100.1111111	HeLaSS16txSS43_JF549646mNG2_DAPI_Well1_Z005	148.6111111	1.011588785	100.6666667	0.994481236	104.2777778	0.986680874
222	4	438	461	2	HeLaSS16txSS43_JF549646mNG2_DAPI_Well1_Z005	167.1111111	104.4444444	153.6666667	100.2222222	HeLaSS16txSS43_JF549646mNG2_DAPI_Well1_Z005	148.6111111	1.034018692	100.6666667	0.995584989	104.2777778	1.001598295
223	4	519	229	2	HeLaSS16txSS43_JF549646mNG2_DAPI_Well1_Z005	180	104	146.2222222	100	HeLaSS16txSS43_JF549646mNG2_DAPI_Well1_Z005	148.6111111	0.983925234	100.6666667	0.993377483	104.2777778	0.997336175
224	14	525	217	2	HeLaSS16txSS43_JF549646mNG2_DAPI_Well1_Z005	160.1111111	102.1111111	139.4444444	100	HeLaSS16txSS43_JF549646mNG2_DAPI_Well1_Z005	148.6111111	0.938317757	100.6666667	0.993377483	104.2777778	0.979222163
225	9	695	254	2	HeLaSS16txSS43_JF549646mNG2_DAPI_Well1_Z005	112.6666667	103.7777778	139.2222222	100.1111111	HeLaSS16txSS43_JF549646mNG2_DAPI_Well1_Z005	148.6111111	0.93682243	100.6666667	0.994481236	104.2777778	0.995205115
226	4	618	294	2	HeLaSS16txSS43_JF549646mNG2_DAPI_Well1_Z005	139.6666667	105.3333333	148.3333333	100.1111111	HeLaSS16txSS43_JF549646mNG2_DAPI_Well1_Z005	148.6111111	0.998130841	100.6666667	0.994481236	104.2777778	1.010122536
227	4	752	284	2	HeLaSS16txSS43_JF549646mNG2_DAPI_Well1_Z005	112	102	139.3333333	99.66666667	HeLaSS16txSS43_JF549646mNG2_DAPI_Well1_Z005	148.6111111	0.937570093	100.6666667	0.990066225	104.2777778	0.978156633
228	3	550	404	2	HeLaSS16txSS43_JF549646mNG2_DAPI_Well1_Z005	176.6666667	103.8888889	147.5555556	99.33333333	HeLaSS16txSS43_JF549646mNG2_DAPI_Well1_Z005	148.6111111	0.992897196	100.6666667	0.986754967	104.2777778	0.996270645
229	6	263	549	2	HeLaSS16txSS43_JF549646mNG2_DAPI_Well1_Z005	117.7777778	103.1111111	148.6666667	99.55555556	HeLaSS16txSS43_JF549646mNG2_DAPI_Well1_Z005	148.6111111	1.000373832	100.6666667	0.988962472	104.2777778	0.988811934
230	4	320	445	2	HeLaSS16txSS43_JF549646mNG2_DAPI_Well1_Z005	138.5555556	106.5555556	148.8888889	100.4444444	HeLaSS16txSS43_JF549646mNG2_DAPI_Well1_Z005	148.6111111	1.001869159	100.6666667	0.997792494	104.2777778	1.021843367
231	8	728	202	2	HeLaSS16txSS43_JF549646mNG2_DAPI_Well1_Z005	113.4444444	102.5555556	139.2222222	100	HeLaSS16txSS43_JF549646mNG2_DAPI_Well1_Z005	148.6111111	0.93682243	100.6666667	0.993377483	104.2777778	0.983484283
232	4	698	203	2	HeLaSS16txSS43_JF549646mNG2_DAPI_Well1_Z005	116.5555556	104.1111111	145.1111111	101	HeLaSS16txSS43_JF549646mNG2_DAPI_Well1_Z005	148.6111111	0.976448598	100.6666667	1.003311258	104.2777778	0.998401705
233	7	327	408	2	HeLaSS16txSS43_JF549646mNG2_DAPI_Well1_Z005	144.2222222	106.4444444	149.4444444	104.4444444	HeLaSS16txSS43_JF549646mNG2_DAPI_Well1_Z005	148.6111111	1.005607477	100.6666667	1.037527594	104.2777778	1.020777837
234	6	746	250	2	HeLaSS16txSS43_JF549646mNG2_DAPI_Well1_Z005	112.7777778	103.7777778	138.4444444	100.7777778	HeLaSS16txSS43_JF549646mNG2_DAPI_Well1_Z005	148.6111111	0.931588785	100.6666667	1.001103753	104.2777778	0.995205115
235	5	495	413	2	HeLaSS16txSS43_JF549646mNG2_DAPI_Well1_Z005	231.5555556	104.2222222	152.4444444	101.4444444	HeLaSS16txSS43_JF549646mNG2_DAPI_Well1_Z005	148.6111111	1.025794393	100.6666667	1.007726269	104.2777778	0.999467235
236	8	307	400	2	HeLaSS16txSS43_JF549646mNG2_DAPI_Well1_Z005	136.5555556	112.8888889	152.2222222	135.1111111	HeLaSS16txSS43_JF549646mNG2_DAPI_Well1_Z005	148.6111111	1.024299065	100.6666667	1.342163355	104.2777778	1.082578583
237	4	252	491	2	HeLaSS16txSS43_JF549646mNG2_DAPI_Well1_Z005	120	104.4444444	143	102.2222222	HeLaSS16txSS43_JF549646mNG2_DAPI_Well1_Z005	148.6111111	0.962242991	100.6666667	1.015452539	104.2777778	1.001598295
238	5	229	412	2	HeLaSS16txSS43_JF549646mNG2_DAPI_Well1_Z005	121.8888889	104.5555556	146.6666667	101.4444444	HeLaSS16txSS43_JF549646mNG2_DAPI_Well1_Z005	148.6111111	0.986915888	100.6666667	1.007726269	104.2777778	1.002663825
239	9	484	388	2	HeLaSS16txSS43_JF549646mNG2_DAPI_Well1_Z005	482.7777778	104.4444444	149.3333333	100.1111111	HeLaSS16txSS43_JF549646mNG2_DAPI_Well1_Z005	148.6111111	1.004859813	100.6666667	0.994481236	104.2777778	1.001598295
240	8	459	246	2	HeLaSS16txSS43_JF549646mNG2_DAPI_Well1_Z005	225.5555556	108	155.1111111	110.1111111	HeLaSS16txSS43_JF549646mNG2_DAPI_Well1_Z005	148.6111111	1.043738318	100.6666667	1.093818985	104.2777778	1.035695258
241	13	266	367	2	HeLaSS16txSS43_JF549646mNG2_DAPI_Well1_Z005	125.4444444	103.8888889	142.8888889	101.2222222	HeLaSS16txSS43_JF549646mNG2_DAPI_Well1_Z005	148.6111111	0.961495327	100.6666667	1.005518764	104.2777778	0.996270645
242	9	369	411	2	HeLaSS16txSS43_JF549646mNG2_DAPI_Well1_Z005	203.1111111	104.7777778	149.2222222	100.3333333	HeLaSS16txSS43_JF549646mNG2_DAPI_Well1_Z005	148.6111111	1.00411215	100.6666667	0.996688742	104.2777778	1.004794885
243	9	154	419	2	HeLaSS16txSS43_JF549646mNG2_DAPI_Well1_Z005	113.8888889	102.7777778	145.5555556	100.5555556	HeLaSS16txSS43_JF549646mNG2_DAPI_Well1_Z005	148.6111111	0.979439252	100.6666667	0.998896247	104.2777778	0.985615344
244	3	228	511	2	HeLaSS16txSS43_JF549646mNG2_DAPI_Well1_Z005	116.8888889	106.3333333	149.3333333	100.2222222	HeLaSS16txSS43_JF549646mNG2_DAPI_Well1_Z005	148.6111111	1.004859813	100.6666667	0.995584989	104.2777778	1.019712307
245	7	520	323	2	HeLaSS16txSS43_JF549646mNG2_DAPI_Well1_Z005	402	101.8888889	152.4444444	100.6666667	HeLaSS16txSS43_JF549646mNG2_DAPI_Well1_Z005	148.6111111	1.025794393	100.6666667	1	104.2777778	0.977091103
246	4	494	337	2	HeLaSS16txSS43_JF549646mNG2_DAPI_Well1_Z005	516.7777778	103.3333333	148.2222222	99.44444444	HeLaSS16txSS43_JF549646mNG2_DAPI_Well1_Z005	148.6111111	0.997383178	100.6666667	0.98785872	104.2777778	0.990942994
247	9	247	349	2	HeLaSS16txSS43_JF549646mNG2_DAPI_Well1_Z005	120.7777778	102.1111111	146	102.2222222	HeLaSS16txSS43_JF549646mNG2_DAPI_Well1_Z005	148.6111111	0.982429907	100.6666667	1.015452539	104.2777778	0.979222163
248	4	241	497	2	HeLaSS16txSS43_JF549646mNG2_DAPI_Well1_Z005	119.1111111	101.5555556	145.3333333	99.44444444	HeLaSS16txSS43_JF549646mNG2_DAPI_Well1_Z005	148.6111111	0.977943925	100.6666667	0.98785872	104.2777778	0.973894513
249	4	386	468	2	HeLaSS16txSS43_JF549646mNG2_DAPI_Well1_Z005	147.2222222	109.1111111	152.5555556	100.6666667	HeLaSS16txSS43_JF549646mNG2_DAPI_Well1_Z005	148.6111111	1.026542056	100.6666667	1	104.2777778	1.046350559
250	5	612	252	2	HeLaSS16txSS43_JF549646mNG2_DAPI_Well1_Z005	132	101.3333333	148.7777778	100	HeLaSS16txSS43_JF549646mNG2_DAPI_Well1_Z005	148.6111111	1.001121495	100.6666667	0.993377483	104.2777778	0.971763452
251	3	667	262	2	HeLaSS16txSS43_JF549646mNG2_DAPI_Well1_Z005	123.4444444	104.2222222	146.3333333	104	HeLaSS16txSS43_JF549646mNG2_DAPI_Well1_Z005	148.6111111	0.984672897	100.6666667	1.033112583	104.2777778	0.999467235
252	6	412	438	2	HeLaSS16txSS43_JF549646mNG2_DAPI_Well1_Z005	185.3333333	105.1111111	150.8888889	101.4444444	HeLaSS16txSS43_JF549646mNG2_DAPI_Well1_Z005	148.6111111	1.015327103	100.6666667	1.007726269	104.2777778	1.007991476
253	7	375	376	2	HeLaSS16txSS43_JF549646mNG2_DAPI_Well1_Z005	452.4444444	106.2222222	147.8888889	101.4444444	HeLaSS16txSS43_JF549646mNG2_DAPI_Well1_Z005	148.6111111	0.995140187	100.6666667	1.007726269	104.2777778	1.018646777
254	5	722	258	2	HeLaSS16txSS43_JF549646mNG2_DAPI_Well1_Z005	111.6666667	102.4444444	145.3333333	100.2222222	HeLaSS16txSS43_JF549646mNG2_DAPI_Well1_Z005	148.6111111	0.977943925	100.6666667	0.995584989	104.2777778	0.982418753
255	3	518	327	2	HeLaSS16txSS43_JF549646mNG2_DAPI_Well1_Z005	406.3333333	105.7777778	153.7777778	100.1111111	HeLaSS16txSS43_JF549646mNG2_DAPI_Well1_Z005	148.6111111	1.034766355	100.6666667	0.994481236	104.2777778	1.014384656
256	4	285	495	2	HeLaSS16txSS43_JF549646mNG2_DAPI_Well1_Z005	119.8888889	104.6666667	145.4444444	100.3333333	HeLaSS16txSS43_JF549646mNG2_DAPI_Well1_Z005	148.6111111	0.978691589	100.6666667	0.996688742	104.2777778	1.003729355
257	9	387	456	2	HeLaSS16txSS43_JF549646mNG2_DAPI_Well1_Z005	147.8888889	106	152.8888889	100	HeLaSS16txSS43_JF549646mNG2_DAPI_Well1_Z005	148.6111111	1.028785047	100.6666667	0.993377483	104.2777778	1.016515717
258	4	486	380	2	HeLaSS16txSS43_JF549646mNG2_DAPI_Well1_Z005	492.2222222	104.1111111	149.4444444	100	HeLaSS16txSS43_JF549646mNG2_DAPI_Well1_Z005	148.6111111	1.005607477	100.6666667	0.993377483	104.2777778	0.998401705
259	4	618	272	2	HeLaSS16txSS43_JF549646mNG2_DAPI_Well1_Z005	140.5555556	105.1111111	148.4444444	101.4444444	HeLaSS16txSS43_JF549646mNG2_DAPI_Well1_Z005	148.6111111	0.998878505	100.6666667	1.007726269	104.2777778	1.007991476
260	10	165	406	2	HeLaSS16txSS43_JF549646mNG2_DAPI_Well1_Z005	112.4444444	101.1111111	140.6666667	99.11111111	HeLaSS16txSS43_JF549646mNG2_DAPI_Well1_Z005	148.6111111	0.946542056	100.6666667	0.984547461	104.2777778	0.969632392
261	5	353	367	2	HeLaSS16txSS43_JF549646mNG2_DAPI_Well1_Z005	274.2222222	117.3333333	149.8888889	102.5555556	HeLaSS16txSS43_JF549646mNG2_DAPI_Well1_Z005	148.6111111	1.008598131	100.6666667	1.018763797	104.2777778	1.125199787
262	4	625	228	2	HeLaSS16txSS43_JF549646mNG2_DAPI_Well1_Z005	130.2222222	102	142.4444444	100.3333333	HeLaSS16txSS43_JF549646mNG2_DAPI_Well1_Z005	148.6111111	0.958504673	100.6666667	0.996688742	104.2777778	0.978156633
263	4	478	334	2	HeLaSS16txSS43_JF549646mNG2_DAPI_Well1_Z005	522.5555556	104.5555556	150.6666667	101.2222222	HeLaSS16txSS43_JF549646mNG2_DAPI_Well1_Z005	148.6111111	1.013831776	100.6666667	1.005518764	104.2777778	1.002663825
264	7	597	249	2	HeLaSS16txSS43_JF549646mNG2_DAPI_Well1_Z005	136.7777778	103.5555556	146.5555556	102.2222222	HeLaSS16txSS43_JF549646mNG2_DAPI_Well1_Z005	148.6111111	0.986168224	100.6666667	1.015452539	104.2777778	0.993074054
265	5	213	365	2	HeLaSS16txSS43_JF549646mNG2_DAPI_Well1_Z005	121.1111111	102.1111111	144	100.5555556	HeLaSS16txSS43_JF549646mNG2_DAPI_Well1_Z005	148.6111111	0.968971963	100.6666667	0.998896247	104.2777778	0.979222163
266	7	560	361	2	HeLaSS16txSS43_JF549646mNG2_DAPI_Well1_Z005	205.1111111	104.4444444	158.7777778	99.66666667	HeLaSS16txSS43_JF549646mNG2_DAPI_Well1_Z005	148.6111111	1.068411215	100.6666667	0.990066225	104.2777778	1.001598295
267	5	317	370	2	HeLaSS16txSS43_JF549646mNG2_DAPI_Well1_Z005	157.6666667	107.7777778	147	100.5555556	HeLaSS16txSS43_JF549646mNG2_DAPI_Well1_Z005	148.6111111	0.989158879	100.6666667	0.998896247	104.2777778	1.033564198
268	4	271	438	2	HeLaSS16txSS43_JF549646mNG2_DAPI_Well1_Z005	127.1111111	106.6666667	155.5555556	101.8888889	HeLaSS16txSS43_JF549646mNG2_DAPI_Well1_Z005	148.6111111	1.046728972	100.6666667	1.01214128	104.2777778	1.022908897
269	8	578	236	2	HeLaSS16txSS43_JF549646mNG2_DAPI_Well1_Z005	139.1111111	102.4444444	147.8888889	99.44444444	HeLaSS16txSS43_JF549646mNG2_DAPI_Well1_Z005	148.6111111	0.995140187	100.6666667	0.98785872	104.2777778	0.982418753
270	14	453	366	2	HeLaSS16txSS43_JF549646mNG2_DAPI_Well1_Z005	548.8888889	104	152.3333333	100.8888889	HeLaSS16txSS43_JF549646mNG2_DAPI_Well1_Z005	148.6111111	1.025046729	100.6666667	1.002207506	104.2777778	0.997336175
271	6	390	396	2	HeLaSS16txSS43_JF549646mNG2_DAPI_Well1_Z005	450.3333333	105.3333333	154.8888889	101.7777778	HeLaSS16txSS43_JF549646mNG2_DAPI_Well1_Z005	148.6111111	1.042242991	100.6666667	1.011037528	104.2777778	1.010122536
272	7	314	418	2	HeLaSS16txSS43_JF549646mNG2_DAPI_Well1_Z005	140.8888889	104.5555556	148.5555556	102.5555556	HeLaSS16txSS43_JF549646mNG2_DAPI_Well1_Z005	148.6111111	0.999626168	100.6666667	1.018763797	104.2777778	1.002663825
273	4	308	519	2	HeLaSS16txSS43_JF549646mNG2_DAPI_Well1_Z005	121.3333333	102.3333333	152.3333333	100.8888889	HeLaSS16txSS43_JF549646mNG2_DAPI_Well1_Z005	148.6111111	1.025046729	100.6666667	1.002207506	104.2777778	0.981353223
274	4	551	341	2	HeLaSS16txSS43_JF549646mNG2_DAPI_Well1_Z005	381.4444444	104.6666667	152.1111111	101.5555556	HeLaSS16txSS43_JF549646mNG2_DAPI_Well1_Z005	148.6111111	1.023551402	100.6666667	1.008830022	104.2777778	1.003729355
275	8	556	326	2	HeLaSS16txSS43_JF549646mNG2_DAPI_Well1_Z005	444.8888889	103.6666667	146.6666667	101.7777778	HeLaSS16txSS43_JF549646mNG2_DAPI_Well1_Z005	148.6111111	0.986915888	100.6666667	1.011037528	104.2777778	0.994139584
276	7	367	408	2	HeLaSS16txSS43_JF549646mNG2_DAPI_Well1_Z005	199.6666667	105.6666667	155.1111111	102.4444444	HeLaSS16txSS43_JF549646mNG2_DAPI_Well1_Z005	148.6111111	1.043738318	100.6666667	1.017660044	104.2777778	1.013319126
277	8	369	474	2	HeLaSS16txSS43_JF549646mNG2_DAPI_Well1_Z005	132.8888889	104.8888889	153.4444444	101.1111111	HeLaSS16txSS43_JF549646mNG2_DAPI_Well1_Z005	148.6111111	1.032523364	100.6666667	1.004415011	104.2777778	1.005860416
278	5	659	239	2	HeLaSS16txSS43_JF549646mNG2_DAPI_Well1_Z005	121.6666667	103.3333333	144	99.11111111	HeLaSS16txSS43_JF549646mNG2_DAPI_Well1_Z005	148.6111111	0.968971963	100.6666667	0.984547461	104.2777778	0.990942994
279	4	356	348	2	HeLaSS16txSS43_JF549646mNG2_DAPI_Well1_Z005	322	110.8888889	160.5555556	102.1111111	HeLaSS16txSS43_JF549646mNG2_DAPI_Well1_Z005	148.6111111	1.080373832	100.6666667	1.014348786	104.2777778	1.063399041
280	6	354	280	2	HeLaSS16txSS43_JF549646mNG2_DAPI_Well1_Z005	189.7777778	106.3333333	145.5555556	101.8888889	HeLaSS16txSS43_JF549646mNG2_DAPI_Well1_Z005	148.6111111	0.979439252	100.6666667	1.01214128	104.2777778	1.019712307
281	5	409	368	2	HeLaSS16txSS43_JF549646mNG2_DAPI_Well1_Z005	522.3333333	104.1111111	151.8888889	100.7777778	HeLaSS16txSS43_JF549646mNG2_DAPI_Well1_Z005	148.6111111	1.022056075	100.6666667	1.001103753	104.2777778	0.998401705
282	7	406	473	2	HeLaSS16txSS43_JF549646mNG2_DAPI_Well1_Z005	141.8888889	104	152.8888889	100.3333333	HeLaSS16txSS43_JF549646mNG2_DAPI_Well1_Z005	148.6111111	1.028785047	100.6666667	0.996688742	104.2777778	0.997336175
283	4	554	231	2	HeLaSS16txSS43_JF549646mNG2_DAPI_Well1_Z005	157.5555556	102.5555556	143.5555556	100.6666667	HeLaSS16txSS43_JF549646mNG2_DAPI_Well1_Z005	148.6111111	0.965981308	100.6666667	1	104.2777778	0.983484283
284	4	627	284	2	HeLaSS16txSS43_JF549646mNG2_DAPI_Well1_Z005	135.5555556	105.3333333	145.1111111	101.4444444	HeLaSS16txSS43_JF549646mNG2_DAPI_Well1_Z005	148.6111111	0.976448598	100.6666667	1.007726269	104.2777778	1.010122536
285	7	312	278	2	HeLaSS16txSS43_JF549646mNG2_DAPI_Well1_Z005	147.5555556	102.8888889	146.8888889	101.7777778	HeLaSS16txSS43_JF549646mNG2_DAPI_Well1_Z005	148.6111111	0.988411215	100.6666667	1.011037528	104.2777778	0.986680874
286	9	326	291	2	HeLaSS16txSS43_JF549646mNG2_DAPI_Well1_Z005	161.6666667	103.1111111	148.5555556	100.7777778	HeLaSS16txSS43_JF549646mNG2_DAPI_Well1_Z005	148.6111111	0.999626168	100.6666667	1.001103753	104.2777778	0.988811934
287	3	461	323	2	HeLaSS16txSS43_JF549646mNG2_DAPI_Well1_Z005	502.7777778	105.3333333	149.3333333	99.33333333	HeLaSS16txSS43_JF549646mNG2_DAPI_Well1_Z005	148.6111111	1.004859813	100.6666667	0.986754967	104.2777778	1.010122536
288	4	511	399	2	HeLaSS16txSS43_JF549646mNG2_DAPI_Well1_Z005	276.8888889	110.6666667	151.2222222	103.3333333	HeLaSS16txSS43_JF549646mNG2_DAPI_Well1_Z005	148.6111111	1.017570093	100.6666667	1.026490066	104.2777778	1.061267981
289	7	352	305	2	HeLaSS16txSS43_JF549646mNG2_DAPI_Well1_Z005	205.1111111	103.4444444	147.4444444	99.33333333	HeLaSS16txSS43_JF549646mNG2_DAPI_Well1_Z005	148.6111111	0.992149533	100.6666667	0.986754967	104.2777778	0.992008524
290	9	312	304	2	HeLaSS16txSS43_JF549646mNG2_DAPI_Well1_Z005	148.3333333	103.3333333	145.2222222	102	HeLaSS16txSS43_JF549646mNG2_DAPI_Well1_Z005	148.6111111	0.977196262	100.6666667	1.013245033	104.2777778	0.990942994
291	4	428	281	2	HeLaSS16txSS43_JF549646mNG2_DAPI_Well1_Z005	464	105.4444444	148.2222222	102.4444444	HeLaSS16txSS43_JF549646mNG2_DAPI_Well1_Z005	148.6111111	0.997383178	100.6666667	1.017660044	104.2777778	1.011188066
292	4	410	485	2	HeLaSS16txSS43_JF549646mNG2_DAPI_Well1_Z005	137.5555556	102.1111111	153.5555556	99.55555556	HeLaSS16txSS43_JF549646mNG2_DAPI_Well1_Z005	148.6111111	1.033271028	100.6666667	0.988962472	104.2777778	0.979222163
293	3	527	446	2.014793342	0004-0516-0354	251.7777778	106.5555556	181.3333333	98.88888889	HeLaSS16txSS43mNG2_JF549646_DAPI_Well2_Z006	176.7777778	1.025769956	100.2777778	0.986149584	105	1.014814815
294	2	586	391	2.014793342	0004-0516-0354	259	110.5555556	177.4444444	101.5555556	HeLaSS16txSS43mNG2_JF549646_DAPI_Well2_Z006	176.7777778	1.003771213	100.2777778	1.012742382	105	1.052910053
295	3	552	270	2.014793342	0004-0516-0354	149.3333333	105.7777778	182.8888889	99	HeLaSS16txSS43mNG2_JF549646_DAPI_Well2_Z006	176.7777778	1.034569453	100.2777778	0.987257618	105	1.007407407
296	11	584	392	2.014793342	0004-0516-0354	277.5555556	105.2222222	179.5555556	101.1111111	HeLaSS16txSS43mNG2_JF549646_DAPI_Well2_Z006	176.7777778	1.015713388	100.2777778	1.008310249	105	1.002116402
297	5	360	601	2.014793342	0004-0516-0354	110.5555556	103.6666667	176.3333333	98.44444444	HeLaSS16txSS43mNG2_JF549646_DAPI_Well2_Z006	176.7777778	0.997485858	100.2777778	0.981717452	105	0.987301587
298	5	619	495	2.014793342	0004-0516-0354	130.4444444	107.6666667	175	100.1111111	HeLaSS16txSS43mNG2_JF549646_DAPI_Well2_Z006	176.7777778	0.989943432	100.2777778	0.99833795	105	1.025396825
299	3	517	553	2.014793342	0004-0516-0354	120	106.1111111	181.8888889	101.7777778	HeLaSS16txSS43mNG2_JF549646_DAPI_Well2_Z006	176.7777778	1.028912634	100.2777778	1.014958449	105	1.010582011
300	6	514	419	2.014793342	0004-0516-0354	248.6666667	105.1111111	176	102.5555556	HeLaSS16txSS43mNG2_JF549646_DAPI_Well2_Z006	176.7777778	0.995600251	100.2777778	1.022714681	105	1.001058201
301	11	638	350	2.014793342	0004-0516-0354	234.6666667	104.8888889	173.2222222	100	HeLaSS16txSS43mNG2_JF549646_DAPI_Well2_Z006	176.7777778	0.979886864	100.2777778	0.997229917	105	0.998941799
302	8	501	61	2.014793342	0004-0516-0354	197.7777778	105	167.4444444	101.5555556	HeLaSS16txSS43mNG2_JF549646_DAPI_Well2_Z006	176.7777778	0.947203017	100.2777778	1.012742382	105	1
303	1	594	364	2.014793342	0004-0516-0354	258.5555556	107.1111111	177.7777778	101	HeLaSS16txSS43mNG2_JF549646_DAPI_Well2_Z006	176.7777778	1.00565682	100.2777778	1.007202216	105	1.02010582
304	4	515	587	2.014793342	0004-0516-0354	113.7777778	103.2222222	175.4444444	100	HeLaSS16txSS43mNG2_JF549646_DAPI_Well2_Z006	176.7777778	0.992457574	100.2777778	0.997229917	105	0.983068783
305	4	650	399	2.014793342	0004-0516-0354	258.1111111	104.2222222	175.5555556	98.88888889	HeLaSS16txSS43mNG2_JF549646_DAPI_Well2_Z006	176.7777778	0.993086109	100.2777778	0.986149584	105	0.992592593
306	6	606	278	2.014793342	0004-0516-0354	139.1111111	104	174.5555556	101.1111111	HeLaSS16txSS43mNG2_JF549646_DAPI_Well2_Z006	176.7777778	0.98742929	100.2777778	1.008310249	105	0.99047619
307	5	641	453	2.014793342	0004-0516-0354	161.8888889	102.4444444	175.5555556	100.7777778	HeLaSS16txSS43mNG2_JF549646_DAPI_Well2_Z006	176.7777778	0.993086109	100.2777778	1.00498615	105	0.975661376
308	8	397	636	2.014793342	0004-0516-0354	109.5555556	104.5555556	168.3333333	100.7777778	HeLaSS16txSS43mNG2_JF549646_DAPI_Well2_Z006	176.7777778	0.952231301	100.2777778	1.00498615	105	0.995767196
309	6	367	604	2.014793342	0004-0516-0354	109.3333333	102.5555556	176.5555556	98.44444444	HeLaSS16txSS43mNG2_JF549646_DAPI_Well2_Z006	176.7777778	0.998742929	100.2777778	0.981717452	105	0.976719577
310	8	381	600	2.014793342	0004-0516-0354	108.4444444	101.2222222	177.5555556	100.1111111	HeLaSS16txSS43mNG2_JF549646_DAPI_Well2_Z006	176.7777778	1.004399749	100.2777778	0.99833795	105	0.964021164
311	6	625	482	2.014793342	0004-0516-0354	132.1111111	107.6666667	177	102.1111111	HeLaSS16txSS43mNG2_JF549646_DAPI_Well2_Z006	176.7777778	1.001257071	100.2777778	1.018282548	105	1.025396825
312	6	610	511	2.014793342	0004-0516-0354	124	106.1111111	176.3333333	100.8888889	HeLaSS16txSS43mNG2_JF549646_DAPI_Well2_Z006	176.7777778	0.997485858	100.2777778	1.006094183	105	1.010582011
313	3	600	324	2.014793342	0004-0516-0354	172.3333333	107.4444444	183.1111111	102	HeLaSS16txSS43mNG2_JF549646_DAPI_Well2_Z006	176.7777778	1.035826524	100.2777778	1.017174515	105	1.023280423
314	4	639	384	2.014793342	0004-0516-0354	259.4444444	102.8888889	176.5555556	99.88888889	HeLaSS16txSS43mNG2_JF549646_DAPI_Well2_Z006	176.7777778	0.998742929	100.2777778	0.996121884	105	0.97989418
315	3	403	618	2.014793342	0004-0516-0354	108.4444444	101.1111111	177.3333333	97.88888889	HeLaSS16txSS43mNG2_JF549646_DAPI_Well2_Z006	176.7777778	1.003142678	100.2777778	0.976177285	105	0.962962963
316	6	517	550	2.014793342	0004-0516-0354	116.5555556	106.4444444	178	99.33333333	HeLaSS16txSS43mNG2_JF549646_DAPI_Well2_Z006	176.7777778	1.006913891	100.2777778	0.990581717	105	1.013756614
317	7	372	626	2.014793342	0004-0516-0354	110.2222222	104	178.6666667	100.3333333	HeLaSS16txSS43mNG2_JF549646_DAPI_Well2_Z006	176.7777778	1.010685104	100.2777778	1.000554017	105	0.99047619
318	11	432	540	2.014793342	0004-0516-0354	112.3333333	103.8888889	179.6666667	99.33333333	HeLaSS16txSS43mNG2_JF549646_DAPI_Well2_Z006	176.7777778	1.016341923	100.2777778	0.990581717	105	0.989417989
319	6	526	503	2.014793342	0004-0516-0354	124.4444444	108.2222222	177.8888889	99	HeLaSS16txSS43mNG2_JF549646_DAPI_Well2_Z006	176.7777778	1.006285355	100.2777778	0.987257618	105	1.030687831
320	8	578	281	2.014793342	0004-0516-0354	130.2222222	105	170.3333333	101	HeLaSS16txSS43mNG2_JF549646_DAPI_Well2_Z006	176.7777778	0.96354494	100.2777778	1.007202216	105	1
321	10	586	260	2.014793342	0004-0516-0354	128.6666667	106.2222222	166	101.3333333	HeLaSS16txSS43mNG2_JF549646_DAPI_Well2_Z006	176.7777778	0.939032055	100.2777778	1.010526316	105	1.011640212
322	8	560	359	2.014793342	0004-0516-0354	281.4444444	102	183	100.2222222	HeLaSS16txSS43mNG2_JF549646_DAPI_Well2_Z006	176.7777778	1.035197989	100.2777778	0.999445983	105	0.971428571
323	2	612	492	2.014793342	0004-0516-0354	133.6666667	101.7777778	183	100.4444444	HeLaSS16txSS43mNG2_JF549646_DAPI_Well2_Z006	176.7777778	1.035197989	100.2777778	1.00166205	105	0.969312169
324	11	490	405	2.014793342	0004-0516-0354	253.4444444	104.6666667	177.5555556	100.4444444	HeLaSS16txSS43mNG2_JF549646_DAPI_Well2_Z006	176.7777778	1.004399749	100.2777778	1.00166205	105	0.996825397
325	2	537	235	2.014793342	0004-0516-0354	138.2222222	105.4444444	172.8888889	98.77777778	HeLaSS16txSS43mNG2_JF549646_DAPI_Well2_Z006	176.7777778	0.978001257	100.2777778	0.985041551	105	1.004232804
326	3	519	225	2.014793342	0004-0516-0354	137.4444444	102.5555556	179.3333333	100.7777778	HeLaSS16txSS43mNG2_JF549646_DAPI_Well2_Z006	176.7777778	1.014456317	100.2777778	1.00498615	105	0.976719577
327	3	649	491	2.014793342	0004-0516-0354	135.3333333	104.4444444	180.3333333	100.6666667	HeLaSS16txSS43mNG2_JF549646_DAPI_Well2_Z006	176.7777778	1.020113136	100.2777778	1.003878116	105	0.994708995
328	3	611	506	2.014793342	0004-0516-0354	130.4444444	104.5555556	180.5555556	99.66666667	HeLaSS16txSS43mNG2_JF549646_DAPI_Well2_Z006	176.7777778	1.021370207	100.2777778	0.993905817	105	0.995767196
329	2	645	374	2.014793342	0004-0516-0354	263.1111111	105.4444444	173.3333333	99.22222222	HeLaSS16txSS43mNG2_JF549646_DAPI_Well2_Z006	176.7777778	0.980515399	100.2777778	0.989473684	105	1.004232804
330	9	527	499	2.014793342	0004-0516-0354	128.7777778	106.2222222	180.5555556	102.8888889	HeLaSS16txSS43mNG2_JF549646_DAPI_Well2_Z006	176.7777778	1.021370207	100.2777778	1.026038781	105	1.011640212
331	7	579	262	2.014793342	0004-0516-0354	134.5555556	106.1111111	175.5555556	99.55555556	HeLaSS16txSS43mNG2_JF549646_DAPI_Well2_Z006	176.7777778	0.993086109	100.2777778	0.992797784	105	1.010582011
332	3	543	188	2.014793342	0004-0516-0354	145.1111111	101.2222222	173.4444444	100.8888889	HeLaSS16txSS43mNG2_JF549646_DAPI_Well2_Z006	176.7777778	0.981143935	100.2777778	1.006094183	105	0.964021164
333	3	539	134	2.014793342	0004-0516-0354	174.4444444	106.6666667	172.6666667	100.3333333	HeLaSS16txSS43mNG2_JF549646_DAPI_Well2_Z006	176.7777778	0.976744186	100.2777778	1.000554017	105	1.015873016
334	0	518	75	2.014793342	0004-0516-0354	166.5555556	101.3333333	172.1111111	99.44444444	HeLaSS16txSS43mNG2_JF549646_DAPI_Well2_Z006	176.7777778	0.973601508	100.2777778	0.991689751	105	0.965079365
335	11	500	113	2.014793342	0004-0516-0354	138.4444444	103.6666667	168.6666667	102	HeLaSS16txSS43mNG2_JF549646_DAPI_Well2_Z006	176.7777778	0.954116908	100.2777778	1.017174515	105	0.987301587
336	3	531	586	2.014793342	0004-0516-0354	115.8888889	104.3333333	174.7777778	103.1111111	HeLaSS16txSS43mNG2_JF549646_DAPI_Well2_Z006	176.7777778	0.988686361	100.2777778	1.028254848	105	0.993650794
337	6	609	574	2.014793342	0004-0516-0354	118.3333333	115.3333333	185.7777778	102.7777778	HeLaSS16txSS43mNG2_JF549646_DAPI_Well2_Z006	176.7777778	1.050911376	100.2777778	1.024930748	105	1.098412698
338	3	570	464	2.014793342	0004-0516-0354	144.5555556	107.7777778	185	99.44444444	HeLaSS16txSS43mNG2_JF549646_DAPI_Well2_Z006	176.7777778	1.046511628	100.2777778	0.991689751	105	1.026455026
339	5	535	462	2.014793342	0004-0516-0354	152.5555556	105.6666667	177.1111111	101.1111111	HeLaSS16txSS43mNG2_JF549646_DAPI_Well2_Z006	176.7777778	1.001885607	100.2777778	1.008310249	105	1.006349206
340	5	612	281	2.014793342	0004-0516-0354	140.6666667	105.5555556	174.6666667	97	HeLaSS16txSS43mNG2_JF549646_DAPI_Well2_Z006	176.7777778	0.988057825	100.2777778	0.967313019	105	1.005291005
341	4	677	450	2.014793342	0004-0516-0354	144.8888889	104.4444444	173.5555556	99.77777778	HeLaSS16txSS43mNG2_JF549646_DAPI_Well2_Z006	176.7777778	0.98177247	100.2777778	0.99501385	105	0.994708995
342	6	525	121	2.014793342	0004-0516-0354	142.1111111	105.3333333	171.7777778	99.22222222	HeLaSS16txSS43mNG2_JF549646_DAPI_Well2_Z006	176.7777778	0.971715902	100.2777778	0.989473684	105	1.003174603
343	3	490	568	2.014793342	0004-0516-0354	116.5555556	105.2222222	181.7777778	100.2222222	HeLaSS16txSS43mNG2_JF549646_DAPI_Well2_Z006	176.7777778	1.028284098	100.2777778	0.999445983	105	1.002116402
344	4	457	600	2.014793342	0004-0516-0354	112.6666667	118.8888889	181.7777778	101.1111111	HeLaSS16txSS43mNG2_JF549646_DAPI_Well2_Z006	176.7777778	1.028284098	100.2777778	1.008310249	105	1.132275132
345	6	655	516	2.014793342	0004-0516-0354	125.1111111	104.1111111	172.1111111	100.7777778	HeLaSS16txSS43mNG2_JF549646_DAPI_Well2_Z006	176.7777778	0.973601508	100.2777778	1.00498615	105	0.991534392
346	6	629	434	2.014793342	0004-0516-0354	257.8888889	106	170.4444444	99.88888889	HeLaSS16txSS43mNG2_JF549646_DAPI_Well2_Z006	176.7777778	0.964173476	100.2777778	0.996121884	105	1.00952381
347	9	501	485	2.014793342	0004-0516-0354	130.8888889	104.6666667	182.7777778	98	HeLaSS16txSS43mNG2_JF549646_DAPI_Well2_Z006	176.7777778	1.033940918	100.2777778	0.977285319	105	0.996825397
348	7	560	274	2.014793342	0004-0516-0354	137	104.7777778	179	99.77777778	HeLaSS16txSS43mNG2_JF549646_DAPI_Well2_Z006	176.7777778	1.01257071	100.2777778	0.99501385	105	0.997883598
349	9	466	306	2	0004-0406-0325	271	103.3333333	174.5555556	100.5555556	HeLaSS16txSS43mNG2_JF549646_DAPI_Well2_Z006	172.3333333	1.012894907	99.88888889	1.006674082	103.8888889	0.994652406
350	5	462	355	2	0004-0406-0325	265	102.8888889	177.5555556	100.1111111	HeLaSS16txSS43mNG2_JF549646_DAPI_Well2_Z006	172.3333333	1.03030303	99.88888889	1.002224694	103.8888889	0.990374332
351	3	415	200	2	0004-0406-0325	146.5555556	104	172	98.77777778	HeLaSS16txSS43mNG2_JF549646_DAPI_Well2_Z006	172.3333333	0.998065764	99.88888889	0.988876529	103.8888889	1.001069519
352	2	397	433	2	0004-0406-0325	129.1111111	105.5555556	176.2222222	98.77777778	HeLaSS16txSS43mNG2_JF549646_DAPI_Well2_Z006	172.3333333	1.022566086	99.88888889	0.988876529	103.8888889	1.016042781
353	6	327	312	2	0004-0406-0325	125	104.8888889	170.2222222	99.11111111	HeLaSS16txSS43mNG2_JF549646_DAPI_Well2_Z006	172.3333333	0.987749839	99.88888889	0.992213571	103.8888889	1.009625668
354	3	443	420	2	0004-0406-0325	165.6666667	102.3333333	176.2222222	99.33333333	HeLaSS16txSS43mNG2_JF549646_DAPI_Well2_Z006	172.3333333	1.022566086	99.88888889	0.994438265	103.8888889	0.985026738
355	6	463	208	2	0004-0406-0325	139.5555556	104.7777778	173.4444444	98.44444444	HeLaSS16txSS43mNG2_JF549646_DAPI_Well2_Z006	172.3333333	1.006447453	99.88888889	0.985539488	103.8888889	1.00855615
356	10	326	313	2	0004-0406-0325	114.5555556	102.2222222	172	99.66666667	HeLaSS16txSS43mNG2_JF549646_DAPI_Well2_Z006	172.3333333	0.998065764	99.88888889	0.997775306	103.8888889	0.983957219
357	9	338	367	2	0004-0406-0325	118.1111111	104.3333333	171.1111111	99.88888889	HeLaSS16txSS43mNG2_JF549646_DAPI_Well2_Z006	172.3333333	0.992907801	99.88888889	1	103.8888889	1.004278075
358	5	394	162	2	0004-0406-0325	130.2222222	103.6666667	168.7777778	101.5555556	HeLaSS16txSS43mNG2_JF549646_DAPI_Well2_Z006	172.3333333	0.97936815	99.88888889	1.016685206	103.8888889	0.997860963
359	5	440	320	2	0004-0406-0325	276.3333333	102.3333333	172.3333333	99.33333333	HeLaSS16txSS43mNG2_JF549646_DAPI_Well2_Z006	172.3333333	1	99.88888889	0.994438265	103.8888889	0.985026738
360	6	311	268	2	0004-0406-0325	116.7777778	104.8888889	168.6666667	99.44444444	HeLaSS16txSS43mNG2_JF549646_DAPI_Well2_Z006	172.3333333	0.978723404	99.88888889	0.995550612	103.8888889	1.009625668
361	2	455	234	2	0004-0406-0325	187.4444444	104.4444444	171.4444444	100.7777778	HeLaSS16txSS43mNG2_JF549646_DAPI_Well2_Z006	172.3333333	0.994842037	99.88888889	1.008898776	103.8888889	1.005347594
362	0	372	406	2	0004-0406-0325	130.3333333	102.8888889	173	100.3333333	HeLaSS16txSS43mNG2_JF549646_DAPI_Well2_Z006	172.3333333	1.003868472	99.88888889	1.004449388	103.8888889	0.990374332
363	2	422	311	2	0004-0406-0325	214.8888889	105.4444444	174.6666667	101.1111111	HeLaSS16txSS43mNG2_JF549646_DAPI_Well2_Z006	172.3333333	1.013539652	99.88888889	1.012235818	103.8888889	1.014973262
364	7	339	190	2	0004-0406-0325	117.1111111	101.5555556	169	98.66666667	HeLaSS16txSS43mNG2_JF549646_DAPI_Well2_Z006	172.3333333	0.98065764	99.88888889	0.987764182	103.8888889	0.977540107
365	10	322	210	2	0004-0406-0325	117.8888889	103.8888889	167	99.66666667	HeLaSS16txSS43mNG2_JF549646_DAPI_Well2_Z006	172.3333333	0.969052224	99.88888889	0.997775306	103.8888889	1
366	2	354	227	2	0004-0406-0325	128.3333333	103.8888889	165.4444444	100.3333333	HeLaSS16txSS43mNG2_JF549646_DAPI_Well2_Z006	172.3333333	0.96002579	99.88888889	1.004449388	103.8888889	1
367	7	424	477	2	0004-0406-0325	118	103.8888889	176.7777778	99.77777778	HeLaSS16txSS43mNG2_JF549646_DAPI_Well2_Z006	172.3333333	1.025789813	99.88888889	0.998887653	103.8888889	1
368	7	356	210	2	0004-0406-0325	123.8888889	102.7777778	170.8888889	100	HeLaSS16txSS43mNG2_JF549646_DAPI_Well2_Z006	172.3333333	0.991618311	99.88888889	1.001112347	103.8888889	0.989304813
369	0	404	215	2	0004-0406-0325	167.5555556	105.5555556	174.4444444	101.2222222	HeLaSS16txSS43mNG2_JF549646_DAPI_Well2_Z006	172.3333333	1.012250161	99.88888889	1.013348165	103.8888889	1.016042781
370	9	403	467	2	0004-0406-0325	116	104.7777778	175.7777778	99.22222222	HeLaSS16txSS43mNG2_JF549646_DAPI_Well2_Z006	172.3333333	1.019987105	99.88888889	0.993325918	103.8888889	1.00855615
371	9	353	154	2	0004-0406-0325	119.4444444	103.1111111	164.6666667	100.3333333	HeLaSS16txSS43mNG2_JF549646_DAPI_Well2_Z006	172.3333333	0.955512573	99.88888889	1.004449388	103.8888889	0.992513369
372	0	412	368	2	0004-0406-0325	185.7777778	108.2222222	177.4444444	103.1111111	HeLaSS16txSS43mNG2_JF549646_DAPI_Well2_Z006	172.3333333	1.029658285	99.88888889	1.032258065	103.8888889	1.04171123
373	10	476	423	2	0004-0406-0325	187.5555556	105.2222222	177.5555556	99.88888889	HeLaSS16txSS43mNG2_JF549646_DAPI_Well2_Z006	172.3333333	1.03030303	99.88888889	1	103.8888889	1.012834225
374	1	450	253	2	HeLaSS16txSS43mNG2_JF549646_DAPI_Well3_Z006	197.3333333	104.7777778	175.7777778	100.7777778	HeLaSS16txSS43mNG2_JF549646_DAPI_Well3_Z006	173.5555556	1.012804097	100.8888889	0.998898678	103.5555556	1.011802575
375	0	498	355	2	HeLaSS16txSS43mNG2_JF549646_DAPI_Well3_Z006	555.5555556	102.5555556	181.8888889	101.5555556	HeLaSS16txSS43mNG2_JF549646_DAPI_Well3_Z006	173.5555556	1.048015365	100.8888889	1.00660793	103.5555556	0.990343348
376	10	472	227	2	HeLaSS16txSS43mNG2_JF549646_DAPI_Well3_Z006	160.6666667	102	172.6666667	99.11111111	HeLaSS16txSS43mNG2_JF549646_DAPI_Well3_Z006	173.5555556	0.994878361	100.8888889	0.982378855	103.5555556	0.984978541
377	9	679	373	2	HeLaSS16txSS43mNG2_JF549646_DAPI_Well3_Z006	138.5555556	103.5555556	169.2222222	99.33333333	HeLaSS16txSS43mNG2_JF549646_DAPI_Well3_Z006	173.5555556	0.97503201	100.8888889	0.984581498	103.5555556	1
378	4	614	347	2	HeLaSS16txSS43mNG2_JF549646_DAPI_Well3_Z006	170.5555556	104.5555556	172.4444444	101.8888889	HeLaSS16txSS43mNG2_JF549646_DAPI_Well3_Z006	173.5555556	0.993597951	100.8888889	1.009911894	103.5555556	1.009656652
379	4	520	361	2	HeLaSS16txSS43mNG2_JF549646_DAPI_Well3_Z006	532	105	175.1111111	99.44444444	HeLaSS16txSS43mNG2_JF549646_DAPI_Well3_Z006	173.5555556	1.008962868	100.8888889	0.985682819	103.5555556	1.013948498
380	3	574	358	2	HeLaSS16txSS43mNG2_JF549646_DAPI_Well3_Z006	248.5555556	104.3333333	181.6666667	99.44444444	HeLaSS16txSS43mNG2_JF549646_DAPI_Well3_Z006	173.5555556	1.046734955	100.8888889	0.985682819	103.5555556	1.00751073
381	5	437	318	2	HeLaSS16txSS43mNG2_JF549646_DAPI_Well3_Z006	461.3333333	102.8888889	171.5555556	101.3333333	HeLaSS16txSS43mNG2_JF549646_DAPI_Well3_Z006	173.5555556	0.988476312	100.8888889	1.004405286	103.5555556	0.993562232
382	9	592	295	2	HeLaSS16txSS43mNG2_JF549646_DAPI_Well3_Z006	160.2222222	102.7777778	173.5555556	100.3333333	HeLaSS16txSS43mNG2_JF549646_DAPI_Well3_Z006	173.5555556	1	100.8888889	0.994493392	103.5555556	0.99248927
383	7	426	321	2	HeLaSS16txSS43mNG2_JF549646_DAPI_Well3_Z006	427.2222222	103.7777778	171.4444444	101	HeLaSS16txSS43mNG2_JF549646_DAPI_Well3_Z006	173.5555556	0.987836108	100.8888889	1.001101322	103.5555556	1.002145923
384	0	660	356	2	HeLaSS16txSS43mNG2_JF549646_DAPI_Well3_Z006	158.4444444	103.5555556	175.6666667	100.1111111	HeLaSS16txSS43mNG2_JF549646_DAPI_Well3_Z006	173.5555556	1.012163892	100.8888889	0.992290749	103.5555556	1
385	3	438	375	2	HeLaSS16txSS43mNG2_JF549646_DAPI_Well3_Z006	440.7777778	102	179.5555556	101.3333333	HeLaSS16txSS43mNG2_JF549646_DAPI_Well3_Z006	173.5555556	1.034571063	100.8888889	1.004405286	103.5555556	0.984978541
386	4	537	406	2	HeLaSS16txSS43mNG2_JF549646_DAPI_Well3_Z006	383	102.4444444	181.6666667	101.2222222	HeLaSS16txSS43mNG2_JF549646_DAPI_Well3_Z006	173.5555556	1.046734955	100.8888889	1.003303965	103.5555556	0.989270386
387	5	511	425	2	HeLaSS16txSS43mNG2_JF549646_DAPI_Well3_Z006	296.7777778	104	174	101.6666667	HeLaSS16txSS43mNG2_JF549646_DAPI_Well3_Z006	173.5555556	1.002560819	100.8888889	1.007709251	103.5555556	1.004291845
388	4	616	338	2	HeLaSS16txSS43mNG2_JF549646_DAPI_Well3_Z006	158.5555556	102.4444444	172	100.5555556	HeLaSS16txSS43mNG2_JF549646_DAPI_Well3_Z006	173.5555556	0.991037132	100.8888889	0.996696035	103.5555556	0.989270386
389	6	390	356	2	HeLaSS16txSS43mNG2_JF549646_DAPI_Well3_Z006	199.7777778	105.5555556	173.4444444	99.22222222	HeLaSS16txSS43mNG2_JF549646_DAPI_Well3_Z006	173.5555556	0.999359795	100.8888889	0.983480176	103.5555556	1.019313305
390	10	560	245	2	HeLaSS16txSS43mNG2_JF549646_DAPI_Well3_Z006	147.4444444	103.3333333	170.6666667	100.2222222	HeLaSS16txSS43mNG2_JF549646_DAPI_Well3_Z006	173.5555556	0.983354673	100.8888889	0.99339207	103.5555556	0.997854077
391	7	641	421	2	HeLaSS16txSS43mNG2_JF549646_DAPI_Well3_Z006	152.2222222	102.8888889	177.4444444	101.1111111	HeLaSS16txSS43mNG2_JF549646_DAPI_Well3_Z006	173.5555556	1.02240717	100.8888889	1.002202643	103.5555556	0.993562232
392	5	524	287	2	HeLaSS16txSS43mNG2_JF549646_DAPI_Well3_Z006	199	105	171.2222222	101.1111111	HeLaSS16txSS43mNG2_JF549646_DAPI_Well3_Z006	173.5555556	0.986555698	100.8888889	1.002202643	103.5555556	1.013948498
393	5	514	432	2	HeLaSS16txSS43mNG2_JF549646_DAPI_Well3_Z006	249.7777778	102.8888889	179.6666667	102.1111111	HeLaSS16txSS43mNG2_JF549646_DAPI_Well3_Z006	173.5555556	1.035211268	100.8888889	1.012114537	103.5555556	0.993562232
394	3	507	462	2	HeLaSS16txSS43mNG2_JF549646_DAPI_Well3_Z006	194	102.7777778	181.3333333	101.1111111	HeLaSS16txSS43mNG2_JF549646_DAPI_Well3_Z006	173.5555556	1.044814341	100.8888889	1.002202643	103.5555556	0.99248927
395	4	532	273	2	HeLaSS16txSS43mNG2_JF549646_DAPI_Well3_Z006	192.7777778	103.4444444	171.8888889	100.8888889	HeLaSS16txSS43mNG2_JF549646_DAPI_Well3_Z006	173.5555556	0.990396927	100.8888889	1	103.5555556	0.998927039
396	3	623	423	2	HeLaSS16txSS43mNG2_JF549646_DAPI_Well3_Z006	159.1111111	103.8888889	178.6666667	100.4444444	HeLaSS16txSS43mNG2_JF549646_DAPI_Well3_Z006	173.5555556	1.029449424	100.8888889	0.995594714	103.5555556	1.003218884
397	5	571	397	2	HeLaSS16txSS43mNG2_JF549646_DAPI_Well3_Z006	216.5555556	104.5555556	173.1111111	100.6666667	HeLaSS16txSS43mNG2_JF549646_DAPI_Well3_Z006	173.5555556	0.997439181	100.8888889	0.997797357	103.5555556	1.009656652
398	6	382	426	2	HeLaSS16txSS43mNG2_JF549646_DAPI_Well3_Z006	168.5555556	102.8888889	180.4444444	99.66666667	HeLaSS16txSS43mNG2_JF549646_DAPI_Well3_Z006	173.5555556	1.039692702	100.8888889	0.987885463	103.5555556	0.993562232
399	9	399	456	2	HeLaSS16txSS43mNG2_JF549646_DAPI_Well3_Z006	159.5555556	104.2222222	178	101.5555556	HeLaSS16txSS43mNG2_JF549646_DAPI_Well3_Z006	173.5555556	1.025608195	100.8888889	1.00660793	103.5555556	1.006437768
400	5	449	288	2	HeLaSS16txSS43mNG2_JF549646_DAPI_Well3_Z006	256.4444444	108.5555556	173	178.3333333	HeLaSS16txSS43mNG2_JF549646_DAPI_Well3_Z006	173.5555556	0.996798976	100.8888889	1.767621145	103.5555556	1.048283262
401	6	492	376	2	HeLaSS16txSS43mNG2_JF549646_DAPI_Well3_Z006	518.1111111	103.3333333	188.5555556	100.2222222	HeLaSS16txSS43mNG2_JF549646_DAPI_Well3_Z006	173.5555556	1.086427657	100.8888889	0.99339207	103.5555556	0.997854077
402	7	668	391	2	HeLaSS16txSS43mNG2_JF549646_DAPI_Well3_Z006	146.5555556	102	169.7777778	100.5555556	HeLaSS16txSS43mNG2_JF549646_DAPI_Well3_Z006	173.5555556	0.978233035	100.8888889	0.996696035	103.5555556	0.984978541
403	7	478	439	2	HeLaSS16txSS43mNG2_JF549646_DAPI_Well3_Z006	223.7777778	105.2222222	171.3333333	101.5555556	HeLaSS16txSS43mNG2_JF549646_DAPI_Well3_Z006	173.5555556	0.987195903	100.8888889	1.00660793	103.5555556	1.016094421
404	0	516	240	2	HeLaSS16txSS43mNG2_JF549646_DAPI_Well3_Z006	177.6666667	104.8888889	171.1111111	102.6666667	HeLaSS16txSS43mNG2_JF549646_DAPI_Well3_Z006	173.5555556	0.985915493	100.8888889	1.017621145	103.5555556	1.012875536
405	1	194	169	2.019724455	0004-0299-0227	158.7777778	104.5555556	167.3333333	101.7777778	HeLaSS16txSS43mNG2_JF549646_DAPI_Well3_Z007	169.2777778	0.988513292	100.5555556	1.012154696	103.7777778	1.007494647
406	0	321	312	2.019724455	0004-0299-0227	245.8888889	108.4444444	176.2222222	100.3333333	HeLaSS16txSS43mNG2_JF549646_DAPI_Well3_Z007	169.2777778	1.041023958	100.5555556	0.997790055	103.7777778	1.04496788
407	1	251	329	2.019724455	0004-0299-0227	166.2222222	102.2222222	178.1111111	100.7777778	HeLaSS16txSS43mNG2_JF549646_DAPI_Well3_Z007	169.2777778	1.052182475	100.5555556	1.002209945	103.7777778	0.985010707
408	6	500	279	2.019724455	0004-0299-0227	120.6666667	104.1111111	171.5555556	98.77777778	HeLaSS16txSS43mNG2_JF549646_DAPI_Well3_Z007	169.2777778	1.013455858	100.5555556	0.982320442	103.7777778	1.003211991
409	5	34	226	2.019724455	0004-0299-0227	117.5555556	101.8888889	152.8888889	99	HeLaSS16txSS43mNG2_JF549646_DAPI_Well3_Z007	169.2777778	0.903183459	100.5555556	0.984530387	103.7777778	0.981798715
410	5	387	181	2.019724455	0004-0299-0227	147	105.1111111	172.6666667	100.8888889	HeLaSS16txSS43mNG2_JF549646_DAPI_Well3_Z007	169.2777778	1.020019691	100.5555556	1.003314917	103.7777778	1.012847966
411	3	168	307	2.019724455	0004-0299-0227	130.7777778	104.2222222	160.6666667	100.1111111	HeLaSS16txSS43mNG2_JF549646_DAPI_Well3_Z007	169.2777778	0.949130292	100.5555556	0.99558011	103.7777778	1.004282655
412	7	161	165	2.019724455	0004-0299-0227	126.5555556	103.8888889	154.1111111	104.5555556	HeLaSS16txSS43mNG2_JF549646_DAPI_Well3_Z007	169.2777778	0.910403676	100.5555556	1.039779006	103.7777778	1.001070664
413	0	427	221	2.019724455	0004-0299-0227	147.8888889	102.8888889	176.1111111	100	HeLaSS16txSS43mNG2_JF549646_DAPI_Well3_Z007	169.2777778	1.040367575	100.5555556	0.994475138	103.7777778	0.99143469
414	1	133	175	2.019724455	0004-0299-0227	131.2222222	102.3333333	166.6666667	101.1111111	HeLaSS16txSS43mNG2_JF549646_DAPI_Well3_Z007	169.2777778	0.984574992	100.5555556	1.005524862	103.7777778	0.98608137
415	0	336	330	2.019724455	0004-0299-0227	184.1111111	104.3333333	175.8888889	102.1111111	HeLaSS16txSS43mNG2_JF549646_DAPI_Well3_Z007	169.2777778	1.039054808	100.5555556	1.015469613	103.7777778	1.005353319
416	4	164	193	2.019724455	0004-0299-0227	135.5555556	103.7777778	157.4444444	100.8888889	HeLaSS16txSS43mNG2_JF549646_DAPI_Well3_Z007	169.2777778	0.930095176	100.5555556	1.003314917	103.7777778	1
417	4	451	269	2.019724455	0004-0299-0227	130.4444444	105.3333333	175.8888889	99.88888889	HeLaSS16txSS43mNG2_JF549646_DAPI_Well3_Z007	169.2777778	1.039054808	100.5555556	0.993370166	103.7777778	1.014989293
418	1	359	265	2.019724455	0004-0299-0227	392.6666667	106.3333333	173.6666667	99.88888889	HeLaSS16txSS43mNG2_JF549646_DAPI_Well3_Z007	169.2777778	1.025927141	100.5555556	0.993370166	103.7777778	1.024625268
419	5	434	237	2.019724455	0004-0299-0227	132.7777778	104.2222222	173.2222222	100.5555556	HeLaSS16txSS43mNG2_JF549646_DAPI_Well3_Z007	169.2777778	1.023301608	100.5555556	1	103.7777778	1.004282655
420	3	54	148	2.019724455	0004-0299-0227	119.6666667	103.1111111	150.8888889	100	HeLaSS16txSS43mNG2_JF549646_DAPI_Well3_Z007	169.2777778	0.891368559	100.5555556	0.994475138	103.7777778	0.993576017
421	9	38	200	2.019724455	0004-0299-0227	115.7777778	102.6666667	159	100.2222222	HeLaSS16txSS43mNG2_JF549646_DAPI_Well3_Z007	169.2777778	0.939284542	100.5555556	0.996685083	103.7777778	0.989293362
422	2	45	259	2.019724455	0004-0299-0227	120.4444444	101.6666667	159.7777778	100.1111111	HeLaSS16txSS43mNG2_JF549646_DAPI_Well3_Z007	169.2777778	0.943879225	100.5555556	0.99558011	103.7777778	0.979657388
423	4	399	300	2.019724455	0004-0299-0227	142.7777778	102.3333333	170.5555556	100.5555556	HeLaSS16txSS43mNG2_JF549646_DAPI_Well3_Z007	169.2777778	1.007548408	100.5555556	1	103.7777778	0.98608137
424	9	368	296	2.019724455	0004-0299-0227	230.5555556	104.4444444	171.7777778	104.7777778	HeLaSS16txSS43mNG2_JF549646_DAPI_Well3_Z007	169.2777778	1.014768625	100.5555556	1.04198895	103.7777778	1.006423983
425	2	348	200	2.019724455	0004-0299-0227	350	103.2222222	171.6666667	100.8888889	HeLaSS16txSS43mNG2_JF549646_DAPI_Well3_Z007	169.2777778	1.014112242	100.5555556	1.003314917	103.7777778	0.994646681
426	4	429	272	2.019724455	0004-0299-0227	134	104.6666667	169.3333333	101.1111111	HeLaSS16txSS43mNG2_JF549646_DAPI_Well3_Z007	169.2777778	1.000328192	100.5555556	1.005524862	103.7777778	1.00856531
427	3	56	272	2.019724455	0004-0299-0227	114.3333333	103.7777778	160	101.3333333	HeLaSS16txSS43mNG2_JF549646_DAPI_Well3_Z007	169.2777778	0.945191992	100.5555556	1.007734807	103.7777778	1
428	8	168	304	2.019724455	0004-0299-0227	128.5555556	102.4444444	165.8888889	97.77777778	HeLaSS16txSS43mNG2_JF549646_DAPI_Well3_Z007	169.2777778	0.979980309	100.5555556	0.972375691	103.7777778	0.987152034
429	0	41	186	2.019724455	0004-0299-0227	121.1111111	102.6666667	152.7777778	99.88888889	HeLaSS16txSS43mNG2_JF549646_DAPI_Well3_Z007	169.2777778	0.902527076	100.5555556	0.993370166	103.7777778	0.989293362
430	7	72	121	2.019724455	0004-0299-0227	118.3333333	103.6666667	152.8888889	101.6666667	HeLaSS16txSS43mNG2_JF549646_DAPI_Well3_Z007	169.2777778	0.903183459	100.5555556	1.011049724	103.7777778	0.998929336
431	9	191	317	2.019724455	0004-0299-0227	138.3333333	100.7777778	160	100.4444444	HeLaSS16txSS43mNG2_JF549646_DAPI_Well3_Z007	169.2777778	0.945191992	100.5555556	0.998895028	103.7777778	0.971092077
432	9	305	331	2.019724455	0004-0299-0227	168.4444444	101	169.2222222	98.88888889	HeLaSS16txSS43mNG2_JF549646_DAPI_Well3_Z007	169.2777778	0.999671808	100.5555556	0.983425414	103.7777778	0.973233405
433	1	321	180	2.019724455	0004-0299-0227	278.1111111	104	168.5555556	101.4444444	HeLaSS16txSS43mNG2_JF549646_DAPI_Well3_Z007	169.2777778	0.995733508	100.5555556	1.008839779	103.7777778	1.002141328
434	2	269	290	2.019724455	0004-0299-0227	409	106.8888889	166.8888889	99.88888889	HeLaSS16txSS43mNG2_JF549646_DAPI_Well3_Z007	169.2777778	0.985887758	100.5555556	0.993370166	103.7777778	1.029978587
435	1	372	275	2.019724455	0004-0299-0227	337.1111111	105.5555556	176.6666667	99.88888889	HeLaSS16txSS43mNG2_JF549646_DAPI_Well3_Z007	169.2777778	1.043649491	100.5555556	0.993370166	103.7777778	1.017130621
436	2	117	109	2.019724455	0004-0299-0227	121.5555556	103	156.2222222	99.88888889	HeLaSS16txSS43mNG2_JF549646_DAPI_Well3_Z007	169.2777778	0.922874959	100.5555556	0.993370166	103.7777778	0.992505353
437	0	217	230	2.019724455	0004-0299-0227	400.4444444	105.8888889	170.3333333	101.1111111	HeLaSS16txSS43mNG2_JF549646_DAPI_Well3_Z007	169.2777778	1.006235642	100.5555556	1.005524862	103.7777778	1.020342612
438	2	172	199	2.019724455	0004-0299-0227	154.8888889	101	159.2222222	100.6666667	HeLaSS16txSS43mNG2_JF549646_DAPI_Well3_Z007	169.2777778	0.940597309	100.5555556	1.001104972	103.7777778	0.973233405
439	2	450	259	2.019724455	0004-0299-0227	133.8888889	107.7777778	180	102.3333333	HeLaSS16txSS43mNG2_JF549646_DAPI_Well3_Z007	169.2777778	1.063340991	100.5555556	1.017679558	103.7777778	1.038543897
440	2	370	289	2.019724455	0004-0299-0227	256	103.7777778	173.3333333	99.66666667	HeLaSS16txSS43mNG2_JF549646_DAPI_Well3_Z007	169.2777778	1.023957991	100.5555556	0.991160221	103.7777778	1
441	1	545	316	2.019724455	0004-0299-0227	123.3333333	106.5555556	178.7777778	100	HeLaSS16txSS43mNG2_JF549646_DAPI_Well3_Z007	169.2777778	1.056120775	100.5555556	0.994475138	103.7777778	1.026766595
442	3	194	222	2.019724455	0004-0299-0227	294.6666667	101.5555556	163.2222222	100.6666667	HeLaSS16txSS43mNG2_JF549646_DAPI_Well3_Z007	169.2777778	0.964227109	100.5555556	1.001104972	103.7777778	0.978586724
443	4	307	302	2.019724455	0004-0299-0227	395.7777778	102.7777778	174.2222222	99.22222222	HeLaSS16txSS43mNG2_JF549646_DAPI_Well3_Z007	169.2777778	1.029209058	100.5555556	0.986740331	103.7777778	0.990364026
444	2	231	181	2.019724455	0004-0299-0227	248.3333333	103.5555556	170.3333333	101.1111111	HeLaSS16txSS43mNG2_JF549646_DAPI_Well3_Z007	169.2777778	1.006235642	100.5555556	1.005524862	103.7777778	0.997858672
445	2	521	271	2.019724455	0004-0299-0227	123.2222222	108	175.7777778	101	HeLaSS16txSS43mNG2_JF549646_DAPI_Well3_Z007	169.2777778	1.038398425	100.5555556	1.00441989	103.7777778	1.040685225
446	0	169	168	2.019724455	0004-0299-0227	144.4444444	104.8888889	160.7777778	102.2222222	HeLaSS16txSS43mNG2_JF549646_DAPI_Well3_Z007	169.2777778	0.949786675	100.5555556	1.016574586	103.7777778	1.010706638
447	2	426	548	2	0004-0469-0484	375.5555556	104.3333333	182.5555556	102.1111111	HeLaSS16txSS43mNG2_JF549646_DAPI_Well3_Z007	178	1.025593009	100.8888889	1.012114537	104.2222222	1.001066098
448	5	419	488	2	0004-0469-0484	318.7777778	106.6666667	170.4444444	101.1111111	HeLaSS16txSS43mNG2_JF549646_DAPI_Well3_Z007	178	0.957553059	100.8888889	1.002202643	104.2222222	1.023454158
449	2	520	527	2	0004-0469-0484	331.7777778	106.2222222	177.2222222	99.55555556	HeLaSS16txSS43mNG2_JF549646_DAPI_Well3_Z007	178	0.995630462	100.8888889	0.986784141	104.2222222	1.019189765
450	0	494	597	2	0004-0469-0484	297.4444444	103.5555556	181	100.7777778	HeLaSS16txSS43mNG2_JF549646_DAPI_Well3_Z007	178	1.016853933	100.8888889	0.998898678	104.2222222	0.993603412
451	7	397	584	2	0004-0469-0484	170.1111111	104.2222222	183.1111111	100.4444444	HeLaSS16txSS43mNG2_JF549646_DAPI_Well3_Z007	178	1.028714107	100.8888889	0.995594714	104.2222222	1
452	2	523	449	2	0004-0469-0484	142.3333333	106	176	102.6666667	HeLaSS16txSS43mNG2_JF549646_DAPI_Well3_Z007	178	0.988764045	100.8888889	1.017621145	104.2222222	1.017057569
453	8	454	460	2	0004-0469-0484	161	104.1111111	175.3333333	101.8888889	HeLaSS16txSS43mNG2_JF549646_DAPI_Well3_Z007	178	0.985018727	100.8888889	1.009911894	104.2222222	0.998933902
454	0	396	545	2	0004-0469-0484	265.4444444	106.5555556	179.1111111	101	HeLaSS16txSS43mNG2_JF549646_DAPI_Well3_Z007	178	1.006242197	100.8888889	1.001101322	104.2222222	1.02238806
455	14	412	447	2	0004-0469-0484	147.3333333	104.7777778	175.8888889	100.6666667	HeLaSS16txSS43mNG2_JF549646_DAPI_Well3_Z007	178	0.988139825	100.8888889	0.997797357	104.2222222	1.00533049
456	6	489	480	2	0004-0469-0484	190	105.3333333	178.2222222	100.1111111	HeLaSS16txSS43mNG2_JF549646_DAPI_Well3_Z007	178	1.001248439	100.8888889	0.992290749	104.2222222	1.010660981
457	5	567	558	2	0004-0469-0484	171.8888889	104.1111111	173.4444444	101	HeLaSS16txSS43mNG2_JF549646_DAPI_Well3_Z007	178	0.974406991	100.8888889	1.001101322	104.2222222	0.998933902
458	7	378	495	2	0004-0469-0484	155.1111111	103.3333333	176.7777778	100.4444444	HeLaSS16txSS43mNG2_JF549646_DAPI_Well3_Z007	178	0.993133583	100.8888889	0.995594714	104.2222222	0.991471215
459	0	418	539	2	0004-0469-0484	344.3333333	105.4444444	181.3333333	100.1111111	HeLaSS16txSS43mNG2_JF549646_DAPI_Well3_Z007	178	1.018726592	100.8888889	0.992290749	104.2222222	1.011727079
460	0	460	457	2	0004-0469-0484	181.8888889	102.4444444	183.5555556	100.4444444	HeLaSS16txSS43mNG2_JF549646_DAPI_Well3_Z007	178	1.031210986	100.8888889	0.995594714	104.2222222	0.982942431
461	0	532	372	2	0004-0469-0484	132	106.8888889	174.3333333	99	HeLaSS16txSS43mNG2_JF549646_DAPI_Well3_Z007	178	0.979400749	100.8888889	0.981277533	104.2222222	1.025586354
462	11	412	508	2	0004-0469-0484	310.7777778	103.6666667	178	102	HeLaSS16txSS43mNG2_JF549646_DAPI_Well3_Z007	178	1	100.8888889	1.011013216	104.2222222	0.99466951
463	0	390	616	2	0004-0469-0484	156.1111111	102.3333333	181.1111111	102	HeLaSS16txSS43mNG2_JF549646_DAPI_Well3_Z007	178	1.017478152	100.8888889	1.011013216	104.2222222	0.981876333
464	0	434	420	2	0004-0469-0484	145.8888889	105	189.5555556	102	HeLaSS16txSS43mNG2_JF549646_DAPI_Well3_Z007	178	1.064918851	100.8888889	1.011013216	104.2222222	1.007462687
465	10	536	376	2	0004-0469-0484	127	102.1111111	167.7777778	100.8888889	HeLaSS16txSS43mNG2_JF549646_DAPI_Well3_Z007	178	0.942571785	100.8888889	1	104.2222222	0.979744136
466	10	436	587	2	0004-0469-0484	228.4444444	103.6666667	176.7777778	100.2222222	HeLaSS16txSS43mNG2_JF549646_DAPI_Well3_Z007	178	0.993133583	100.8888889	0.99339207	104.2222222	0.99466951
467	0	504	453	2	0004-0469-0484	159	103.7777778	187.8888889	101.1111111	HeLaSS16txSS43mNG2_JF549646_DAPI_Well3_Z007	178	1.055555556	100.8888889	1.002202643	104.2222222	0.995735608
468	6	597	510	2	0004-0707-0432	145.8888889	106.8888889	173.1111111	101.2222222	HeLaSS16txSS43mNG2_JF549646_DAPI_Well3_Z007	168.7777778	1.025674786	100.4444444	1.007743363	104.4444444	1.023404255
469	5	857	525	2	0004-0707-0432	131	105	161.7777778	101	HeLaSS16txSS43mNG2_JF549646_DAPI_Well3_Z007	168.7777778	0.958525346	100.4444444	1.005530973	104.4444444	1.005319149
470	5	572	317	2	0004-0707-0432	122.8888889	103.8888889	173.4444444	99.55555556	HeLaSS16txSS43mNG2_JF549646_DAPI_Well3_Z007	168.7777778	1.02764977	100.4444444	0.991150442	104.4444444	0.994680851
471	6	661	322	2	0004-0707-0432	126.8888889	102	172.3333333	99.77777778	HeLaSS16txSS43mNG2_JF549646_DAPI_Well3_Z007	168.7777778	1.021066491	100.4444444	0.993362832	104.4444444	0.976595745
472	10	808	599	2	0004-0707-0432	121.2222222	103.7777778	160.1111111	99.22222222	HeLaSS16txSS43mNG2_JF549646_DAPI_Well3_Z007	168.7777778	0.948650428	100.4444444	0.987831858	104.4444444	0.993617021
473	4	635	533	2	0004-0707-0432	160.6666667	104.1111111	175.6666667	102	HeLaSS16txSS43mNG2_JF549646_DAPI_Well3_Z007	168.7777778	1.040816327	100.4444444	1.015486726	104.4444444	0.996808511
474	8	655	274	2	0004-0707-0432	117	102.4444444	168	99.88888889	HeLaSS16txSS43mNG2_JF549646_DAPI_Well3_Z007	168.7777778	0.995391705	100.4444444	0.994469027	104.4444444	0.980851064
475	14	631	266	2	0004-0707-0432	119.5555556	103.1111111	164.7777778	100.6666667	HeLaSS16txSS43mNG2_JF549646_DAPI_Well3_Z007	168.7777778	0.976300197	100.4444444	1.002212389	104.4444444	0.987234043
476	2	650	424	2	0004-0707-0432	172.1111111	104.8888889	190.3333333	101.4444444	HeLaSS16txSS43mNG2_JF549646_DAPI_Well3_Z007	168.7777778	1.127715602	100.4444444	1.009955752	104.4444444	1.004255319
477	5	735	478	2	0004-0707-0432	355.8888889	101.8888889	168.6666667	100.6666667	HeLaSS16txSS43mNG2_JF549646_DAPI_Well3_Z007	168.7777778	0.999341672	100.4444444	1.002212389	104.4444444	0.975531915
478	0	735	509	2	0004-0707-0432	312	107.3333333	172.2222222	100.5555556	HeLaSS16txSS43mNG2_JF549646_DAPI_Well3_Z007	168.7777778	1.020408163	100.4444444	1.001106195	104.4444444	1.027659574
479	2	610	295	2	0004-0707-0432	123.4444444	106.4444444	175.2222222	99	HeLaSS16txSS43mNG2_JF549646_DAPI_Well3_Z007	168.7777778	1.038183015	100.4444444	0.985619469	104.4444444	1.019148936
480	4	794	475	2	0004-0707-0432	145.8888889	104.2222222	168.7777778	100.7777778	HeLaSS16txSS43mNG2_JF549646_DAPI_Well3_Z007	168.7777778	1	100.4444444	1.003318584	104.4444444	0.99787234
481	0	735	428	2	0004-0707-0432	223.1111111	105.5555556	171.7777778	101.6666667	HeLaSS16txSS43mNG2_JF549646_DAPI_Well3_Z007	168.7777778	1.017774852	100.4444444	1.012168142	104.4444444	1.010638298
482	5	812	575	2	0004-0707-0432	132	104.3333333	162	102	HeLaSS16txSS43mNG2_JF549646_DAPI_Well3_Z007	168.7777778	0.959842001	100.4444444	1.015486726	104.4444444	0.99893617
483	2	697	275	2	0004-0707-0432	120.2222222	104.5555556	168.3333333	99.44444444	HeLaSS16txSS43mNG2_JF549646_DAPI_Well3_Z007	168.7777778	0.997366689	100.4444444	0.990044248	104.4444444	1.00106383
484	1	569	312	2	0004-0707-0432	125.1111111	107.2222222	180.4444444	99.88888889	HeLaSS16txSS43mNG2_JF549646_DAPI_Well3_Z007	168.7777778	1.069124424	100.4444444	0.994469027	104.4444444	1.026595745
485	3	612	451	2	0004-0707-0432	157.6666667	105.6666667	174.3333333	99.44444444	HeLaSS16txSS43mNG2_JF549646_DAPI_Well3_Z007	168.7777778	1.032916392	100.4444444	0.990044248	104.4444444	1.011702128
486	4	807	486	2	0004-0707-0432	139.2222222	104.6666667	163.6666667	99.33333333	HeLaSS16txSS43mNG2_JF549646_DAPI_Well3_Z007	168.7777778	0.969716919	100.4444444	0.988938053	104.4444444	1.00212766
487	3	692	471	2	0004-0707-0432	357.7777778	104.8888889	178.5555556	98.33333333	HeLaSS16txSS43mNG2_JF549646_DAPI_Well3_Z007	168.7777778	1.057932851	100.4444444	0.978982301	104.4444444	1.004255319
488	4	848	509	2	0004-0707-0432	126.4444444	103.2222222	157.5555556	100.2222222	HeLaSS16txSS43mNG2_JF549646_DAPI_Well3_Z007	168.7777778	0.933508887	100.4444444	0.997787611	104.4444444	0.988297872
489	4	755	595	2	0004-0707-0432	131.6666667	104.8888889	167.1111111	101.5555556	HeLaSS16txSS43mNG2_JF549646_DAPI_Well3_Z007	168.7777778	0.990125082	100.4444444	1.011061947	104.4444444	1.004255319
490	1	860	510	2	0004-0707-0432	134.2222222	104	162.1111111	102.6666667	HeLaSS16txSS43mNG2_JF549646_DAPI_Well3_Z007	168.7777778	0.960500329	100.4444444	1.022123894	104.4444444	0.995744681
491	4	607	464	2	0004-0707-0432	151.2222222	103	178.1111111	100.8888889	HeLaSS16txSS43mNG2_JF549646_DAPI_Well3_Z007	168.7777778	1.055299539	100.4444444	1.004424779	104.4444444	0.986170213
492	1	691	394	2	0004-0707-0432	155.6666667	108.1111111	172.5555556	99.66666667	HeLaSS16txSS43mNG2_JF549646_DAPI_Well3_Z007	168.7777778	1.022383147	100.4444444	0.992256637	104.4444444	1.035106383
493	4	571	343	2	0004-0707-0432	120.6666667	104.5555556	170.6666667	99.66666667	HeLaSS16txSS43mNG2_JF549646_DAPI_Well3_Z007	168.7777778	1.011191573	100.4444444	0.992256637	104.4444444	1.00106383
494	8	704	307	2	0004-0707-0432	120.7777778	103.4444444	164.7777778	100.5555556	HeLaSS16txSS43mNG2_JF549646_DAPI_Well3_Z007	168.7777778	0.976300197	100.4444444	1.001106195	104.4444444	0.990425532
495	3	628	537	2	0004-0707-0432	158.6666667	102.2222222	174	100.4444444	HeLaSS16txSS43mNG2_JF549646_DAPI_Well3_Z007	168.7777778	1.030941409	100.4444444	1	104.4444444	0.978723404
496	0	736	546	2	0004-0707-0432	224.6666667	105	168.7777778	100.1111111	HeLaSS16txSS43mNG2_JF549646_DAPI_Well3_Z007	168.7777778	1	100.4444444	0.996681416	104.4444444	1.005319149
497	3	670	295	2	0004-0707-0432	123.7777778	103.1111111	167.8888889	100.4444444	HeLaSS16txSS43mNG2_JF549646_DAPI_Well3_Z007	168.7777778	0.994733377	100.4444444	1	104.4444444	0.987234043
498	4	610	490	2	0004-0707-0432	153.2222222	103.8888889	184.8888889	100.6666667	HeLaSS16txSS43mNG2_JF549646_DAPI_Well3_Z007	168.7777778	1.095457538	100.4444444	1.002212389	104.4444444	0.994680851
499	5	782	450	2	0004-0707-0432	142.5555556	104.4444444	164.4444444	100.5555556	HeLaSS16txSS43mNG2_JF549646_DAPI_Well3_Z007	168.7777778	0.974325214	100.4444444	1.001106195	104.4444444	1
500	13	682	366	2	0004-0707-0432	124.7777778	105.1111111	167.5555556	99.66666667	HeLaSS16txSS43mNG2_JF549646_DAPI_Well3_Z007	168.7777778	0.992758394	100.4444444	0.992256637	104.4444444	1.006382979
501	1	399	382	2.092047458	0004-0464-0390	328.4444444	104	173.5555556	101.5555556	HeLaSS16txSS43mNG2_JF549646_DAPI_Well2_Z007	176.5555556	0.983008181	101.3333333	1.002192982	104	1
502	0	448	317	2.092047458	0004-0464-0390	230.1111111	104.2222222	179.1111111	102.2222222	HeLaSS16txSS43mNG2_JF549646_DAPI_Well2_Z007	176.5555556	1.014474512	101.3333333	1.00877193	104	1.002136752
503	1	421	443	2.092047458	0004-0464-0390	267.3333333	105.7777778	187.8888889	102	HeLaSS16txSS43mNG2_JF549646_DAPI_Well2_Z007	176.5555556	1.064191315	101.3333333	1.006578947	104	1.017094017
504	4	541	410	2.092047458	0004-0464-0390	163.7777778	104.4444444	175.8888889	99.44444444	HeLaSS16txSS43mNG2_JF549646_DAPI_Well2_Z007	176.5555556	0.99622404	101.3333333	0.981359649	104	1.004273504
505	4	582	331	2.092047458	0004-0464-0390	144.4444444	103	176	100.4444444	HeLaSS16txSS43mNG2_JF549646_DAPI_Well2_Z007	176.5555556	0.996853367	101.3333333	0.99122807	104	0.990384615
506	4	471	271	2.092047458	0004-0464-0390	147.1111111	107.4444444	178.4444444	102.6666667	HeLaSS16txSS43mNG2_JF549646_DAPI_Well2_Z007	176.5555556	1.010698553	101.3333333	1.013157895	104	1.033119658
507	2	533	314	2.092047458	0004-0464-0390	160.3333333	106.6666667	176.8888889	102.7777778	HeLaSS16txSS43mNG2_JF549646_DAPI_Well2_Z007	176.5555556	1.00188798	101.3333333	1.014254386	104	1.025641026
508	10	386	294	2.092047458	0004-0464-0390	159.5555556	105.1111111	176.5555556	103	HeLaSS16txSS43mNG2_JF549646_DAPI_Well2_Z007	176.5555556	1	101.3333333	1.016447368	104	1.010683761
509	12	555	321	2.092047458	0004-0464-0390	146.3333333	104.1111111	176.7777778	101.8888889	HeLaSS16txSS43mNG2_JF549646_DAPI_Well2_Z007	176.5555556	1.001258653	101.3333333	1.005482456	104	1.001068376
510	12	374	317	2.092047458	0004-0464-0390	201.6666667	103	173.7777778	102.8888889	HeLaSS16txSS43mNG2_JF549646_DAPI_Well2_Z007	176.5555556	0.984266834	101.3333333	1.015350877	104	0.990384615
511	0	526	319	2.092047458	0004-0464-0390	177.7777778	104	176.1111111	103.6666667	HeLaSS16txSS43mNG2_JF549646_DAPI_Well2_Z007	176.5555556	0.997482694	101.3333333	1.023026316	104	1
512	3	387	368	2.092047458	0004-0464-0390	328.4444444	101.8888889	177.6666667	100	HeLaSS16txSS43mNG2_JF549646_DAPI_Well2_Z007	176.5555556	1.006293266	101.3333333	0.986842105	104	0.979700855
513	3	489	448	2.092047458	0004-0464-0390	210.4444444	104.6666667	181	100.5555556	HeLaSS16txSS43mNG2_JF549646_DAPI_Well2_Z007	176.5555556	1.025173065	101.3333333	0.992324561	104	1.006410256
514	7	461	470	2.092047458	0004-0464-0390	204.1111111	103.7777778	173	101.3333333	HeLaSS16txSS43mNG2_JF549646_DAPI_Well2_Z007	176.5555556	0.979861548	101.3333333	1	104	0.997863248
515	4	584	362	2.092047458	0004-0464-0390	148.5555556	104.5555556	180.3333333	100.7777778	HeLaSS16txSS43mNG2_JF549646_DAPI_Well2_Z007	176.5555556	1.021397105	101.3333333	0.994517544	104	1.00534188
516	10	334	286	2.092047458	0004-0464-0390	133.3333333	103.1111111	174	102	HeLaSS16txSS43mNG2_JF549646_DAPI_Well2_Z007	176.5555556	0.985525488	101.3333333	1.006578947	104	0.991452991
517	6	515	375	2.092047458	0004-0464-0390	303.5555556	107	179.2222222	102.2222222	HeLaSS16txSS43mNG2_JF549646_DAPI_Well2_Z007	176.5555556	1.015103839	101.3333333	1.00877193	104	1.028846154
518	12	329	334	2.092047458	0004-0464-0390	145	102.8888889	164	100.3333333	HeLaSS16txSS43mNG2_JF549646_DAPI_Well2_Z007	176.5555556	0.928886092	101.3333333	0.990131579	104	0.989316239
519	7	475	266	2.092047458	0004-0464-0390	139.8888889	105.6666667	174.1111111	101	HeLaSS16txSS43mNG2_JF549646_DAPI_Well2_Z007	176.5555556	0.986154814	101.3333333	0.996710526	104	1.016025641
520	6	465	263	2.092047458	0004-0464-0390	139.5555556	101.1111111	176.3333333	100.5555556	HeLaSS16txSS43mNG2_JF549646_DAPI_Well2_Z007	176.5555556	0.998741347	101.3333333	0.992324561	104	0.972222222
521	1	457	476	2.092047458	0004-0464-0390	178.8888889	105.4444444	181	105.7777778	HeLaSS16txSS43mNG2_JF549646_DAPI_Well2_Z007	176.5555556	1.025173065	101.3333333	1.043859649	104	1.013888889
522	4	483	419	2.092047458	0004-0464-0390	327.5555556	101.3333333	180.7777778	100.1111111	HeLaSS16txSS43mNG2_JF549646_DAPI_Well2_Z007	176.5555556	1.023914412	101.3333333	0.987938596	104	0.974358974
523	2	594	342	2.092047458	0004-0464-0390	144.4444444	100.5555556	172.7777778	101.1111111	HeLaSS16txSS43mNG2_JF549646_DAPI_Well2_Z007	176.5555556	0.978602895	101.3333333	0.997807018	104	0.966880342
524	5	529	407	2.092047458	0004-0464-0390	196.8888889	103	176.4444444	101.1111111	HeLaSS16txSS43mNG2_JF549646_DAPI_Well2_Z007	176.5555556	0.999370673	101.3333333	0.997807018	104	0.990384615
525	10	326	392	2.092047458	0004-0464-0390	143.8888889	103.3333333	174.2222222	99.77777778	HeLaSS16txSS43mNG2_JF549646_DAPI_Well2_Z007	176.5555556	0.986784141	101.3333333	0.984649123	104	0.993589744
526	5	344	313	2.092047458	0004-0464-0390	148.8888889	103.3333333	176.6666667	100.4444444	HeLaSS16txSS43mNG2_JF549646_DAPI_Well2_Z007	176.5555556	1.000629327	101.3333333	0.99122807	104	0.993589744
527	6	398	410	2.092047458	0004-0464-0390	305.6666667	106.8888889	180.1111111	102.6666667	HeLaSS16txSS43mNG2_JF549646_DAPI_Well2_Z007	176.5555556	1.020138452	101.3333333	1.013157895	104	1.027777778
528	3	731	394	2.092047458	0011-0661-0476	344.2222222	103.8888889	173	99.88888889	HeLaSS16txSS43mNG2_JF549646_DAPI_Well2_Z007	172.8888889	1.000642674	100.7777778	0.991179713	103.6666667	1.002143623
529	8	785	429	2.092047458	0011-0661-0476	176	102.3333333	162.4444444	100.7777778	HeLaSS16txSS43mNG2_JF549646_DAPI_Well2_Z007	172.8888889	0.939588689	100.7777778	1	103.6666667	0.987138264
530	3	656	491	2.092047458	0011-0661-0476	324.8888889	103.8888889	175.2222222	100.8888889	HeLaSS16txSS43mNG2_JF549646_DAPI_Well2_Z007	172.8888889	1.013496144	100.7777778	1.001102536	103.6666667	1.002143623
531	2	630	544	2.092047458	0011-0661-0476	149.5555556	104.2222222	176.1111111	100.7777778	HeLaSS16txSS43mNG2_JF549646_DAPI_Well2_Z007	172.8888889	1.018637532	100.7777778	1	103.6666667	1.005359057
532	8	545	480	2.092047458	0011-0661-0476	139.3333333	103.6666667	178.5555556	100.8888889	HeLaSS16txSS43mNG2_JF549646_DAPI_Well2_Z007	172.8888889	1.03277635	100.7777778	1.001102536	103.6666667	1
533	3	699	334	2.092047458	0011-0661-0476	156.5555556	101.6666667	171.2222222	101.1111111	HeLaSS16txSS43mNG2_JF549646_DAPI_Well2_Z007	172.8888889	0.990359897	100.7777778	1.003307607	103.6666667	0.980707395
534	12	726	476	2.092047458	0011-0661-0476	343.5555556	103.4444444	163.5555556	100.2222222	HeLaSS16txSS43mNG2_JF549646_DAPI_Well2_Z007	172.8888889	0.946015424	100.7777778	0.994487321	103.6666667	0.997856377
535	2	794	366	2.092047458	0011-0661-0476	150.7777778	103.4444444	162	100.3333333	HeLaSS16txSS43mNG2_JF549646_DAPI_Well2_Z007	172.8888889	0.937017995	100.7777778	0.995589857	103.6666667	0.997856377
536	3	556	545	2.092047458	0011-0661-0476	129.5555556	104.6666667	172.8888889	102.4444444	HeLaSS16txSS43mNG2_JF549646_DAPI_Well2_Z007	172.8888889	1	100.7777778	1.016538037	103.6666667	1.009646302
537	3	449	283	2.077319865	0015-0432-0258	486	102.3333333	171.7777778	100.3333333	HeLaSS16txSS43mNG2_JF549646_DAPI_Well3_Z005	174.1111111	0.986598596	100.4444444	0.998893805	104.5555556	0.978746015
538	1	538	219	2.077319865	0015-0432-0258	210.7777778	106	169.2222222	100.7777778	HeLaSS16txSS43mNG2_JF549646_DAPI_Well3_Z005	174.1111111	0.971920868	100.4444444	1.003318584	104.5555556	1.01381509
539	4	492	247	2.077319865	0015-0432-0258	362.2222222	106.2222222	176.4444444	101.3333333	HeLaSS16txSS43mNG2_JF549646_DAPI_Well3_Z005	174.1111111	1.013401404	100.4444444	1.008849558	104.5555556	1.015940489
540	11	536	108	2.077319865	0015-0432-0258	136.8888889	103.2222222	164.6666667	100	HeLaSS16txSS43mNG2_JF549646_DAPI_Well3_Z005	174.1111111	0.945756222	100.4444444	0.995575221	104.5555556	0.987247609
541	9	270	180	2.077319865	0015-0432-0258	182.5555556	104.4444444	161.7777778	101.2222222	HeLaSS16txSS43mNG2_JF549646_DAPI_Well3_Z005	174.1111111	0.929164008	100.4444444	1.007743363	104.5555556	0.998937301
542	9	576	277	2.077319865	0015-0432-0258	164.5555556	104.7777778	176.3333333	100.7777778	HeLaSS16txSS43mNG2_JF549646_DAPI_Well3_Z005	174.1111111	1.012763242	100.4444444	1.003318584	104.5555556	1.002125399
543	5	428	287	2.077319865	0015-0432-0258	467.6666667	105.4444444	175.1111111	99.66666667	HeLaSS16txSS43mNG2_JF549646_DAPI_Well3_Z005	174.1111111	1.005743459	100.4444444	0.992256637	104.5555556	1.008501594
544	14	421	314	2.077319865	0015-0432-0258	463.3333333	104.8888889	176.6666667	101.3333333	HeLaSS16txSS43mNG2_JF549646_DAPI_Well3_Z005	174.1111111	1.014677728	100.4444444	1.008849558	104.5555556	1.003188098
545	1	459	357	2.077319865	0015-0432-0258	398	106.4444444	179.7777778	99.44444444	HeLaSS16txSS43mNG2_JF549646_DAPI_Well3_Z005	174.1111111	1.032546267	100.4444444	0.990044248	104.5555556	1.018065887
546	2	395	150	2.077319865	0015-0432-0258	173.4444444	105.4444444	176.1111111	101.2222222	HeLaSS16txSS43mNG2_JF549646_DAPI_Well3_Z005	174.1111111	1.011486918	100.4444444	1.007743363	104.5555556	1.008501594
547	0	547	269	2.077319865	0015-0432-0258	254.4444444	107.6666667	174.1111111	105.3333333	HeLaSS16txSS43mNG2_JF549646_DAPI_Well3_Z005	174.1111111	1	100.4444444	1.048672566	104.5555556	1.029755579
548	6	424	275	2.077319865	0015-0432-0258	485.4444444	102.3333333	166.1111111	99.66666667	HeLaSS16txSS43mNG2_JF549646_DAPI_Well3_Z005	174.1111111	0.954052329	100.4444444	0.992256637	104.5555556	0.978746015
549	7	533	283	2.077319865	0015-0432-0258	443.1111111	107.2222222	175.1111111	98.55555556	HeLaSS16txSS43mNG2_JF549646_DAPI_Well3_Z005	174.1111111	1.005743459	100.4444444	0.98119469	104.5555556	1.025504782
550	2	560	332	2.077319865	0015-0432-0258	214.4444444	104.8888889	177.1111111	102.4444444	HeLaSS16txSS43mNG2_JF549646_DAPI_Well3_Z005	174.1111111	1.017230377	100.4444444	1.019911504	104.5555556	1.003188098
551	10	561	251	2.077319865	0015-0432-0258	173.3333333	106.1111111	175.2222222	101.8888889	HeLaSS16txSS43mNG2_JF549646_DAPI_Well3_Z005	174.1111111	1.006381621	100.4444444	1.014380531	104.5555556	1.01487779
552	5	301	201	2.077319865	0015-0432-0258	177.6666667	103.8888889	168.2222222	100.1111111	HeLaSS16txSS43mNG2_JF549646_DAPI_Well3_Z005	174.1111111	0.966177409	100.4444444	0.996681416	104.5555556	0.993623804
553	7	277	168	2.077319865	0015-0432-0258	170.3333333	103.2222222	164.8888889	99.88888889	HeLaSS16txSS43mNG2_JF549646_DAPI_Well3_Z005	174.1111111	0.947032546	100.4444444	0.994469027	104.5555556	0.987247609
554	4	289	179	2.077319865	0015-0432-0258	182.3333333	102.5555556	164.5555556	98.66666667	HeLaSS16txSS43mNG2_JF549646_DAPI_Well3_Z005	174.1111111	0.94511806	100.4444444	0.982300885	104.5555556	0.980871413
555	7	584	333	2.077319865	0015-0432-0258	167.8888889	105.3333333	174	100.5555556	HeLaSS16txSS43mNG2_JF549646_DAPI_Well3_Z005	174.1111111	0.999361838	100.4444444	1.001106195	104.5555556	1.007438895
556	6	565	401	2.077319865	0015-0432-0258	162.3333333	102.8888889	174.1111111	101.6666667	HeLaSS16txSS43mNG2_JF549646_DAPI_Well3_Z005	174.1111111	1	100.4444444	1.012168142	104.5555556	0.984059511
557	4	554	160	2.077319865	0015-0432-0258	152.8888889	103.2222222	177.6666667	101.5555556	HeLaSS16txSS43mNG2_JF549646_DAPI_Well3_Z005	174.1111111	1.020421187	100.4444444	1.011061947	104.5555556	0.987247609
558	7	473	326	2.077319865	0015-0432-0258	469.8888889	105.3333333	176.1111111	100.5555556	HeLaSS16txSS43mNG2_JF549646_DAPI_Well3_Z005	174.1111111	1.011486918	100.4444444	1.001106195	104.5555556	1.007438895
559	5	305	195	2.077319865	0015-0432-0258	170.5555556	102.2222222	169	98.33333333	HeLaSS16txSS43mNG2_JF549646_DAPI_Well3_Z005	174.1111111	0.970644544	100.4444444	0.978982301	104.5555556	0.977683316
560	14	428	284	2.077319865	0015-0432-0258	473.6666667	104.5555556	175.1111111	101.4444444	HeLaSS16txSS43mNG2_JF549646_DAPI_Well3_Z005	174.1111111	1.005743459	100.4444444	1.009955752	104.5555556	1
561	0	282	160	2.077319865	0015-0432-0258	218.3333333	104.3333333	169	99.22222222	HeLaSS16txSS43mNG2_JF549646_DAPI_Well3_Z005	174.1111111	0.970644544	100.4444444	0.987831858	104.5555556	0.997874601
562	14	325	217	2.077319865	0015-0432-0258	165.5555556	104.3333333	167.5555556	100.8888889	HeLaSS16txSS43mNG2_JF549646_DAPI_Well3_Z005	174.1111111	0.962348437	100.4444444	1.004424779	104.5555556	0.997874601
563	1	447	336	2.077319865	0015-0432-0258	428.1111111	105.3333333	176.8888889	100.7777778	HeLaSS16txSS43mNG2_JF549646_DAPI_Well3_Z005	174.1111111	1.015954052	100.4444444	1.003318584	104.5555556	1.007438895
564	4	528	249	2.077319865	0015-0432-0258	234.8888889	106.4444444	173.5555556	103.2222222	HeLaSS16txSS43mNG2_JF549646_DAPI_Well3_Z005	174.1111111	0.99680919	100.4444444	1.027654867	104.5555556	1.018065887
565	2	537	410	2.077319865	0015-0432-0258	181.7777778	106.8888889	182.2222222	101	HeLaSS16txSS43mNG2_JF549646_DAPI_Well3_Z005	174.1111111	1.046585833	100.4444444	1.005530973	104.5555556	1.022316684
566	4	504	332	2.077319865	0015-0432-0258	468.4444444	104.1111111	176	102.6666667	HeLaSS16txSS43mNG2_JF549646_DAPI_Well3_Z005	174.1111111	1.010848756	100.4444444	1.022123894	104.5555556	0.995749203
567	2	568	170	2.077319865	0015-0432-0258	153	140.4444444	171.2222222	105.1111111	HeLaSS16txSS43mNG2_JF549646_DAPI_Well3_Z005	174.1111111	0.983407786	100.4444444	1.046460177	104.5555556	1.34325186
568	4	378	141	2.077319865	0015-0432-0258	162.7777778	103.7777778	170.4444444	99.88888889	HeLaSS16txSS43mNG2_JF549646_DAPI_Well3_Z005	174.1111111	0.978940651	100.4444444	0.994469027	104.5555556	0.992561105
569	1	467	229	2.077319865	0015-0432-0258	364.2222222	105.3333333	177.5555556	99.33333333	HeLaSS16txSS43mNG2_JF549646_DAPI_Well3_Z005	174.1111111	1.019783025	100.4444444	0.988938053	104.5555556	1.007438895
570	4	431	288	2.077319865	0015-0432-0258	465	107	176.5555556	100.1111111	HeLaSS16txSS43mNG2_JF549646_DAPI_Well3_Z005	174.1111111	1.014039566	100.4444444	0.996681416	104.5555556	1.023379384
571	4	375	170	2.077319865	0015-0432-0258	173.2222222	104.3333333	169	99.44444444	HeLaSS16txSS43mNG2_JF549646_DAPI_Well3_Z005	174.1111111	0.970644544	100.4444444	0.990044248	104.5555556	0.997874601
572	4	567	142	2.077319865	0015-0432-0258	148.2222222	102.6666667	177.6666667	100.5555556	HeLaSS16txSS43mNG2_JF549646_DAPI_Well3_Z005	174.1111111	1.020421187	100.4444444	1.001106195	104.5555556	0.981934113
573	3	467	219	2.077319865	0015-0432-0258	352.6666667	103.7777778	177.1111111	99.88888889	HeLaSS16txSS43mNG2_JF549646_DAPI_Well3_Z005	174.1111111	1.017230377	100.4444444	0.994469027	104.5555556	0.992561105
574	5	449	337	2.077319865	0015-0432-0258	399.4444444	107.7777778	177.4444444	101.5555556	HeLaSS16txSS43mNG2_JF549646_DAPI_Well3_Z005	174.1111111	1.019144863	100.4444444	1.011061947	104.5555556	1.030818278
575	7	529	306	2.077319865	0015-0432-0258	442.3333333	103.7777778	175.6666667	99.66666667	HeLaSS16txSS43mNG2_JF549646_DAPI_Well3_Z005	174.1111111	1.008934269	100.4444444	0.992256637	104.5555556	0.992561105
576	4	477	277	2.077319865	0015-0432-0258	526.6666667	103.4444444	176.8888889	100.2222222	HeLaSS16txSS43mNG2_JF549646_DAPI_Well3_Z005	174.1111111	1.015954052	100.4444444	0.997787611	104.5555556	0.989373007
577	4	470	267	2.077319865	0015-0432-0258	567.8888889	106.4444444	171.8888889	101.6666667	HeLaSS16txSS43mNG2_JF549646_DAPI_Well3_Z005	174.1111111	0.987236758	100.4444444	1.012168142	104.5555556	1.018065887
578	0	429	119	2.077319865	0015-0432-0258	171.1111111	104	176.4444444	99.11111111	HeLaSS16txSS43mNG2_JF549646_DAPI_Well3_Z005	174.1111111	1.013401404	100.4444444	0.986725664	104.5555556	0.994686504
579	11	393	227	2.077319865	0015-0432-0258	320.2222222	105.7777778	170.4444444	102.1111111	HeLaSS16txSS43mNG2_JF549646_DAPI_Well3_Z005	174.1111111	0.978940651	100.4444444	1.01659292	104.5555556	1.011689692
580	4	457	345	2.077319865	0015-0432-0258	405.4444444	104.5555556	176.5555556	99.55555556	HeLaSS16txSS43mNG2_JF549646_DAPI_Well3_Z005	174.1111111	1.014039566	100.4444444	0.991150442	104.5555556	1
581	9	565	131	2.077319865	0015-0432-0258	138.5555556	101	164.2222222	100	HeLaSS16txSS43mNG2_JF549646_DAPI_Well3_Z005	174.1111111	0.943203574	100.4444444	0.995575221	104.5555556	0.965993624
582	3	518	362	2.077319865	0015-0432-0258	247	106.3333333	179.5555556	100.2222222	HeLaSS16txSS43mNG2_JF549646_DAPI_Well3_Z005	174.1111111	1.031269943	100.4444444	0.997787611	104.5555556	1.017003188
583	14	464	304	2.077319865	0015-0432-0258	407.3333333	105.4444444	172	100.6666667	HeLaSS16txSS43mNG2_JF549646_DAPI_Well3_Z005	174.1111111	0.98787492	100.4444444	1.002212389	104.5555556	1.008501594
584	9	567	253	2.077319865	0015-0432-0258	171.3333333	113.3333333	177.3333333	103.6666667	HeLaSS16txSS43mNG2_JF549646_DAPI_Well3_Z005	174.1111111	1.018506701	100.4444444	1.032079646	104.5555556	1.083953241
585	6	434	205	2.077319865	0015-0432-0258	395.1111111	104.2222222	172.6666667	99.55555556	HeLaSS16txSS43mNG2_JF549646_DAPI_Well3_Z005	174.1111111	0.991703893	100.4444444	0.991150442	104.5555556	0.996811902
586	2	444	195	2.077319865	0015-0432-0258	277.6666667	110	172.4444444	103.1111111	HeLaSS16txSS43mNG2_JF549646_DAPI_Well3_Z005	174.1111111	0.990427569	100.4444444	1.026548673	104.5555556	1.052072264
587	3	379	125	2.077319865	0015-0432-0258	158.7777778	102.1111111	166.3333333	99	HeLaSS16txSS43mNG2_JF549646_DAPI_Well3_Z005	174.1111111	0.955328653	100.4444444	0.985619469	104.5555556	0.976620616
588	6	346	276	2.077319865	0015-0432-0258	208	106	168.4444444	100.3333333	HeLaSS16txSS43mNG2_JF549646_DAPI_Well3_Z005	174.1111111	0.967453733	100.4444444	0.998893805	104.5555556	1.01381509
589	13	324	182	2.077319865	0015-0432-0258	158.8888889	101.5555556	166.3333333	100.2222222	HeLaSS16txSS43mNG2_JF549646_DAPI_Well3_Z005	174.1111111	0.955328653	100.4444444	0.997787611	104.5555556	0.97130712
590	4	590	326	2.077319865	0015-0432-0258	173.2222222	104.8888889	171.2222222	98.88888889	HeLaSS16txSS43mNG2_JF549646_DAPI_Well3_Z005	174.1111111	0.983407786	100.4444444	0.984513274	104.5555556	1.003188098
591	10	396	203	2.077319865	0015-0432-0258	248.1111111	104.5555556	174.2222222	100.1111111	HeLaSS16txSS43mNG2_JF549646_DAPI_Well3_Z005	174.1111111	1.000638162	100.4444444	0.996681416	104.5555556	1
592	0	504	251	2.077319865	0015-0432-0258	344.6666667	107.1111111	179.2222222	102.4444444	HeLaSS16txSS43mNG2_JF549646_DAPI_Well3_Z005	174.1111111	1.029355456	100.4444444	1.019911504	104.5555556	1.024442083
593	0	266	156	2.077319865	0015-0432-0258	238.2222222	101.6666667	171.1111111	100	HeLaSS16txSS43mNG2_JF549646_DAPI_Well3_Z005	174.1111111	0.982769623	100.4444444	0.995575221	104.5555556	0.972369819
594	0	346	154	2.077319865	0015-0432-0258	171.8888889	104.3333333	177.2222222	100.3333333	HeLaSS16txSS43mNG2_JF549646_DAPI_Well3_Z005	174.1111111	1.017868539	100.4444444	0.998893805	104.5555556	0.997874601
595	0	544	376	2.077319865	0015-0432-0258	204	107.6666667	181.5555556	101.5555556	HeLaSS16txSS43mNG2_JF549646_DAPI_Well3_Z005	174.1111111	1.04275686	100.4444444	1.011061947	104.5555556	1.029755579
596	4	581	168	2.077319865	0015-0432-0258	148.4444444	102.6666667	173.5555556	101	HeLaSS16txSS43mNG2_JF549646_DAPI_Well3_Z005	174.1111111	0.99680919	100.4444444	1.005530973	104.5555556	0.981934113
597	0	371	221	2.077319865	0015-0432-0258	240	107.4444444	173	101.2222222	HeLaSS16txSS43mNG2_JF549646_DAPI_Well3_Z005	174.1111111	0.993618379	100.4444444	1.007743363	104.5555556	1.027630181
598	3	364	168	2.077319865	0015-0432-0258	173.4444444	104.1111111	169.1111111	99	HeLaSS16txSS43mNG2_JF549646_DAPI_Well3_Z005	174.1111111	0.971282706	100.4444444	0.985619469	104.5555556	0.995749203
599	4	519	373	2.077319865	0015-0432-0258	208.1111111	103.8888889	180.6666667	101	HeLaSS16txSS43mNG2_JF549646_DAPI_Well3_Z005	174.1111111	1.037651563	100.4444444	1.005530973	104.5555556	0.993623804
600	7	435	152	2.077319865	0015-0432-0258	161	104.7777778	173.7777778	101	HeLaSS16txSS43mNG2_JF549646_DAPI_Well3_Z005	174.1111111	0.998085514	100.4444444	1.005530973	104.5555556	1.002125399
601	0	409	277	2.077319865	0015-0432-0258	508.8888889	105.2222222	175.3333333	100	HeLaSS16txSS43mNG2_JF549646_DAPI_Well3_Z005	174.1111111	1.007019783	100.4444444	0.995575221	104.5555556	1.006376196
602	8	542	392	2.077319865	0015-0432-0258	162	104	184.5555556	103.2222222	HeLaSS16txSS43mNG2_JF549646_DAPI_Well3_Z005	174.1111111	1.059987237	100.4444444	1.027654867	104.5555556	0.994686504
603	0	509	337	2.077319865	0015-0432-0258	454.6666667	104.3333333	177.1111111	100.3333333	HeLaSS16txSS43mNG2_JF549646_DAPI_Well3_Z005	174.1111111	1.017230377	100.4444444	0.998893805	104.5555556	0.997874601
604	5	593	338	2.077319865	0015-0432-0258	164.1111111	104.2222222	172.8888889	99.11111111	HeLaSS16txSS43mNG2_JF549646_DAPI_Well3_Z005	174.1111111	0.992980217	100.4444444	0.986725664	104.5555556	0.996811902
605	0	572	236	2.077319865	0015-0432-0258	186.1111111	103.1111111	179.3333333	99.66666667	HeLaSS16txSS43mNG2_JF549646_DAPI_Well3_Z005	174.1111111	1.029993618	100.4444444	0.992256637	104.5555556	0.98618491
606	4	420	154	2.077319865	0015-0432-0258	166.8888889	105.8888889	169.6666667	100.4444444	HeLaSS16txSS43mNG2_JF549646_DAPI_Well3_Z005	174.1111111	0.974473516	100.4444444	1	104.5555556	1.012752391
607	7	520	328	2.077319865	0015-0432-0258	430.3333333	106.7777778	171.4444444	103	HeLaSS16txSS43mNG2_JF549646_DAPI_Well3_Z005	174.1111111	0.98468411	100.4444444	1.025442478	104.5555556	1.021253985
608	5	581	184	2.077319865	0015-0432-0258	150.3333333	102.6666667	168.4444444	101.5555556	HeLaSS16txSS43mNG2_JF549646_DAPI_Well3_Z005	174.1111111	0.967453733	100.4444444	1.011061947	104.5555556	0.981934113
609	5	515	376	2.077319865	0015-0432-0258	208.3333333	104.1111111	183.7777778	100.2222222	HeLaSS16txSS43mNG2_JF549646_DAPI_Well3_Z005	174.1111111	1.055520102	100.4444444	0.997787611	104.5555556	0.995749203
610	0	277	164	2.077319865	0015-0432-0258	210.7777778	102.1111111	171.2222222	98.55555556	HeLaSS16txSS43mNG2_JF549646_DAPI_Well3_Z005	174.1111111	0.983407786	100.4444444	0.98119469	104.5555556	0.976620616
611	5	489	280	2.077319865	0015-0432-0258	490.2222222	103.8888889	177.6666667	100.8888889	HeLaSS16txSS43mNG2_JF549646_DAPI_Well3_Z005	174.1111111	1.020421187	100.4444444	1.004424779	104.5555556	0.993623804
612	10	336	309	2	0015-0405-0414	195.4444444	106.1111111	175.7777778	100.8888889	HeLaSS16txSS43mNG2_JF549646_DAPI_Well3_Z005	175.5555556	1.001265823	100.7777778	1.001102536	104.2777778	1.017581247
613	5	330	272	2	0015-0405-0414	197.3333333	103.7777778	179.5555556	99.88888889	HeLaSS16txSS43mNG2_JF549646_DAPI_Well3_Z005	175.5555556	1.02278481	100.7777778	0.991179713	104.2777778	0.995205115
614	3	427	348	2	0015-0405-0414	521	103.2222222	180.5555556	103.1111111	HeLaSS16txSS43mNG2_JF549646_DAPI_Well3_Z005	175.5555556	1.028481013	100.7777778	1.023153252	104.2777778	0.989877464
615	0	400	344	2	0015-0405-0414	511.2222222	103.1111111	182.7777778	100.5555556	HeLaSS16txSS43mNG2_JF549646_DAPI_Well3_Z005	175.5555556	1.041139241	100.7777778	0.997794928	104.2777778	0.988811934
616	6	311	408	2	0015-0405-0414	416.1111111	104	170.7777778	100.7777778	HeLaSS16txSS43mNG2_JF549646_DAPI_Well3_Z005	175.5555556	0.97278481	100.7777778	1	104.2777778	0.997336175
617	1	485	449	2	0015-0405-0414	207.5555556	107.7777778	180.7777778	100.4444444	HeLaSS16txSS43mNG2_JF549646_DAPI_Well3_Z005	175.5555556	1.029746835	100.7777778	0.996692393	104.2777778	1.033564198
618	6	360	384	2	0015-0405-0414	543	104.3333333	175.2222222	100.2222222	HeLaSS16txSS43mNG2_JF549646_DAPI_Well3_Z005	175.5555556	0.998101266	100.7777778	0.994487321	104.2777778	1.000532765
619	14	310	396	2	0015-0405-0414	425	106	167.6666667	101.4444444	HeLaSS16txSS43mNG2_JF549646_DAPI_Well3_Z005	175.5555556	0.955063291	100.7777778	1.006615215	104.2777778	1.016515717
620	9	323	463	2	0015-0405-0414	439.8888889	104.4444444	168.6666667	100.8888889	HeLaSS16txSS43mNG2_JF549646_DAPI_Well3_Z005	175.5555556	0.960759494	100.7777778	1.001102536	104.2777778	1.001598295
621	5	394	444	2	0015-0405-0414	400.4444444	107.1111111	177.6666667	99.88888889	HeLaSS16txSS43mNG2_JF549646_DAPI_Well3_Z005	175.5555556	1.012025316	100.7777778	0.991179713	104.2777778	1.027171018
622	5	477	384	2	0015-0405-0414	300.1111111	105.5555556	178	100.4444444	HeLaSS16txSS43mNG2_JF549646_DAPI_Well3_Z005	175.5555556	1.013924051	100.7777778	0.996692393	104.2777778	1.012253596
623	6	294	316	2	0015-0405-0414	184.1111111	103.8888889	171.7777778	100.7777778	HeLaSS16txSS43mNG2_JF549646_DAPI_Well3_Z005	175.5555556	0.978481013	100.7777778	1	104.2777778	0.996270645
624	0	329	359	2	0015-0405-0414	397.7777778	104.1111111	182.1111111	100.7777778	HeLaSS16txSS43mNG2_JF549646_DAPI_Well3_Z005	175.5555556	1.037341772	100.7777778	1	104.2777778	0.998401705
625	0	365	508	2	0015-0405-0414	271.7777778	105.3333333	180.3333333	100.6666667	HeLaSS16txSS43mNG2_JF549646_DAPI_Well3_Z005	175.5555556	1.02721519	100.7777778	0.998897464	104.2777778	1.010122536
626	1	439	405	2	0015-0405-0414	344.7777778	107.7777778	180.7777778	108	HeLaSS16txSS43mNG2_JF549646_DAPI_Well3_Z005	175.5555556	1.029746835	100.7777778	1.071664829	104.2777778	1.033564198
627	8	324	308	2	0015-0405-0414	194.6666667	103.7777778	163.2222222	99.88888889	HeLaSS16txSS43mNG2_JF549646_DAPI_Well3_Z005	175.5555556	0.929746835	100.7777778	0.991179713	104.2777778	0.995205115
628	14	305	427	2	0015-0405-0414	446.4444444	105.1111111	172.4444444	99.66666667	HeLaSS16txSS43mNG2_JF549646_DAPI_Well3_Z005	175.5555556	0.982278481	100.7777778	0.988974642	104.2777778	1.007991476
629	0	342	378	2	0015-0405-0414	523.7777778	103.4444444	173.8888889	102.3333333	HeLaSS16txSS43mNG2_JF549646_DAPI_Well3_Z005	175.5555556	0.990506329	100.7777778	1.015435502	104.2777778	0.992008524
630	7	443	486	2	0015-0405-0414	185.6666667	104.6666667	179.4444444	101.6666667	HeLaSS16txSS43mNG2_JF549646_DAPI_Well3_Z005	175.5555556	1.022151899	100.7777778	1.008820287	104.2777778	1.003729355
631	7	344	483	2	0015-0405-0414	397.5555556	107.2222222	169.5555556	99.11111111	HeLaSS16txSS43mNG2_JF549646_DAPI_Well3_Z005	175.5555556	0.965822785	100.7777778	0.983461963	104.2777778	1.028236548
632	0	409	542	2	0015-0405-0414	197.3333333	105.5555556	183.2222222	100.4444444	HeLaSS16txSS43mNG2_JF549646_DAPI_Well3_Z005	175.5555556	1.043670886	100.7777778	0.996692393	104.2777778	1.012253596
633	10	409	416	2	0015-0405-0414	447.6666667	103.4444444	175	99.55555556	HeLaSS16txSS43mNG2_JF549646_DAPI_Well3_Z005	175.5555556	0.996835443	100.7777778	0.987872106	104.2777778	0.992008524
634	10	340	477	2	0015-0405-0414	441.7777778	103.2222222	169.1111111	100.8888889	HeLaSS16txSS43mNG2_JF549646_DAPI_Well3_Z005	175.5555556	0.963291139	100.7777778	1.001102536	104.2777778	0.989877464
635	0	423	328	2	0015-0405-0414	458.5555556	103.5555556	183.1111111	101.3333333	HeLaSS16txSS43mNG2_JF549646_DAPI_Well3_Z005	175.5555556	1.043037975	100.7777778	1.005512679	104.2777778	0.993074054
636	6	386	334	2	0015-0405-0414	483.5555556	105.3333333	176.3333333	99.33333333	HeLaSS16txSS43mNG2_JF549646_DAPI_Well3_Z005	175.5555556	1.00443038	100.7777778	0.985667034	104.2777778	1.010122536
637	10	377	536	2	0015-0405-0414	206.8888889	100.8888889	171.5555556	100.2222222	HeLaSS16txSS43mNG2_JF549646_DAPI_Well3_Z005	175.5555556	0.97721519	100.7777778	0.994487321	104.2777778	0.967501332
638	4	400	396	2	0015-0405-0414	427.8888889	105	170.8888889	101.7777778	HeLaSS16txSS43mNG2_JF549646_DAPI_Well3_Z005	175.5555556	0.973417722	100.7777778	1.009922822	104.2777778	1.006925946
639	0	290	426	2	0015-0405-0414	376.8888889	104.8888889	174.7777778	100	HeLaSS16txSS43mNG2_JF549646_DAPI_Well3_Z005	175.5555556	0.99556962	100.7777778	0.992282249	104.2777778	1.005860416
640	9	317	344	2	0015-0405-0414	253.7777778	103.7777778	173.1111111	102.8888889	HeLaSS16txSS43mNG2_JF549646_DAPI_Well3_Z005	175.5555556	0.986075949	100.7777778	1.020948181	104.2777778	0.995205115
641	4	379	543	2	0015-0405-0414	190.6666667	103.5555556	180	102.2222222	HeLaSS16txSS43mNG2_JF549646_DAPI_Well3_Z005	175.5555556	1.025316456	100.7777778	1.014332966	104.2777778	0.993074054
642	5	448	434	2	0015-0405-0414	238	103.6666667	184.7777778	98.22222222	HeLaSS16txSS43mNG2_JF549646_DAPI_Well3_Z005	175.5555556	1.052531646	100.7777778	0.974641676	104.2777778	0.994139584
643	10	344	438	2	0015-0405-0414	471.3333333	103.3333333	175.4444444	99	HeLaSS16txSS43mNG2_JF549646_DAPI_Well3_Z005	175.5555556	0.999367089	100.7777778	0.982359427	104.2777778	0.990942994
644	10	498	455	2	0015-0405-0414	161.7777778	102.4444444	175.6666667	100.5555556	HeLaSS16txSS43mNG2_JF549646_DAPI_Well3_Z005	175.5555556	1.000632911	100.7777778	0.997794928	104.2777778	0.982418753
645	0	418	505	2	0015-0405-0414	208.6666667	106.7777778	185.7777778	101.1111111	HeLaSS16txSS43mNG2_JF549646_DAPI_Well3_Z005	175.5555556	1.058227848	100.7777778	1.003307607	104.2777778	1.023974427
646	8	350	397	2	0015-0405-0414	534.4444444	102.2222222	177.1111111	102.5555556	HeLaSS16txSS43mNG2_JF549646_DAPI_Well3_Z005	175.5555556	1.008860759	100.7777778	1.017640573	104.2777778	0.980287693
647	7	390	368	2	0015-0405-0414	513.2222222	104.2222222	175.3333333	101.7777778	HeLaSS16txSS43mNG2_JF549646_DAPI_Well3_Z005	175.5555556	0.998734177	100.7777778	1.009922822	104.2777778	0.999467235
648	9	405	367	2	0015-0405-0414	491.1111111	104.7777778	176	101	HeLaSS16txSS43mNG2_JF549646_DAPI_Well3_Z005	175.5555556	1.002531646	100.7777778	1.002205072	104.2777778	1.004794885
649	0	461	500	2	0015-0405-0414	202.6666667	106	181.4444444	100.5555556	HeLaSS16txSS43mNG2_JF549646_DAPI_Well3_Z005	175.5555556	1.033544304	100.7777778	0.997794928	104.2777778	1.016515717
650	3	336	281	2	0015-0405-0414	211.5555556	102.3333333	172.1111111	102.1111111	HeLaSS16txSS43mNG2_JF549646_DAPI_Well3_Z005	175.5555556	0.980379747	100.7777778	1.01323043	104.2777778	0.981353223
651	4	316	312	2	0015-0405-0414	203.6666667	108.1111111	170.8888889	100.6666667	HeLaSS16txSS43mNG2_JF549646_DAPI_Well3_Z005	175.5555556	0.973417722	100.7777778	0.998897464	104.2777778	1.036760788
652	10	427	372	2	0015-0405-0414	482.7777778	104.3333333	173.4444444	99.22222222	HeLaSS16txSS43mNG2_JF549646_DAPI_Well3_Z005	175.5555556	0.987974684	100.7777778	0.984564498	104.2777778	1.000532765
653	5	320	445	2	0015-0405-0414	501.1111111	104.2222222	175.1111111	98.22222222	HeLaSS16txSS43mNG2_JF549646_DAPI_Well3_Z005	175.5555556	0.997468354	100.7777778	0.974641676	104.2777778	0.999467235
654	8	356	431	2	0015-0405-0414	489.1111111	103.5555556	171.1111111	102.6666667	HeLaSS16txSS43mNG2_JF549646_DAPI_Well3_Z005	175.5555556	0.974683544	100.7777778	1.018743109	104.2777778	0.993074054
655	3	274	384	2	0015-0405-0414	234	104.2222222	180.5555556	101	HeLaSS16txSS43mNG2_JF549646_DAPI_Well3_Z005	175.5555556	1.028481013	100.7777778	1.002205072	104.2777778	0.999467235
656	5	396	525	2	0015-0405-0414	186.8888889	108.5555556	170	108.1111111	HeLaSS16txSS43mNG2_JF549646_DAPI_Well3_Z005	175.5555556	0.96835443	100.7777778	1.072767365	104.2777778	1.041022909
657	3	352	473	2	0015-0405-0414	387.7777778	104.4444444	177.5555556	100.1111111	HeLaSS16txSS43mNG2_JF549646_DAPI_Well3_Z005	175.5555556	1.011392405	100.7777778	0.993384785	104.2777778	1.001598295
658	6	432	399	2	0015-0405-0414	410	104.8888889	176.2222222	102.2222222	HeLaSS16txSS43mNG2_JF549646_DAPI_Well3_Z005	175.5555556	1.003797468	100.7777778	1.014332966	104.2777778	1.005860416
659	0	366	374	2	0015-0405-0414	430	103.6666667	173.5555556	102.2222222	HeLaSS16txSS43mNG2_JF549646_DAPI_Well3_Z005	175.5555556	0.988607595	100.7777778	1.014332966	104.2777778	0.994139584
660	2	410	408	2.028566453	0004-0500-0412	369.8888889	103.5555556	183.8888889	100.2222222	HeLaSS16txSS43mNG2_JF549646_DAPI_Well2_Z005	176.2222222	1.043505675	100.5555556	0.996685083	103.8888889	0.996791444
661	1	460	463	2.028566453	0004-0500-0412	195	104.7777778	184.6666667	102	HeLaSS16txSS43mNG2_JF549646_DAPI_Well2_Z005	176.2222222	1.047919294	100.5555556	1.014364641	103.8888889	1.00855615
662	11	432	339	2.028566453	0004-0500-0412	366.6666667	103.2222222	174.1111111	98	HeLaSS16txSS43mNG2_JF549646_DAPI_Well2_Z005	176.2222222	0.988020177	100.5555556	0.974585635	103.8888889	0.993582888
663	10	612	469	2.028566453	0004-0500-0412	142.1111111	102.8888889	173.5555556	100.4444444	HeLaSS16txSS43mNG2_JF549646_DAPI_Well2_Z005	176.2222222	0.984867591	100.5555556	0.998895028	103.8888889	0.990374332
664	5	579	538	2.028566453	0004-0500-0412	148.3333333	103.4444444	180	100.5555556	HeLaSS16txSS43mNG2_JF549646_DAPI_Well2_Z005	176.2222222	1.021437579	100.5555556	1	103.8888889	0.995721925
665	5	486	402	2.028566453	0004-0500-0412	365.8888889	105.7777778	172.2222222	99.11111111	HeLaSS16txSS43mNG2_JF549646_DAPI_Well2_Z005	176.2222222	0.977301387	100.5555556	0.985635359	103.8888889	1.018181818
666	3	549	377	2.028566453	0004-0500-0412	233	103.7777778	174.1111111	100.6666667	HeLaSS16txSS43mNG2_JF549646_DAPI_Well2_Z005	176.2222222	0.988020177	100.5555556	1.001104972	103.8888889	0.998930481
667	6	398	355	2.028566453	0004-0500-0412	391.4444444	103.4444444	176.2222222	100.6666667	HeLaSS16txSS43mNG2_JF549646_DAPI_Well2_Z005	176.2222222	1	100.5555556	1.001104972	103.8888889	0.995721925
668	10	564	473	2.028566453	0004-0500-0412	142.1111111	102.3333333	171.7777778	101.1111111	HeLaSS16txSS43mNG2_JF549646_DAPI_Well2_Z005	176.2222222	0.974779319	100.5555556	1.005524862	103.8888889	0.985026738
669	7	387	504	2.028566453	0004-0500-0412	149.7777778	102	173.3333333	100.7777778	HeLaSS16txSS43mNG2_JF549646_DAPI_Well2_Z005	176.2222222	0.983606557	100.5555556	1.002209945	103.8888889	0.981818182
670	1	605	445	2.028566453	0004-0500-0412	158.7777778	103.6666667	181.3333333	100.8888889	HeLaSS16txSS43mNG2_JF549646_DAPI_Well2_Z005	176.2222222	1.029003783	100.5555556	1.003314917	103.8888889	0.997860963
671	3	399	399	2.028566453	0004-0500-0412	337.6666667	103.4444444	177	99.44444444	HeLaSS16txSS43mNG2_JF549646_DAPI_Well2_Z005	176.2222222	1.004413619	100.5555556	0.988950276	103.8888889	0.995721925
672	3	507	464	2.028566453	0004-0500-0412	172.6666667	107.2222222	185.8888889	102.6666667	HeLaSS16txSS43mNG2_JF549646_DAPI_Well2_Z005	176.2222222	1.054854981	100.5555556	1.020994475	103.8888889	1.032085561
673	6	476	316	2.028566453	0004-0500-0412	325.5555556	104.8888889	176.2222222	101.8888889	HeLaSS16txSS43mNG2_JF549646_DAPI_Well2_Z005	176.2222222	1	100.5555556	1.013259669	103.8888889	1.009625668
674	5	580	568	2.028566453	0004-0500-0412	149.5555556	102.4444444	175.7777778	100.4444444	HeLaSS16txSS43mNG2_JF549646_DAPI_Well2_Z005	176.2222222	0.997477932	100.5555556	0.998895028	103.8888889	0.986096257
675	6	347	423	2.028566453	0004-0500-0412	144.5555556	105.7777778	172.5555556	100.7777778	HeLaSS16txSS43mNG2_JF549646_DAPI_Well2_Z005	176.2222222	0.979192938	100.5555556	1.002209945	103.8888889	1.018181818
676	11	534	438	2.028566453	0004-0500-0412	188.6666667	105.3333333	177.8888889	100.1111111	HeLaSS16txSS43mNG2_JF549646_DAPI_Well2_Z005	176.2222222	1.009457755	100.5555556	0.99558011	103.8888889	1.013903743
677	7	596	390	2.028566453	0004-0500-0412	147.1111111	104.5555556	178.2222222	100	HeLaSS16txSS43mNG2_JF549646_DAPI_Well2_Z005	176.2222222	1.011349306	100.5555556	0.994475138	103.8888889	1.006417112
678	6	490	503	2.028566453	0004-0500-0412	155	104	172.2222222	99.77777778	HeLaSS16txSS43mNG2_JF549646_DAPI_Well2_Z005	176.2222222	0.977301387	100.5555556	0.992265193	103.8888889	1.001069519
679	6	479	442	2.028566453	0004-0500-0412	205.1111111	103.8888889	179.1111111	99	HeLaSS16txSS43mNG2_JF549646_DAPI_Well2_Z005	176.2222222	1.016393443	100.5555556	0.984530387	103.8888889	1
680	2	471	427	2.028566453	0004-0500-0412	284.8888889	108.2222222	178.3333333	101	HeLaSS16txSS43mNG2_JF549646_DAPI_Well2_Z005	176.2222222	1.011979823	100.5555556	1.00441989	103.8888889	1.04171123
681	5	500	468	2.028566453	0004-0500-0412	164.3333333	105.2222222	178.7777778	100.2222222	HeLaSS16txSS43mNG2_JF549646_DAPI_Well2_Z005	176.2222222	1.014501892	100.5555556	0.996685083	103.8888889	1.012834225
682	3	585	474	2.028566453	0004-0500-0412	160.4444444	106.7777778	175.2222222	101.5555556	HeLaSS16txSS43mNG2_JF549646_DAPI_Well2_Z005	176.2222222	0.994325347	100.5555556	1.009944751	103.8888889	1.027807487
683	6	546	442	2.028566453	0004-0500-0412	163.6666667	107.2222222	174.8888889	102.8888889	HeLaSS16txSS43mNG2_JF549646_DAPI_Well2_Z005	176.2222222	0.992433796	100.5555556	1.02320442	103.8888889	1.032085561
684	6	337	415	2.028566453	0004-0500-0412	142	102.8888889	174.5555556	100.4444444	HeLaSS16txSS43mNG2_JF549646_DAPI_Well2_Z005	176.2222222	0.990542245	100.5555556	0.998895028	103.8888889	0.990374332
685	10	359	483	2.028566453	0004-0500-0412	137	102.7777778	180.5555556	99.44444444	HeLaSS16txSS43mNG2_JF549646_DAPI_Well2_Z005	176.2222222	1.024590164	100.5555556	0.988950276	103.8888889	0.989304813
686	6	409	453	2.028566453	0004-0500-0412	203.5555556	104.1111111	182.6666667	101.2222222	HeLaSS16txSS43mNG2_JF549646_DAPI_Well2_Z005	176.2222222	1.036569987	100.5555556	1.006629834	103.8888889	1.002139037
687	6	454	301	2.028566453	0004-0500-0412	221	111.1111111	175.3333333	99.77777778	HeLaSS16txSS43mNG2_JF549646_DAPI_Well2_Z005	176.2222222	0.994955864	100.5555556	0.992265193	103.8888889	1.069518717
688	10	609	392	2.028566453	0004-0500-0412	146.6666667	103.1111111	177	101.6666667	HeLaSS16txSS43mNG2_JF549646_DAPI_Well2_Z005	176.2222222	1.004413619	100.5555556	1.011049724	103.8888889	0.992513369
689	3	513	127	2	0004-0571-0216	305.8888889	104.3333333	168.2222222	100	HeLaSS16txSS43mNG2_JF549646_DAPI_Well2_Z005	170.2222222	0.988250653	101.3333333	0.986842105	103.5555556	1.00751073
690	6	503	118	2	0004-0571-0216	245.7777778	102.5555556	169.3333333	102	HeLaSS16txSS43mNG2_JF549646_DAPI_Well2_Z005	170.2222222	0.994778068	101.3333333	1.006578947	103.5555556	0.990343348
691	3	700	266	2	0004-0571-0216	160.5555556	103.5555556	165.8888889	101.1111111	HeLaSS16txSS43mNG2_JF549646_DAPI_Well2_Z005	170.2222222	0.974543081	101.3333333	0.997807018	103.5555556	1
692	3	625	171	2	0004-0571-0216	312.1111111	103	167.6666667	101.6666667	HeLaSS16txSS43mNG2_JF549646_DAPI_Well2_Z005	170.2222222	0.984986945	101.3333333	1.003289474	103.5555556	0.994635193
693	7	471	204	2	0004-0571-0216	178.3333333	103.3333333	170.2222222	101.3333333	HeLaSS16txSS43mNG2_JF549646_DAPI_Well2_Z005	170.2222222	1	101.3333333	1	103.5555556	0.997854077
694	3	722	290	2	0004-0571-0216	163.1111111	103.3333333	165.6666667	100.2222222	HeLaSS16txSS43mNG2_JF549646_DAPI_Well2_Z005	170.2222222	0.973237598	101.3333333	0.989035088	103.5555556	0.997854077
695	10	550	276	2	0004-0571-0216	181.4444444	103.7777778	176.2222222	101.3333333	HeLaSS16txSS43mNG2_JF549646_DAPI_Well2_Z005	170.2222222	1.035248042	101.3333333	1	103.5555556	1.002145923
696	3	469	238	2	0004-0571-0216	177.2222222	104.6666667	173.6666667	101.6666667	HeLaSS16txSS43mNG2_JF549646_DAPI_Well2_Z005	170.2222222	1.020234987	101.3333333	1.003289474	103.5555556	1.010729614
697	5	492	269	2	0004-0571-0216	172	105.4444444	178.5555556	105	HeLaSS16txSS43mNG2_JF549646_DAPI_Well2_Z005	170.2222222	1.048955614	101.3333333	1.036184211	103.5555556	1.018240343
698	6	613	155	2	0004-0571-0216	411.1111111	105.5555556	170.4444444	100.1111111	HeLaSS16txSS43mNG2_JF549646_DAPI_Well2_Z005	170.2222222	1.001305483	101.3333333	0.987938596	103.5555556	1.019313305
699	6	602	342	2	0004-0571-0216	153.3333333	103.6666667	175.6666667	101	HeLaSS16txSS43mNG2_JF549646_DAPI_Well2_Z005	170.2222222	1.031984334	101.3333333	0.996710526	103.5555556	1.001072961
700	7	440	262	2	0004-0571-0216	168.6666667	103.8888889	171.2222222	102.1111111	HeLaSS16txSS43mNG2_JF549646_DAPI_Well2_Z005	170.2222222	1.005874674	101.3333333	1.007675439	103.5555556	1.003218884
701	3	502	109	2	0004-0571-0216	213.3333333	103.5555556	174.2222222	101.7777778	HeLaSS16txSS43mNG2_JF549646_DAPI_Well2_Z005	170.2222222	1.023498695	101.3333333	1.004385965	103.5555556	1
702	1	559	106	2	0004-0571-0216	268.6666667	102.1111111	165.8888889	99.88888889	HeLaSS16txSS43mNG2_JF549646_DAPI_Well2_Z005	170.2222222	0.974543081	101.3333333	0.985745614	103.5555556	0.986051502
703	3	579	270	2	0004-0571-0216	239.8888889	104	172.4444444	100.1111111	HeLaSS16txSS43mNG2_JF549646_DAPI_Well2_Z005	170.2222222	1.01305483	101.3333333	0.987938596	103.5555556	1.004291845
704	12	493	139	2	0004-0571-0216	290	104.8888889	169.8888889	103.3333333	HeLaSS16txSS43mNG2_JF549646_DAPI_Well2_Z005	170.2222222	0.998041775	101.3333333	1.019736842	103.5555556	1.012875536
705	3	461	123	2	0004-0571-0216	187.8888889	103.1111111	177.3333333	101.1111111	HeLaSS16txSS43mNG2_JF549646_DAPI_Well2_Z005	170.2222222	1.041775457	101.3333333	0.997807018	103.5555556	0.995708155
706	3	523	112	2	0004-0571-0216	254.6666667	102.7777778	168.4444444	101.6666667	HeLaSS16txSS43mNG2_JF549646_DAPI_Well2_Z005	170.2222222	0.989556136	101.3333333	1.003289474	103.5555556	0.99248927
707	12	684	240	2	0004-0571-0216	157.6666667	101.3333333	165.5555556	100.1111111	HeLaSS16txSS43mNG2_JF549646_DAPI_Well2_Z005	170.2222222	0.972584856	101.3333333	0.987938596	103.5555556	0.978540773
708	5	453	157	2	0011-0522-0236	137.8888889	104.1111111	170.2222222	100.5555556	HeLaSS16txSS43mNG2_JF549646_DAPI_Well2_Z004	172.2222222	0.988387097	100.4444444	1.001106195	103.6666667	1.004287245
709	3	505	379	2	0011-0522-0236	176.5555556	103.7777778	176.7777778	99.33333333	HeLaSS16txSS43mNG2_JF549646_DAPI_Well2_Z004	172.2222222	1.026451613	100.4444444	0.988938053	103.6666667	1.001071811
710	5	477	361	2	0011-0522-0236	212	105.8888889	172.2222222	99.77777778	HeLaSS16txSS43mNG2_JF549646_DAPI_Well2_Z004	172.2222222	1	100.4444444	0.993362832	103.6666667	1.021436227
711	10	676	302	2	0011-0522-0236	129.5555556	101.6666667	168	101.4444444	HeLaSS16txSS43mNG2_JF549646_DAPI_Well2_Z004	172.2222222	0.975483871	100.4444444	1.009955752	103.6666667	0.980707395
712	9	620	347	2	0011-0522-0236	139.7777778	102.6666667	171.1111111	100.7777778	HeLaSS16txSS43mNG2_JF549646_DAPI_Well2_Z004	172.2222222	0.993548387	100.4444444	1.003318584	103.6666667	0.990353698
713	10	526	371	2	0011-0522-0236	179	103.6666667	176.7777778	99.77777778	HeLaSS16txSS43mNG2_JF549646_DAPI_Well2_Z004	172.2222222	1.026451613	100.4444444	0.993362832	103.6666667	1
714	6	581	260	2	0011-0522-0236	158.7777778	102.2222222	170.8888889	100.5555556	HeLaSS16txSS43mNG2_JF549646_DAPI_Well2_Z004	172.2222222	0.992258065	100.4444444	1.001106195	103.6666667	0.986066452
715	12	438	257	2	0011-0522-0236	230	103.5555556	177.2222222	101.3333333	HeLaSS16txSS43mNG2_JF549646_DAPI_Well2_Z004	172.2222222	1.029032258	100.4444444	1.008849558	103.6666667	0.998928189
716	3	599	364	2	0011-0522-0236	154.7777778	103.5555556	178.2222222	100	HeLaSS16txSS43mNG2_JF549646_DAPI_Well2_Z004	172.2222222	1.03483871	100.4444444	0.995575221	103.6666667	0.998928189
717	3	426	107	2	0011-0522-0236	144	101.8888889	174.4444444	100.5555556	HeLaSS16txSS43mNG2_JF549646_DAPI_Well2_Z004	172.2222222	1.012903226	100.4444444	1.001106195	103.6666667	0.982851018
718	3	659	267	2	0011-0522-0236	140.6666667	101.7777778	165.2222222	100.2222222	HeLaSS16txSS43mNG2_JF549646_DAPI_Well2_Z004	172.2222222	0.959354839	100.4444444	0.997787611	103.6666667	0.981779207
719	7	440	123	2	0011-0522-0236	134.2222222	105.1111111	168.2222222	98.55555556	HeLaSS16txSS43mNG2_JF549646_DAPI_Well2_Z004	172.2222222	0.976774194	100.4444444	0.98119469	103.6666667	1.013933548
720	7	543	264	2	0011-0522-0236	266.2222222	103.1111111	172.8888889	100.5555556	HeLaSS16txSS43mNG2_JF549646_DAPI_Well2_Z004	172.2222222	1.003870968	100.4444444	1.001106195	103.6666667	0.994640943
721	3	518	304	2	0011-0522-0236	296.2222222	103.8888889	177.8888889	100.7777778	HeLaSS16txSS43mNG2_JF549646_DAPI_Well2_Z004	172.2222222	1.032903226	100.4444444	1.003318584	103.6666667	1.002143623
722	10	622	300	2	0011-0522-0236	136.8888889	103.7777778	168.5555556	101.6666667	HeLaSS16txSS43mNG2_JF549646_DAPI_Well2_Z004	172.2222222	0.978709677	100.4444444	1.012168142	103.6666667	1.001071811
723	6	384	112	2	0011-0522-0236	139.3333333	104.4444444	174.8888889	100.4444444	HeLaSS16txSS43mNG2_JF549646_DAPI_Well2_Z004	172.2222222	1.015483871	100.4444444	1	103.6666667	1.00750268
724	13	566	187	2	0011-0522-0236	139.1111111	102.3333333	173.4444444	98.66666667	HeLaSS16txSS43mNG2_JF549646_DAPI_Well2_Z004	172.2222222	1.007096774	100.4444444	0.982300885	103.6666667	0.987138264
725	5	644	294	2	0011-0522-0236	141.8888889	103.7777778	171.7777778	100	HeLaSS16txSS43mNG2_JF549646_DAPI_Well2_Z004	172.2222222	0.997419355	100.4444444	0.995575221	103.6666667	1.001071811
726	9	530	243	2	0011-0522-0236	235.6666667	104.5555556	167.2222222	99.55555556	HeLaSS16txSS43mNG2_JF549646_DAPI_Well2_Z004	172.2222222	0.970967742	100.4444444	0.991150442	103.6666667	1.008574491
727	13	521	261	2	0011-0522-0236	285	104.4444444	171.1111111	100.5555556	HeLaSS16txSS43mNG2_JF549646_DAPI_Well2_Z004	172.2222222	0.993548387	100.4444444	1.001106195	103.6666667	1.00750268
728	5	514	420	2	0011-0522-0236	149.4444444	103	176.1111111	99.66666667	HeLaSS16txSS43mNG2_JF549646_DAPI_Well2_Z004	172.2222222	1.022580645	100.4444444	0.992256637	103.6666667	0.993569132
729	14	469	419	2.138071187	0003-0349-0493	241.3333333	104.8888889	171.6666667	101.2222222	HeLaSS16txSS43mNG2_JF549646_DAPI_Well2_Z004	177.9444444	0.964720574	100.5	1.007186291	104.2222222	1.006396588
730	7	462	376	2.138071187	0003-0349-0493	281.5555556	103.3333333	177.8888889	100.2222222	HeLaSS16txSS43mNG2_JF549646_DAPI_Well2_Z004	177.9444444	0.999687793	100.5	0.997236042	104.2222222	0.991471215
731	4	371	361	2.138071187	0003-0349-0493	176.1111111	103.5555556	178	101.2222222	HeLaSS16txSS43mNG2_JF549646_DAPI_Well2_Z004	177.9444444	1.000312207	100.5	1.007186291	104.2222222	0.993603412
732	0	335	533	2.138071187	0003-0349-0493	182	107.4444444	182.4444444	100.5555556	HeLaSS16txSS43mNG2_JF549646_DAPI_Well2_Z004	177.9444444	1.025288792	100.5	1.000552792	104.2222222	1.030916844
733	7	238	577	2.138071187	0003-0349-0493	128.2222222	102.7777778	174.3333333	100.3333333	HeLaSS16txSS43mNG2_JF549646_DAPI_Well2_Z004	177.9444444	0.979706525	100.5	0.998341625	104.2222222	0.986140725
734	4	427	422	2.138071187	0003-0349-0493	303.6666667	106.1111111	181.6666667	100.4444444	HeLaSS16txSS43mNG2_JF549646_DAPI_Well2_Z004	177.9444444	1.020917889	100.5	0.999447208	104.2222222	1.018123667
735	2	412	337	2	HeLaSS16txSS43mNG2_JF549646_DAPI_Well3_Z004	419.3333333	103.4444444	170.6666667	100.6666667	HeLaSS16txSS43mNG2_JF549646_DAPI_Well3_Z004	174.7777778	0.976478067	100.2222222	1.00443459	105.3333333	0.982067511
736	2	477	431	2	HeLaSS16txSS43mNG2_JF549646_DAPI_Well3_Z004	421.4444444	105.1111111	178.2222222	99.66666667	HeLaSS16txSS43mNG2_JF549646_DAPI_Well3_Z004	174.7777778	1.019707565	100.2222222	0.994456763	105.3333333	0.997890295
737	8	442	416	2	HeLaSS16txSS43mNG2_JF549646_DAPI_Well3_Z004	446.2222222	104.6666667	179.3333333	100.4444444	HeLaSS16txSS43mNG2_JF549646_DAPI_Well3_Z004	174.7777778	1.026064844	100.2222222	1.002217295	105.3333333	0.993670886
738	7	629	386	2	HeLaSS16txSS43mNG2_JF549646_DAPI_Well3_Z004	117.7777778	105.8888889	178.3333333	99.33333333	HeLaSS16txSS43mNG2_JF549646_DAPI_Well3_Z004	174.7777778	1.020343293	100.2222222	0.99113082	105.3333333	1.005274262
739	3	597	488	2	HeLaSS16txSS43mNG2_JF549646_DAPI_Well3_Z004	121.7777778	104	179	99.66666667	HeLaSS16txSS43mNG2_JF549646_DAPI_Well3_Z004	174.7777778	1.024157661	100.2222222	0.994456763	105.3333333	0.987341772
740	3	504	346	2	HeLaSS16txSS43mNG2_JF549646_DAPI_Well3_Z004	466.8888889	105.6666667	178	98.55555556	HeLaSS16txSS43mNG2_JF549646_DAPI_Well3_Z004	174.7777778	1.018436109	100.2222222	0.983370288	105.3333333	1.003164557
741	3	564	298	2	HeLaSS16txSS43mNG2_JF549646_DAPI_Well3_Z004	148	106.2222222	175.3333333	99.33333333	HeLaSS16txSS43mNG2_JF549646_DAPI_Well3_Z004	174.7777778	1.00317864	100.2222222	0.99113082	105.3333333	1.008438819
742	5	393	270	2	HeLaSS16txSS43mNG2_JF549646_DAPI_Well3_Z004	298.8888889	106.5555556	172.8888889	100.3333333	HeLaSS16txSS43mNG2_JF549646_DAPI_Well3_Z004	174.7777778	0.989192626	100.2222222	1.001108647	105.3333333	1.011603376
743	7	580	610	2	HeLaSS16txSS43mNG2_JF549646_DAPI_Well3_Z004	116.6666667	102.7777778	169.3333333	99.55555556	HeLaSS16txSS43mNG2_JF549646_DAPI_Well3_Z004	174.7777778	0.968849332	100.2222222	0.993348115	105.3333333	0.975738397
744	6	374	348	2	HeLaSS16txSS43mNG2_JF549646_DAPI_Well3_Z004	193.1111111	115.4444444	176.6666667	100.2222222	HeLaSS16txSS43mNG2_JF549646_DAPI_Well3_Z004	174.7777778	1.010807374	100.2222222	1	105.3333333	1.095991561
745	12	622	388	2	HeLaSS16txSS43mNG2_JF549646_DAPI_Well3_Z004	117.8888889	105	171.6666667	100.4444444	HeLaSS16txSS43mNG2_JF549646_DAPI_Well3_Z004	174.7777778	0.982199619	100.2222222	1.002217295	105.3333333	0.996835443
746	3	395	255	2	HeLaSS16txSS43mNG2_JF549646_DAPI_Well3_Z004	192.3333333	115.4444444	175.5555556	101	HeLaSS16txSS43mNG2_JF549646_DAPI_Well3_Z004	174.7777778	1.004450095	100.2222222	1.007760532	105.3333333	1.095991561
747	3	524	424	2	HeLaSS16txSS43mNG2_JF549646_DAPI_Well3_Z004	328.8888889	107.1111111	174.2222222	99.22222222	HeLaSS16txSS43mNG2_JF549646_DAPI_Well3_Z004	174.7777778	0.99682136	100.2222222	0.990022173	105.3333333	1.016877637
748	5	493	551	2	HeLaSS16txSS43mNG2_JF549646_DAPI_Well3_Z004	121.2222222	103.3333333	179.4444444	100.1111111	HeLaSS16txSS43mNG2_JF549646_DAPI_Well3_Z004	174.7777778	1.026700572	100.2222222	0.998891353	105.3333333	0.981012658
749	12	598	569	2	HeLaSS16txSS43mNG2_JF549646_DAPI_Well3_Z004	115.2222222	105.1111111	174.5555556	98.55555556	HeLaSS16txSS43mNG2_JF549646_DAPI_Well3_Z004	174.7777778	0.998728544	100.2222222	0.983370288	105.3333333	0.997890295
750	6	297	210	2	HeLaSS16txSS43mNG2_JF549646_DAPI_Well3_Z004	115.3333333	103	169.3333333	99.88888889	HeLaSS16txSS43mNG2_JF549646_DAPI_Well3_Z004	174.7777778	0.968849332	100.2222222	0.996674058	105.3333333	0.977848101
751	8	549	308	2	HeLaSS16txSS43mNG2_JF549646_DAPI_Well3_Z004	154.2222222	108.4444444	174.7777778	99.88888889	HeLaSS16txSS43mNG2_JF549646_DAPI_Well3_Z004	174.7777778	1	100.2222222	0.996674058	105.3333333	1.029535865
752	6	613	464	2	HeLaSS16txSS43mNG2_JF549646_DAPI_Well3_Z004	118.2222222	102.7777778	170.7777778	102.4444444	HeLaSS16txSS43mNG2_JF549646_DAPI_Well3_Z004	174.7777778	0.977113795	100.2222222	1.022172949	105.3333333	0.975738397
753	5	508	512	2	HeLaSS16txSS43mNG2_JF549646_DAPI_Well3_Z004	129.1111111	106.2222222	176.3333333	99.11111111	HeLaSS16txSS43mNG2_JF549646_DAPI_Well3_Z004	174.7777778	1.008900191	100.2222222	0.988913525	105.3333333	1.008438819
754	4	497	405	2	HeLaSS16txSS43mNG2_JF549646_DAPI_Well3_Z004	368.3333333	107	177.7777778	101.1111111	HeLaSS16txSS43mNG2_JF549646_DAPI_Well3_Z004	174.7777778	1.017164654	100.2222222	1.00886918	105.3333333	1.015822785
755	2	489	253	2	HeLaSS16txSS43mNG2_JF549646_DAPI_Well3_Z004	186.6666667	116.2222222	179.3333333	99.88888889	HeLaSS16txSS43mNG2_JF549646_DAPI_Well3_Z004	174.7777778	1.026064844	100.2222222	0.996674058	105.3333333	1.103375527
756	3	518	230	2	HeLaSS16txSS43mNG2_JF549646_DAPI_Well3_Z004	133.2222222	103.5555556	173.5555556	99	HeLaSS16txSS43mNG2_JF549646_DAPI_Well3_Z004	174.7777778	0.993006993	100.2222222	0.987804878	105.3333333	0.983122363
757	3	603	469	2	HeLaSS16txSS43mNG2_JF549646_DAPI_Well3_Z004	128.1111111	103.7777778	172.1111111	100.6666667	HeLaSS16txSS43mNG2_JF549646_DAPI_Well3_Z004	174.7777778	0.98474253	100.2222222	1.00443459	105.3333333	0.985232068
758	4	561	353	2	HeLaSS16txSS43mNG2_JF549646_DAPI_Well3_Z004	173.1111111	107.2222222	177	100.3333333	HeLaSS16txSS43mNG2_JF549646_DAPI_Well3_Z004	174.7777778	1.012714558	100.2222222	1.001108647	105.3333333	1.017932489
759	6	277	215	2	HeLaSS16txSS43mNG2_JF549646_DAPI_Well3_Z004	120.1111111	103.4444444	165.2222222	99.44444444	HeLaSS16txSS43mNG2_JF549646_DAPI_Well3_Z004	174.7777778	0.9453274	100.2222222	0.992239468	105.3333333	0.982067511
760	7	319	266	2	HeLaSS16txSS43mNG2_JF549646_DAPI_Well3_Z004	125.5555556	100.6666667	175.8888889	100.3333333	HeLaSS16txSS43mNG2_JF549646_DAPI_Well3_Z004	174.7777778	1.006357279	100.2222222	1.001108647	105.3333333	0.955696203
761	4	411	249	2	HeLaSS16txSS43mNG2_JF549646_DAPI_Well3_Z004	194.3333333	108.7777778	169.3333333	100.8888889	HeLaSS16txSS43mNG2_JF549646_DAPI_Well3_Z004	174.7777778	0.968849332	100.2222222	1.006651885	105.3333333	1.032700422
762	6	470	206	2	HeLaSS16txSS43mNG2_JF549646_DAPI_Well3_Z004	130.8888889	103.1111111	170.6666667	100.4444444	HeLaSS16txSS43mNG2_JF549646_DAPI_Well3_Z004	174.7777778	0.976478067	100.2222222	1.002217295	105.3333333	0.978902954
763	7	625	489	2	HeLaSS16txSS43mNG2_JF549646_DAPI_Well3_Z004	116.8888889	104	170.7777778	101.6666667	HeLaSS16txSS43mNG2_JF549646_DAPI_Well3_Z004	174.7777778	0.977113795	100.2222222	1.014412417	105.3333333	0.987341772
764	6	451	487	2	HeLaSS16txSS43mNG2_JF549646_DAPI_Well3_Z004	139.1111111	103.8888889	181.3333333	99.88888889	HeLaSS16txSS43mNG2_JF549646_DAPI_Well3_Z004	174.7777778	1.037507947	100.2222222	0.996674058	105.3333333	0.98628692
765	2	648	443	2	HeLaSS16txSS43mNG2_JF549646_DAPI_Well3_Z004	121	106	169.8888889	99.66666667	HeLaSS16txSS43mNG2_JF549646_DAPI_Well3_Z004	174.7777778	0.972027972	100.2222222	0.994456763	105.3333333	1.006329114
766	7	362	224	2	HeLaSS16txSS43mNG2_JF549646_DAPI_Well3_Z004	128.3333333	106	169.4444444	100.8888889	HeLaSS16txSS43mNG2_JF549646_DAPI_Well3_Z004	174.7777778	0.96948506	100.2222222	1.006651885	105.3333333	1.006329114
767	1	553	270	2	HeLaSS16txSS43mNG2_JF549646_DAPI_Well3_Z004	148.6666667	106.7777778	178	100.7777778	HeLaSS16txSS43mNG2_JF549646_DAPI_Well3_Z004	174.7777778	1.018436109	100.2222222	1.005543237	105.3333333	1.01371308
768	2	400	215	2	HeLaSS16txSS43mNG2_JF549646_DAPI_Well3_Z004	142.1111111	108.4444444	169.8888889	100.6666667	HeLaSS16txSS43mNG2_JF549646_DAPI_Well3_Z004	174.7777778	0.972027972	100.2222222	1.00443459	105.3333333	1.029535865
769	2	524	281	2	HeLaSS16txSS43mNG2_JF549646_DAPI_Well3_Z004	180.7777778	106.6666667	173.1111111	100.2222222	HeLaSS16txSS43mNG2_JF549646_DAPI_Well3_Z004	174.7777778	0.990464081	100.2222222	1	105.3333333	1.012658228
770	2	498	301	2	HeLaSS16txSS43mNG2_JF549646_DAPI_Well3_Z004	331.6666667	105.8888889	172.2222222	101.4444444	HeLaSS16txSS43mNG2_JF549646_DAPI_Well3_Z004	174.7777778	0.985378258	100.2222222	1.012195122	105.3333333	1.005274262
771	2	546	332	2	HeLaSS16txSS43mNG2_JF549646_DAPI_Well3_Z004	206.6666667	103.5555556	181.8888889	101.3333333	HeLaSS16txSS43mNG2_JF549646_DAPI_Well3_Z004	174.7777778	1.040686586	100.2222222	1.011086475	105.3333333	0.983122363
772	6	549	338	2	HeLaSS16txSS43mNG2_JF549646_DAPI_Well3_Z004	182.7777778	106.7777778	178.5555556	100.1111111	HeLaSS16txSS43mNG2_JF549646_DAPI_Well3_Z004	174.7777778	1.021614749	100.2222222	0.998891353	105.3333333	1.01371308
773	6	616	414	2	HeLaSS16txSS43mNG2_JF549646_DAPI_Well3_Z004	121.4444444	107.1111111	164.4444444	100.4444444	HeLaSS16txSS43mNG2_JF549646_DAPI_Well3_Z004	174.7777778	0.940877305	100.2222222	1.002217295	105.3333333	1.016877637
774	2	589	315	2	HeLaSS16txSS43mNG2_JF549646_DAPI_Well3_Z004	135	109.1111111	179	100	HeLaSS16txSS43mNG2_JF549646_DAPI_Well3_Z004	174.7777778	1.024157661	100.2222222	0.997782705	105.3333333	1.035864979
775	2	557	575	2	HeLaSS16txSS43mNG2_JF549646_DAPI_Well3_Z004	117.4444444	106.2222222	182.2222222	100.6666667	HeLaSS16txSS43mNG2_JF549646_DAPI_Well3_Z004	174.7777778	1.04259377	100.2222222	1.00443459	105.3333333	1.008438819
776	1	562	199	2	HeLaSS16txSS43mNG2_JF549646_DAPI_Well3_Z004	120.6666667	106.1111111	175.6666667	101.1111111	HeLaSS16txSS43mNG2_JF549646_DAPI_Well3_Z004	174.7777778	1.005085823	100.2222222	1.00886918	105.3333333	1.007383966
777	7	373	306	2	HeLaSS16txSS43mNG2_JF549646_DAPI_Well3_Z004	252.8888889	107.6666667	171.4444444	100	HeLaSS16txSS43mNG2_JF549646_DAPI_Well3_Z004	174.7777778	0.980928163	100.2222222	0.997782705	105.3333333	1.022151899
778	2	418	174	2	HeLaSS16txSS43mNG2_JF549646_DAPI_Well3_Z004	125.3333333	107.4444444	170.8888889	100.5555556	HeLaSS16txSS43mNG2_JF549646_DAPI_Well3_Z004	174.7777778	0.977749523	100.2222222	1.003325942	105.3333333	1.020042194
779	5	633	409	2	HeLaSS16txSS43mNG2_JF549646_DAPI_Well3_Z004	121.1111111	102.4444444	171.5555556	101.4444444	HeLaSS16txSS43mNG2_JF549646_DAPI_Well3_Z004	174.7777778	0.981563891	100.2222222	1.012195122	105.3333333	0.97257384
780	2	617	456	2	HeLaSS16txSS43mNG2_JF549646_DAPI_Well3_Z004	126.5555556	107.4444444	175.8888889	100.5555556	HeLaSS16txSS43mNG2_JF549646_DAPI_Well3_Z004	174.7777778	1.006357279	100.2222222	1.003325942	105.3333333	1.020042194
781	4	422	464	2	HeLaSS16txSS43mNG2_JF549646_DAPI_Well3_Z004	162	102.1111111	185.4444444	100.2222222	HeLaSS16txSS43mNG2_JF549646_DAPI_Well3_Z004	174.7777778	1.061029879	100.2222222	1	105.3333333	0.969409283
782	3	649	426	2	HeLaSS16txSS43mNG2_JF549646_DAPI_Well3_Z004	116	104.1111111	177.8888889	100.3333333	HeLaSS16txSS43mNG2_JF549646_DAPI_Well3_Z004	174.7777778	1.017800381	100.2222222	1.001108647	105.3333333	0.988396624
783	3	533	483	2	HeLaSS16txSS43mNG2_JF549646_DAPI_Well3_Z004	140.2222222	105.5555556	181.8888889	101.3333333	HeLaSS16txSS43mNG2_JF549646_DAPI_Well3_Z004	174.7777778	1.040686586	100.2222222	1.011086475	105.3333333	1.002109705
784	8	408	462	2	HeLaSS16txSS43mNG2_JF549646_DAPI_Well3_Z004	139.5555556	101.7777778	177.6666667	99.77777778	HeLaSS16txSS43mNG2_JF549646_DAPI_Well3_Z004	174.7777778	1.016528926	100.2222222	0.99556541	105.3333333	0.966244726
785	2	363	148	2	HeLaSS16txSS43mNG2_JF549646_DAPI_Well3_Z004	119	105	162.7777778	98.44444444	HeLaSS16txSS43mNG2_JF549646_DAPI_Well3_Z004	174.7777778	0.931341386	100.2222222	0.982261641	105.3333333	0.996835443
786	3	337	299	2	HeLaSS16txSS43mNG2_JF549646_DAPI_Well3_Z004	142.5555556	108	171.6666667	100.3333333	HeLaSS16txSS43mNG2_JF549646_DAPI_Well3_Z004	174.7777778	0.982199619	100.2222222	1.001108647	105.3333333	1.025316456
787	5	527	291	2	HeLaSS16txSS43mNG2_JF549646_DAPI_Well3_Z004	174.8888889	107	168.3333333	100.3333333	HeLaSS16txSS43mNG2_JF549646_DAPI_Well3_Z004	174.7777778	0.963127781	100.2222222	1.001108647	105.3333333	1.015822785
788	5	511	387	2	HeLaSS16txSS43mNG2_JF549646_DAPI_Well3_Z004	474.4444444	106	178	98.55555556	HeLaSS16txSS43mNG2_JF549646_DAPI_Well3_Z004	174.7777778	1.018436109	100.2222222	0.983370288	105.3333333	1.006329114
789	6	375	316	2	HeLaSS16txSS43mNG2_JF549646_DAPI_Well3_Z004	296.4444444	107.2222222	176.1111111	100.3333333	HeLaSS16txSS43mNG2_JF549646_DAPI_Well3_Z004	174.7777778	1.007628735	100.2222222	1.001108647	105.3333333	1.017932489
790	11	451	397	2	HeLaSS16txSS43mNG2_JF549646_DAPI_Well3_Z004	437.8888889	102.5555556	179.7777778	102.5555556	HeLaSS16txSS43mNG2_JF549646_DAPI_Well3_Z004	174.7777778	1.028607756	100.2222222	1.023281596	105.3333333	0.973628692
791	6	257	250	2	HeLaSS16txSS43mNG2_JF549646_DAPI_Well3_Z004	123.5555556	103.6666667	164.7777778	99.66666667	HeLaSS16txSS43mNG2_JF549646_DAPI_Well3_Z004	174.7777778	0.942784488	100.2222222	0.994456763	105.3333333	0.984177215
792	7	337	176	2	HeLaSS16txSS43mNG2_JF549646_DAPI_Well3_Z004	114.8888889	106.4444444	160	99.22222222	HeLaSS16txSS43mNG2_JF549646_DAPI_Well3_Z004	174.7777778	0.915448188	100.2222222	0.990022173	105.3333333	1.010548523
793	8	547	210	2	HeLaSS16txSS43mNG2_JF549646_DAPI_Well3_Z004	120	102.8888889	167	101.4444444	HeLaSS16txSS43mNG2_JF549646_DAPI_Well3_Z004	174.7777778	0.955499046	100.2222222	1.012195122	105.3333333	0.976793249
794	2	532	593	2	HeLaSS16txSS43mNG2_JF549646_DAPI_Well3_Z004	120.6666667	106.2222222	177.7777778	99.88888889	HeLaSS16txSS43mNG2_JF549646_DAPI_Well3_Z004	174.7777778	1.017164654	100.2222222	0.996674058	105.3333333	1.008438819
795	6	357	217	2	HeLaSS16txSS43mNG2_JF549646_DAPI_Well3_Z004	128.8888889	104.2222222	165	99.44444444	HeLaSS16txSS43mNG2_JF549646_DAPI_Well3_Z004	174.7777778	0.944055944	100.2222222	0.992239468	105.3333333	0.989451477
796	2	351	287	2	HeLaSS16txSS43mNG2_JF549646_DAPI_Well3_Z004	164.1111111	114.7777778	174.8888889	101.7777778	HeLaSS16txSS43mNG2_JF549646_DAPI_Well3_Z004	174.7777778	1.000635728	100.2222222	1.015521064	105.3333333	1.089662447
797	2	463	337	2	HeLaSS16txSS43mNG2_JF549646_DAPI_Well3_Z004	498.5555556	103.5555556	174.1111111	100	HeLaSS16txSS43mNG2_JF549646_DAPI_Well3_Z004	174.7777778	0.996185633	100.2222222	0.997782705	105.3333333	0.983122363
798	7	587	230	2	HeLaSS16txSS43mNG2_JF549646_DAPI_Well3_Z004	114.3333333	101.5555556	170.8888889	101.7777778	HeLaSS16txSS43mNG2_JF549646_DAPI_Well3_Z004	174.7777778	0.977749523	100.2222222	1.015521064	105.3333333	0.964135021
799	1	606	248	2	HeLaSS16txSS43mNG2_JF549646_DAPI_Well3_Z004	118.2222222	104.7777778	186.3333333	99	HeLaSS16txSS43mNG2_JF549646_DAPI_Well3_Z004	174.7777778	1.066115702	100.2222222	0.987804878	105.3333333	0.994725738
800	3	480	567	2	HeLaSS16txSS43mNG2_JF549646_DAPI_Well3_Z004	122.7777778	105.3333333	178.2222222	98.33333333	HeLaSS16txSS43mNG2_JF549646_DAPI_Well3_Z004	174.7777778	1.019707565	100.2222222	0.981152993	105.3333333	1
801	4	455	414	2	HeLaSS16txSS43mNG2_JF549646_DAPI_Well3_Z004	440.8888889	104.5555556	171.6666667	101.3333333	HeLaSS16txSS43mNG2_JF549646_DAPI_Well3_Z004	174.7777778	0.982199619	100.2222222	1.011086475	105.3333333	0.992616034
802	3	630	284	2	HeLaSS16txSS43mNG2_JF549646_DAPI_Well3_Z004	120.2222222	103.1111111	166.7777778	100.4444444	HeLaSS16txSS43mNG2_JF549646_DAPI_Well3_Z004	174.7777778	0.954227591	100.2222222	1.002217295	105.3333333	0.978902954
803	1	546	203	2	HeLaSS16txSS43mNG2_JF549646_DAPI_Well3_Z004	123.6666667	102.8888889	171	100	HeLaSS16txSS43mNG2_JF549646_DAPI_Well3_Z004	174.7777778	0.978385251	100.2222222	0.997782705	105.3333333	0.976793249
804	2	392	201	2	HeLaSS16txSS43mNG2_JF549646_DAPI_Well3_Z004	130.6666667	104.6666667	172.6666667	98.44444444	HeLaSS16txSS43mNG2_JF549646_DAPI_Well3_Z004	174.7777778	0.98792117	100.2222222	0.982261641	105.3333333	0.993670886
805	5	464	199	2	HeLaSS16txSS43mNG2_JF549646_DAPI_Well3_Z004	129.3333333	105.3333333	169.5555556	100.2222222	HeLaSS16txSS43mNG2_JF549646_DAPI_Well3_Z004	174.7777778	0.970120788	100.2222222	1	105.3333333	1
806	3	528	360	2	HeLaSS16txSS43mNG2_JF549646_DAPI_Well3_Z004	407.3333333	107.1111111	180.8888889	101.1111111	HeLaSS16txSS43mNG2_JF549646_DAPI_Well3_Z004	174.7777778	1.034965035	100.2222222	1.00886918	105.3333333	1.016877637
807	3	589	294	2	HeLaSS16txSS43mNG2_JF549646_DAPI_Well3_Z004	125.5555556	105.4444444	173.2222222	99.22222222	HeLaSS16txSS43mNG2_JF549646_DAPI_Well3_Z004	174.7777778	0.991099809	100.2222222	0.990022173	105.3333333	1.001054852
808	6	271	255	2	HeLaSS16txSS43mNG2_JF549646_DAPI_Well3_Z004	121	106.5555556	167.4444444	100.1111111	HeLaSS16txSS43mNG2_JF549646_DAPI_Well3_Z004	174.7777778	0.958041958	100.2222222	0.998891353	105.3333333	1.011603376
809	3	440	354	2	HeLaSS16txSS43mNG2_JF549646_DAPI_Well3_Z004	469.1111111	108.4444444	178.6666667	100.7777778	HeLaSS16txSS43mNG2_JF549646_DAPI_Well3_Z004	174.7777778	1.022250477	100.2222222	1.005543237	105.3333333	1.029535865
810	2	591	427	2	HeLaSS16txSS43mNG2_JF549646_DAPI_Well3_Z004	140.2222222	112.5555556	183.3333333	101.6666667	HeLaSS16txSS43mNG2_JF549646_DAPI_Well3_Z004	174.7777778	1.048951049	100.2222222	1.014412417	105.3333333	1.068565401
811	2	523	406	2	HeLaSS16txSS43mNG2_JF549646_DAPI_Well3_Z004	387.4444444	107.4444444	176.6666667	99.55555556	HeLaSS16txSS43mNG2_JF549646_DAPI_Well3_Z004	174.7777778	1.010807374	100.2222222	0.993348115	105.3333333	1.020042194
812	7	581	455	2	HeLaSS16txSS43mNG2_JF549646_DAPI_Well3_Z004	126.5555556	110.1111111	179.5555556	100.2222222	HeLaSS16txSS43mNG2_JF549646_DAPI_Well3_Z004	174.7777778	1.0273363	100.2222222	1	105.3333333	1.04535865
813	8	319	297	2	HeLaSS16txSS43mNG2_JF549646_DAPI_Well3_Z004	129.7777778	103.6666667	166.6666667	98.88888889	HeLaSS16txSS43mNG2_JF549646_DAPI_Well3_Z004	174.7777778	0.953591863	100.2222222	0.986696231	105.3333333	0.984177215
814	4	566	433	2	HeLaSS16txSS43mNG2_JF549646_DAPI_Well3_Z004	149.6666667	109.8888889	174	100.4444444	HeLaSS16txSS43mNG2_JF549646_DAPI_Well3_Z004	174.7777778	0.995549905	100.2222222	1.002217295	105.3333333	1.043248945
815	3	415	454	2	HeLaSS16txSS43mNG2_JF549646_DAPI_Well3_Z004	169.5555556	104.6666667	179.7777778	97.77777778	HeLaSS16txSS43mNG2_JF549646_DAPI_Well3_Z004	174.7777778	1.028607756	100.2222222	0.975609756	105.3333333	0.993670886
816	2	380	216	2	HeLaSS16txSS43mNG2_JF549646_DAPI_Well3_Z004	132.4444444	116.7777778	175.5555556	101.7777778	HeLaSS16txSS43mNG2_JF549646_DAPI_Well3_Z004	174.7777778	1.004450095	100.2222222	1.015521064	105.3333333	1.108649789
817	8	574	244	2	HeLaSS16txSS43mNG2_JF549646_DAPI_Well3_Z004	120.3333333	102.7777778	176	98	HeLaSS16txSS43mNG2_JF549646_DAPI_Well3_Z004	174.7777778	1.006993007	100.2222222	0.977827051	105.3333333	0.975738397
818	7	507	572	2	HeLaSS16txSS43mNG2_JF549646_DAPI_Well3_Z004	120.6666667	103.5555556	176	99.44444444	HeLaSS16txSS43mNG2_JF549646_DAPI_Well3_Z004	174.7777778	1.006993007	100.2222222	0.992239468	105.3333333	0.983122363
819	4	466	166	2	HeLaSS16txSS43mNG2_JF549646_DAPI_Well3_Z004	119.4444444	103.7777778	169.1111111	102.4444444	HeLaSS16txSS43mNG2_JF549646_DAPI_Well3_Z004	174.7777778	0.967577877	100.2222222	1.022172949	105.3333333	0.985232068
820	4	413	469	2	HeLaSS16txSS43mNG2_JF549646_DAPI_Well3_Z004	148.4444444	104.7777778	180.2222222	100	HeLaSS16txSS43mNG2_JF549646_DAPI_Well3_Z004	174.7777778	1.031150668	100.2222222	0.997782705	105.3333333	0.994725738
821	8	409	478	2	HeLaSS16txSS43mNG2_JF549646_DAPI_Well3_Z004	131.1111111	105.2222222	173.7777778	101.5555556	HeLaSS16txSS43mNG2_JF549646_DAPI_Well3_Z004	174.7777778	0.994278449	100.2222222	1.013303769	105.3333333	0.998945148
822	2	562	340	2	HeLaSS16txSS43mNG2_JF549646_DAPI_Well3_Z004	177.1111111	109.1111111	179.6666667	100.7777778	HeLaSS16txSS43mNG2_JF549646_DAPI_Well3_Z004	174.7777778	1.027972028	100.2222222	1.005543237	105.3333333	1.035864979
823	5	564	468	2	HeLaSS16txSS43mNG2_JF549646_DAPI_Well3_Z004	131	107.3333333	183.1111111	99.44444444	HeLaSS16txSS43mNG2_JF549646_DAPI_Well3_Z004	174.7777778	1.047679593	100.2222222	0.992239468	105.3333333	1.018987342
824	4	450	240	2	HeLaSS16txSS43mNG2_JF549646_DAPI_Well3_Z004	169.8888889	109.1111111	178.6666667	100.5555556	HeLaSS16txSS43mNG2_JF549646_DAPI_Well3_Z004	174.7777778	1.022250477	100.2222222	1.003325942	105.3333333	1.035864979
825	5	451	460	2	HeLaSS16txSS43mNG2_JF549646_DAPI_Well3_Z004	172.8888889	108.1111111	179.7777778	99.33333333	HeLaSS16txSS43mNG2_JF549646_DAPI_Well3_Z004	174.7777778	1.028607756	100.2222222	0.99113082	105.3333333	1.026371308
826	3	603	322	2	HeLaSS16txSS43mNG2_JF549646_DAPI_Well3_Z004	127.2222222	111.8888889	183.1111111	98.88888889	HeLaSS16txSS43mNG2_JF549646_DAPI_Well3_Z004	174.7777778	1.047679593	100.2222222	0.986696231	105.3333333	1.062236287
827	2	442	358	2	HeLaSS16txSS43mNG2_JF549646_DAPI_Well3_Z004	461.2222222	106.7777778	173.6666667	101.4444444	HeLaSS16txSS43mNG2_JF549646_DAPI_Well3_Z004	174.7777778	0.993642721	100.2222222	1.012195122	105.3333333	1.01371308
828	4	441	141	2	HeLaSS16txSS43mNG2_JF549646_DAPI_Well3_Z004	115.3333333	103.6666667	163.8888889	101.1111111	HeLaSS16txSS43mNG2_JF549646_DAPI_Well3_Z004	174.7777778	0.937698665	100.2222222	1.00886918	105.3333333	0.984177215
829	3	478	498	2	HeLaSS16txSS43mNG2_JF549646_DAPI_Well3_Z004	141	104.1111111	175.4444444	100.7777778	HeLaSS16txSS43mNG2_JF549646_DAPI_Well3_Z004	174.7777778	1.003814367	100.2222222	1.005543237	105.3333333	0.988396624
830	4	477	176	2	HeLaSS16txSS43mNG2_JF549646_DAPI_Well3_Z004	119.8888889	104.3333333	174.7777778	99.88888889	HeLaSS16txSS43mNG2_JF549646_DAPI_Well3_Z004	174.7777778	1	100.2222222	0.996674058	105.3333333	0.990506329
831	2	563	403	2	HeLaSS16txSS43mNG2_JF549646_DAPI_Well3_Z004	175.2222222	106	176.2222222	100	HeLaSS16txSS43mNG2_JF549646_DAPI_Well3_Z004	174.7777778	1.008264463	100.2222222	0.997782705	105.3333333	1.006329114
832	2	592	362	2	HeLaSS16txSS43mNG2_JF549646_DAPI_Well3_Z004	139.3333333	105.5555556	176.3333333	99.88888889	HeLaSS16txSS43mNG2_JF549646_DAPI_Well3_Z004	174.7777778	1.008900191	100.2222222	0.996674058	105.3333333	1.002109705
833	4	412	175	2	HeLaSS16txSS43mNG2_JF549646_DAPI_Well3_Z004	123.5555556	102.8888889	169.5555556	99.66666667	HeLaSS16txSS43mNG2_JF549646_DAPI_Well3_Z004	174.7777778	0.970120788	100.2222222	0.994456763	105.3333333	0.976793249
834	6	421	468	2	HeLaSS16txSS43mNG2_JF549646_DAPI_Well3_Z004	141	104.3333333	172.3333333	99	HeLaSS16txSS43mNG2_JF549646_DAPI_Well3_Z004	174.7777778	0.986013986	100.2222222	0.987804878	105.3333333	0.990506329
835	1	512	581	2	HeLaSS16txSS43mNG2_JF549646_DAPI_Well3_Z004	122.6666667	104.1111111	172.3333333	100	HeLaSS16txSS43mNG2_JF549646_DAPI_Well3_Z004	174.7777778	0.986013986	100.2222222	0.997782705	105.3333333	0.988396624
836	8	542	408	2	HeLaSS16txSS43mNG2_JF549646_DAPI_Well3_Z004	283.6666667	106.4444444	176.8888889	101.4444444	HeLaSS16txSS43mNG2_JF549646_DAPI_Well3_Z004	174.7777778	1.01207883	100.2222222	1.012195122	105.3333333	1.010548523
837	4	439	417	2	HeLaSS16txSS43mNG2_JF549646_DAPI_Well3_Z004	446	102	181.2222222	100.7777778	HeLaSS16txSS43mNG2_JF549646_DAPI_Well3_Z004	174.7777778	1.036872219	100.2222222	1.005543237	105.3333333	0.96835443
838	6	412	201	2	HeLaSS16txSS43mNG2_JF549646_DAPI_Well3_Z004	126	103.3333333	169.8888889	101.4444444	HeLaSS16txSS43mNG2_JF549646_DAPI_Well3_Z004	174.7777778	0.972027972	100.2222222	1.012195122	105.3333333	0.981012658
839	2	491	270	2	HeLaSS16txSS43mNG2_JF549646_DAPI_Well3_Z004	234.5555556	106.2222222	171.8888889	99.22222222	HeLaSS16txSS43mNG2_JF549646_DAPI_Well3_Z004	174.7777778	0.983471074	100.2222222	0.990022173	105.3333333	1.008438819
840	2	479	472	2	HeLaSS16txSS43mNG2_JF549646_DAPI_Well3_Z004	179.1111111	106.4444444	184.2222222	101	HeLaSS16txSS43mNG2_JF549646_DAPI_Well3_Z004	174.7777778	1.054036872	100.2222222	1.007760532	105.3333333	1.010548523
841	1	620	420	2	HeLaSS16txSS43mNG2_JF549646_DAPI_Well3_Z004	128	104.1111111	178.2222222	101.1111111	HeLaSS16txSS43mNG2_JF549646_DAPI_Well3_Z004	174.7777778	1.019707565	100.2222222	1.00886918	105.3333333	0.988396624
842	9	615	256	2	HeLaSS16txSS43mNG2_JF549646_DAPI_Well3_Z004	117.7777778	103.8888889	166.5555556	101.5555556	HeLaSS16txSS43mNG2_JF549646_DAPI_Well3_Z004	174.7777778	0.952956135	100.2222222	1.013303769	105.3333333	0.98628692
843	7	642	432	2	HeLaSS16txSS43mNG2_JF549646_DAPI_Well3_Z004	112.8888889	103	173.4444444	99.77777778	HeLaSS16txSS43mNG2_JF549646_DAPI_Well3_Z004	174.7777778	0.992371265	100.2222222	0.99556541	105.3333333	0.977848101
844	5	621	336	2	HeLaSS16txSS43mNG2_JF549646_DAPI_Well3_Z004	118.2222222	104.5555556	170.7777778	98.77777778	HeLaSS16txSS43mNG2_JF549646_DAPI_Well3_Z004	174.7777778	0.977113795	100.2222222	0.985587583	105.3333333	0.992616034
845	1	536	489	2	HeLaSS16txSS43mNG2_JF549646_DAPI_Well3_Z004	138.6666667	105.8888889	181.3333333	100.8888889	HeLaSS16txSS43mNG2_JF549646_DAPI_Well3_Z004	174.7777778	1.037507947	100.2222222	1.006651885	105.3333333	1.005274262
846	5	624	254	2	HeLaSS16txSS43mNG2_JF549646_DAPI_Well3_Z004	113.5555556	104.6666667	174.6666667	99.11111111	HeLaSS16txSS43mNG2_JF549646_DAPI_Well3_Z004	174.7777778	0.999364272	100.2222222	0.988913525	105.3333333	0.993670886
847	5	467	225	2	HeLaSS16txSS43mNG2_JF549646_DAPI_Well3_Z004	145.4444444	105.1111111	172	100.7777778	HeLaSS16txSS43mNG2_JF549646_DAPI_Well3_Z004	174.7777778	0.984106802	100.2222222	1.005543237	105.3333333	0.997890295
848	3	504	306	2	HeLaSS16txSS43mNG2_JF549646_DAPI_Well3_Z004	346.3333333	108.5555556	179.1111111	100.8888889	HeLaSS16txSS43mNG2_JF549646_DAPI_Well3_Z004	174.7777778	1.024793388	100.2222222	1.006651885	105.3333333	1.030590717
849	11	575	248	2	HeLaSS16txSS43mNG2_JF549646_DAPI_Well3_Z004	117.7777778	103.6666667	168.2222222	100.5555556	HeLaSS16txSS43mNG2_JF549646_DAPI_Well3_Z004	174.7777778	0.962492053	100.2222222	1.003325942	105.3333333	0.984177215
850	1	422	281	2	HeLaSS16txSS43mNG2_JF549646_DAPI_Well3_Z004	387	104.6666667	181.3333333	100.2222222	HeLaSS16txSS43mNG2_JF549646_DAPI_Well3_Z004	174.7777778	1.037507947	100.2222222	1	105.3333333	0.993670886
851	1	631	282	2	HeLaSS16txSS43mNG2_JF549646_DAPI_Well3_Z004	123.5555556	104	180.8888889	99	HeLaSS16txSS43mNG2_JF549646_DAPI_Well3_Z004	174.7777778	1.034965035	100.2222222	0.987804878	105.3333333	0.987341772
852	5	555	445	2	HeLaSS16txSS43mNG2_JF549646_DAPI_Well3_Z004	150.6666667	113.5555556	175.2222222	101.7777778	HeLaSS16txSS43mNG2_JF549646_DAPI_Well3_Z004	174.7777778	1.002542912	100.2222222	1.015521064	105.3333333	1.078059072
853	1	545	223	2	HeLaSS16txSS43mNG2_JF549646_DAPI_Well3_Z004	126.8888889	105.4444444	173.3333333	98.77777778	HeLaSS16txSS43mNG2_JF549646_DAPI_Well3_Z004	174.7777778	0.991735537	100.2222222	0.985587583	105.3333333	1.001054852
854	4	618	415	2	HeLaSS16txSS43mNG2_JF549646_DAPI_Well3_Z004	121.5555556	103.3333333	174.7777778	99.55555556	HeLaSS16txSS43mNG2_JF549646_DAPI_Well3_Z004	174.7777778	1	100.2222222	0.993348115	105.3333333	0.981012658
855	1	435	504	2	HeLaSS16txSS43mNG2_JF549646_DAPI_Well3_Z004	146.3333333	107.5555556	173.1111111	99	HeLaSS16txSS43mNG2_JF549646_DAPI_Well3_Z004	174.7777778	0.990464081	100.2222222	0.987804878	105.3333333	1.021097046
856	1	509	569	2	HeLaSS16txSS43mNG2_JF549646_DAPI_Well3_Z004	122.7777778	104.7777778	175	101.3333333	HeLaSS16txSS43mNG2_JF549646_DAPI_Well3_Z004	174.7777778	1.001271456	100.2222222	1.011086475	105.3333333	0.994725738
857	3	596	579	2	HeLaSS16txSS43mNG2_JF549646_DAPI_Well3_Z004	119.3333333	103.5555556	175.8888889	97.66666667	HeLaSS16txSS43mNG2_JF549646_DAPI_Well3_Z004	174.7777778	1.006357279	100.2222222	0.974501109	105.3333333	0.983122363
858	1	364	299	2	HeLaSS16txSS43mNG2_JF549646_DAPI_Well3_Z004	197.1111111	104	174.6666667	99.88888889	HeLaSS16txSS43mNG2_JF549646_DAPI_Well3_Z004	174.7777778	0.999364272	100.2222222	0.996674058	105.3333333	0.987341772
859	6	389	317	2	HeLaSS16txSS43mNG2_JF549646_DAPI_Well3_Z004	410.8888889	106.2222222	170.4444444	100.4444444	HeLaSS16txSS43mNG2_JF549646_DAPI_Well3_Z004	174.7777778	0.975206612	100.2222222	1.002217295	105.3333333	1.008438819
860	0	338	337	2.004314725	HeLaSS16txSS43mNG2_JF549646_DAPI_Well2_Z001	343.7777778	103.4444444	150.5555556	100.2222222	HeLaSS16txSS43mNG2_JF549646_DAPI_Well2_Z001	148.1666667	1.016122985	100.2222222	1	105	0.985185185
861	0	548	270	2.004314725	HeLaSS16txSS43mNG2_JF549646_DAPI_Well2_Z001	181.5555556	109.8888889	155.4444444	101.5555556	HeLaSS16txSS43mNG2_JF549646_DAPI_Well2_Z001	148.1666667	1.04911886	100.2222222	1.013303769	105	1.046560847
862	0	434	315	2.004314725	HeLaSS16txSS43mNG2_JF549646_DAPI_Well2_Z001	466.3333333	106	153.1111111	99.22222222	HeLaSS16txSS43mNG2_JF549646_DAPI_Well2_Z001	148.1666667	1.033370829	100.2222222	0.990022173	105	1.00952381
863	3	822	277	2.004314725	HeLaSS16txSS43mNG2_JF549646_DAPI_Well2_Z001	109	104	138.5555556	100.2222222	HeLaSS16txSS43mNG2_JF549646_DAPI_Well2_Z001	148.1666667	0.935133108	100.2222222	1	105	0.99047619
864	2	9	531	2.004314725	HeLaSS16txSS43mNG2_JF549646_DAPI_Well2_Z001	104.1111111	105.3333333	130.7777778	101.5555556	HeLaSS16txSS43mNG2_JF549646_DAPI_Well2_Z001	148.1666667	0.88263967	100.2222222	1.013303769	105	1.003174603
865	2	641	283	2.004314725	HeLaSS16txSS43mNG2_JF549646_DAPI_Well2_Z001	120.3333333	107.6666667	148.4444444	100	HeLaSS16txSS43mNG2_JF549646_DAPI_Well2_Z001	148.1666667	1.001874766	100.2222222	0.997782705	105	1.025396825
866	1	293	516	2.004314725	HeLaSS16txSS43mNG2_JF549646_DAPI_Well2_Z001	138.5555556	104.5555556	147.7777778	98.66666667	HeLaSS16txSS43mNG2_JF549646_DAPI_Well2_Z001	148.1666667	0.997375328	100.2222222	0.984478936	105	0.995767196
867	7	280	341	2.004314725	HeLaSS16txSS43mNG2_JF549646_DAPI_Well2_Z001	154.2222222	104.3333333	142.2222222	100.6666667	HeLaSS16txSS43mNG2_JF549646_DAPI_Well2_Z001	148.1666667	0.959880015	100.2222222	1.00443459	105	0.993650794
868	0	697	297	2.004314725	HeLaSS16txSS43mNG2_JF549646_DAPI_Well2_Z001	116.4444444	108.6666667	152	98.55555556	HeLaSS16txSS43mNG2_JF549646_DAPI_Well2_Z001	148.1666667	1.025871766	100.2222222	0.983370288	105	1.034920635
869	0	229	442	2.004314725	HeLaSS16txSS43mNG2_JF549646_DAPI_Well2_Z001	143.7777778	110.3333333	151.2222222	99	HeLaSS16txSS43mNG2_JF549646_DAPI_Well2_Z001	148.1666667	1.020622422	100.2222222	0.987804878	105	1.050793651
870	0	570	376	2.004314725	HeLaSS16txSS43mNG2_JF549646_DAPI_Well2_Z001	396.3333333	103.7777778	154.6666667	98	HeLaSS16txSS43mNG2_JF549646_DAPI_Well2_Z001	148.1666667	1.043869516	100.2222222	0.977827051	105	0.988359788
871	1	285	476	2.004314725	HeLaSS16txSS43mNG2_JF549646_DAPI_Well2_Z001	194.8888889	105.4444444	152	99.77777778	HeLaSS16txSS43mNG2_JF549646_DAPI_Well2_Z001	148.1666667	1.025871766	100.2222222	0.99556541	105	1.004232804
872	1	734	249	2.004314725	HeLaSS16txSS43mNG2_JF549646_DAPI_Well2_Z001	110.4444444	104.6666667	147.7777778	101.1111111	HeLaSS16txSS43mNG2_JF549646_DAPI_Well2_Z001	148.1666667	0.997375328	100.2222222	1.00886918	105	0.996825397
873	6	602	369	2.004314725	HeLaSS16txSS43mNG2_JF549646_DAPI_Well2_Z001	194.5555556	107.7777778	150.3333333	99.77777778	HeLaSS16txSS43mNG2_JF549646_DAPI_Well2_Z001	148.1666667	1.014623172	100.2222222	0.99556541	105	1.026455026
874	2	707	344	2.004314725	HeLaSS16txSS43mNG2_JF549646_DAPI_Well2_Z001	113.7777778	108	148.5555556	100.6666667	HeLaSS16txSS43mNG2_JF549646_DAPI_Well2_Z001	148.1666667	1.002624672	100.2222222	1.00443459	105	1.028571429
875	9	62	472	2.004314725	HeLaSS16txSS43mNG2_JF549646_DAPI_Well2_Z001	106.8888889	103.7777778	140.6666667	101.5555556	HeLaSS16txSS43mNG2_JF549646_DAPI_Well2_Z001	148.1666667	0.949381327	100.2222222	1.013303769	105	0.988359788
876	5	20	498	2.004314725	HeLaSS16txSS43mNG2_JF549646_DAPI_Well2_Z001	107.6666667	105.6666667	135.1111111	100.2222222	HeLaSS16txSS43mNG2_JF549646_DAPI_Well2_Z001	148.1666667	0.911886014	100.2222222	1	105	1.006349206
877	0	40	550	2.004314725	HeLaSS16txSS43mNG2_JF549646_DAPI_Well2_Z001	106.6666667	103	143.5555556	100.8888889	HeLaSS16txSS43mNG2_JF549646_DAPI_Well2_Z001	148.1666667	0.96887889	100.2222222	1.006651885	105	0.980952381
878	6	659	268	2.004314725	HeLaSS16txSS43mNG2_JF549646_DAPI_Well2_Z001	114.8888889	105.5555556	144.1111111	100.7777778	HeLaSS16txSS43mNG2_JF549646_DAPI_Well2_Z001	148.1666667	0.972628421	100.2222222	1.005543237	105	1.005291005
879	5	615	327	2.004314725	HeLaSS16txSS43mNG2_JF549646_DAPI_Well2_Z001	132.5555556	108.5555556	152.8888889	99.66666667	HeLaSS16txSS43mNG2_JF549646_DAPI_Well2_Z001	148.1666667	1.031871016	100.2222222	0.994456763	105	1.033862434
880	0	586	405	2.004314725	HeLaSS16txSS43mNG2_JF549646_DAPI_Well2_Z001	201.3333333	113	153.5555556	101.5555556	HeLaSS16txSS43mNG2_JF549646_DAPI_Well2_Z001	148.1666667	1.036370454	100.2222222	1.013303769	105	1.076190476
881	1	700	362	2.004314725	HeLaSS16txSS43mNG2_JF549646_DAPI_Well2_Z001	117.4444444	102.2222222	150.4444444	99.11111111	HeLaSS16txSS43mNG2_JF549646_DAPI_Well2_Z001	148.1666667	1.015373078	100.2222222	0.988913525	105	0.973544974
882	1	69	455	2.004314725	HeLaSS16txSS43mNG2_JF549646_DAPI_Well2_Z001	109.2222222	104	146.6666667	101.1111111	HeLaSS16txSS43mNG2_JF549646_DAPI_Well2_Z001	148.1666667	0.989876265	100.2222222	1.00886918	105	0.99047619
883	4	293	502	2.004314725	HeLaSS16txSS43mNG2_JF549646_DAPI_Well2_Z001	147.1111111	107.5555556	140.8888889	99.11111111	HeLaSS16txSS43mNG2_JF549646_DAPI_Well2_Z001	148.1666667	0.95088114	100.2222222	0.988913525	105	1.024338624
884	8	28	504	2.004314725	HeLaSS16txSS43mNG2_JF549646_DAPI_Well2_Z001	105.6666667	103.7777778	132	101.5555556	HeLaSS16txSS43mNG2_JF549646_DAPI_Well2_Z001	148.1666667	0.890888639	100.2222222	1.013303769	105	0.988359788
885	4	103	547	2.004314725	HeLaSS16txSS43mNG2_JF549646_DAPI_Well2_Z001	106.3333333	103.1111111	135.4444444	99.66666667	HeLaSS16txSS43mNG2_JF549646_DAPI_Well2_Z001	148.1666667	0.914135733	100.2222222	0.994456763	105	0.982010582
886	5	334	359	2.004314725	HeLaSS16txSS43mNG2_JF549646_DAPI_Well2_Z001	417.4444444	104.4444444	145.1111111	100.3333333	HeLaSS16txSS43mNG2_JF549646_DAPI_Well2_Z001	148.1666667	0.979377578	100.2222222	1.001108647	105	0.994708995
887	13	523	326	2.004314725	HeLaSS16txSS43mNG2_JF549646_DAPI_Well2_Z001	422.1111111	105.1111111	148.7777778	100.6666667	HeLaSS16txSS43mNG2_JF549646_DAPI_Well2_Z001	148.1666667	1.004124484	100.2222222	1.00443459	105	1.001058201
888	0	547	248	2.004314725	HeLaSS16txSS43mNG2_JF549646_DAPI_Well2_Z001	160.8888889	106.3333333	152.3333333	99.44444444	HeLaSS16txSS43mNG2_JF549646_DAPI_Well2_Z001	148.1666667	1.028121485	100.2222222	0.992239468	105	1.012698413
889	0	463	411	2.004314725	HeLaSS16txSS43mNG2_JF549646_DAPI_Well2_Z001	517	104.5555556	154	98.55555556	HeLaSS16txSS43mNG2_JF549646_DAPI_Well2_Z001	148.1666667	1.039370079	100.2222222	0.983370288	105	0.995767196
890	0	620	426	2.004314725	HeLaSS16txSS43mNG2_JF549646_DAPI_Well2_Z001	138.6666667	104	147.8888889	100	HeLaSS16txSS43mNG2_JF549646_DAPI_Well2_Z001	148.1666667	0.998125234	100.2222222	0.997782705	105	0.99047619
891	0	198	429	2.004314725	HeLaSS16txSS43mNG2_JF549646_DAPI_Well2_Z001	125.6666667	108	143.1111111	100	HeLaSS16txSS43mNG2_JF549646_DAPI_Well2_Z001	148.1666667	0.965879265	100.2222222	0.997782705	105	1.028571429
892	0	377	310	2.004314725	HeLaSS16txSS43mNG2_JF549646_DAPI_Well2_Z001	255.5555556	103.8888889	155.8888889	100.1111111	HeLaSS16txSS43mNG2_JF549646_DAPI_Well2_Z001	148.1666667	1.052118485	100.2222222	0.998891353	105	0.989417989
893	0	299	546	2.004314725	HeLaSS16txSS43mNG2_JF549646_DAPI_Well2_Z001	133.6666667	103.7777778	149.5555556	101	HeLaSS16txSS43mNG2_JF549646_DAPI_Well2_Z001	148.1666667	1.009373828	100.2222222	1.007760532	105	0.988359788
894	0	732	268	2.004314725	HeLaSS16txSS43mNG2_JF549646_DAPI_Well2_Z001	109.4444444	104.6666667	144.3333333	101.3333333	HeLaSS16txSS43mNG2_JF549646_DAPI_Well2_Z001	148.1666667	0.974128234	100.2222222	1.011086475	105	0.996825397
895	0	618	256	2.004314725	HeLaSS16txSS43mNG2_JF549646_DAPI_Well2_Z001	122.3333333	107.6666667	153	99.33333333	HeLaSS16txSS43mNG2_JF549646_DAPI_Well2_Z001	148.1666667	1.032620922	100.2222222	0.99113082	105	1.025396825
896	0	880	352	2.004314725	HeLaSS16txSS43mNG2_JF549646_DAPI_Well2_Z001	105.5555556	102.4444444	141.1111111	101.1111111	HeLaSS16txSS43mNG2_JF549646_DAPI_Well2_Z001	148.1666667	0.952380952	100.2222222	1.00886918	105	0.975661376
897	1	338	428	2.004314725	HeLaSS16txSS43mNG2_JF549646_DAPI_Well2_Z001	355	104.2222222	148	99.55555556	HeLaSS16txSS43mNG2_JF549646_DAPI_Well2_Z001	148.1666667	0.998875141	100.2222222	0.993348115	105	0.992592593
898	8	526	309	2.004314725	HeLaSS16txSS43mNG2_JF549646_DAPI_Well2_Z001	418	105.2222222	139.5555556	99	HeLaSS16txSS43mNG2_JF549646_DAPI_Well2_Z001	148.1666667	0.941882265	100.2222222	0.987804878	105	1.002116402
899	0	399	511	2.004314725	HeLaSS16txSS43mNG2_JF549646_DAPI_Well2_Z001	172.3333333	105	149.8888889	101.4444444	HeLaSS16txSS43mNG2_JF549646_DAPI_Well2_Z001	148.1666667	1.011623547	100.2222222	1.012195122	105	1
900	0	853	351	2.004314725	HeLaSS16txSS43mNG2_JF549646_DAPI_Well2_Z001	106.1111111	102.7777778	143.3333333	99.77777778	HeLaSS16txSS43mNG2_JF549646_DAPI_Well2_Z001	148.1666667	0.967379078	100.2222222	0.99556541	105	0.978835979
901	0	294	403	2.004314725	HeLaSS16txSS43mNG2_JF549646_DAPI_Well2_Z001	400	109.8888889	154	100.4444444	HeLaSS16txSS43mNG2_JF549646_DAPI_Well2_Z001	148.1666667	1.039370079	100.2222222	1.002217295	105	1.046560847
902	3	226	447	2.004314725	HeLaSS16txSS43mNG2_JF549646_DAPI_Well2_Z001	131.7777778	108.6666667	147.5555556	100.7777778	HeLaSS16txSS43mNG2_JF549646_DAPI_Well2_Z001	148.1666667	0.995875516	100.2222222	1.005543237	105	1.034920635
903	0	355	520	2.004314725	HeLaSS16txSS43mNG2_JF549646_DAPI_Well2_Z001	161.5555556	107.5555556	155.4444444	99	HeLaSS16txSS43mNG2_JF549646_DAPI_Well2_Z001	148.1666667	1.04911886	100.2222222	0.987804878	105	1.024338624
904	6	613	248	2.004314725	HeLaSS16txSS43mNG2_JF549646_DAPI_Well2_Z001	118.1111111	104.5555556	143.5555556	101	HeLaSS16txSS43mNG2_JF549646_DAPI_Well2_Z001	148.1666667	0.96887889	100.2222222	1.007760532	105	0.995767196
905	0	498	470	2.004314725	HeLaSS16txSS43mNG2_JF549646_DAPI_Well2_Z001	199.2222222	103.8888889	157.7777778	99.33333333	HeLaSS16txSS43mNG2_JF549646_DAPI_Well2_Z001	148.1666667	1.064866892	100.2222222	0.99113082	105	0.989417989
906	4	371	289	2.004314725	HeLaSS16txSS43mNG2_JF549646_DAPI_Well2_Z001	147	104.1111111	148.1111111	100.8888889	HeLaSS16txSS43mNG2_JF549646_DAPI_Well2_Z001	148.1666667	0.999625047	100.2222222	1.006651885	105	0.991534392
907	2	619	226	2.004314725	HeLaSS16txSS43mNG2_JF549646_DAPI_Well2_Z001	119.7777778	103	144	100.1111111	HeLaSS16txSS43mNG2_JF549646_DAPI_Well2_Z001	148.1666667	0.971878515	100.2222222	0.998891353	105	0.980952381
908	1	790	318	2.004314725	HeLaSS16txSS43mNG2_JF549646_DAPI_Well2_Z001	110.3333333	105	146	101	HeLaSS16txSS43mNG2_JF549646_DAPI_Well2_Z001	148.1666667	0.985376828	100.2222222	1.007760532	105	1
909	6	326	444	2.004314725	HeLaSS16txSS43mNG2_JF549646_DAPI_Well2_Z001	386.4444444	108.3333333	148.6666667	101.1111111	HeLaSS16txSS43mNG2_JF549646_DAPI_Well2_Z001	148.1666667	1.003374578	100.2222222	1.00886918	105	1.031746032
910	0	199	557	2.004314725	HeLaSS16txSS43mNG2_JF549646_DAPI_Well2_Z001	114.3333333	102.7777778	146.5555556	99.66666667	HeLaSS16txSS43mNG2_JF549646_DAPI_Well2_Z001	148.1666667	0.989126359	100.2222222	0.994456763	105	0.978835979
911	1	141	431	2.004314725	HeLaSS16txSS43mNG2_JF549646_DAPI_Well2_Z001	113.8888889	105.8888889	140.4444444	100.3333333	HeLaSS16txSS43mNG2_JF549646_DAPI_Well2_Z001	148.1666667	0.947881515	100.2222222	1.001108647	105	1.008465608
912	6	749	307	2.004314725	HeLaSS16txSS43mNG2_JF549646_DAPI_Well2_Z001	110.7777778	106.3333333	140	100.1111111	HeLaSS16txSS43mNG2_JF549646_DAPI_Well2_Z001	148.1666667	0.94488189	100.2222222	0.998891353	105	1.012698413
913	6	670	374	2.004314725	HeLaSS16txSS43mNG2_JF549646_DAPI_Well2_Z001	118.5555556	103.2222222	143.6666667	101.2222222	HeLaSS16txSS43mNG2_JF549646_DAPI_Well2_Z001	148.1666667	0.969628796	100.2222222	1.009977827	105	0.983068783
914	5	231	495	2.004314725	HeLaSS16txSS43mNG2_JF549646_DAPI_Well2_Z001	122.5555556	107.6666667	146.4444444	101.5555556	HeLaSS16txSS43mNG2_JF549646_DAPI_Well2_Z001	148.1666667	0.988376453	100.2222222	1.013303769	105	1.025396825
915	8	462	474	2.004314725	HeLaSS16txSS43mNG2_JF549646_DAPI_Well2_Z001	246.2222222	104.5555556	152.1111111	100.4444444	HeLaSS16txSS43mNG2_JF549646_DAPI_Well2_Z001	148.1666667	1.026621672	100.2222222	1.002217295	105	0.995767196
916	8	3	517	2.004314725	HeLaSS16txSS43mNG2_JF549646_DAPI_Well2_Z001	104.4444444	102.7777778	133.5555556	99.77777778	HeLaSS16txSS43mNG2_JF549646_DAPI_Well2_Z001	148.1666667	0.901387327	100.2222222	0.99556541	105	0.978835979
917	0	139	526	2.004314725	HeLaSS16txSS43mNG2_JF549646_DAPI_Well2_Z001	110.1111111	106.4444444	145.8888889	99.66666667	HeLaSS16txSS43mNG2_JF549646_DAPI_Well2_Z001	148.1666667	0.984626922	100.2222222	0.994456763	105	1.013756614
918	5	886	312	2.004314725	HeLaSS16txSS43mNG2_JF549646_DAPI_Well2_Z001	103.3333333	102.1111111	134	99.88888889	HeLaSS16txSS43mNG2_JF549646_DAPI_Well2_Z001	148.1666667	0.904386952	100.2222222	0.996674058	105	0.972486772
919	0	785	301	2.004314725	HeLaSS16txSS43mNG2_JF549646_DAPI_Well2_Z001	110	104.6666667	144.4444444	100.5555556	HeLaSS16txSS43mNG2_JF549646_DAPI_Well2_Z001	148.1666667	0.97487814	100.2222222	1.003325942	105	0.996825397
920	8	186	441	2.004314725	HeLaSS16txSS43mNG2_JF549646_DAPI_Well2_Z001	114.6666667	108	145	101.4444444	HeLaSS16txSS43mNG2_JF549646_DAPI_Well2_Z001	148.1666667	0.978627672	100.2222222	1.012195122	105	1.028571429
921	0	172	569	2.004314725	HeLaSS16txSS43mNG2_JF549646_DAPI_Well2_Z001	112	103.4444444	143.7777778	98.55555556	HeLaSS16txSS43mNG2_JF549646_DAPI_Well2_Z001	148.1666667	0.970378703	100.2222222	0.983370288	105	0.985185185
922	0	501	357	2.004314725	HeLaSS16txSS43mNG2_JF549646_DAPI_Well2_Z001	444.3333333	106.1111111	161.5555556	99.77777778	HeLaSS16txSS43mNG2_JF549646_DAPI_Well2_Z001	148.1666667	1.090363705	100.2222222	0.99556541	105	1.010582011
923	1	307	335	2.004314725	HeLaSS16txSS43mNG2_JF549646_DAPI_Well2_Z001	210.8888889	106.4444444	146.7777778	101	HeLaSS16txSS43mNG2_JF549646_DAPI_Well2_Z001	148.1666667	0.990626172	100.2222222	1.007760532	105	1.013756614
924	0	256	446	2.004314725	HeLaSS16txSS43mNG2_JF549646_DAPI_Well2_Z001	164	103.5555556	149.3333333	100.2222222	HeLaSS16txSS43mNG2_JF549646_DAPI_Well2_Z001	148.1666667	1.007874016	100.2222222	1	105	0.986243386
925	2	559	257	2.004314725	HeLaSS16txSS43mNG2_JF549646_DAPI_Well2_Z001	138.4444444	104.5555556	147.5555556	98.44444444	HeLaSS16txSS43mNG2_JF549646_DAPI_Well2_Z001	148.1666667	0.995875516	100.2222222	0.982261641	105	0.995767196
926	5	476	249	2.004314725	HeLaSS16txSS43mNG2_JF549646_DAPI_Well2_Z001	140.8888889	104.7777778	146.7777778	101.1111111	HeLaSS16txSS43mNG2_JF549646_DAPI_Well2_Z001	148.1666667	0.990626172	100.2222222	1.00886918	105	0.997883598
927	1	676	235	2.004314725	HeLaSS16txSS43mNG2_JF549646_DAPI_Well2_Z001	114	106.6666667	144.3333333	100.5555556	HeLaSS16txSS43mNG2_JF549646_DAPI_Well2_Z001	148.1666667	0.974128234	100.2222222	1.003325942	105	1.015873016
928	0	878	317	2.004314725	HeLaSS16txSS43mNG2_JF549646_DAPI_Well2_Z001	105.1111111	101.3333333	140.4444444	100.6666667	HeLaSS16txSS43mNG2_JF549646_DAPI_Well2_Z001	148.1666667	0.947881515	100.2222222	1.00443459	105	0.965079365
929	0	276	454	2.004314725	HeLaSS16txSS43mNG2_JF549646_DAPI_Well2_Z001	218.6666667	111.8888889	149.7777778	100.3333333	HeLaSS16txSS43mNG2_JF549646_DAPI_Well2_Z001	148.1666667	1.010873641	100.2222222	1.001108647	105	1.065608466
930	7	503	395	2.004314725	HeLaSS16txSS43mNG2_JF549646_DAPI_Well2_Z001	451	105.3333333	149.1111111	100.2222222	HeLaSS16txSS43mNG2_JF549646_DAPI_Well2_Z001	148.1666667	1.006374203	100.2222222	1	105	1.003174603
931	0	756	290	2.004314725	HeLaSS16txSS43mNG2_JF549646_DAPI_Well2_Z001	111	112.4444444	149.6666667	101.4444444	HeLaSS16txSS43mNG2_JF549646_DAPI_Well2_Z001	148.1666667	1.010123735	100.2222222	1.012195122	105	1.070899471
932	0	491	340	2.004314725	HeLaSS16txSS43mNG2_JF549646_DAPI_Well2_Z001	404.2222222	108	154.3333333	99.33333333	HeLaSS16txSS43mNG2_JF549646_DAPI_Well2_Z001	148.1666667	1.041619798	100.2222222	0.99113082	105	1.028571429
933	13	20	489	2.004314725	HeLaSS16txSS43mNG2_JF549646_DAPI_Well2_Z001	106.7777778	103.4444444	136	100	HeLaSS16txSS43mNG2_JF549646_DAPI_Well2_Z001	148.1666667	0.917885264	100.2222222	0.997782705	105	0.985185185
934	1	427	339	2.004314725	HeLaSS16txSS43mNG2_JF549646_DAPI_Well2_Z001	501.2222222	105.1111111	146.7777778	101.7777778	HeLaSS16txSS43mNG2_JF549646_DAPI_Well2_Z001	148.1666667	0.990626172	100.2222222	1.015521064	105	1.001058201
935	0	700	217	2.004314725	HeLaSS16txSS43mNG2_JF549646_DAPI_Well2_Z001	109.3333333	103.1111111	144.1111111	101.6666667	HeLaSS16txSS43mNG2_JF549646_DAPI_Well2_Z001	148.1666667	0.972628421	100.2222222	1.014412417	105	0.982010582
936	0	728	281	2.004314725	HeLaSS16txSS43mNG2_JF549646_DAPI_Well2_Z001	110.4444444	106.4444444	147	101.2222222	HeLaSS16txSS43mNG2_JF549646_DAPI_Well2_Z001	148.1666667	0.992125984	100.2222222	1.009977827	105	1.013756614
937	4	670	365	2.004314725	HeLaSS16txSS43mNG2_JF549646_DAPI_Well2_Z001	122.4444444	106.4444444	150.7777778	99.77777778	HeLaSS16txSS43mNG2_JF549646_DAPI_Well2_Z001	148.1666667	1.017622797	100.2222222	0.99556541	105	1.013756614
938	1	104	448	2.004314725	HeLaSS16txSS43mNG2_JF549646_DAPI_Well2_Z001	111.6666667	105.1111111	138.7777778	101.4444444	HeLaSS16txSS43mNG2_JF549646_DAPI_Well2_Z001	148.1666667	0.936632921	100.2222222	1.012195122	105	1.001058201
939	4	401	292	2.004314725	HeLaSS16txSS43mNG2_JF549646_DAPI_Well2_Z001	205.5555556	105.3333333	147.5555556	96.88888889	HeLaSS16txSS43mNG2_JF549646_DAPI_Well2_Z001	148.1666667	0.995875516	100.2222222	0.966740576	105	1.003174603
940	1	348	452	2.004314725	HeLaSS16txSS43mNG2_JF549646_DAPI_Well2_Z001	395	107.4444444	150	101.2222222	HeLaSS16txSS43mNG2_JF549646_DAPI_Well2_Z001	148.1666667	1.012373453	100.2222222	1.009977827	105	1.023280423
941	0	243	523	2.004314725	HeLaSS16txSS43mNG2_JF549646_DAPI_Well2_Z001	123.2222222	104.1111111	151.6666667	98.66666667	HeLaSS16txSS43mNG2_JF549646_DAPI_Well2_Z001	148.1666667	1.023622047	100.2222222	0.984478936	105	0.991534392
942	5	516	229	2.004314725	HeLaSS16txSS43mNG2_JF549646_DAPI_Well2_Z001	130.5555556	105.2222222	147.5555556	100.2222222	HeLaSS16txSS43mNG2_JF549646_DAPI_Well2_Z001	148.1666667	0.995875516	100.2222222	1	105	1.002116402
943	2	655	335	2.004314725	HeLaSS16txSS43mNG2_JF549646_DAPI_Well2_Z001	129.1111111	108	146.4444444	99.77777778	HeLaSS16txSS43mNG2_JF549646_DAPI_Well2_Z001	148.1666667	0.988376453	100.2222222	0.99556541	105	1.028571429
944	3	509	459	2.004314725	HeLaSS16txSS43mNG2_JF549646_DAPI_Well2_Z001	200.6666667	107.1111111	155.8888889	98.11111111	HeLaSS16txSS43mNG2_JF549646_DAPI_Well2_Z001	148.1666667	1.052118485	100.2222222	0.978935698	105	1.02010582
945	4	342	392	2.004314725	HeLaSS16txSS43mNG2_JF549646_DAPI_Well2_Z001	441.4444444	105.8888889	147.5555556	100.4444444	HeLaSS16txSS43mNG2_JF549646_DAPI_Well2_Z001	148.1666667	0.995875516	100.2222222	1.002217295	105	1.008465608
946	0	329	494	2.004314725	HeLaSS16txSS43mNG2_JF549646_DAPI_Well2_Z001	216.2222222	109.8888889	154.7777778	100.7777778	HeLaSS16txSS43mNG2_JF549646_DAPI_Well2_Z001	148.1666667	1.044619423	100.2222222	1.005543237	105	1.046560847
947	0	334	347	2.004314725	HeLaSS16txSS43mNG2_JF549646_DAPI_Well2_Z001	409.4444444	105.7777778	150.3333333	100	HeLaSS16txSS43mNG2_JF549646_DAPI_Well2_Z001	148.1666667	1.014623172	100.2222222	0.997782705	105	1.007407407
948	6	659	397	2.004314725	HeLaSS16txSS43mNG2_JF549646_DAPI_Well2_Z001	118	102.4444444	145.4444444	99.33333333	HeLaSS16txSS43mNG2_JF549646_DAPI_Well2_Z001	148.1666667	0.981627297	100.2222222	0.99113082	105	0.975661376
949	4	458	346	2.004314725	HeLaSS16txSS43mNG2_JF549646_DAPI_Well2_Z001	446.8888889	108.7777778	155.5555556	99.66666667	HeLaSS16txSS43mNG2_JF549646_DAPI_Well2_Z001	148.1666667	1.049868766	100.2222222	0.994456763	105	1.035978836
950	6	463	343	2.004314725	HeLaSS16txSS43mNG2_JF549646_DAPI_Well2_Z001	464.3333333	105.6666667	150.4444444	99.33333333	HeLaSS16txSS43mNG2_JF549646_DAPI_Well2_Z001	148.1666667	1.015373078	100.2222222	0.99113082	105	1.006349206
951	1	22	539	2.004314725	HeLaSS16txSS43mNG2_JF549646_DAPI_Well2_Z001	106.5555556	107	132.8888889	98.88888889	HeLaSS16txSS43mNG2_JF549646_DAPI_Well2_Z001	148.1666667	0.896887889	100.2222222	0.986696231	105	1.019047619
952	0	433	436	2.004314725	HeLaSS16txSS43mNG2_JF549646_DAPI_Well2_Z001	504.4444444	104	154.2222222	100.7777778	HeLaSS16txSS43mNG2_JF549646_DAPI_Well2_Z001	148.1666667	1.040869891	100.2222222	1.005543237	105	0.99047619
953	3	428	458	2.004314725	HeLaSS16txSS43mNG2_JF549646_DAPI_Well2_Z001	466.4444444	105.8888889	150.7777778	99.77777778	HeLaSS16txSS43mNG2_JF549646_DAPI_Well2_Z001	148.1666667	1.017622797	100.2222222	0.99556541	105	1.008465608
954	1	552	207	2.004314725	HeLaSS16txSS43mNG2_JF549646_DAPI_Well2_Z001	125.8888889	102.4444444	146.5555556	98.77777778	HeLaSS16txSS43mNG2_JF549646_DAPI_Well2_Z001	148.1666667	0.989126359	100.2222222	0.985587583	105	0.975661376
955	4	546	256	2.004314725	HeLaSS16txSS43mNG2_JF549646_DAPI_Well2_Z001	142.2222222	105.7777778	150.3333333	102	HeLaSS16txSS43mNG2_JF549646_DAPI_Well2_Z001	148.1666667	1.014623172	100.2222222	1.017738359	105	1.007407407
956	0	857	347	2.004314725	HeLaSS16txSS43mNG2_JF549646_DAPI_Well2_Z001	106	104.1111111	144.1111111	98.88888889	HeLaSS16txSS43mNG2_JF549646_DAPI_Well2_Z001	148.1666667	0.972628421	100.2222222	0.986696231	105	0.991534392
957	0	362	337	2.004314725	HeLaSS16txSS43mNG2_JF549646_DAPI_Well2_Z001	351.7777778	112.6666667	155.7777778	100.3333333	HeLaSS16txSS43mNG2_JF549646_DAPI_Well2_Z001	148.1666667	1.051368579	100.2222222	1.001108647	105	1.073015873
958	5	336	481	2.004314725	HeLaSS16txSS43mNG2_JF549646_DAPI_Well2_Z001	330.4444444	105.1111111	146.8888889	97.77777778	HeLaSS16txSS43mNG2_JF549646_DAPI_Well2_Z001	148.1666667	0.991376078	100.2222222	0.975609756	105	1.001058201
959	9	367	490	2.004314725	HeLaSS16txSS43mNG2_JF549646_DAPI_Well2_Z001	248.2222222	105.1111111	156	100.1111111	HeLaSS16txSS43mNG2_JF549646_DAPI_Well2_Z001	148.1666667	1.052868391	100.2222222	0.998891353	105	1.001058201
960	0	677	215	2.004314725	HeLaSS16txSS43mNG2_JF549646_DAPI_Well2_Z001	113.1111111	104.4444444	144.2222222	99.33333333	HeLaSS16txSS43mNG2_JF549646_DAPI_Well2_Z001	148.1666667	0.973378328	100.2222222	0.99113082	105	0.994708995
961	0	852	342	2.004314725	HeLaSS16txSS43mNG2_JF549646_DAPI_Well2_Z001	106.4444444	100.6666667	140.6666667	100.3333333	HeLaSS16txSS43mNG2_JF549646_DAPI_Well2_Z001	148.1666667	0.949381327	100.2222222	1.001108647	105	0.958730159
962	5	424	418	2.004314725	HeLaSS16txSS43mNG2_JF549646_DAPI_Well2_Z001	556.8888889	103.5555556	151.1111111	98.55555556	HeLaSS16txSS43mNG2_JF549646_DAPI_Well2_Z001	148.1666667	1.019872516	100.2222222	0.983370288	105	0.986243386
963	8	336	533	2.004314725	HeLaSS16txSS43mNG2_JF549646_DAPI_Well2_Z001	128.8888889	104.1111111	152	99.77777778	HeLaSS16txSS43mNG2_JF549646_DAPI_Well2_Z001	148.1666667	1.025871766	100.2222222	0.99556541	105	0.991534392
964	0	593	340	2.004314725	HeLaSS16txSS43mNG2_JF549646_DAPI_Well2_Z001	227.8888889	105.7777778	152.1111111	100.8888889	HeLaSS16txSS43mNG2_JF549646_DAPI_Well2_Z001	148.1666667	1.026621672	100.2222222	1.006651885	105	1.007407407
965	0	555	229	2.004314725	HeLaSS16txSS43mNG2_JF549646_DAPI_Well2_Z001	139.8888889	103	153.7777778	100.5555556	HeLaSS16txSS43mNG2_JF549646_DAPI_Well2_Z001	148.1666667	1.037870266	100.2222222	1.003325942	105	0.980952381
966	0	129	507	2.004314725	HeLaSS16txSS43mNG2_JF549646_DAPI_Well2_Z001	113.8888889	107.2222222	141.3333333	99.77777778	HeLaSS16txSS43mNG2_JF549646_DAPI_Well2_Z001	148.1666667	0.953880765	100.2222222	0.99556541	105	1.021164021
967	0	315	402	2.004314725	HeLaSS16txSS43mNG2_JF549646_DAPI_Well2_Z001	421.3333333	108.4444444	149.8888889	101.4444444	HeLaSS16txSS43mNG2_JF549646_DAPI_Well2_Z001	148.1666667	1.011623547	100.2222222	1.012195122	105	1.032804233
968	0	425	293	2.004314725	HeLaSS16txSS43mNG2_JF549646_DAPI_Well2_Z001	317	104.2222222	152.4444444	102.3333333	HeLaSS16txSS43mNG2_JF549646_DAPI_Well2_Z001	148.1666667	1.028871391	100.2222222	1.021064302	105	0.992592593
969	6	298	522	2.004314725	HeLaSS16txSS43mNG2_JF549646_DAPI_Well2_Z001	132.2222222	102.5555556	142.8888889	100.3333333	HeLaSS16txSS43mNG2_JF549646_DAPI_Well2_Z001	148.1666667	0.964379453	100.2222222	1.001108647	105	0.976719577
970	0	811	288	2.004314725	HeLaSS16txSS43mNG2_JF549646_DAPI_Well2_Z001	108.2222222	109.5555556	144.7777778	98.44444444	HeLaSS16txSS43mNG2_JF549646_DAPI_Well2_Z001	148.1666667	0.977127859	100.2222222	0.982261641	105	1.043386243
971	6	384	392	2.004314725	HeLaSS16txSS43mNG2_JF549646_DAPI_Well2_Z001	499.6666667	103.4444444	151.2222222	101	HeLaSS16txSS43mNG2_JF549646_DAPI_Well2_Z001	148.1666667	1.020622422	100.2222222	1.007760532	105	0.985185185
972	6	513	394	2.004314725	HeLaSS16txSS43mNG2_JF549646_DAPI_Well2_Z001	459.3333333	104.8888889	147.1111111	101.4444444	HeLaSS16txSS43mNG2_JF549646_DAPI_Well2_Z001	148.1666667	0.992875891	100.2222222	1.012195122	105	0.998941799
973	2	640	397	2.004314725	HeLaSS16txSS43mNG2_JF549646_DAPI_Well2_Z001	125.3333333	103.1111111	145.6666667	101.3333333	HeLaSS16txSS43mNG2_JF549646_DAPI_Well2_Z001	148.1666667	0.983127109	100.2222222	1.011086475	105	0.982010582
974	0	467	286	2.004314725	HeLaSS16txSS43mNG2_JF549646_DAPI_Well2_Z001	404.4444444	105.1111111	153.4444444	100.2222222	HeLaSS16txSS43mNG2_JF549646_DAPI_Well2_Z001	148.1666667	1.035620547	100.2222222	1	105	1.001058201
975	0	369	404	2.004314725	HeLaSS16txSS43mNG2_JF549646_DAPI_Well2_Z001	466.7777778	107.7777778	158.8888889	100.1111111	HeLaSS16txSS43mNG2_JF549646_DAPI_Well2_Z001	148.1666667	1.072365954	100.2222222	0.998891353	105	1.026455026
976	0	391	486	2.004314725	HeLaSS16txSS43mNG2_JF549646_DAPI_Well2_Z001	250.2222222	117.3333333	163.1111111	98.33333333	HeLaSS16txSS43mNG2_JF549646_DAPI_Well2_Z001	148.1666667	1.100862392	100.2222222	0.981152993	105	1.117460317
977	5	763	238	2.004314725	HeLaSS16txSS43mNG2_JF549646_DAPI_Well2_Z001	109.1111111	102.2222222	141.8888889	99.88888889	HeLaSS16txSS43mNG2_JF549646_DAPI_Well2_Z001	148.1666667	0.957630296	100.2222222	0.996674058	105	0.973544974
978	0	871	290	2.004314725	HeLaSS16txSS43mNG2_JF549646_DAPI_Well2_Z001	108.8888889	102.7777778	139.8888889	99.77777778	HeLaSS16txSS43mNG2_JF549646_DAPI_Well2_Z001	148.1666667	0.944131984	100.2222222	0.99556541	105	0.978835979
979	5	827	269	2.004314725	HeLaSS16txSS43mNG2_JF549646_DAPI_Well2_Z001	104.8888889	101.6666667	140.1111111	100.5555556	HeLaSS16txSS43mNG2_JF549646_DAPI_Well2_Z001	148.1666667	0.945631796	100.2222222	1.003325942	105	0.968253968
980	0	412	421	2.004314725	HeLaSS16txSS43mNG2_JF549646_DAPI_Well2_Z001	512.2222222	103.6666667	157.2222222	100.6666667	HeLaSS16txSS43mNG2_JF549646_DAPI_Well2_Z001	148.1666667	1.06111736	100.2222222	1.00443459	105	0.987301587
981	0	663	402	2.004314725	HeLaSS16txSS43mNG2_JF549646_DAPI_Well2_Z001	122.4444444	103.7777778	152.5555556	99.77777778	HeLaSS16txSS43mNG2_JF549646_DAPI_Well2_Z001	148.1666667	1.029621297	100.2222222	0.99556541	105	0.988359788
982	2	638	417	2.004314725	HeLaSS16txSS43mNG2_JF549646_DAPI_Well2_Z001	125.7777778	103	149.2222222	102.5555556	HeLaSS16txSS43mNG2_JF549646_DAPI_Well2_Z001	148.1666667	1.007124109	100.2222222	1.023281596	105	0.980952381
983	0	203	540	2.004314725	HeLaSS16txSS43mNG2_JF549646_DAPI_Well2_Z001	116.6666667	117.5555556	152.8888889	99.22222222	HeLaSS16txSS43mNG2_JF549646_DAPI_Well2_Z001	148.1666667	1.031871016	100.2222222	0.990022173	105	1.11957672
984	4	269	364	2.004314725	HeLaSS16txSS43mNG2_JF549646_DAPI_Well2_Z001	167.8888889	111.3333333	142.8888889	99.44444444	HeLaSS16txSS43mNG2_JF549646_DAPI_Well2_Z001	148.1666667	0.964379453	100.2222222	0.992239468	105	1.06031746
985	2	423	335	2.004314725	HeLaSS16txSS43mNG2_JF549646_DAPI_Well2_Z001	475.1111111	103.7777778	149.6666667	100.3333333	HeLaSS16txSS43mNG2_JF549646_DAPI_Well2_Z001	148.1666667	1.010123735	100.2222222	1.001108647	105	0.988359788
986	0	736	337	2.004314725	HeLaSS16txSS43mNG2_JF549646_DAPI_Well2_Z001	112	105.8888889	148.7777778	100.7777778	HeLaSS16txSS43mNG2_JF549646_DAPI_Well2_Z001	148.1666667	1.004124484	100.2222222	1.005543237	105	1.008465608
987	0	443	369	2.004314725	HeLaSS16txSS43mNG2_JF549646_DAPI_Well2_Z001	482.8888889	104.7777778	152	101.2222222	HeLaSS16txSS43mNG2_JF549646_DAPI_Well2_Z001	148.1666667	1.025871766	100.2222222	1.009977827	105	0.997883598
988	4	430	312	2.004314725	HeLaSS16txSS43mNG2_JF549646_DAPI_Well2_Z001	428.1111111	103.4444444	145	99.33333333	HeLaSS16txSS43mNG2_JF549646_DAPI_Well2_Z001	148.1666667	0.978627672	100.2222222	0.99113082	105	0.985185185
989	5	589	207	2.004314725	HeLaSS16txSS43mNG2_JF549646_DAPI_Well2_Z001	116.3333333	105.3333333	142.7777778	98.33333333	HeLaSS16txSS43mNG2_JF549646_DAPI_Well2_Z001	148.1666667	0.963629546	100.2222222	0.981152993	105	1.003174603
990	0	546	431	2.004314725	HeLaSS16txSS43mNG2_JF549646_DAPI_Well2_Z001	249.8888889	112.4444444	155.6666667	101	HeLaSS16txSS43mNG2_JF549646_DAPI_Well2_Z001	148.1666667	1.050618673	100.2222222	1.007760532	105	1.070899471
991	0	608	209	2.004314725	HeLaSS16txSS43mNG2_JF549646_DAPI_Well2_Z001	118.3333333	101.8888889	149.2222222	100.5555556	HeLaSS16txSS43mNG2_JF549646_DAPI_Well2_Z001	148.1666667	1.007124109	100.2222222	1.003325942	105	0.97037037
992	0	341	403	2.004314725	HeLaSS16txSS43mNG2_JF549646_DAPI_Well2_Z001	435.4444444	107	154	102.2222222	HeLaSS16txSS43mNG2_JF549646_DAPI_Well2_Z001	148.1666667	1.039370079	100.2222222	1.019955654	105	1.019047619
993	1	799	293	2.004314725	HeLaSS16txSS43mNG2_JF549646_DAPI_Well2_Z001	106.5555556	104.8888889	141.5555556	101.1111111	HeLaSS16txSS43mNG2_JF549646_DAPI_Well2_Z001	148.1666667	0.955380577	100.2222222	1.00886918	105	0.998941799
994	0	356	316	2.004314725	HeLaSS16txSS43mNG2_JF549646_DAPI_Well2_Z001	228.3333333	111.7777778	148.2222222	99.44444444	HeLaSS16txSS43mNG2_JF549646_DAPI_Well2_Z001	148.1666667	1.000374953	100.2222222	0.992239468	105	1.064550265
995	0	515	348	2.004314725	HeLaSS16txSS43mNG2_JF549646_DAPI_Well2_Z001	447.3333333	112.3333333	153	100	HeLaSS16txSS43mNG2_JF549646_DAPI_Well2_Z001	148.1666667	1.032620922	100.2222222	0.997782705	105	1.06984127
996	0	623	253	2.004314725	HeLaSS16txSS43mNG2_JF549646_DAPI_Well2_Z001	127.4444444	106.7777778	153.1111111	98.66666667	HeLaSS16txSS43mNG2_JF549646_DAPI_Well2_Z001	148.1666667	1.033370829	100.2222222	0.984478936	105	1.016931217
997	0	698	255	2.004314725	HeLaSS16txSS43mNG2_JF549646_DAPI_Well2_Z001	114.1111111	104.4444444	152.3333333	99.55555556	HeLaSS16txSS43mNG2_JF549646_DAPI_Well2_Z001	148.1666667	1.028121485	100.2222222	0.993348115	105	0.994708995
998	7	455	424	2.004314725	HeLaSS16txSS43mNG2_JF549646_DAPI_Well2_Z001	430.5555556	103.4444444	157.2222222	100.5555556	HeLaSS16txSS43mNG2_JF549646_DAPI_Well2_Z001	148.1666667	1.06111736	100.2222222	1.003325942	105	0.985185185
999	0	673	360	2.004314725	HeLaSS16txSS43mNG2_JF549646_DAPI_Well2_Z001	123	104.3333333	153.7777778	100.1111111	HeLaSS16txSS43mNG2_JF549646_DAPI_Well2_Z001	148.1666667	1.037870266	100.2222222	0.998891353	105	0.993650794
1000	0	188	410	2.004314725	HeLaSS16txSS43mNG2_JF549646_DAPI_Well2_Z001	124.2222222	107.1111111	145.8888889	99.55555556	HeLaSS16txSS43mNG2_JF549646_DAPI_Well2_Z001	148.1666667	0.984626922	100.2222222	0.993348115	105	1.02010582
1001	0	671	242	2.004314725	HeLaSS16txSS43mNG2_JF549646_DAPI_Well2_Z001	114.8888889	105.6666667	149	99.44444444	HeLaSS16txSS43mNG2_JF549646_DAPI_Well2_Z001	148.1666667	1.005624297	100.2222222	0.992239468	105	1.006349206
1002	0	507	399	2.004314725	HeLaSS16txSS43mNG2_JF549646_DAPI_Well2_Z001	518.2222222	105	158.6666667	102.3333333	HeLaSS16txSS43mNG2_JF549646_DAPI_Well2_Z001	148.1666667	1.070866142	100.2222222	1.021064302	105	1
1003	3	246	363	2.004314725	HeLaSS16txSS43mNG2_JF549646_DAPI_Well2_Z001	141.3333333	103.6666667	141.5555556	100.3333333	HeLaSS16txSS43mNG2_JF549646_DAPI_Well2_Z001	148.1666667	0.955380577	100.2222222	1.001108647	105	0.987301587
1004	0	249	486	2.004314725	HeLaSS16txSS43mNG2_JF549646_DAPI_Well2_Z001	139.6666667	110.5555556	151.1111111	99.55555556	HeLaSS16txSS43mNG2_JF549646_DAPI_Well2_Z001	148.1666667	1.019872516	100.2222222	0.993348115	105	1.052910053
1005	2	543	225	2.004314725	HeLaSS16txSS43mNG2_JF549646_DAPI_Well2_Z001	129.2222222	102.4444444	146.4444444	100.2222222	HeLaSS16txSS43mNG2_JF549646_DAPI_Well2_Z001	148.1666667	0.988376453	100.2222222	1	105	0.975661376
1006	0	66	541	2.004314725	HeLaSS16txSS43mNG2_JF549646_DAPI_Well2_Z001	108.7777778	104.8888889	142.1111111	100.4444444	HeLaSS16txSS43mNG2_JF549646_DAPI_Well2_Z001	148.1666667	0.959130109	100.2222222	1.002217295	105	0.998941799
1007	1	580	212	2.004314725	HeLaSS16txSS43mNG2_JF549646_DAPI_Well2_Z001	124.1111111	104.8888889	148.2222222	100.1111111	HeLaSS16txSS43mNG2_JF549646_DAPI_Well2_Z001	148.1666667	1.000374953	100.2222222	0.998891353	105	0.998941799
1008	0	226	460	2.004314725	HeLaSS16txSS43mNG2_JF549646_DAPI_Well2_Z001	135	108.2222222	147.1111111	100.8888889	HeLaSS16txSS43mNG2_JF549646_DAPI_Well2_Z001	148.1666667	0.992875891	100.2222222	1.006651885	105	1.030687831
1009	0	520	448	2.004314725	HeLaSS16txSS43mNG2_JF549646_DAPI_Well2_Z001	245	108.8888889	157.2222222	102.4444444	HeLaSS16txSS43mNG2_JF549646_DAPI_Well2_Z001	148.1666667	1.06111736	100.2222222	1.022172949	105	1.037037037
1010	6	471	352	2.004314725	HeLaSS16txSS43mNG2_JF549646_DAPI_Well2_Z001	443.7777778	105.1111111	146.3333333	99.22222222	HeLaSS16txSS43mNG2_JF549646_DAPI_Well2_Z001	148.1666667	0.987626547	100.2222222	0.990022173	105	1.001058201
1011	0	114	559	2.004314725	HeLaSS16txSS43mNG2_JF549646_DAPI_Well2_Z001	108.2222222	100.3333333	145.8888889	99.88888889	HeLaSS16txSS43mNG2_JF549646_DAPI_Well2_Z001	148.1666667	0.984626922	100.2222222	0.996674058	105	0.955555556
1012	2	847	290	2.004314725	HeLaSS16txSS43mNG2_JF549646_DAPI_Well2_Z001	109.5555556	102.5555556	137.5555556	101	HeLaSS16txSS43mNG2_JF549646_DAPI_Well2_Z001	148.1666667	0.928383952	100.2222222	1.007760532	105	0.976719577
1013	0	757	348	2.004314725	HeLaSS16txSS43mNG2_JF549646_DAPI_Well2_Z001	114.4444444	102.5555556	146.3333333	100.6666667	HeLaSS16txSS43mNG2_JF549646_DAPI_Well2_Z001	148.1666667	0.987626547	100.2222222	1.00443459	105	0.976719577
1014	0	55	449	2.004314725	HeLaSS16txSS43mNG2_JF549646_DAPI_Well2_Z001	109.1111111	103.1111111	140	101.1111111	HeLaSS16txSS43mNG2_JF549646_DAPI_Well2_Z001	148.1666667	0.94488189	100.2222222	1.00886918	105	0.982010582
1015	0	138	489	2.004314725	HeLaSS16txSS43mNG2_JF549646_DAPI_Well2_Z001	115	105.6666667	147.5555556	102.3333333	HeLaSS16txSS43mNG2_JF549646_DAPI_Well2_Z001	148.1666667	0.995875516	100.2222222	1.021064302	105	1.006349206
1016	8	469	478	2.004314725	HeLaSS16txSS43mNG2_JF549646_DAPI_Well2_Z001	210.8888889	103.6666667	151.8888889	102.4444444	HeLaSS16txSS43mNG2_JF549646_DAPI_Well2_Z001	148.1666667	1.02512186	100.2222222	1.022172949	105	0.987301587
1017	8	383	435	2.004314725	HeLaSS16txSS43mNG2_JF549646_DAPI_Well2_Z001	434.4444444	105	149.2222222	98.77777778	HeLaSS16txSS43mNG2_JF549646_DAPI_Well2_Z001	148.1666667	1.007124109	100.2222222	0.985587583	105	1
1018	5	270	358	2.004314725	HeLaSS16txSS43mNG2_JF549646_DAPI_Well2_Z001	158.5555556	104.1111111	147.3333333	99.44444444	HeLaSS16txSS43mNG2_JF549646_DAPI_Well2_Z001	148.1666667	0.994375703	100.2222222	0.992239468	105	0.991534392
1019	0	52	508	2.004314725	HeLaSS16txSS43mNG2_JF549646_DAPI_Well2_Z001	106.3333333	103.5555556	136.3333333	99.11111111	HeLaSS16txSS43mNG2_JF549646_DAPI_Well2_Z001	148.1666667	0.920134983	100.2222222	0.988913525	105	0.986243386
1020	4	645	371	2.004314725	HeLaSS16txSS43mNG2_JF549646_DAPI_Well2_Z001	127.2222222	106.3333333	150.1111111	100.3333333	HeLaSS16txSS43mNG2_JF549646_DAPI_Well2_Z001	148.1666667	1.01312336	100.2222222	1.001108647	105	1.012698413
1021	0	497	297	2.004314725	HeLaSS16txSS43mNG2_JF549646_DAPI_Well2_Z001	403.8888889	108.6666667	152.7777778	99	HeLaSS16txSS43mNG2_JF549646_DAPI_Well2_Z001	148.1666667	1.03112111	100.2222222	0.987804878	105	1.034920635
1022	6	489	256	2.004314725	HeLaSS16txSS43mNG2_JF549646_DAPI_Well2_Z001	157.5555556	103.1111111	144.7777778	101	HeLaSS16txSS43mNG2_JF549646_DAPI_Well2_Z001	148.1666667	0.977127859	100.2222222	1.007760532	105	0.982010582
1023	0	216	395	2.004314725	HeLaSS16txSS43mNG2_JF549646_DAPI_Well2_Z001	135.1111111	107.6666667	149.2222222	101.5555556	HeLaSS16txSS43mNG2_JF549646_DAPI_Well2_Z001	148.1666667	1.007124109	100.2222222	1.013303769	105	1.025396825
1024	0	634	411	2.004314725	HeLaSS16txSS43mNG2_JF549646_DAPI_Well2_Z001	133	103.6666667	154.2222222	97.55555556	HeLaSS16txSS43mNG2_JF549646_DAPI_Well2_Z001	148.1666667	1.040869891	100.2222222	0.973392461	105	0.987301587
1025	5	769	332	2.004314725	HeLaSS16txSS43mNG2_JF549646_DAPI_Well2_Z001	111.5555556	103.1111111	139.7777778	100	HeLaSS16txSS43mNG2_JF549646_DAPI_Well2_Z001	148.1666667	0.943382077	100.2222222	0.997782705	105	0.982010582
1026	1	478	466	2.004314725	HeLaSS16txSS43mNG2_JF549646_DAPI_Well2_Z001	258.2222222	108.8888889	159.1111111	100.2222222	HeLaSS16txSS43mNG2_JF549646_DAPI_Well2_Z001	148.1666667	1.073865767	100.2222222	1	105	1.037037037
1027	2	283	457	2.004314725	HeLaSS16txSS43mNG2_JF549646_DAPI_Well2_Z001	213.2222222	110.8888889	146.5555556	113.5555556	HeLaSS16txSS43mNG2_JF549646_DAPI_Well2_Z001	148.1666667	0.989126359	100.2222222	1.133037694	105	1.056084656
1028	4	662	322	2.004314725	HeLaSS16txSS43mNG2_JF549646_DAPI_Well2_Z001	120.3333333	107.1111111	153	101	HeLaSS16txSS43mNG2_JF549646_DAPI_Well2_Z001	148.1666667	1.032620922	100.2222222	1.007760532	105	1.02010582
1029	0	258	428	2.004314725	HeLaSS16txSS43mNG2_JF549646_DAPI_Well2_Z001	189.4444444	110.1111111	145.3333333	99.22222222	HeLaSS16txSS43mNG2_JF549646_DAPI_Well2_Z001	148.1666667	0.98087739	100.2222222	0.990022173	105	1.048677249
1030	0	542	404	2.004314725	HeLaSS16txSS43mNG2_JF549646_DAPI_Well2_Z001	411.5555556	103.3333333	154.4444444	100.8888889	HeLaSS16txSS43mNG2_JF549646_DAPI_Well2_Z001	148.1666667	1.042369704	100.2222222	1.006651885	105	0.984126984
1031	0	508	328	2.004314725	HeLaSS16txSS43mNG2_JF549646_DAPI_Well2_Z001	438.2222222	110.4444444	162.2222222	101.2222222	HeLaSS16txSS43mNG2_JF549646_DAPI_Well2_Z001	148.1666667	1.094863142	100.2222222	1.009977827	105	1.051851852
1032	3	522	225	2.004314725	HeLaSS16txSS43mNG2_JF549646_DAPI_Well2_Z001	127	104.4444444	156.8888889	100.3333333	HeLaSS16txSS43mNG2_JF549646_DAPI_Well2_Z001	148.1666667	1.058867642	100.2222222	1.001108647	105	0.994708995
1033	7	432	429	2.004314725	HeLaSS16txSS43mNG2_JF549646_DAPI_Well2_Z001	530.6666667	104.6666667	149.3333333	100.5555556	HeLaSS16txSS43mNG2_JF549646_DAPI_Well2_Z001	148.1666667	1.007874016	100.2222222	1.003325942	105	0.996825397
1034	6	312	472	2.004314725	HeLaSS16txSS43mNG2_JF549646_DAPI_Well2_Z001	365.3333333	103	148.5555556	99	HeLaSS16txSS43mNG2_JF549646_DAPI_Well2_Z001	148.1666667	1.002624672	100.2222222	0.987804878	105	0.980952381
1035	6	447	489	2.004314725	HeLaSS16txSS43mNG2_JF549646_DAPI_Well2_Z001	193.7777778	103.1111111	151.7777778	100.3333333	HeLaSS16txSS43mNG2_JF549646_DAPI_Well2_Z001	148.1666667	1.024371954	100.2222222	1.001108647	105	0.982010582
1036	7	641	285	2.004314725	HeLaSS16txSS43mNG2_JF549646_DAPI_Well2_Z001	118.5555556	105	146.6666667	100.3333333	HeLaSS16txSS43mNG2_JF549646_DAPI_Well2_Z001	148.1666667	0.989876265	100.2222222	1.001108647	105	1
1037	4	822	256	2.004314725	HeLaSS16txSS43mNG2_JF549646_DAPI_Well2_Z001	106.2222222	102	139.3333333	100.3333333	HeLaSS16txSS43mNG2_JF549646_DAPI_Well2_Z001	148.1666667	0.940382452	100.2222222	1.001108647	105	0.971428571
1038	1	543	448	2.004314725	HeLaSS16txSS43mNG2_JF549646_DAPI_Well2_Z001	185	103.8888889	154.1111111	101.7777778	HeLaSS16txSS43mNG2_JF549646_DAPI_Well2_Z001	148.1666667	1.040119985	100.2222222	1.015521064	105	0.989417989
1039	3	64	459	2.004314725	HeLaSS16txSS43mNG2_JF549646_DAPI_Well2_Z001	109	105.3333333	142.2222222	100.1111111	HeLaSS16txSS43mNG2_JF549646_DAPI_Well2_Z001	148.1666667	0.959880015	100.2222222	0.998891353	105	1.003174603
1040	0	285	373	2.004314725	HeLaSS16txSS43mNG2_JF549646_DAPI_Well2_Z001	301.3333333	106.6666667	155.6666667	99.55555556	HeLaSS16txSS43mNG2_JF549646_DAPI_Well2_Z001	148.1666667	1.050618673	100.2222222	0.993348115	105	1.015873016
1041	2	307	481	2.004314725	HeLaSS16txSS43mNG2_JF549646_DAPI_Well2_Z001	228.5555556	104.6666667	148	100.3333333	HeLaSS16txSS43mNG2_JF549646_DAPI_Well2_Z001	148.1666667	0.998875141	100.2222222	1.001108647	105	0.996825397
1042	1	279	524	2.004314725	HeLaSS16txSS43mNG2_JF549646_DAPI_Well2_Z001	136.4444444	102.2222222	146.3333333	101.7777778	HeLaSS16txSS43mNG2_JF549646_DAPI_Well2_Z001	148.1666667	0.987626547	100.2222222	1.015521064	105	0.973544974
1043	0	353	294	2.004314725	HeLaSS16txSS43mNG2_JF549646_DAPI_Well2_Z001	176.4444444	104.3333333	155.4444444	100.3333333	HeLaSS16txSS43mNG2_JF549646_DAPI_Well2_Z001	148.1666667	1.04911886	100.2222222	1.001108647	105	0.993650794
1044	4	268	457	2.004314725	HeLaSS16txSS43mNG2_JF549646_DAPI_Well2_Z001	167.4444444	106.1111111	145	98.66666667	HeLaSS16txSS43mNG2_JF549646_DAPI_Well2_Z001	148.1666667	0.978627672	100.2222222	0.984478936	105	1.010582011
1045	0	750	259	2.004314725	HeLaSS16txSS43mNG2_JF549646_DAPI_Well2_Z001	106.5555556	103.3333333	144.8888889	101.5555556	HeLaSS16txSS43mNG2_JF549646_DAPI_Well2_Z001	148.1666667	0.977877765	100.2222222	1.013303769	105	0.984126984
1046	2	70	551	2.004314725	HeLaSS16txSS43mNG2_JF549646_DAPI_Well2_Z001	108.4444444	105.5555556	138.7777778	99.22222222	HeLaSS16txSS43mNG2_JF549646_DAPI_Well2_Z001	148.1666667	0.936632921	100.2222222	0.990022173	105	1.005291005
1047	0	621	194	2.004314725	HeLaSS16txSS43mNG2_JF549646_DAPI_Well2_Z001	113.8888889	101.5555556	152.1111111	99.77777778	HeLaSS16txSS43mNG2_JF549646_DAPI_Well2_Z001	148.1666667	1.026621672	100.2222222	0.99556541	105	0.967195767
1048	0	703	299	2.004314725	HeLaSS16txSS43mNG2_JF549646_DAPI_Well2_Z001	116.2222222	109.8888889	149.1111111	100	HeLaSS16txSS43mNG2_JF549646_DAPI_Well2_Z001	148.1666667	1.006374203	100.2222222	0.997782705	105	1.046560847
1049	0	671	400	2.004314725	HeLaSS16txSS43mNG2_JF549646_DAPI_Well2_Z001	123.7777778	103	151.4444444	98.88888889	HeLaSS16txSS43mNG2_JF549646_DAPI_Well2_Z001	148.1666667	1.022122235	100.2222222	0.986696231	105	0.980952381
1050	1	151	468	2.004314725	HeLaSS16txSS43mNG2_JF549646_DAPI_Well2_Z001	116.6666667	105.4444444	146.3333333	99.66666667	HeLaSS16txSS43mNG2_JF549646_DAPI_Well2_Z001	148.1666667	0.987626547	100.2222222	0.994456763	105	1.004232804
1051	0	615	230	2.004314725	HeLaSS16txSS43mNG2_JF549646_DAPI_Well2_Z001	123.4444444	109	149.6666667	100.6666667	HeLaSS16txSS43mNG2_JF549646_DAPI_Well2_Z001	148.1666667	1.010123735	100.2222222	1.00443459	105	1.038095238
1052	1	227	268	2.054707452	HeLaSS16txSS43mNG2_JF549646_DAPI_Well3_Z001	140.2222222	103.8888889	164.1111111	99.22222222	HeLaSS16txSS43mNG2_JF549646_DAPI_Well3_Z001	171.9444444	0.954442649	101.2777778	0.979703785	104.6111111	0.993096123
1053	1	328	258	2.054707452	HeLaSS16txSS43mNG2_JF549646_DAPI_Well3_Z001	169.6666667	103.8888889	171.1111111	103.6666667	HeLaSS16txSS43mNG2_JF549646_DAPI_Well3_Z001	171.9444444	0.995153473	101.2777778	1.023587493	104.6111111	0.993096123
1054	1	275	305	2.054707452	HeLaSS16txSS43mNG2_JF549646_DAPI_Well3_Z001	291.6666667	103.3333333	172.5555556	100.7777778	HeLaSS16txSS43mNG2_JF549646_DAPI_Well3_Z001	171.9444444	1.00355412	101.2777778	0.995063083	104.6111111	0.987785449
1055	4	514	305	2.054707452	HeLaSS16txSS43mNG2_JF549646_DAPI_Well3_Z001	129.5555556	103	165.5555556	100.5555556	HeLaSS16txSS43mNG2_JF549646_DAPI_Well3_Z001	171.9444444	0.962843296	101.2777778	0.992868897	104.6111111	0.984599044
1056	4	467	275	2.054707452	HeLaSS16txSS43mNG2_JF549646_DAPI_Well3_Z001	126.6666667	106.6666667	167.2222222	103	HeLaSS16txSS43mNG2_JF549646_DAPI_Well3_Z001	171.9444444	0.972536349	101.2777778	1.017004937	104.6111111	1.019649495
1057	4	364	500	2.054707452	HeLaSS16txSS43mNG2_JF549646_DAPI_Well3_Z001	134.4444444	106.4444444	174.4444444	102.5555556	HeLaSS16txSS43mNG2_JF549646_DAPI_Well3_Z001	171.9444444	1.01453958	101.2777778	1.012616566	104.6111111	1.017525226
1058	2	434	507	2.054707452	HeLaSS16txSS43mNG2_JF549646_DAPI_Well3_Z001	126.6666667	106.3333333	177.5555556	99.88888889	HeLaSS16txSS43mNG2_JF549646_DAPI_Well3_Z001	171.9444444	1.032633279	101.2777778	0.986286341	104.6111111	1.016463091
1059	7	198	290	2.054707452	HeLaSS16txSS43mNG2_JF549646_DAPI_Well3_Z001	125.1111111	103.7777778	162.6666667	98.66666667	HeLaSS16txSS43mNG2_JF549646_DAPI_Well3_Z001	171.9444444	0.946042003	101.2777778	0.974218321	104.6111111	0.992033988
1060	8	451	304	2.054707452	HeLaSS16txSS43mNG2_JF549646_DAPI_Well3_Z001	129	106.3333333	180.5555556	104.1111111	HeLaSS16txSS43mNG2_JF549646_DAPI_Well3_Z001	171.9444444	1.050080775	101.2777778	1.027975864	104.6111111	1.016463091
1061	8	172	351	2.054707452	HeLaSS16txSS43mNG2_JF549646_DAPI_Well3_Z001	119.5555556	105.7777778	166	103.3333333	HeLaSS16txSS43mNG2_JF549646_DAPI_Well3_Z001	171.9444444	0.96542811	101.2777778	1.020296215	104.6111111	1.011152416
1062	1	504	152	2.054707452	HeLaSS16txSS43mNG2_JF549646_DAPI_Well3_Z001	116.5555556	107.1111111	172.3333333	103	HeLaSS16txSS43mNG2_JF549646_DAPI_Well3_Z001	171.9444444	1.002261712	101.2777778	1.017004937	104.6111111	1.023898035
1063	3	200	469	2.054707452	HeLaSS16txSS43mNG2_JF549646_DAPI_Well3_Z001	125.4444444	106.8888889	170.1111111	98	HeLaSS16txSS43mNG2_JF549646_DAPI_Well3_Z001	171.9444444	0.989337641	101.2777778	0.967635765	104.6111111	1.021773765
1064	3	389	494	2.054707452	HeLaSS16txSS43mNG2_JF549646_DAPI_Well3_Z001	134.1111111	105.3333333	179	101.4444444	HeLaSS16txSS43mNG2_JF549646_DAPI_Well3_Z001	171.9444444	1.041033926	101.2777778	1.001645639	104.6111111	1.006903877
1065	5	351	222	2.054707452	HeLaSS16txSS43mNG2_JF549646_DAPI_Well3_Z001	127.7777778	104.3333333	171.4444444	101.7777778	HeLaSS16txSS43mNG2_JF549646_DAPI_Well3_Z001	171.9444444	0.997092084	101.2777778	1.004936917	104.6111111	0.997344663
1066	4	468	382	2.054707452	HeLaSS16txSS43mNG2_JF549646_DAPI_Well3_Z001	143.6666667	104.6666667	173.5555556	101.7777778	HeLaSS16txSS43mNG2_JF549646_DAPI_Well3_Z001	171.9444444	1.009369952	101.2777778	1.004936917	104.6111111	1.000531067
1067	8	61	420	2.054707452	HeLaSS16txSS43mNG2_JF549646_DAPI_Well3_Z001	108.3333333	103.1111111	155.2222222	100.2222222	HeLaSS16txSS43mNG2_JF549646_DAPI_Well3_Z001	171.9444444	0.902746365	101.2777778	0.989577619	104.6111111	0.985661179
1068	5	418	422	2.054707452	HeLaSS16txSS43mNG2_JF549646_DAPI_Well3_Z001	175.3333333	109.4444444	185.7777778	102.1111111	HeLaSS16txSS43mNG2_JF549646_DAPI_Well3_Z001	171.9444444	1.080452342	101.2777778	1.008228195	104.6111111	1.046202868
1069	8	488	297	2.054707452	HeLaSS16txSS43mNG2_JF549646_DAPI_Well3_Z001	123.8888889	104.3333333	170.2222222	100.6666667	HeLaSS16txSS43mNG2_JF549646_DAPI_Well3_Z001	171.9444444	0.989983845	101.2777778	0.99396599	104.6111111	0.997344663
1070	5	370	361	2.054707452	HeLaSS16txSS43mNG2_JF549646_DAPI_Well3_Z001	406	105.3333333	173.5555556	101	HeLaSS16txSS43mNG2_JF549646_DAPI_Well3_Z001	171.9444444	1.009369952	101.2777778	0.997257268	104.6111111	1.006903877
1071	5	355	510	2.054707452	HeLaSS16txSS43mNG2_JF549646_DAPI_Well3_Z001	129.3333333	102.7777778	178.1111111	99.22222222	HeLaSS16txSS43mNG2_JF549646_DAPI_Well3_Z001	171.9444444	1.035864297	101.2777778	0.979703785	104.6111111	0.982474774
1072	2	344	418	2.054707452	HeLaSS16txSS43mNG2_JF549646_DAPI_Well3_Z001	366	109.6666667	177.8888889	103.7777778	HeLaSS16txSS43mNG2_JF549646_DAPI_Well3_Z001	171.9444444	1.03457189	101.2777778	1.024684586	104.6111111	1.048327138
1073	3	382	214	2.054707452	HeLaSS16txSS43mNG2_JF549646_DAPI_Well3_Z001	127.8888889	103.5555556	172	102.1111111	HeLaSS16txSS43mNG2_JF549646_DAPI_Well3_Z001	171.9444444	1.000323102	101.2777778	1.008228195	104.6111111	0.989909719
1074	2	474	158	2.054707452	HeLaSS16txSS43mNG2_JF549646_DAPI_Well3_Z001	116.5555556	102.4444444	168	100.2222222	HeLaSS16txSS43mNG2_JF549646_DAPI_Well3_Z001	171.9444444	0.977059774	101.2777778	0.989577619	104.6111111	0.97928837
1075	5	431	509	2.054707452	HeLaSS16txSS43mNG2_JF549646_DAPI_Well3_Z001	131.1111111	103.8888889	178.7777778	102.3333333	HeLaSS16txSS43mNG2_JF549646_DAPI_Well3_Z001	171.9444444	1.039741519	101.2777778	1.010422381	104.6111111	0.993096123
1076	7	30	441	2.054707452	HeLaSS16txSS43mNG2_JF549646_DAPI_Well3_Z001	107.3333333	101.4444444	154.7777778	101.1111111	HeLaSS16txSS43mNG2_JF549646_DAPI_Well3_Z001	171.9444444	0.900161551	101.2777778	0.998354361	104.6111111	0.969729156
1077	4	96	370	2.054707452	HeLaSS16txSS43mNG2_JF549646_DAPI_Well3_Z001	114.2222222	103.3333333	151.4444444	98.66666667	HeLaSS16txSS43mNG2_JF549646_DAPI_Well3_Z001	171.9444444	0.880775444	101.2777778	0.974218321	104.6111111	0.987785449
1078	5	225	274	2.054707452	HeLaSS16txSS43mNG2_JF549646_DAPI_Well3_Z001	132.5555556	105	168.2222222	100.2222222	HeLaSS16txSS43mNG2_JF549646_DAPI_Well3_Z001	171.9444444	0.978352181	101.2777778	0.989577619	104.6111111	1.003717472
1079	8	316	487	2.054707452	HeLaSS16txSS43mNG2_JF549646_DAPI_Well3_Z001	131.4444444	103.5555556	173.1111111	99.77777778	HeLaSS16txSS43mNG2_JF549646_DAPI_Well3_Z001	171.9444444	1.006785137	101.2777778	0.985189248	104.6111111	0.989909719
1080	12	509	222	2.054707452	HeLaSS16txSS43mNG2_JF549646_DAPI_Well3_Z001	115.8888889	103.2222222	166	101.6666667	HeLaSS16txSS43mNG2_JF549646_DAPI_Well3_Z001	171.9444444	0.96542811	101.2777778	1.003839824	104.6111111	0.986723314
1081	8	289	319	2.054707452	HeLaSS16txSS43mNG2_JF549646_DAPI_Well3_Z001	394.4444444	106.6666667	169	98.33333333	HeLaSS16txSS43mNG2_JF549646_DAPI_Well3_Z001	171.9444444	0.982875606	101.2777778	0.970927043	104.6111111	1.019649495
1082	1	535	265	2.054707452	HeLaSS16txSS43mNG2_JF549646_DAPI_Well3_Z001	121.8888889	103.5555556	173.5555556	102.5555556	HeLaSS16txSS43mNG2_JF549646_DAPI_Well3_Z001	171.9444444	1.009369952	101.2777778	1.012616566	104.6111111	0.989909719
1083	2	155	430	2.054707452	HeLaSS16txSS43mNG2_JF549646_DAPI_Well3_Z001	120.2222222	106.8888889	170.2222222	102.1111111	HeLaSS16txSS43mNG2_JF549646_DAPI_Well3_Z001	171.9444444	0.989983845	101.2777778	1.008228195	104.6111111	1.021773765
1084	1	423	178	2.054707452	HeLaSS16txSS43mNG2_JF549646_DAPI_Well3_Z001	119.6666667	102.4444444	172.7777778	101.1111111	HeLaSS16txSS43mNG2_JF549646_DAPI_Well3_Z001	171.9444444	1.004846527	101.2777778	0.998354361	104.6111111	0.97928837
1085	2	207	493	2.054707452	HeLaSS16txSS43mNG2_JF549646_DAPI_Well3_Z001	119.7777778	104	166.3333333	100.5555556	HeLaSS16txSS43mNG2_JF549646_DAPI_Well3_Z001	171.9444444	0.967366721	101.2777778	0.992868897	104.6111111	0.994158258
1086	1	389	351	2.054707452	HeLaSS16txSS43mNG2_JF549646_DAPI_Well3_Z001	356.4444444	105.4444444	176.7777778	101.5555556	HeLaSS16txSS43mNG2_JF549646_DAPI_Well3_Z001	171.9444444	1.028109855	101.2777778	1.002742732	104.6111111	1.007966012
1087	2	356	510	2.054707452	HeLaSS16txSS43mNG2_JF549646_DAPI_Well3_Z001	132.6666667	102.6666667	169.4444444	100.4444444	HeLaSS16txSS43mNG2_JF549646_DAPI_Well3_Z001	171.9444444	0.98546042	101.2777778	0.991771805	104.6111111	0.981412639
1088	1	415	282	2.054707452	HeLaSS16txSS43mNG2_JF549646_DAPI_Well3_Z001	158	111.5555556	173.7777778	100.6666667	HeLaSS16txSS43mNG2_JF549646_DAPI_Well3_Z001	171.9444444	1.010662359	101.2777778	0.99396599	104.6111111	1.066383431
1089	9	418	452	2.054707452	HeLaSS16txSS43mNG2_JF549646_DAPI_Well3_Z001	137	107	171.8888889	104.8888889	HeLaSS16txSS43mNG2_JF549646_DAPI_Well3_Z001	171.9444444	0.999676898	101.2777778	1.035655513	104.6111111	1.0228359
1090	7	493	304	2.054707452	HeLaSS16txSS43mNG2_JF549646_DAPI_Well3_Z001	129.7777778	102.3333333	177.4444444	102.3333333	HeLaSS16txSS43mNG2_JF549646_DAPI_Well3_Z001	171.9444444	1.031987076	101.2777778	1.010422381	104.6111111	0.978226235
1091	2	459	172	2.054707452	HeLaSS16txSS43mNG2_JF549646_DAPI_Well3_Z001	121.1111111	102	167.6666667	100.6666667	HeLaSS16txSS43mNG2_JF549646_DAPI_Well3_Z001	171.9444444	0.975121163	101.2777778	0.99396599	104.6111111	0.97503983
1092	1	541	145	2.054707452	HeLaSS16txSS43mNG2_JF549646_DAPI_Well3_Z001	112.5555556	104.3333333	172.1111111	100.8888889	HeLaSS16txSS43mNG2_JF549646_DAPI_Well3_Z001	171.9444444	1.000969305	101.2777778	0.996160176	104.6111111	0.997344663
1093	0	432	375	2.054707452	HeLaSS16txSS43mNG2_JF549646_DAPI_Well3_Z001	240.7777778	105.3333333	178.5555556	102.1111111	HeLaSS16txSS43mNG2_JF549646_DAPI_Well3_Z001	171.9444444	1.038449111	101.2777778	1.008228195	104.6111111	1.006903877
1094	4	170	443	2.054707452	HeLaSS16txSS43mNG2_JF549646_DAPI_Well3_Z001	117.4444444	103.6666667	168.3333333	100.1111111	HeLaSS16txSS43mNG2_JF549646_DAPI_Well3_Z001	171.9444444	0.978998384	101.2777778	0.988480527	104.6111111	0.990971853
1095	1	236	270	2.054707452	HeLaSS16txSS43mNG2_JF549646_DAPI_Well3_Z001	145.7777778	103.8888889	163.4444444	100.8888889	HeLaSS16txSS43mNG2_JF549646_DAPI_Well3_Z001	171.9444444	0.950565428	101.2777778	0.996160176	104.6111111	0.993096123
1096	5	520	255	2.054707452	HeLaSS16txSS43mNG2_JF549646_DAPI_Well3_Z001	121.2222222	103.6666667	169.7777778	101.6666667	HeLaSS16txSS43mNG2_JF549646_DAPI_Well3_Z001	171.9444444	0.987399031	101.2777778	1.003839824	104.6111111	0.990971853
1097	1	495	300	2.054707452	HeLaSS16txSS43mNG2_JF549646_DAPI_Well3_Z001	132.1111111	106.8888889	182.5555556	150	HeLaSS16txSS43mNG2_JF549646_DAPI_Well3_Z001	171.9444444	1.061712439	101.2777778	1.481075151	104.6111111	1.021773765
1098	4	243	428	2.054707452	HeLaSS16txSS43mNG2_JF549646_DAPI_Well3_Z001	177.1111111	114.8888889	163.1111111	102.3333333	HeLaSS16txSS43mNG2_JF549646_DAPI_Well3_Z001	171.9444444	0.948626817	101.2777778	1.010422381	104.6111111	1.098247477
1099	4	536	169	2.054707452	HeLaSS16txSS43mNG2_JF549646_DAPI_Well3_Z001	110.3333333	105.1111111	169.6666667	101	HeLaSS16txSS43mNG2_JF549646_DAPI_Well3_Z001	171.9444444	0.986752827	101.2777778	0.997257268	104.6111111	1.004779607
1100	3	400	434	2.054707452	HeLaSS16txSS43mNG2_JF549646_DAPI_Well3_Z001	198	109.5555556	179.1111111	102.5555556	HeLaSS16txSS43mNG2_JF549646_DAPI_Well3_Z001	171.9444444	1.041680129	101.2777778	1.012616566	104.6111111	1.047265003
1101	6	221	311	2.054707452	HeLaSS16txSS43mNG2_JF549646_DAPI_Well3_Z001	144.3333333	109	165	126.7777778	HeLaSS16txSS43mNG2_JF549646_DAPI_Well3_Z001	171.9444444	0.959612278	101.2777778	1.251782776	104.6111111	1.041954328
1102	1	156	411	2.054707452	HeLaSS16txSS43mNG2_JF549646_DAPI_Well3_Z001	125.3333333	109.4444444	171.6666667	107.5555556	HeLaSS16txSS43mNG2_JF549646_DAPI_Well3_Z001	171.9444444	0.998384491	101.2777778	1.061985738	104.6111111	1.046202868
1103	3	122	370	2.054707452	HeLaSS16txSS43mNG2_JF549646_DAPI_Well3_Z001	117.8888889	101.8888889	159.5555556	102	HeLaSS16txSS43mNG2_JF549646_DAPI_Well3_Z001	171.9444444	0.927948304	101.2777778	1.007131103	104.6111111	0.973977695
1104	6	393	210	2.054707452	HeLaSS16txSS43mNG2_JF549646_DAPI_Well3_Z001	126.7777778	104.3333333	166.7777778	100.5555556	HeLaSS16txSS43mNG2_JF549646_DAPI_Well3_Z001	171.9444444	0.969951535	101.2777778	0.992868897	104.6111111	0.997344663
1105	5	373	500	2.054707452	HeLaSS16txSS43mNG2_JF549646_DAPI_Well3_Z001	126.8888889	106	177	100.4444444	HeLaSS16txSS43mNG2_JF549646_DAPI_Well3_Z001	171.9444444	1.029402262	101.2777778	0.991771805	104.6111111	1.013276686
1106	9	173	389	2.054707452	HeLaSS16txSS43mNG2_JF549646_DAPI_Well3_Z001	125.7777778	106.5555556	172.1111111	104.3333333	HeLaSS16txSS43mNG2_JF549646_DAPI_Well3_Z001	171.9444444	1.000969305	101.2777778	1.030170049	104.6111111	1.018587361
1107	7	288	494	2.054707452	HeLaSS16txSS43mNG2_JF549646_DAPI_Well3_Z001	122.4444444	108.2222222	172.5555556	101	HeLaSS16txSS43mNG2_JF549646_DAPI_Well3_Z001	171.9444444	1.00355412	101.2777778	0.997257268	104.6111111	1.034519384
1108	7	7	442	2.054707452	HeLaSS16txSS43mNG2_JF549646_DAPI_Well3_Z001	106.5555556	100.8888889	156.2222222	102.2222222	HeLaSS16txSS43mNG2_JF549646_DAPI_Well3_Z001	171.9444444	0.908562197	101.2777778	1.009325288	104.6111111	0.964418481
1109	0	121	381	2.054707452	HeLaSS16txSS43mNG2_JF549646_DAPI_Well3_Z001	116.4444444	104.4444444	165.5555556	101.2222222	HeLaSS16txSS43mNG2_JF549646_DAPI_Well3_Z001	171.9444444	0.962843296	101.2777778	0.999451454	104.6111111	0.998406798
1110	5	416	216	2.054707452	HeLaSS16txSS43mNG2_JF549646_DAPI_Well3_Z001	123.3333333	102.7777778	168	101.3333333	HeLaSS16txSS43mNG2_JF549646_DAPI_Well3_Z001	171.9444444	0.977059774	101.2777778	1.000548546	104.6111111	0.982474774
1111	1	399	480	2.054707452	HeLaSS16txSS43mNG2_JF549646_DAPI_Well3_Z001	146.1111111	111.8888889	182.8888889	101.8888889	HeLaSS16txSS43mNG2_JF549646_DAPI_Well3_Z001	171.9444444	1.06365105	101.2777778	1.00603401	104.6111111	1.069569835
1112	7	149	321	2.054707452	HeLaSS16txSS43mNG2_JF549646_DAPI_Well3_Z001	119.5555556	104.5555556	165.3333333	99.77777778	HeLaSS16txSS43mNG2_JF549646_DAPI_Well3_Z001	171.9444444	0.961550889	101.2777778	0.985189248	104.6111111	0.999468933
1113	1	141	389	2.054707452	HeLaSS16txSS43mNG2_JF549646_DAPI_Well3_Z001	123.1111111	112.2222222	180	126.3333333	HeLaSS16txSS43mNG2_JF549646_DAPI_Well3_Z001	171.9444444	1.046849758	101.2777778	1.247394405	104.6111111	1.07275624
1114	2	306	488	2.054707452	HeLaSS16txSS43mNG2_JF549646_DAPI_Well3_Z001	138.3333333	109.2222222	178	107.1111111	HeLaSS16txSS43mNG2_JF549646_DAPI_Well3_Z001	171.9444444	1.035218094	101.2777778	1.057597367	104.6111111	1.044078598
1115	3	456	602	2.054707452	HeLaSS16txSS43mNG2_JF549646_DAPI_Well3_Z001	121.6666667	103.3333333	170.3333333	98.66666667	HeLaSS16txSS43mNG2_JF549646_DAPI_Well3_Z001	171.9444444	0.990630048	101.2777778	0.974218321	104.6111111	0.987785449
1116	1	476	585	2.054707452	HeLaSS16txSS43mNG2_JF549646_DAPI_Well3_Z001	134.3333333	105.5555556	176.4444444	101.1111111	HeLaSS16txSS43mNG2_JF549646_DAPI_Well3_Z001	171.9444444	1.026171244	101.2777778	0.998354361	104.6111111	1.009028147
1117	3	332	506	2.054707452	HeLaSS16txSS43mNG2_JF549646_DAPI_Well3_Z001	132.4444444	103.3333333	172.1111111	101.6666667	HeLaSS16txSS43mNG2_JF549646_DAPI_Well3_Z001	171.9444444	1.000969305	101.2777778	1.003839824	104.6111111	0.987785449
1118	5	295	263	2.054707452	HeLaSS16txSS43mNG2_JF549646_DAPI_Well3_Z001	152.7777778	107.4444444	163.4444444	101.2222222	HeLaSS16txSS43mNG2_JF549646_DAPI_Well3_Z001	171.9444444	0.950565428	101.2777778	0.999451454	104.6111111	1.02708444
1119	3	515	276	2.054707452	HeLaSS16txSS43mNG2_JF549646_DAPI_Well3_Z001	123.6666667	105.4444444	167.6666667	100.6666667	HeLaSS16txSS43mNG2_JF549646_DAPI_Well3_Z001	171.9444444	0.975121163	101.2777778	0.99396599	104.6111111	1.007966012
1120	0	414	538	2.054707452	HeLaSS16txSS43mNG2_JF549646_DAPI_Well3_Z001	130	104.2222222	178.2222222	99.88888889	HeLaSS16txSS43mNG2_JF549646_DAPI_Well3_Z001	171.9444444	1.036510501	101.2777778	0.986286341	104.6111111	0.996282528
1121	2	196	353	2.054707452	HeLaSS16txSS43mNG2_JF549646_DAPI_Well3_Z001	151.1111111	106	167.6666667	103.6666667	HeLaSS16txSS43mNG2_JF549646_DAPI_Well3_Z001	171.9444444	0.975121163	101.2777778	1.023587493	104.6111111	1.013276686
1122	7	307	486	2.054707452	HeLaSS16txSS43mNG2_JF549646_DAPI_Well3_Z001	131.8888889	104.3333333	170.3333333	102.2222222	HeLaSS16txSS43mNG2_JF549646_DAPI_Well3_Z001	171.9444444	0.990630048	101.2777778	1.009325288	104.6111111	0.997344663
1123	2	394	348	2.054707452	HeLaSS16txSS43mNG2_JF549646_DAPI_Well3_Z001	329.6666667	105.3333333	177.8888889	100.4444444	HeLaSS16txSS43mNG2_JF549646_DAPI_Well3_Z001	171.9444444	1.03457189	101.2777778	0.991771805	104.6111111	1.006903877
1124	2	458	592	2.054707452	HeLaSS16txSS43mNG2_JF549646_DAPI_Well3_Z001	124.8888889	101.1111111	177.8888889	99.44444444	HeLaSS16txSS43mNG2_JF549646_DAPI_Well3_Z001	171.9444444	1.03457189	101.2777778	0.98189797	104.6111111	0.966542751
1125	8	23	421	2.054707452	HeLaSS16txSS43mNG2_JF549646_DAPI_Well3_Z001	104.8888889	104.1111111	154.1111111	100.2222222	HeLaSS16txSS43mNG2_JF549646_DAPI_Well3_Z001	171.9444444	0.89628433	101.2777778	0.989577619	104.6111111	0.995220393
1126	3	271	471	2.054707452	HeLaSS16txSS43mNG2_JF549646_DAPI_Well3_Z001	144.1111111	107.1111111	174.6666667	99.66666667	HeLaSS16txSS43mNG2_JF549646_DAPI_Well3_Z001	171.9444444	1.015831987	101.2777778	0.984092156	104.6111111	1.023898035
1127	1	461	202	2.054707452	HeLaSS16txSS43mNG2_JF549646_DAPI_Well3_Z001	120.1111111	103.1111111	172.7777778	102.6666667	HeLaSS16txSS43mNG2_JF549646_DAPI_Well3_Z001	171.9444444	1.004846527	101.2777778	1.013713659	104.6111111	0.985661179
1128	1	388	406	2.054707452	HeLaSS16txSS43mNG2_JF549646_DAPI_Well3_Z001	360.2222222	104.2222222	182.1111111	102	HeLaSS16txSS43mNG2_JF549646_DAPI_Well3_Z001	171.9444444	1.059127625	101.2777778	1.007131103	104.6111111	0.996282528
1129	4	451	561	2.054707452	HeLaSS16txSS43mNG2_JF549646_DAPI_Well3_Z001	129.4444444	103.7777778	175.1111111	100.2222222	HeLaSS16txSS43mNG2_JF549646_DAPI_Well3_Z001	171.9444444	1.018416801	101.2777778	0.989577619	104.6111111	0.992033988
1130	3	96	401	2.054707452	HeLaSS16txSS43mNG2_JF549646_DAPI_Well3_Z001	114.5555556	103.8888889	162.2222222	104.3333333	HeLaSS16txSS43mNG2_JF549646_DAPI_Well3_Z001	171.9444444	0.943457189	101.2777778	1.030170049	104.6111111	0.993096123
1131	4	437	243	2.054707452	HeLaSS16txSS43mNG2_JF549646_DAPI_Well3_Z001	127	105.5555556	181.6666667	103	HeLaSS16txSS43mNG2_JF549646_DAPI_Well3_Z001	171.9444444	1.056542811	101.2777778	1.017004937	104.6111111	1.009028147
1132	3	232	345	2.054707452	HeLaSS16txSS43mNG2_JF549646_DAPI_Well3_Z001	246.1111111	105	167.2222222	104.4444444	HeLaSS16txSS43mNG2_JF549646_DAPI_Well3_Z001	171.9444444	0.972536349	101.2777778	1.031267142	104.6111111	1.003717472
1133	1	179	450	2.054707452	HeLaSS16txSS43mNG2_JF549646_DAPI_Well3_Z001	128	106.5555556	170.7777778	100.2222222	HeLaSS16txSS43mNG2_JF549646_DAPI_Well3_Z001	171.9444444	0.993214863	101.2777778	0.989577619	104.6111111	1.018587361
1134	5	444	459	2.054707452	HeLaSS16txSS43mNG2_JF549646_DAPI_Well3_Z001	135.4444444	105.2222222	177.8888889	99.88888889	HeLaSS16txSS43mNG2_JF549646_DAPI_Well3_Z001	171.9444444	1.03457189	101.2777778	0.986286341	104.6111111	1.005841742
1135	13	369	331	2.054707452	HeLaSS16txSS43mNG2_JF549646_DAPI_Well3_Z001	396.6666667	102.6666667	173.1111111	102.4444444	HeLaSS16txSS43mNG2_JF549646_DAPI_Well3_Z001	171.9444444	1.006785137	101.2777778	1.011519473	104.6111111	0.981412639
1136	4	310	455	2.054707452	HeLaSS16txSS43mNG2_JF549646_DAPI_Well3_Z001	173.4444444	104.8888889	171	102	HeLaSS16txSS43mNG2_JF549646_DAPI_Well3_Z001	171.9444444	0.99450727	101.2777778	1.007131103	104.6111111	1.002655337
1137	4	229	306	2.054707452	HeLaSS16txSS43mNG2_JF549646_DAPI_Well3_Z001	159.8888889	105	165.1111111	104.2222222	HeLaSS16txSS43mNG2_JF549646_DAPI_Well3_Z001	171.9444444	0.960258481	101.2777778	1.029072957	104.6111111	1.003717472
1138	1	222	461	2.054707452	HeLaSS16txSS43mNG2_JF549646_DAPI_Well3_Z001	134.2222222	106.2222222	166.2222222	100.3333333	HeLaSS16txSS43mNG2_JF549646_DAPI_Well3_Z001	171.9444444	0.966720517	101.2777778	0.990674712	104.6111111	1.015400956
1139	1	432	516	2.054707452	HeLaSS16txSS43mNG2_JF549646_DAPI_Well3_Z001	129	103.8888889	179	99.33333333	HeLaSS16txSS43mNG2_JF549646_DAPI_Well3_Z001	171.9444444	1.041033926	101.2777778	0.980800878	104.6111111	0.993096123
1140	6	435	261	2.054707452	HeLaSS16txSS43mNG2_JF549646_DAPI_Well3_Z001	130	115.1111111	177.5555556	105.6666667	HeLaSS16txSS43mNG2_JF549646_DAPI_Well3_Z001	171.9444444	1.032633279	101.2777778	1.043335162	104.6111111	1.100371747
1141	5	286	464	2.054707452	HeLaSS16txSS43mNG2_JF549646_DAPI_Well3_Z001	154.8888889	110.8888889	173.2222222	102.8888889	HeLaSS16txSS43mNG2_JF549646_DAPI_Well3_Z001	171.9444444	1.007431341	101.2777778	1.015907844	104.6111111	1.060010621
1142	6	289	292	2.054707452	HeLaSS16txSS43mNG2_JF549646_DAPI_Well3_Z001	328.5555556	104	167.7777778	99.66666667	HeLaSS16txSS43mNG2_JF549646_DAPI_Well3_Z001	171.9444444	0.975767367	101.2777778	0.984092156	104.6111111	0.994158258
1143	3	473	333	2.054707452	HeLaSS16txSS43mNG2_JF549646_DAPI_Well3_Z001	137	106.1111111	175.6666667	101.7777778	HeLaSS16txSS43mNG2_JF549646_DAPI_Well3_Z001	171.9444444	1.021647819	101.2777778	1.004936917	104.6111111	1.014338821
1144	1	274	504	2.054707452	HeLaSS16txSS43mNG2_JF549646_DAPI_Well3_Z001	131.6666667	104.3333333	176	99.66666667	HeLaSS16txSS43mNG2_JF549646_DAPI_Well3_Z001	171.9444444	1.02358643	101.2777778	0.984092156	104.6111111	0.997344663
1145	4	272	402	2.054707452	HeLaSS16txSS43mNG2_JF549646_DAPI_Well3_Z001	377.7777778	106	169.4444444	101.3333333	HeLaSS16txSS43mNG2_JF549646_DAPI_Well3_Z001	171.9444444	0.98546042	101.2777778	1.000548546	104.6111111	1.013276686
1146	3	329	462	2.054707452	HeLaSS16txSS43mNG2_JF549646_DAPI_Well3_Z001	167.8888889	105.6666667	176.2222222	99.77777778	HeLaSS16txSS43mNG2_JF549646_DAPI_Well3_Z001	171.9444444	1.024878837	101.2777778	0.985189248	104.6111111	1.010090281
1147	4	327	293	2.054707452	HeLaSS16txSS43mNG2_JF549646_DAPI_Well3_Z001	365.1111111	106.1111111	168.5555556	100.7777778	HeLaSS16txSS43mNG2_JF549646_DAPI_Well3_Z001	171.9444444	0.980290792	101.2777778	0.995063083	104.6111111	1.014338821
1148	1	434	183	2.054707452	HeLaSS16txSS43mNG2_JF549646_DAPI_Well3_Z001	123.3333333	103.3333333	176.1111111	99.66666667	HeLaSS16txSS43mNG2_JF549646_DAPI_Well3_Z001	171.9444444	1.024232633	101.2777778	0.984092156	104.6111111	0.987785449
1149	2	461	564	2.054707452	HeLaSS16txSS43mNG2_JF549646_DAPI_Well3_Z001	130	102.7777778	174.3333333	102.3333333	HeLaSS16txSS43mNG2_JF549646_DAPI_Well3_Z001	171.9444444	1.013893376	101.2777778	1.010422381	104.6111111	0.982474774
1150	5	226	343	2.054707452	HeLaSS16txSS43mNG2_JF549646_DAPI_Well3_Z001	213	111.3333333	162.8888889	103.7777778	HeLaSS16txSS43mNG2_JF549646_DAPI_Well3_Z001	171.9444444	0.94733441	101.2777778	1.024684586	104.6111111	1.064259161
1151	8	242	284	2.054707452	HeLaSS16txSS43mNG2_JF549646_DAPI_Well3_Z001	142.2222222	103.5555556	163	100.5555556	HeLaSS16txSS43mNG2_JF549646_DAPI_Well3_Z001	171.9444444	0.947980614	101.2777778	0.992868897	104.6111111	0.989909719
1152	0	375	434	2.054707452	HeLaSS16txSS43mNG2_JF549646_DAPI_Well3_Z001	256.2222222	107.5555556	182.6666667	102.6666667	HeLaSS16txSS43mNG2_JF549646_DAPI_Well3_Z001	171.9444444	1.062358643	101.2777778	1.013713659	104.6111111	1.028146575
1153	2	410	525	2.054707452	HeLaSS16txSS43mNG2_JF549646_DAPI_Well3_Z001	129.6666667	104.5555556	175.8888889	100.2222222	HeLaSS16txSS43mNG2_JF549646_DAPI_Well3_Z001	171.9444444	1.022940226	101.2777778	0.989577619	104.6111111	0.999468933
1154	5	270	391	2.054707452	HeLaSS16txSS43mNG2_JF549646_DAPI_Well3_Z001	417.5555556	103.7777778	168.6666667	101.1111111	HeLaSS16txSS43mNG2_JF549646_DAPI_Well3_Z001	171.9444444	0.980936995	101.2777778	0.998354361	104.6111111	0.992033988
1155	7	226	369	2.054707452	HeLaSS16txSS43mNG2_JF549646_DAPI_Well3_Z001	255.4444444	103.5555556	170.7777778	101.3333333	HeLaSS16txSS43mNG2_JF549646_DAPI_Well3_Z001	171.9444444	0.993214863	101.2777778	1.000548546	104.6111111	0.989909719
1156	2	347	354	2.054707452	HeLaSS16txSS43mNG2_JF549646_DAPI_Well3_Z001	390.4444444	106	174.3333333	100.8888889	HeLaSS16txSS43mNG2_JF549646_DAPI_Well3_Z001	171.9444444	1.013893376	101.2777778	0.996160176	104.6111111	1.013276686
1157	1	331	278	2.054707452	HeLaSS16txSS43mNG2_JF549646_DAPI_Well3_Z001	220.1111111	103.7777778	174.1111111	102.7777778	HeLaSS16txSS43mNG2_JF549646_DAPI_Well3_Z001	171.9444444	1.012600969	101.2777778	1.014810752	104.6111111	0.992033988
1158	3	674	191	2.021241721	0003-0698-0183	445.1111111	104.8888889	168.7777778	100	HeLaSS16txSS43mNG2_JF549646_DAPI_Well2_Z003	162.1111111	1.041124058	100.5555556	0.994475138	104.1111111	1.007470651
1159	1	777	104	2.021241721	0003-0698-0183	176	103.7777778	156.2222222	99.33333333	HeLaSS16txSS43mNG2_JF549646_DAPI_Well2_Z003	162.1111111	0.963673749	100.5555556	0.987845304	104.1111111	0.996798292
1160	3	719	276	2.021241721	0003-0698-0183	206.6666667	105.6666667	174.2222222	100.7777778	HeLaSS16txSS43mNG2_JF549646_DAPI_Well2_Z003	162.1111111	1.074708705	100.5555556	1.002209945	104.1111111	1.014941302
1161	8	773	299	2.021241721	0003-0698-0183	144	104.7777778	159.8888889	98.11111111	HeLaSS16txSS43mNG2_JF549646_DAPI_Well2_Z003	162.1111111	0.986291981	100.5555556	0.975690608	104.1111111	1.006403415
1162	7	500	53	2.021241721	0003-0698-0183	276.4444444	102.3333333	164	101.2222222	HeLaSS16txSS43mNG2_JF549646_DAPI_Well2_Z003	162.1111111	1.011651816	100.5555556	1.006629834	104.1111111	0.982924226
1163	7	836	237	2.021241721	0003-0698-0183	137.1111111	102.4444444	155.2222222	101.3333333	HeLaSS16txSS43mNG2_JF549646_DAPI_Well2_Z003	162.1111111	0.957505141	100.5555556	1.007734807	104.1111111	0.983991462
1164	4	654	263	2.021241721	0003-0698-0183	237.8888889	105.4444444	166.8888889	101.2222222	HeLaSS16txSS43mNG2_JF549646_DAPI_Well2_Z003	162.1111111	1.029472241	100.5555556	1.006629834	104.1111111	1.01280683
1165	12	648	183	2.021241721	0003-0698-0183	383	104.3333333	166.5555556	99.88888889	HeLaSS16txSS43mNG2_JF549646_DAPI_Well2_Z003	162.1111111	1.027416038	100.5555556	0.993370166	104.1111111	1.002134472
1166	1	898	271	2.021241721	0003-0698-0183	146.4444444	105.1111111	152.8888889	100.3333333	HeLaSS16txSS43mNG2_JF549646_DAPI_Well2_Z003	162.1111111	0.94311172	100.5555556	0.997790055	104.1111111	1.009605123
1167	2	623	189	2.021241721	0003-0698-0183	219.6666667	104.7777778	169.4444444	100.2222222	HeLaSS16txSS43mNG2_JF549646_DAPI_Well2_Z003	162.1111111	1.045236463	100.5555556	0.996685083	104.1111111	1.006403415
1168	1	789	269	2.021241721	0003-0698-0183	165.1111111	102.5555556	165.4444444	99.88888889	HeLaSS16txSS43mNG2_JF549646_DAPI_Well2_Z003	162.1111111	1.020562029	100.5555556	0.993370166	104.1111111	0.985058698
1169	5	651	90	2.021241721	0003-0698-0183	221.5555556	106.6666667	166	99.66666667	HeLaSS16txSS43mNG2_JF549646_DAPI_Well2_Z003	162.1111111	1.023989034	100.5555556	0.991160221	104.1111111	1.024546425
1170	5	770	231	2.021241721	0003-0698-0183	243.7777778	104.6666667	162.1111111	99.77777778	HeLaSS16txSS43mNG2_JF549646_DAPI_Well2_Z003	162.1111111	1	100.5555556	0.992265193	104.1111111	1.005336179
1171	2	809	268	2.021241721	0003-0698-0183	154.4444444	103.1111111	162.1111111	99.44444444	HeLaSS16txSS43mNG2_JF549646_DAPI_Well2_Z003	162.1111111	1	100.5555556	0.988950276	104.1111111	0.990394877
1172	7	810	302	2.021241721	0003-0698-0183	135.1111111	104.5555556	159.7777778	99.77777778	HeLaSS16txSS43mNG2_JF549646_DAPI_Well2_Z003	162.1111111	0.98560658	100.5555556	0.992265193	104.1111111	1.004268943
1173	4	529	62	2.021241721	0003-0698-0183	188.6666667	106.4444444	169.8888889	101.1111111	HeLaSS16txSS43mNG2_JF549646_DAPI_Well2_Z003	162.1111111	1.047978067	100.5555556	1.005524862	104.1111111	1.022411953
1174	5	506	27	2.021241721	0003-0698-0183	163.4444444	101.6666667	159	100.5555556	HeLaSS16txSS43mNG2_JF549646_DAPI_Well2_Z003	162.1111111	0.980808773	100.5555556	1	104.1111111	0.976520811
1175	4	516	123	2.021241721	0003-0698-0183	235.2222222	103.6666667	164.8888889	98.88888889	HeLaSS16txSS43mNG2_JF549646_DAPI_Well2_Z003	162.1111111	1.017135024	100.5555556	0.983425414	104.1111111	0.995731057
1176	5	850	252	2.021241721	0003-0698-0183	137.1111111	104.8888889	152.5555556	100.1111111	HeLaSS16txSS43mNG2_JF549646_DAPI_Well2_Z003	162.1111111	0.941055517	100.5555556	0.99558011	104.1111111	1.007470651
1177	5	818	195	2.021241721	0003-0698-0183	152.8888889	104.2222222	160.5555556	100.6666667	HeLaSS16txSS43mNG2_JF549646_DAPI_Well2_Z003	162.1111111	0.990404387	100.5555556	1.001104972	104.1111111	1.001067236
1178	4	799	231	2.021241721	0003-0698-0183	166	103.4444444	161.7777778	100.6666667	HeLaSS16txSS43mNG2_JF549646_DAPI_Well2_Z003	162.1111111	0.997943797	100.5555556	1.001104972	104.1111111	0.993596585
1179	5	699	141	2.021241721	0003-0698-0183	385.3333333	103.3333333	170.8888889	98.11111111	HeLaSS16txSS43mNG2_JF549646_DAPI_Well2_Z003	162.1111111	1.054146676	100.5555556	0.975690608	104.1111111	0.992529349
1180	4	533	82	2.021241721	0003-0698-0183	197.4444444	104.1111111	161.1111111	99.88888889	HeLaSS16txSS43mNG2_JF549646_DAPI_Well2_Z003	162.1111111	0.993831391	100.5555556	0.993370166	104.1111111	1
1181	12	654	260	2.021241721	0003-0698-0183	319.7777778	103.8888889	164.4444444	100.2222222	HeLaSS16txSS43mNG2_JF549646_DAPI_Well2_Z003	162.1111111	1.01439342	100.5555556	0.996685083	104.1111111	0.997865528
1182	0	510	56	2.021241721	0003-0698-0183	229.6666667	101.8888889	167.6666667	99.44444444	HeLaSS16txSS43mNG2_JF549646_DAPI_Well2_Z003	162.1111111	1.034270048	100.5555556	0.988950276	104.1111111	0.978655283
1183	12	554	66	2.021241721	0003-0698-0183	191.1111111	105.4444444	163.8888889	102.6666667	HeLaSS16txSS43mNG2_JF549646_DAPI_Well2_Z003	162.1111111	1.010966415	100.5555556	1.020994475	104.1111111	1.01280683
1184	1	672	256	2.021241721	0003-0698-0183	268	104.4444444	173.5555556	100.6666667	HeLaSS16txSS43mNG2_JF549646_DAPI_Well2_Z003	162.1111111	1.070596299	100.5555556	1.001104972	104.1111111	1.003201708
1185	3	763	291	2.021241721	0003-0698-0183	167.3333333	103.5555556	159.8888889	102	HeLaSS16txSS43mNG2_JF549646_DAPI_Well2_Z003	162.1111111	0.986291981	100.5555556	1.014364641	104.1111111	0.994663821
1186	2	776	210	2.021241721	0003-0698-0183	235.3333333	104	156.6666667	100.7777778	HeLaSS16txSS43mNG2_JF549646_DAPI_Well2_Z003	162.1111111	0.966415353	100.5555556	1.002209945	104.1111111	0.998932764
1187	4	734	102	2.021241721	0003-0698-0183	206.7777778	101.7777778	161.2222222	100.6666667	HeLaSS16txSS43mNG2_JF549646_DAPI_Well2_Z003	162.1111111	0.994516792	100.5555556	1.001104972	104.1111111	0.977588047
1188	2	822	154	2.021241721	0003-0698-0183	146.7777778	103.2222222	152	102.1111111	HeLaSS16txSS43mNG2_JF549646_DAPI_Well2_Z003	162.1111111	0.937628513	100.5555556	1.015469613	104.1111111	0.991462113
1189	4	607	204	2.021241721	0003-0698-0183	201.3333333	105	176.2222222	101.1111111	HeLaSS16txSS43mNG2_JF549646_DAPI_Well2_Z003	162.1111111	1.087045922	100.5555556	1.005524862	104.1111111	1.008537887
1190	1	692	216	2.021241721	0003-0698-0183	440.3333333	103.7777778	159.3333333	102.4444444	HeLaSS16txSS43mNG2_JF549646_DAPI_Well2_Z003	162.1111111	0.982864976	100.5555556	1.01878453	104.1111111	0.996798292
1191	4	657	192	2.021241721	0003-0698-0183	375.8888889	105.4444444	172.8888889	100.6666667	HeLaSS16txSS43mNG2_JF549646_DAPI_Well2_Z003	162.1111111	1.066483893	100.5555556	1.001104972	104.1111111	1.01280683
1192	3	605	79	2.021241721	0003-0698-0183	277.6666667	103.4444444	162.8888889	99.44444444	HeLaSS16txSS43mNG2_JF549646_DAPI_Well2_Z003	162.1111111	1.004797807	100.5555556	0.988950276	104.1111111	0.993596585
1193	4	820	179	2.021241721	0003-0698-0183	156.5555556	103.4444444	158.1111111	101.5555556	HeLaSS16txSS43mNG2_JF549646_DAPI_Well2_Z003	162.1111111	0.975325565	100.5555556	1.009944751	104.1111111	0.993596585
1194	3	692	206	2.021241721	0003-0698-0183	424.8888889	106.2222222	162	100.7777778	HeLaSS16txSS43mNG2_JF549646_DAPI_Well2_Z003	162.1111111	0.999314599	100.5555556	1.002209945	104.1111111	1.020277481
1195	4	674	245	2.021241721	0003-0698-0183	326.6666667	104.1111111	166.6666667	101.2222222	HeLaSS16txSS43mNG2_JF549646_DAPI_Well2_Z003	162.1111111	1.028101439	100.5555556	1.006629834	104.1111111	1
1196	5	765	181	2.021241721	0003-0698-0183	305.7777778	103.6666667	159.1111111	100	HeLaSS16txSS43mNG2_JF549646_DAPI_Well2_Z003	162.1111111	0.981494174	100.5555556	0.994475138	104.1111111	0.995731057
1197	10	338	340	2.016568542	0003-0275-0217	143.2222222	104.3333333	169.8888889	98.88888889	HeLaSS16txSS43mNG2_JF549646_DAPI_Well2_Z003	169.7222222	1.000981997	100.8333333	0.980716253	104.7222222	0.996286472
1198	4	373	90	2.016568542	0003-0275-0217	198.5555556	105.7777778	170.4444444	99.66666667	HeLaSS16txSS43mNG2_JF549646_DAPI_Well2_Z003	169.7222222	1.004255319	100.8333333	0.988429752	104.7222222	1.010079576
1199	2	279	271	2.016568542	0003-0275-0217	174.5555556	106.3333333	176.3333333	122.6666667	HeLaSS16txSS43mNG2_JF549646_DAPI_Well2_Z003	169.7222222	1.038952537	100.8333333	1.216528926	104.7222222	1.015384615
1200	1	257	210	2.016568542	0003-0275-0217	290.8888889	106.6666667	170.6666667	100.2222222	HeLaSS16txSS43mNG2_JF549646_DAPI_Well2_Z003	169.7222222	1.005564648	100.8333333	0.993939394	104.7222222	1.018567639
1201	5	191	160	2.016568542	0003-0275-0217	242.6666667	103.7777778	154.4444444	100.3333333	HeLaSS16txSS43mNG2_JF549646_DAPI_Well2_Z003	169.7222222	0.909983633	100.8333333	0.995041322	104.7222222	0.990981432
1202	2	315	150	2.016568542	0003-0275-0217	424.3333333	103.3333333	161	101.4444444	HeLaSS16txSS43mNG2_JF549646_DAPI_Well2_Z003	169.7222222	0.948608838	100.8333333	1.006060606	104.7222222	0.986737401
1203	5	382	296	2.016568542	0003-0275-0217	145.3333333	103	178.3333333	100.8888889	HeLaSS16txSS43mNG2_JF549646_DAPI_Well2_Z003	169.7222222	1.050736498	100.8333333	1.000550964	104.7222222	0.983554377
1204	12	390	52	2.016568542	0003-0275-0217	161.4444444	99.88888889	167.6666667	98.11111111	HeLaSS16txSS43mNG2_JF549646_DAPI_Well2_Z003	169.7222222	0.987888707	100.8333333	0.973002755	104.7222222	0.953846154
1205	8	200	296	2.016568542	0003-0275-0217	157	104.8888889	161.7777778	99.88888889	HeLaSS16txSS43mNG2_JF549646_DAPI_Well2_Z003	169.7222222	0.953191489	100.8333333	0.990633609	104.7222222	1.001591512
1206	4	252	341	2.016568542	0003-0275-0217	155.6666667	103.8888889	167.3333333	101.6666667	HeLaSS16txSS43mNG2_JF549646_DAPI_Well2_Z003	169.7222222	0.985924714	100.8333333	1.008264463	104.7222222	0.99204244
1207	4	311	189	2.016568542	0003-0275-0217	377.4444444	103.6666667	171.8888889	101.2222222	HeLaSS16txSS43mNG2_JF549646_DAPI_Well2_Z003	169.7222222	1.012765957	100.8333333	1.003856749	104.7222222	0.989920424
1208	5	176	169	2.016568542	0003-0275-0217	196.1111111	106.5555556	157.4444444	99.66666667	HeLaSS16txSS43mNG2_JF549646_DAPI_Well2_Z003	169.7222222	0.927659574	100.8333333	0.988429752	104.7222222	1.017506631
1209	1	327	305	2.016568542	0003-0275-0217	158.5555556	104.1111111	179.1111111	101.5555556	HeLaSS16txSS43mNG2_JF549646_DAPI_Well2_Z003	169.7222222	1.055319149	100.8333333	1.007162534	104.7222222	0.994164456
1210	0	230	177	2.016568542	0003-0275-0217	403.6666667	103.4444444	168.6666667	100.8888889	HeLaSS16txSS43mNG2_JF549646_DAPI_Well2_Z003	169.7222222	0.993780687	100.8333333	1.000550964	104.7222222	0.987798408
1211	1	289	87	2.016568542	0003-0275-0217	234	107.2222222	171.8888889	100.6666667	HeLaSS16txSS43mNG2_JF549646_DAPI_Well2_Z003	169.7222222	1.012765957	100.8333333	0.998347107	104.7222222	1.023872679
1212	7	200	357	2.016568542	0003-0275-0217	155	100.5555556	167.1111111	100.7777778	HeLaSS16txSS43mNG2_JF549646_DAPI_Well2_Z003	169.7222222	0.984615385	100.8333333	0.999449036	104.7222222	0.960212202
1213	12	186	185	2.016568542	0003-0275-0217	281.2222222	107.6666667	165.4444444	100.7777778	HeLaSS16txSS43mNG2_JF549646_DAPI_Well2_Z003	169.7222222	0.974795417	100.8333333	0.999449036	104.7222222	1.028116711
1214	1	213	287	2.016568542	0003-0275-0217	186.3333333	108.3333333	171.7777778	102.4444444	HeLaSS16txSS43mNG2_JF549646_DAPI_Well2_Z003	169.7222222	1.012111293	100.8333333	1.015977961	104.7222222	1.034482759
1215	6	377	250	2.016568542	0003-0275-0217	156.7777778	104.5555556	179.3333333	99.77777778	HeLaSS16txSS43mNG2_JF549646_DAPI_Well2_Z003	169.7222222	1.056628478	100.8333333	0.98953168	104.7222222	0.998408488
1216	6	215	176	2.016568542	0003-0275-0217	367.1111111	106.2222222	161.7777778	98.33333333	HeLaSS16txSS43mNG2_JF549646_DAPI_Well2_Z003	169.7222222	0.953191489	100.8333333	0.975206612	104.7222222	1.014323607
1217	0	265	244	2.016568542	0003-0275-0217	203.3333333	104.4444444	175.5555556	101.5555556	HeLaSS16txSS43mNG2_JF549646_DAPI_Well2_Z003	169.7222222	1.034369885	100.8333333	1.007162534	104.7222222	0.99734748
1218	9	265	118	2.016568542	0003-0275-0217	372.5555556	103.4444444	161.1111111	98.33333333	HeLaSS16txSS43mNG2_JF549646_DAPI_Well2_Z003	169.7222222	0.949263502	100.8333333	0.975206612	104.7222222	0.987798408
1219	9	212	265	2.016568542	0003-0275-0217	157.6666667	105.5555556	169.6666667	101.8888889	HeLaSS16txSS43mNG2_JF549646_DAPI_Well2_Z003	169.7222222	0.999672668	100.8333333	1.01046832	104.7222222	1.00795756
1220	1	276	187	2.016568542	0003-0275-0217	327.6666667	106.4444444	182.1111111	101.1111111	HeLaSS16txSS43mNG2_JF549646_DAPI_Well2_Z003	169.7222222	1.07299509	100.8333333	1.002754821	104.7222222	1.016445623
1221	14	348	164	2.016568542	0003-0275-0217	375	102.2222222	162.6666667	99.11111111	HeLaSS16txSS43mNG2_JF549646_DAPI_Well2_Z003	169.7222222	0.958428805	100.8333333	0.98292011	104.7222222	0.976127321
1222	9	239	259	2.016568542	0003-0275-0217	171.1111111	107.4444444	171.5555556	107.3333333	HeLaSS16txSS43mNG2_JF549646_DAPI_Well2_Z003	169.7222222	1.010801964	100.8333333	1.06446281	104.7222222	1.025994695
1223	3	257	258	2.016568542	0003-0275-0217	183.6666667	104.6666667	172.5555556	103.7777778	HeLaSS16txSS43mNG2_JF549646_DAPI_Well2_Z003	169.7222222	1.016693944	100.8333333	1.029201102	104.7222222	0.999469496
1224	1	357	337	2.016568542	0003-0275-0217	154.1111111	104.8888889	179.1111111	99.11111111	HeLaSS16txSS43mNG2_JF549646_DAPI_Well2_Z003	169.7222222	1.055319149	100.8333333	0.98292011	104.7222222	1.001591512
1225	8	349	120	2.016568542	0003-0275-0217	323.6666667	107.1111111	165.1111111	101	HeLaSS16txSS43mNG2_JF549646_DAPI_Well2_Z003	169.7222222	0.972831424	100.8333333	1.001652893	104.7222222	1.022811671
1226	4	241	125	2.016568542	0003-0275-0217	374.3333333	104.2222222	160.8888889	99.44444444	HeLaSS16txSS43mNG2_JF549646_DAPI_Well2_Z003	169.7222222	0.947954173	100.8333333	0.986225895	104.7222222	0.995225464
1227	4	295	158	2.016568542	0003-0275-0217	405.4444444	104.7777778	168.8888889	99.55555556	HeLaSS16txSS43mNG2_JF549646_DAPI_Well2_Z003	169.7222222	0.995090016	100.8333333	0.987327824	104.7222222	1.000530504
1228	10	215	129	2.016568542	0003-0275-0217	321.5555556	105.5555556	163.3333333	101.8888889	HeLaSS16txSS43mNG2_JF549646_DAPI_Well2_Z003	169.7222222	0.962356792	100.8333333	1.01046832	104.7222222	1.00795756
1229	10	319	341	2.016568542	0003-0275-0217	145.2222222	104	164.3333333	100.5555556	HeLaSS16txSS43mNG2_JF549646_DAPI_Well2_Z003	169.7222222	0.968248773	100.8333333	0.997245179	104.7222222	0.993103448
1230	1	272	340	2.016568542	0003-0275-0217	154.6666667	103.2222222	167.7777778	100.8888889	HeLaSS16txSS43mNG2_JF549646_DAPI_Well2_Z003	169.7222222	0.988543372	100.8333333	1.000550964	104.7222222	0.985676393
1231	6	219	134	2.016568542	0003-0275-0217	336.5555556	106.4444444	163	100.3333333	HeLaSS16txSS43mNG2_JF549646_DAPI_Well2_Z003	169.7222222	0.960392799	100.8333333	0.995041322	104.7222222	1.016445623
1232	5	249	190	2.016568542	0003-0275-0217	422.8888889	104	169.7777778	100.5555556	HeLaSS16txSS43mNG2_JF549646_DAPI_Well2_Z003	169.7222222	1.000327332	100.8333333	0.997245179	104.7222222	0.993103448
1233	8	261	266	2.016568542	0003-0275-0217	167.1111111	107.1111111	173.3333333	103	HeLaSS16txSS43mNG2_JF549646_DAPI_Well2_Z003	169.7222222	1.021276596	100.8333333	1.021487603	104.7222222	1.022811671
1234	1	363	226	2.016568542	0003-0275-0217	187.4444444	106.4444444	177.3333333	101.2222222	HeLaSS16txSS43mNG2_JF549646_DAPI_Well2_Z003	169.7222222	1.044844517	100.8333333	1.003856749	104.7222222	1.016445623
1235	2	209	164	2.016568542	0003-0275-0217	342.5555556	108.8888889	170.3333333	100.4444444	HeLaSS16txSS43mNG2_JF549646_DAPI_Well2_Z003	169.7222222	1.003600655	100.8333333	0.996143251	104.7222222	1.039787798
1236	3	194	305	2.016568542	0003-0275-0217	185.4444444	105.6666667	162	100	HeLaSS16txSS43mNG2_JF549646_DAPI_Well2_Z003	169.7222222	0.954500818	100.8333333	0.991735537	104.7222222	1.009018568
1237	10	279	289	2.016568542	0003-0275-0217	150.4444444	106.6666667	175.8888889	102.3333333	HeLaSS16txSS43mNG2_JF549646_DAPI_Well2_Z003	169.7222222	1.036333879	100.8333333	1.014876033	104.7222222	1.018567639
1238	4	357	150	2.016568542	0003-0275-0217	307.3333333	104.2222222	167.1111111	101.1111111	HeLaSS16txSS43mNG2_JF549646_DAPI_Well2_Z003	169.7222222	0.984615385	100.8333333	1.002754821	104.7222222	0.995225464
1239	7	341	295	2.016568542	0003-0275-0217	146	104.3333333	178.3333333	101.1111111	HeLaSS16txSS43mNG2_JF549646_DAPI_Well2_Z003	169.7222222	1.050736498	100.8333333	1.002754821	104.7222222	0.996286472
1240	3	156	145	2.016568542	0003-0275-0217	173.6666667	103.6666667	155	102.6666667	HeLaSS16txSS43mNG2_JF549646_DAPI_Well2_Z003	169.7222222	0.913256956	100.8333333	1.018181818	104.7222222	0.989920424
1241	4	254	301	2.016568542	0003-0275-0217	157	108	171.1111111	100.6666667	HeLaSS16txSS43mNG2_JF549646_DAPI_Well2_Z003	169.7222222	1.008183306	100.8333333	0.998347107	104.7222222	1.031299735
1242	2	377	315	2.016568542	0003-0275-0217	153.2222222	102.8888889	180.6666667	99.88888889	HeLaSS16txSS43mNG2_JF549646_DAPI_Well2_Z003	169.7222222	1.064484452	100.8333333	0.990633609	104.7222222	0.982493369
1243	5	283	291	2.016568542	0003-0275-0217	154.3333333	106.3333333	176.1111111	101.3333333	HeLaSS16txSS43mNG2_JF549646_DAPI_Well2_Z003	169.7222222	1.037643208	100.8333333	1.004958678	104.7222222	1.015384615
1244	1	230	282	2.016568542	0003-0275-0217	178.8888889	108.7777778	172.8888889	99	HeLaSS16txSS43mNG2_JF549646_DAPI_Well2_Z003	169.7222222	1.018657938	100.8333333	0.981818182	104.7222222	1.03872679
1245	13	288	182	2.016568542	0003-0275-0217	432.1111111	103.5555556	165.3333333	102.6666667	HeLaSS16txSS43mNG2_JF549646_DAPI_Well2_Z003	169.7222222	0.974140753	100.8333333	1.018181818	104.7222222	0.988859416
1246	4	389	25	2.016568542	0003-0275-0217	156.8888889	104.1111111	157.2222222	102.5555556	HeLaSS16txSS43mNG2_JF549646_DAPI_Well2_Z003	169.7222222	0.926350245	100.8333333	1.01707989	104.7222222	0.994164456
1247	4	410	654	2.073637967	0003-0323-0538	170.4444444	104.3333333	169.5555556	101.1111111	HeLaSS16txSS43mNG2_JF549646_DAPI_Well2_Z003	173.1111111	0.979460847	100.5555556	1.005524862	104.5555556	0.997874601
1248	12	350	618	2.073637967	0003-0323-0538	366.5555556	106.3333333	172.5555556	101	HeLaSS16txSS43mNG2_JF549646_DAPI_Well2_Z003	173.1111111	0.996790757	100.5555556	1.00441989	104.5555556	1.017003188
1249	9	218	557	2.073637967	0003-0323-0538	180	102.5555556	166.5555556	101.5555556	HeLaSS16txSS43mNG2_JF549646_DAPI_Well2_Z003	173.1111111	0.962130937	100.5555556	1.009944751	104.5555556	0.980871413
1250	11	363	711	2.073637967	0003-0323-0538	146	104.3333333	165.7777778	100.3333333	HeLaSS16txSS43mNG2_JF549646_DAPI_Well2_Z003	173.1111111	0.957637997	100.5555556	0.997790055	104.5555556	0.997874601
1251	5	327	597	2.073637967	0003-0323-0538	376.5555556	103.3333333	174.4444444	99.77777778	HeLaSS16txSS43mNG2_JF549646_DAPI_Well2_Z003	173.1111111	1.007702182	100.5555556	0.992265193	104.5555556	0.988310308
1252	12	255	481	2.073637967	0003-0323-0538	151.6666667	106.8888889	170.1111111	101.7777778	HeLaSS16txSS43mNG2_JF549646_DAPI_Well2_Z003	173.1111111	0.98267009	100.5555556	1.012154696	104.5555556	1.022316684
1253	5	265	441	2.073637967	0003-0323-0538	160.8888889	108	165.7777778	99.66666667	HeLaSS16txSS43mNG2_JF549646_DAPI_Well2_Z003	173.1111111	0.957637997	100.5555556	0.991160221	104.5555556	1.032943677
1254	8	252	603	2.073637967	0003-0323-0538	338.1111111	103.4444444	165.3333333	100.5555556	HeLaSS16txSS43mNG2_JF549646_DAPI_Well2_Z003	173.1111111	0.955070603	100.5555556	1	104.5555556	0.989373007
1255	12	262	638	2.073637967	0003-0323-0538	177.6666667	101	164.4444444	102.1111111	HeLaSS16txSS43mNG2_JF549646_DAPI_Well2_Z003	173.1111111	0.949935815	100.5555556	1.015469613	104.5555556	0.965993624
1256	4	345	440	2.073637967	0003-0323-0538	176.3333333	105.6666667	173.4444444	115.7777778	HeLaSS16txSS43mNG2_JF549646_DAPI_Well2_Z003	173.1111111	1.001925546	100.5555556	1.151381215	104.5555556	1.010626993
1257	0	388	541	2.073637967	0003-0323-0538	380.3333333	105	181.7777778	101.4444444	HeLaSS16txSS43mNG2_JF549646_DAPI_Well2_Z003	173.1111111	1.050064185	100.5555556	1.008839779	104.5555556	1.004250797
1258	2	241	596	2.073637967	0003-0323-0538	236.8888889	104.5555556	167.5555556	99.77777778	HeLaSS16txSS43mNG2_JF549646_DAPI_Well2_Z003	173.1111111	0.967907574	100.5555556	0.992265193	104.5555556	1
1259	3	323	611	2.073637967	0003-0323-0538	282.2222222	105.3333333	173.1111111	100.4444444	HeLaSS16txSS43mNG2_JF549646_DAPI_Well2_Z003	173.1111111	1	100.5555556	0.998895028	104.5555556	1.007438895
1260	0	305	446	2.073637967	0003-0323-0538	183	106.2222222	177.2222222	102.8888889	HeLaSS16txSS43mNG2_JF549646_DAPI_Well2_Z003	173.1111111	1.023748395	100.5555556	1.02320442	104.5555556	1.015940489
1261	4	380	665	2.073637967	0003-0323-0538	164.4444444	103.3333333	172	99.77777778	HeLaSS16txSS43mNG2_JF549646_DAPI_Well2_Z003	173.1111111	0.993581515	100.5555556	0.992265193	104.5555556	0.988310308
1262	2	364	487	2.073637967	0003-0323-0538	358.3333333	105.5555556	180.5555556	101	HeLaSS16txSS43mNG2_JF549646_DAPI_Well2_Z003	173.1111111	1.043003851	100.5555556	1.00441989	104.5555556	1.009564293
1263	1	402	569	2.073637967	0003-0323-0538	300.5555556	105.1111111	181.7777778	101.4444444	HeLaSS16txSS43mNG2_JF549646_DAPI_Well2_Z003	173.1111111	1.050064185	100.5555556	1.008839779	104.5555556	1.005313496
1264	12	243	438	2.073637967	0003-0323-0538	142	105	161	101	HeLaSS16txSS43mNG2_JF549646_DAPI_Well2_Z003	173.1111111	0.930038511	100.5555556	1.00441989	104.5555556	1.004250797
1265	14	343	493	2.073637967	0003-0323-0538	388.4444444	105.6666667	173.6666667	99.22222222	HeLaSS16txSS43mNG2_JF549646_DAPI_Well2_Z003	173.1111111	1.003209243	100.5555556	0.986740331	104.5555556	1.010626993
1266	3	285	361	2.073637967	0003-0323-0538	143.1111111	103.6666667	169	100.3333333	HeLaSS16txSS43mNG2_JF549646_DAPI_Well2_Z003	173.1111111	0.976251605	100.5555556	0.997790055	104.5555556	0.991498406
1267	3	336	546	2.073637967	0003-0323-0538	486.7777778	105.1111111	180.8888889	100.1111111	HeLaSS16txSS43mNG2_JF549646_DAPI_Well2_Z003	173.1111111	1.044929397	100.5555556	0.99558011	104.5555556	1.005313496
1268	3	312	410	2.073637967	0003-0323-0538	162.1111111	109.8888889	175.2222222	100.3333333	HeLaSS16txSS43mNG2_JF549646_DAPI_Well2_Z003	173.1111111	1.012195122	100.5555556	0.997790055	104.5555556	1.051009564
1269	9	337	629	2.073637967	0003-0323-0538	251.1111111	104	174	100.2222222	HeLaSS16txSS43mNG2_JF549646_DAPI_Well2_Z003	173.1111111	1.005134788	100.5555556	0.996685083	104.5555556	0.994686504
1270	3	240	523	2.073637967	0003-0323-0538	192	106.6666667	170.3333333	100.8888889	HeLaSS16txSS43mNG2_JF549646_DAPI_Well2_Z003	173.1111111	0.983953787	100.5555556	1.003314917	104.5555556	1.020191286
1271	1	284	467	2.073637967	0003-0323-0538	195.3333333	106	172.6666667	101.2222222	HeLaSS16txSS43mNG2_JF549646_DAPI_Well2_Z003	173.1111111	0.997432606	100.5555556	1.006629834	104.5555556	1.01381509
1272	12	363	487	2.073637967	0003-0323-0538	353.5555556	103.2222222	176.6666667	102.4444444	HeLaSS16txSS43mNG2_JF549646_DAPI_Well2_Z003	173.1111111	1.020539153	100.5555556	1.01878453	104.5555556	0.987247609
1273	12	383	526	2.073637967	0003-0323-0538	407.8888889	104.2222222	184.4444444	99.55555556	HeLaSS16txSS43mNG2_JF549646_DAPI_Well2_Z003	173.1111111	1.065468549	100.5555556	0.990055249	104.5555556	0.996811902
1274	8	365	597	2.073637967	0003-0323-0538	419.3333333	104.3333333	174.1111111	99.77777778	HeLaSS16txSS43mNG2_JF549646_DAPI_Well2_Z003	173.1111111	1.005776637	100.5555556	0.992265193	104.5555556	0.997874601
1275	0	305	619	2.073637967	0003-0323-0538	257.6666667	103.4444444	190.4444444	102.3333333	HeLaSS16txSS43mNG2_JF549646_DAPI_Well2_Z003	173.1111111	1.10012837	100.5555556	1.017679558	104.5555556	0.989373007
1276	14	365	441	2.073637967	0003-0323-0538	173.2222222	102.3333333	176.8888889	101.5555556	HeLaSS16txSS43mNG2_JF549646_DAPI_Well2_Z003	173.1111111	1.02182285	100.5555556	1.009944751	104.5555556	0.978746015
1277	3	242	439	2.073637967	0003-0323-0538	163.1111111	107.4444444	171	102.5555556	HeLaSS16txSS43mNG2_JF549646_DAPI_Well2_Z003	173.1111111	0.987804878	100.5555556	1.019889503	104.5555556	1.027630181
1278	3	421	507	2.073637967	0003-0323-0538	261.6666667	103.3333333	175.4444444	99.44444444	HeLaSS16txSS43mNG2_JF549646_DAPI_Well2_Z003	173.1111111	1.013478819	100.5555556	0.988950276	104.5555556	0.988310308
1279	8	279	515	2.073637967	0003-0323-0538	205.3333333	106.7777778	170.2222222	100.7777778	HeLaSS16txSS43mNG2_JF549646_DAPI_Well2_Z003	173.1111111	0.983311938	100.5555556	1.002209945	104.5555556	1.021253985
1280	3	278	368	2.073637967	0003-0323-0538	154.7777778	103.7777778	165.7777778	98.22222222	HeLaSS16txSS43mNG2_JF549646_DAPI_Well2_Z003	173.1111111	0.957637997	100.5555556	0.97679558	104.5555556	0.992561105
1281	7	266	612	2.073637967	0003-0323-0538	315.5555556	104.3333333	175.6666667	100.3333333	HeLaSS16txSS43mNG2_JF549646_DAPI_Well2_Z003	173.1111111	1.014762516	100.5555556	0.997790055	104.5555556	0.997874601
1282	4	310	396	2.073637967	0003-0323-0538	155.7777778	103.4444444	172	100.4444444	HeLaSS16txSS43mNG2_JF549646_DAPI_Well2_Z003	173.1111111	0.993581515	100.5555556	0.998895028	104.5555556	0.989373007
1283	4	246	569	2.073637967	0003-0323-0538	309.1111111	102.6666667	168.2222222	101.6666667	HeLaSS16txSS43mNG2_JF549646_DAPI_Well2_Z003	173.1111111	0.971758665	100.5555556	1.011049724	104.5555556	0.981934113
1284	12	379	583	2.073637967	0003-0323-0538	375.4444444	102.7777778	177.4444444	98.44444444	HeLaSS16txSS43mNG2_JF549646_DAPI_Well2_Z003	173.1111111	1.025032092	100.5555556	0.979005525	104.5555556	0.982996812
1285	8	283	620	2.073637967	0003-0323-0538	305.5555556	105.2222222	172.4444444	101.2222222	HeLaSS16txSS43mNG2_JF549646_DAPI_Well2_Z003	173.1111111	0.996148909	100.5555556	1.006629834	104.5555556	1.006376196
1286	0	268	372	2.073637967	0003-0323-0538	156.2222222	106.8888889	179.2222222	99.22222222	HeLaSS16txSS43mNG2_JF549646_DAPI_Well2_Z003	173.1111111	1.035301669	100.5555556	0.986740331	104.5555556	1.022316684
1287	2	274	559	2.073637967	0003-0323-0538	349.8888889	103.4444444	169.3333333	100.1111111	HeLaSS16txSS43mNG2_JF549646_DAPI_Well2_Z003	173.1111111	0.97817715	100.5555556	0.99558011	104.5555556	0.989373007
1288	4	227	560	2.073637967	0003-0323-0538	206.4444444	106.1111111	165	102.3333333	HeLaSS16txSS43mNG2_JF549646_DAPI_Well2_Z003	173.1111111	0.953145058	100.5555556	1.017679558	104.5555556	1.01487779
1289	5	342	660	2.073637967	0003-0323-0538	174.5555556	104.6666667	173.5555556	99.11111111	HeLaSS16txSS43mNG2_JF549646_DAPI_Well2_Z003	173.1111111	1.002567394	100.5555556	0.985635359	104.5555556	1.001062699
1290	0	411	645	2.073637967	0003-0323-0538	184	102.8888889	181.6666667	100.1111111	HeLaSS16txSS43mNG2_JF549646_DAPI_Well2_Z003	173.1111111	1.049422336	100.5555556	0.99558011	104.5555556	0.984059511
1291	5	331	449	2.073637967	0003-0323-0538	176.4444444	106.5555556	178.7777778	105.2222222	HeLaSS16txSS43mNG2_JF549646_DAPI_Well2_Z003	173.1111111	1.032734275	100.5555556	1.04640884	104.5555556	1.019128587
1292	1	423	305	2.008813055	HeLaSS16txSS43mNG2_JF549646_DAPI_Well3_Z003	145.7777778	106.4444444	179.7777778	98.66666667	HeLaSS16txSS43mNG2_JF549646_DAPI_Well3_Z003	176.6666667	1.017610063	100.5	0.981757877	104.8888889	1.014830508
1293	0	506	562	2.008813055	HeLaSS16txSS43mNG2_JF549646_DAPI_Well3_Z003	148.1111111	103.5555556	178.7777778	100.8888889	HeLaSS16txSS43mNG2_JF549646_DAPI_Well3_Z003	176.6666667	1.011949686	100.5	1.003869541	104.8888889	0.987288136
1294	1	462	578	2.008813055	HeLaSS16txSS43mNG2_JF549646_DAPI_Well3_Z003	165.6666667	104	180.5555556	100	HeLaSS16txSS43mNG2_JF549646_DAPI_Well3_Z003	176.6666667	1.022012579	100.5	0.995024876	104.8888889	0.991525424
1295	4	593	413	2.008813055	HeLaSS16txSS43mNG2_JF549646_DAPI_Well3_Z003	160	101.7777778	176.6666667	101.4444444	HeLaSS16txSS43mNG2_JF549646_DAPI_Well3_Z003	176.6666667	1	100.5	1.009397457	104.8888889	0.970338983
1296	4	156	493	2.008813055	HeLaSS16txSS43mNG2_JF549646_DAPI_Well3_Z003	170	104.8888889	161.5555556	99.22222222	HeLaSS16txSS43mNG2_JF549646_DAPI_Well3_Z003	176.6666667	0.914465409	100.5	0.987285793	104.8888889	1
1297	4	542	332	2.008813055	HeLaSS16txSS43mNG2_JF549646_DAPI_Well3_Z003	145.1111111	107.1111111	176.7777778	105.5555556	HeLaSS16txSS43mNG2_JF549646_DAPI_Well3_Z003	176.6666667	1.000628931	100.5	1.050304035	104.8888889	1.021186441
1298	2	403	436	2.008813055	HeLaSS16txSS43mNG2_JF549646_DAPI_Well3_Z003	490.8888889	103.7777778	175.1111111	100.7777778	HeLaSS16txSS43mNG2_JF549646_DAPI_Well3_Z003	176.6666667	0.991194969	100.5	1.002763958	104.8888889	0.98940678
1299	11	397	349	2.008813055	HeLaSS16txSS43mNG2_JF549646_DAPI_Well3_Z003	163.4444444	102.6666667	171.3333333	100.3333333	HeLaSS16txSS43mNG2_JF549646_DAPI_Well3_Z003	176.6666667	0.969811321	100.5	0.998341625	104.8888889	0.978813559
1300	0	560	454	2.008813055	HeLaSS16txSS43mNG2_JF549646_DAPI_Well3_Z003	189.1111111	106.5555556	180.1111111	98.88888889	HeLaSS16txSS43mNG2_JF549646_DAPI_Well3_Z003	176.6666667	1.019496855	100.5	0.983969044	104.8888889	1.015889831
1301	0	371	475	2.008813055	HeLaSS16txSS43mNG2_JF549646_DAPI_Well3_Z003	458.7777778	104.1111111	181.6666667	101.4444444	HeLaSS16txSS43mNG2_JF549646_DAPI_Well3_Z003	176.6666667	1.028301887	100.5	1.009397457	104.8888889	0.992584746
1302	0	515	471	2.008813055	HeLaSS16txSS43mNG2_JF549646_DAPI_Well3_Z003	362.5555556	104.5555556	187.7777778	100.5555556	HeLaSS16txSS43mNG2_JF549646_DAPI_Well3_Z003	176.6666667	1.062893082	100.5	1.000552792	104.8888889	0.996822034
1303	3	399	498	2.008813055	HeLaSS16txSS43mNG2_JF549646_DAPI_Well3_Z003	481.4444444	105.6666667	172.3333333	101.4444444	HeLaSS16txSS43mNG2_JF549646_DAPI_Well3_Z003	176.6666667	0.975471698	100.5	1.009397457	104.8888889	1.007415254
1304	3	571	384	2.008813055	HeLaSS16txSS43mNG2_JF549646_DAPI_Well3_Z003	151.8888889	105.7777778	172.8888889	99.77777778	HeLaSS16txSS43mNG2_JF549646_DAPI_Well3_Z003	176.6666667	0.978616352	100.5	0.992813709	104.8888889	1.008474576
1305	8	528	295	2.008813055	HeLaSS16txSS43mNG2_JF549646_DAPI_Well3_Z003	135.8888889	104.4444444	169.6666667	100.1111111	HeLaSS16txSS43mNG2_JF549646_DAPI_Well3_Z003	176.6666667	0.960377358	100.5	0.996130459	104.8888889	0.995762712
1306	4	563	493	2.008813055	HeLaSS16txSS43mNG2_JF549646_DAPI_Well3_Z003	145.3333333	105.3333333	177.5555556	99.88888889	HeLaSS16txSS43mNG2_JF549646_DAPI_Well3_Z003	176.6666667	1.005031447	100.5	0.993919292	104.8888889	1.004237288
1307	11	245	464	2.008813055	HeLaSS16txSS43mNG2_JF549646_DAPI_Well3_Z003	191.1111111	105	166.3333333	98.33333333	HeLaSS16txSS43mNG2_JF549646_DAPI_Well3_Z003	176.6666667	0.941509434	100.5	0.978441128	104.8888889	1.001059322
1308	8	622	230	2.008813055	HeLaSS16txSS43mNG2_JF549646_DAPI_Well3_Z003	361.8888889	105.6666667	167.6666667	103	HeLaSS16txSS43mNG2_JF549646_DAPI_Well3_Z003	176.6666667	0.949056604	100.5	1.024875622	104.8888889	1.007415254
1309	2	215	478	2.008813055	HeLaSS16txSS43mNG2_JF549646_DAPI_Well3_Z003	211	106.4444444	168.1111111	103.8888889	HeLaSS16txSS43mNG2_JF549646_DAPI_Well3_Z003	176.6666667	0.951572327	100.5	1.033720287	104.8888889	1.014830508
1310	10	548	353	2.008813055	HeLaSS16txSS43mNG2_JF549646_DAPI_Well3_Z003	137.2222222	106.5555556	176.4444444	101.2222222	HeLaSS16txSS43mNG2_JF549646_DAPI_Well3_Z003	176.6666667	0.998742138	100.5	1.007186291	104.8888889	1.015889831
1311	8	533	251	2.008813055	HeLaSS16txSS43mNG2_JF549646_DAPI_Well3_Z003	132.2222222	105	171.1111111	101	HeLaSS16txSS43mNG2_JF549646_DAPI_Well3_Z003	176.6666667	0.968553459	100.5	1.004975124	104.8888889	1.001059322
1312	2	522	240	2.008813055	HeLaSS16txSS43mNG2_JF549646_DAPI_Well3_Z003	149.4444444	101.8888889	173.5555556	100.3333333	HeLaSS16txSS43mNG2_JF549646_DAPI_Well3_Z003	176.6666667	0.982389937	100.5	0.998341625	104.8888889	0.971398305
1313	3	561	469	2.008813055	HeLaSS16txSS43mNG2_JF549646_DAPI_Well3_Z003	169.4444444	103.2222222	179.8888889	97.33333333	HeLaSS16txSS43mNG2_JF549646_DAPI_Well3_Z003	176.6666667	1.018238994	100.5	0.968490879	104.8888889	0.984110169
1314	2	254	443	2.008813055	HeLaSS16txSS43mNG2_JF549646_DAPI_Well3_Z003	156.3333333	103.8888889	173.5555556	100.2222222	HeLaSS16txSS43mNG2_JF549646_DAPI_Well3_Z003	176.6666667	0.982389937	100.5	0.997236042	104.8888889	0.990466102
1315	6	403	432	2.008813055	HeLaSS16txSS43mNG2_JF549646_DAPI_Well3_Z003	475.8888889	104.1111111	178.8888889	102	HeLaSS16txSS43mNG2_JF549646_DAPI_Well3_Z003	176.6666667	1.012578616	100.5	1.014925373	104.8888889	0.992584746
1316	14	195	486	2.008813055	HeLaSS16txSS43mNG2_JF549646_DAPI_Well3_Z003	232.7777778	103.2222222	168.5555556	100.6666667	HeLaSS16txSS43mNG2_JF549646_DAPI_Well3_Z003	176.6666667	0.95408805	100.5	1.001658375	104.8888889	0.984110169
1317	6	288	438	2.008813055	HeLaSS16txSS43mNG2_JF549646_DAPI_Well3_Z003	145.2222222	107.6666667	172.4444444	101.6666667	HeLaSS16txSS43mNG2_JF549646_DAPI_Well3_Z003	176.6666667	0.976100629	100.5	1.011608624	104.8888889	1.026483051
1318	8	421	394	2.008813055	HeLaSS16txSS43mNG2_JF549646_DAPI_Well3_Z003	526.1111111	104	175.1111111	101	HeLaSS16txSS43mNG2_JF549646_DAPI_Well3_Z003	176.6666667	0.991194969	100.5	1.004975124	104.8888889	0.991525424
1319	11	497	390	2.008813055	HeLaSS16txSS43mNG2_JF549646_DAPI_Well3_Z003	321	106.1111111	176	100.1111111	HeLaSS16txSS43mNG2_JF549646_DAPI_Well3_Z003	176.6666667	0.996226415	100.5	0.996130459	104.8888889	1.011652542
1320	0	506	429	2.008813055	HeLaSS16txSS43mNG2_JF549646_DAPI_Well3_Z003	461.5555556	105.1111111	180.4444444	101.1111111	HeLaSS16txSS43mNG2_JF549646_DAPI_Well3_Z003	176.6666667	1.021383648	100.5	1.006080708	104.8888889	1.002118644
1321	2	474	460	2.008813055	HeLaSS16txSS43mNG2_JF549646_DAPI_Well3_Z003	579	104.4444444	178.1111111	101.1111111	HeLaSS16txSS43mNG2_JF549646_DAPI_Well3_Z003	176.6666667	1.008176101	100.5	1.006080708	104.8888889	0.995762712
1322	0	535	257	2.008813055	HeLaSS16txSS43mNG2_JF549646_DAPI_Well3_Z003	156.3333333	104.1111111	178.3333333	100.4444444	HeLaSS16txSS43mNG2_JF549646_DAPI_Well3_Z003	176.6666667	1.009433962	100.5	0.999447208	104.8888889	0.992584746
1323	1	354	406	2.008813055	HeLaSS16txSS43mNG2_JF549646_DAPI_Well3_Z003	225	108.6666667	185.5555556	100.8888889	HeLaSS16txSS43mNG2_JF549646_DAPI_Well3_Z003	176.6666667	1.050314465	100.5	1.003869541	104.8888889	1.036016949
1324	0	643	272	2.008813055	HeLaSS16txSS43mNG2_JF549646_DAPI_Well3_Z003	178.6666667	103.3333333	171.2222222	99.11111111	HeLaSS16txSS43mNG2_JF549646_DAPI_Well3_Z003	176.6666667	0.96918239	100.5	0.98618021	104.8888889	0.985169492
1325	2	406	383	2.008813055	HeLaSS16txSS43mNG2_JF549646_DAPI_Well3_Z003	298.2222222	107.8888889	175.8888889	101.6666667	HeLaSS16txSS43mNG2_JF549646_DAPI_Well3_Z003	176.6666667	0.995597484	100.5	1.011608624	104.8888889	1.028601695
1326	1	571	247	2.008813055	HeLaSS16txSS43mNG2_JF549646_DAPI_Well3_Z003	174.5555556	105.1111111	177.4444444	113.7777778	HeLaSS16txSS43mNG2_JF549646_DAPI_Well3_Z003	176.6666667	1.004402516	100.5	1.132117192	104.8888889	1.002118644
1327	2	534	258	2.008813055	HeLaSS16txSS43mNG2_JF549646_DAPI_Well3_Z003	149.3333333	103.6666667	172.5555556	101.4444444	HeLaSS16txSS43mNG2_JF549646_DAPI_Well3_Z003	176.6666667	0.97672956	100.5	1.009397457	104.8888889	0.988347458
1328	0	609	321	2.008813055	HeLaSS16txSS43mNG2_JF549646_DAPI_Well3_Z003	153.8888889	107.4444444	183.7777778	101.1111111	HeLaSS16txSS43mNG2_JF549646_DAPI_Well3_Z003	176.6666667	1.040251572	100.5	1.006080708	104.8888889	1.024364407
1329	2	622	265	2.008813055	HeLaSS16txSS43mNG2_JF549646_DAPI_Well3_Z003	170.2222222	105.6666667	180.8888889	101.8888889	HeLaSS16txSS43mNG2_JF549646_DAPI_Well3_Z003	176.6666667	1.023899371	100.5	1.01381979	104.8888889	1.007415254
1330	14	498	430	2.008813055	HeLaSS16txSS43mNG2_JF549646_DAPI_Well3_Z003	482.1111111	106.7777778	179.8888889	100.1111111	HeLaSS16txSS43mNG2_JF549646_DAPI_Well3_Z003	176.6666667	1.018238994	100.5	0.996130459	104.8888889	1.018008475
1331	1	449	311	2.008813055	HeLaSS16txSS43mNG2_JF549646_DAPI_Well3_Z003	147	106.7777778	176.3333333	99.22222222	HeLaSS16txSS43mNG2_JF549646_DAPI_Well3_Z003	176.6666667	0.998113208	100.5	0.987285793	104.8888889	1.018008475
1332	1	601	375	2.008813055	HeLaSS16txSS43mNG2_JF549646_DAPI_Well3_Z003	162.3333333	105	183.7777778	99.55555556	HeLaSS16txSS43mNG2_JF549646_DAPI_Well3_Z003	176.6666667	1.040251572	100.5	0.990602543	104.8888889	1.001059322
1333	0	403	498	2.008813055	HeLaSS16txSS43mNG2_JF549646_DAPI_Well3_Z003	460.7777778	104.5555556	181.5555556	101.3333333	HeLaSS16txSS43mNG2_JF549646_DAPI_Well3_Z003	176.6666667	1.027672956	100.5	1.008291874	104.8888889	0.996822034
1334	4	370	359	2.008813055	HeLaSS16txSS43mNG2_JF549646_DAPI_Well3_Z003	160.1111111	103.5555556	176.8888889	98.77777778	HeLaSS16txSS43mNG2_JF549646_DAPI_Well3_Z003	176.6666667	1.001257862	100.5	0.98286346	104.8888889	0.987288136
1335	1	430	490	2.008813055	HeLaSS16txSS43mNG2_JF549646_DAPI_Well3_Z003	477.5555556	105.1111111	187	99.55555556	HeLaSS16txSS43mNG2_JF549646_DAPI_Well3_Z003	176.6666667	1.058490566	100.5	0.990602543	104.8888889	1.002118644
1336	8	532	299	2.008813055	HeLaSS16txSS43mNG2_JF549646_DAPI_Well3_Z003	137	105.6666667	167.7777778	101	HeLaSS16txSS43mNG2_JF549646_DAPI_Well3_Z003	176.6666667	0.949685535	100.5	1.004975124	104.8888889	1.007415254
1337	1	488	298	2.008813055	HeLaSS16txSS43mNG2_JF549646_DAPI_Well3_Z003	150	104.8888889	182.2222222	102.2222222	HeLaSS16txSS43mNG2_JF549646_DAPI_Well3_Z003	176.6666667	1.031446541	100.5	1.01713654	104.8888889	1
1338	5	437	315	2.008813055	HeLaSS16txSS43mNG2_JF549646_DAPI_Well3_Z003	141.2222222	105.8888889	170.4444444	100.1111111	HeLaSS16txSS43mNG2_JF549646_DAPI_Well3_Z003	176.6666667	0.964779874	100.5	0.996130459	104.8888889	1.009533898
1339	4	534	366	2.008813055	HeLaSS16txSS43mNG2_JF549646_DAPI_Well3_Z003	155.4444444	115.7777778	183.7777778	99	HeLaSS16txSS43mNG2_JF549646_DAPI_Well3_Z003	176.6666667	1.040251572	100.5	0.985074627	104.8888889	1.103813559
1340	3	586	273	2.008813055	HeLaSS16txSS43mNG2_JF549646_DAPI_Well3_Z003	150.8888889	106.6666667	174.6666667	101.4444444	HeLaSS16txSS43mNG2_JF549646_DAPI_Well3_Z003	176.6666667	0.988679245	100.5	1.009397457	104.8888889	1.016949153
1341	10	418	307	2.008813055	HeLaSS16txSS43mNG2_JF549646_DAPI_Well3_Z003	132.1111111	105.8888889	172.6666667	101	HeLaSS16txSS43mNG2_JF549646_DAPI_Well3_Z003	176.6666667	0.977358491	100.5	1.004975124	104.8888889	1.009533898
1342	1	355	397	2.008813055	HeLaSS16txSS43mNG2_JF549646_DAPI_Well3_Z003	217.5555556	107.2222222	177.8888889	102.6666667	HeLaSS16txSS43mNG2_JF549646_DAPI_Well3_Z003	176.6666667	1.006918239	100.5	1.021558872	104.8888889	1.022245763
1343	3	317	475	2.008813055	HeLaSS16txSS43mNG2_JF549646_DAPI_Well3_Z003	193.1111111	104.3333333	176.5555556	100.5555556	HeLaSS16txSS43mNG2_JF549646_DAPI_Well3_Z003	176.6666667	0.999371069	100.5	1.000552792	104.8888889	0.99470339
1344	10	575	444	2.008813055	HeLaSS16txSS43mNG2_JF549646_DAPI_Well3_Z003	154.1111111	103.5555556	170.8888889	100.2222222	HeLaSS16txSS43mNG2_JF549646_DAPI_Well3_Z003	176.6666667	0.967295597	100.5	0.997236042	104.8888889	0.987288136
1345	9	552	305	2.008813055	HeLaSS16txSS43mNG2_JF549646_DAPI_Well3_Z003	133.5555556	103.7777778	177.2222222	100.4444444	HeLaSS16txSS43mNG2_JF549646_DAPI_Well3_Z003	176.6666667	1.003144654	100.5	0.999447208	104.8888889	0.98940678
1346	7	372	521	2.008813055	HeLaSS16txSS43mNG2_JF549646_DAPI_Well3_Z003	209.1111111	103.8888889	177.5555556	101.1111111	HeLaSS16txSS43mNG2_JF549646_DAPI_Well3_Z003	176.6666667	1.005031447	100.5	1.006080708	104.8888889	0.990466102
1347	14	474	372	2.008813055	HeLaSS16txSS43mNG2_JF549646_DAPI_Well3_Z003	254.5555556	105.7777778	176.3333333	100.1111111	HeLaSS16txSS43mNG2_JF549646_DAPI_Well3_Z003	176.6666667	0.998113208	100.5	0.996130459	104.8888889	1.008474576
1348	14	141	490	2.008813055	HeLaSS16txSS43mNG2_JF549646_DAPI_Well3_Z003	169.4444444	101.8888889	166.4444444	100.6666667	HeLaSS16txSS43mNG2_JF549646_DAPI_Well3_Z003	176.6666667	0.942138365	100.5	1.001658375	104.8888889	0.971398305
1349	0	316	470	2.008813055	HeLaSS16txSS43mNG2_JF549646_DAPI_Well3_Z003	219.3333333	104.5555556	173.4444444	101.2222222	HeLaSS16txSS43mNG2_JF549646_DAPI_Well3_Z003	176.6666667	0.981761006	100.5	1.007186291	104.8888889	0.996822034
1350	8	612	268	2.008813055	HeLaSS16txSS43mNG2_JF549646_DAPI_Well3_Z003	162.1111111	104	167.8888889	99.44444444	HeLaSS16txSS43mNG2_JF549646_DAPI_Well3_Z003	176.6666667	0.950314465	100.5	0.98949696	104.8888889	0.991525424
1351	1	584	475	2.008813055	HeLaSS16txSS43mNG2_JF549646_DAPI_Well3_Z003	159.4444444	104.8888889	183.5555556	99.66666667	HeLaSS16txSS43mNG2_JF549646_DAPI_Well3_Z003	176.6666667	1.038993711	100.5	0.991708126	104.8888889	1
1352	12	347	399	2.008813055	HeLaSS16txSS43mNG2_JF549646_DAPI_Well3_Z003	194.3333333	104	175.4444444	101.1111111	HeLaSS16txSS43mNG2_JF549646_DAPI_Well3_Z003	176.6666667	0.993081761	100.5	1.006080708	104.8888889	0.991525424
1353	0	338	521	2.008813055	HeLaSS16txSS43mNG2_JF549646_DAPI_Well3_Z003	221.6666667	103.5555556	183.8888889	100	HeLaSS16txSS43mNG2_JF549646_DAPI_Well3_Z003	176.6666667	1.040880503	100.5	0.995024876	104.8888889	0.987288136
1354	1	489	294	2.008813055	HeLaSS16txSS43mNG2_JF549646_DAPI_Well3_Z003	145.2222222	109.2222222	182.4444444	101.3333333	HeLaSS16txSS43mNG2_JF549646_DAPI_Well3_Z003	176.6666667	1.032704403	100.5	1.008291874	104.8888889	1.041313559
1355	3	409	429	2.008813055	HeLaSS16txSS43mNG2_JF549646_DAPI_Well3_Z003	492.5555556	104.7777778	171.4444444	99.66666667	HeLaSS16txSS43mNG2_JF549646_DAPI_Well3_Z003	176.6666667	0.970440252	100.5	0.991708126	104.8888889	0.998940678
1356	0	385	491	2.008813055	HeLaSS16txSS43mNG2_JF549646_DAPI_Well3_Z003	446.5555556	103.3333333	184.7777778	99.11111111	HeLaSS16txSS43mNG2_JF549646_DAPI_Well3_Z003	176.6666667	1.04591195	100.5	0.98618021	104.8888889	0.985169492
1357	3	511	330	2.008813055	HeLaSS16txSS43mNG2_JF549646_DAPI_Well3_Z003	146.5555556	106.5555556	179.2222222	101.4444444	HeLaSS16txSS43mNG2_JF549646_DAPI_Well3_Z003	176.6666667	1.014465409	100.5	1.009397457	104.8888889	1.015889831
1358	8	479	392	2.008813055	HeLaSS16txSS43mNG2_JF549646_DAPI_Well3_Z003	447.1111111	103.7777778	177.5555556	99.33333333	HeLaSS16txSS43mNG2_JF549646_DAPI_Well3_Z003	176.6666667	1.005031447	100.5	0.988391376	104.8888889	0.98940678
1359	2	554	234	2.008813055	HeLaSS16txSS43mNG2_JF549646_DAPI_Well3_Z003	169.5555556	107.1111111	173.2222222	100	HeLaSS16txSS43mNG2_JF549646_DAPI_Well3_Z003	176.6666667	0.980503145	100.5	0.995024876	104.8888889	1.021186441
1360	0	608	411	2.008813055	HeLaSS16txSS43mNG2_JF549646_DAPI_Well3_Z003	200.3333333	104.3333333	176.1111111	99.66666667	HeLaSS16txSS43mNG2_JF549646_DAPI_Well3_Z003	176.6666667	0.996855346	100.5	0.991708126	104.8888889	0.99470339
1361	2	395	441	2.008813055	HeLaSS16txSS43mNG2_JF549646_DAPI_Well3_Z003	507.8888889	104	178.6666667	100.2222222	HeLaSS16txSS43mNG2_JF549646_DAPI_Well3_Z003	176.6666667	1.011320755	100.5	0.997236042	104.8888889	0.991525424
1362	11	489	564	2.008813055	HeLaSS16txSS43mNG2_JF549646_DAPI_Well3_Z003	142	103.2222222	167.4444444	99.88888889	HeLaSS16txSS43mNG2_JF549646_DAPI_Well3_Z003	176.6666667	0.947798742	100.5	0.993919292	104.8888889	0.984110169
1363	2	577	399	2.008813055	HeLaSS16txSS43mNG2_JF549646_DAPI_Well3_Z003	161.5555556	107	181.7777778	103.2222222	HeLaSS16txSS43mNG2_JF549646_DAPI_Well3_Z003	176.6666667	1.028930818	100.5	1.027086788	104.8888889	1.020127119
1364	2	485	350	2.008813055	HeLaSS16txSS43mNG2_JF549646_DAPI_Well3_Z003	178.5555556	107.5555556	186.1111111	101.7777778	HeLaSS16txSS43mNG2_JF549646_DAPI_Well3_Z003	176.6666667	1.053459119	100.5	1.012714207	104.8888889	1.025423729
1365	0	180	481	2.008813055	HeLaSS16txSS43mNG2_JF549646_DAPI_Well3_Z003	200.3333333	108.1111111	170.8888889	99.88888889	HeLaSS16txSS43mNG2_JF549646_DAPI_Well3_Z003	176.6666667	0.967295597	100.5	0.993919292	104.8888889	1.030720339
1366	2	460	351	2.008813055	HeLaSS16txSS43mNG2_JF549646_DAPI_Well3_Z003	188	109	176.6666667	99.55555556	HeLaSS16txSS43mNG2_JF549646_DAPI_Well3_Z003	176.6666667	1	100.5	0.990602543	104.8888889	1.039194915
1367	0	561	416	2.008813055	HeLaSS16txSS43mNG2_JF549646_DAPI_Well3_Z003	184.7777778	106.3333333	178	100.3333333	HeLaSS16txSS43mNG2_JF549646_DAPI_Well3_Z003	176.6666667	1.00754717	100.5	0.998341625	104.8888889	1.013771186
1368	1	570	235	2.008813055	HeLaSS16txSS43mNG2_JF549646_DAPI_Well3_Z003	190.8888889	104.5555556	173.6666667	100.3333333	HeLaSS16txSS43mNG2_JF549646_DAPI_Well3_Z003	176.6666667	0.983018868	100.5	0.998341625	104.8888889	0.996822034
1369	6	552	309	2.008813055	HeLaSS16txSS43mNG2_JF549646_DAPI_Well3_Z003	139	106.3333333	178.8888889	100.1111111	HeLaSS16txSS43mNG2_JF549646_DAPI_Well3_Z003	176.6666667	1.012578616	100.5	0.996130459	104.8888889	1.013771186
1370	3	288	469	2.008813055	HeLaSS16txSS43mNG2_JF549646_DAPI_Well3_Z003	187.5555556	107.4444444	174.4444444	103.7777778	HeLaSS16txSS43mNG2_JF549646_DAPI_Well3_Z003	176.6666667	0.987421384	100.5	1.032614704	104.8888889	1.024364407
1371	5	449	460	2.008813055	HeLaSS16txSS43mNG2_JF549646_DAPI_Well3_Z003	652	102.1111111	174	99.33333333	HeLaSS16txSS43mNG2_JF549646_DAPI_Well3_Z003	176.6666667	0.98490566	100.5	0.988391376	104.8888889	0.973516949
1372	2	427	464	2.008813055	HeLaSS16txSS43mNG2_JF549646_DAPI_Well3_Z003	611.3333333	106.8888889	185.2222222	100.8888889	HeLaSS16txSS43mNG2_JF549646_DAPI_Well3_Z003	176.6666667	1.048427673	100.5	1.003869541	104.8888889	1.019067797
1373	0	379	396	2.008813055	HeLaSS16txSS43mNG2_JF549646_DAPI_Well3_Z003	293.8888889	107	181.5555556	99.88888889	HeLaSS16txSS43mNG2_JF549646_DAPI_Well3_Z003	176.6666667	1.027672956	100.5	0.993919292	104.8888889	1.020127119
1374	8	494	465	2.008813055	HeLaSS16txSS43mNG2_JF549646_DAPI_Well3_Z003	563.5555556	102.8888889	175.1111111	101.1111111	HeLaSS16txSS43mNG2_JF549646_DAPI_Well3_Z003	176.6666667	0.991194969	100.5	1.006080708	104.8888889	0.980932203
1375	4	547	306	2.008813055	HeLaSS16txSS43mNG2_JF549646_DAPI_Well3_Z003	141.5555556	105	171.2222222	99	HeLaSS16txSS43mNG2_JF549646_DAPI_Well3_Z003	176.6666667	0.96918239	100.5	0.985074627	104.8888889	1.001059322
1376	4	492	364	2.008813055	HeLaSS16txSS43mNG2_JF549646_DAPI_Well3_Z003	173	106.1111111	177.2222222	100.6666667	HeLaSS16txSS43mNG2_JF549646_DAPI_Well3_Z003	176.6666667	1.003144654	100.5	1.001658375	104.8888889	1.011652542
1377	6	424	550	2.008813055	HeLaSS16txSS43mNG2_JF549646_DAPI_Well3_Z003	162.2222222	104.3333333	178.3333333	100.1111111	HeLaSS16txSS43mNG2_JF549646_DAPI_Well3_Z003	176.6666667	1.009433962	100.5	0.996130459	104.8888889	0.99470339
1378	1	419	422	2.008813055	HeLaSS16txSS43mNG2_JF549646_DAPI_Well3_Z003	490.4444444	105.3333333	183.2222222	101.4444444	HeLaSS16txSS43mNG2_JF549646_DAPI_Well3_Z003	176.6666667	1.037106918	100.5	1.009397457	104.8888889	1.004237288
1379	1	421	398	2.008813055	HeLaSS16txSS43mNG2_JF549646_DAPI_Well3_Z003	453.8888889	108.6666667	182.7777778	110.1111111	HeLaSS16txSS43mNG2_JF549646_DAPI_Well3_Z003	176.6666667	1.034591195	100.5	1.095632946	104.8888889	1.036016949
1380	10	548	443	2.008813055	HeLaSS16txSS43mNG2_JF549646_DAPI_Well3_Z003	198.8888889	104.1111111	174.7777778	101	HeLaSS16txSS43mNG2_JF549646_DAPI_Well3_Z003	176.6666667	0.989308176	100.5	1.004975124	104.8888889	0.992584746
1381	6	472	458	2.008813055	HeLaSS16txSS43mNG2_JF549646_DAPI_Well3_Z003	601.3333333	104	179.7777778	100.1111111	HeLaSS16txSS43mNG2_JF549646_DAPI_Well3_Z003	176.6666667	1.017610063	100.5	0.996130459	104.8888889	0.991525424
1382	10	474	439	2.008813055	HeLaSS16txSS43mNG2_JF549646_DAPI_Well3_Z003	500.2222222	103.4444444	175	100.3333333	HeLaSS16txSS43mNG2_JF549646_DAPI_Well3_Z003	176.6666667	0.990566038	100.5	0.998341625	104.8888889	0.986228814
1383	3	185	480	2.008813055	HeLaSS16txSS43mNG2_JF549646_DAPI_Well3_Z003	189.1111111	104.1111111	167.4444444	100.5555556	HeLaSS16txSS43mNG2_JF549646_DAPI_Well3_Z003	176.6666667	0.947798742	100.5	1.000552792	104.8888889	0.992584746
1384	0	462	532	2.008813055	HeLaSS16txSS43mNG2_JF549646_DAPI_Well3_Z003	223.5555556	104.1111111	176.6666667	100.5555556	HeLaSS16txSS43mNG2_JF549646_DAPI_Well3_Z003	176.6666667	1	100.5	1.000552792	104.8888889	0.992584746
1385	4	460	541	2.008813055	HeLaSS16txSS43mNG2_JF549646_DAPI_Well3_Z003	167.4444444	103.1111111	179.6666667	99.22222222	HeLaSS16txSS43mNG2_JF549646_DAPI_Well3_Z003	176.6666667	1.016981132	100.5	0.987285793	104.8888889	0.983050847
1386	2	443	385	2.020710678	HeLaSS16txSS43mNG2_JF549646_DAPI_Well3_Z002	461.7777778	104.8888889	177.4444444	99	HeLaSS16txSS43mNG2_JF549646_DAPI_Well3_Z002	175.2777778	1.012361331	100.7777778	0.982359427	105.3333333	0.995780591
1387	0	546	469	2.020710678	HeLaSS16txSS43mNG2_JF549646_DAPI_Well3_Z002	199	105.3333333	183.6666667	99.88888889	HeLaSS16txSS43mNG2_JF549646_DAPI_Well3_Z002	175.2777778	1.047860539	100.7777778	0.991179713	105.3333333	1
1388	3	497	253	2.020710678	HeLaSS16txSS43mNG2_JF549646_DAPI_Well3_Z002	180.1111111	106.4444444	173	101.8888889	HeLaSS16txSS43mNG2_JF549646_DAPI_Well3_Z002	175.2777778	0.987004754	100.7777778	1.011025358	105.3333333	1.010548523
1389	9	544	306	2.020710678	HeLaSS16txSS43mNG2_JF549646_DAPI_Well3_Z002	409.2222222	105.3333333	175.3333333	100.7777778	HeLaSS16txSS43mNG2_JF549646_DAPI_Well3_Z002	175.2777778	1.000316957	100.7777778	1	105.3333333	1
1390	8	155	290	2.020710678	HeLaSS16txSS43mNG2_JF549646_DAPI_Well3_Z002	174.8888889	102	162.2222222	100.3333333	HeLaSS16txSS43mNG2_JF549646_DAPI_Well3_Z002	175.2777778	0.925515055	100.7777778	0.995589857	105.3333333	0.96835443
1391	8	587	344	2.020710678	HeLaSS16txSS43mNG2_JF549646_DAPI_Well3_Z002	315.1111111	107.3333333	173.8888889	99.44444444	HeLaSS16txSS43mNG2_JF549646_DAPI_Well3_Z002	175.2777778	0.99207607	100.7777778	0.98676957	105.3333333	1.018987342
1392	5	412	286	2.020710678	HeLaSS16txSS43mNG2_JF549646_DAPI_Well3_Z002	176	103.7777778	174.6666667	103.5555556	HeLaSS16txSS43mNG2_JF549646_DAPI_Well3_Z002	175.2777778	0.996513471	100.7777778	1.027563396	105.3333333	0.985232068
1393	9	401	370	2.020710678	HeLaSS16txSS43mNG2_JF549646_DAPI_Well3_Z002	219.5555556	110.1111111	183.2222222	101.5555556	HeLaSS16txSS43mNG2_JF549646_DAPI_Well3_Z002	175.2777778	1.045324881	100.7777778	1.007717751	105.3333333	1.04535865
1394	0	609	362	2.020710678	HeLaSS16txSS43mNG2_JF549646_DAPI_Well3_Z002	205.3333333	103.4444444	178.8888889	100.4444444	HeLaSS16txSS43mNG2_JF549646_DAPI_Well3_Z002	175.2777778	1.020602219	100.7777778	0.996692393	105.3333333	0.982067511
1395	1	358	272	2.020710678	HeLaSS16txSS43mNG2_JF549646_DAPI_Well3_Z002	166.2222222	102.3333333	172	101.5555556	HeLaSS16txSS43mNG2_JF549646_DAPI_Well3_Z002	175.2777778	0.981299525	100.7777778	1.007717751	105.3333333	0.971518987
1396	0	556	472	2.020710678	HeLaSS16txSS43mNG2_JF549646_DAPI_Well3_Z002	194.3333333	104.1111111	186.4444444	101.6666667	HeLaSS16txSS43mNG2_JF549646_DAPI_Well3_Z002	175.2777778	1.063708399	100.7777778	1.008820287	105.3333333	0.988396624
1397	5	406	267	2.020710678	HeLaSS16txSS43mNG2_JF549646_DAPI_Well3_Z002	163.2222222	104.7777778	174.6666667	101.5555556	HeLaSS16txSS43mNG2_JF549646_DAPI_Well3_Z002	175.2777778	0.996513471	100.7777778	1.007717751	105.3333333	0.994725738
1398	6	541	401	2.020710678	HeLaSS16txSS43mNG2_JF549646_DAPI_Well3_Z002	468.7777778	104.4444444	175.6666667	101.2222222	HeLaSS16txSS43mNG2_JF549646_DAPI_Well3_Z002	175.2777778	1.0022187	100.7777778	1.004410143	105.3333333	0.991561181
1399	1	571	278	2.020710678	HeLaSS16txSS43mNG2_JF549646_DAPI_Well3_Z002	187.5555556	105	169.8888889	101.4444444	HeLaSS16txSS43mNG2_JF549646_DAPI_Well3_Z002	175.2777778	0.969255151	100.7777778	1.006615215	105.3333333	0.996835443
1400	9	613	427	2.020710678	HeLaSS16txSS43mNG2_JF549646_DAPI_Well3_Z002	154.7777778	103.7777778	173.4444444	99.33333333	HeLaSS16txSS43mNG2_JF549646_DAPI_Well3_Z002	175.2777778	0.989540412	100.7777778	0.985667034	105.3333333	0.985232068
1401	5	192	295	2.020710678	HeLaSS16txSS43mNG2_JF549646_DAPI_Well3_Z002	174.1111111	103.3333333	168.8888889	101.1111111	HeLaSS16txSS43mNG2_JF549646_DAPI_Well3_Z002	175.2777778	0.963549921	100.7777778	1.003307607	105.3333333	0.981012658
1402	7	162	300	2.020710678	HeLaSS16txSS43mNG2_JF549646_DAPI_Well3_Z002	176.5555556	102	161.2222222	100	HeLaSS16txSS43mNG2_JF549646_DAPI_Well3_Z002	175.2777778	0.919809826	100.7777778	0.992282249	105.3333333	0.96835443
1403	5	175	322	2.020710678	HeLaSS16txSS43mNG2_JF549646_DAPI_Well3_Z002	191.6666667	105.7777778	161.4444444	101.3333333	HeLaSS16txSS43mNG2_JF549646_DAPI_Well3_Z002	175.2777778	0.921077655	100.7777778	1.005512679	105.3333333	1.004219409
1404	7	594	351	2.020710678	HeLaSS16txSS43mNG2_JF549646_DAPI_Well3_Z002	242.5555556	108.5555556	174.7777778	100.2222222	HeLaSS16txSS43mNG2_JF549646_DAPI_Well3_Z002	175.2777778	0.997147385	100.7777778	0.994487321	105.3333333	1.030590717
1405	6	576	448	2.020710678	HeLaSS16txSS43mNG2_JF549646_DAPI_Well3_Z002	164.7777778	104.2222222	173.8888889	100.3333333	HeLaSS16txSS43mNG2_JF549646_DAPI_Well3_Z002	175.2777778	0.99207607	100.7777778	0.995589857	105.3333333	0.989451477
1406	5	564	255	2.020710678	HeLaSS16txSS43mNG2_JF549646_DAPI_Well3_Z002	156.2222222	105.3333333	171.5555556	99.11111111	HeLaSS16txSS43mNG2_JF549646_DAPI_Well3_Z002	175.2777778	0.978763867	100.7777778	0.983461963	105.3333333	1
1407	7	610	449	2.020710678	HeLaSS16txSS43mNG2_JF549646_DAPI_Well3_Z002	158.8888889	102.8888889	172.4444444	100.6666667	HeLaSS16txSS43mNG2_JF549646_DAPI_Well3_Z002	175.2777778	0.983835182	100.7777778	0.998897464	105.3333333	0.976793249
1408	5	198	294	2.020710678	HeLaSS16txSS43mNG2_JF549646_DAPI_Well3_Z002	171.1111111	105.8888889	172	99.55555556	HeLaSS16txSS43mNG2_JF549646_DAPI_Well3_Z002	175.2777778	0.981299525	100.7777778	0.987872106	105.3333333	1.005274262
1409	10	412	283	2.020710678	HeLaSS16txSS43mNG2_JF549646_DAPI_Well3_Z002	160.6666667	108.6666667	168.3333333	101.2222222	HeLaSS16txSS43mNG2_JF549646_DAPI_Well3_Z002	175.2777778	0.960380349	100.7777778	1.004410143	105.3333333	1.03164557
1410	0	167	301	2.020710678	HeLaSS16txSS43mNG2_JF549646_DAPI_Well3_Z002	199.5555556	107.3333333	167.4444444	101.1111111	HeLaSS16txSS43mNG2_JF549646_DAPI_Well3_Z002	175.2777778	0.955309033	100.7777778	1.003307607	105.3333333	1.018987342
1411	10	230	286	2.020710678	HeLaSS16txSS43mNG2_JF549646_DAPI_Well3_Z002	160.5555556	103.5555556	166.3333333	101.3333333	HeLaSS16txSS43mNG2_JF549646_DAPI_Well3_Z002	175.2777778	0.948969889	100.7777778	1.005512679	105.3333333	0.983122363
1412	0	441	271	2.020710678	HeLaSS16txSS43mNG2_JF549646_DAPI_Well3_Z002	191	109.3333333	184.4444444	101	HeLaSS16txSS43mNG2_JF549646_DAPI_Well3_Z002	175.2777778	1.05229794	100.7777778	1.002205072	105.3333333	1.037974684
1413	3	536	245	2.020710678	HeLaSS16txSS43mNG2_JF549646_DAPI_Well3_Z002	163	107.4444444	172	102.4444444	HeLaSS16txSS43mNG2_JF549646_DAPI_Well3_Z002	175.2777778	0.981299525	100.7777778	1.016538037	105.3333333	1.020042194
1414	1	546	339	2.020710678	HeLaSS16txSS43mNG2_JF549646_DAPI_Well3_Z002	459.3333333	103.5555556	179.5555556	100.8888889	HeLaSS16txSS43mNG2_JF549646_DAPI_Well3_Z002	175.2777778	1.024405705	100.7777778	1.001102536	105.3333333	0.983122363
1415	5	510	359	2.020710678	HeLaSS16txSS43mNG2_JF549646_DAPI_Well3_Z002	496.5555556	106.7777778	172.6666667	100.4444444	HeLaSS16txSS43mNG2_JF549646_DAPI_Well3_Z002	175.2777778	0.985103011	100.7777778	0.996692393	105.3333333	1.01371308
1416	1	579	257	2.020710678	HeLaSS16txSS43mNG2_JF549646_DAPI_Well3_Z002	161.3333333	104.7777778	178.3333333	99.55555556	HeLaSS16txSS43mNG2_JF549646_DAPI_Well3_Z002	175.2777778	1.017432647	100.7777778	0.987872106	105.3333333	0.994725738
1417	5	326	322	2.020710678	HeLaSS16txSS43mNG2_JF549646_DAPI_Well3_Z002	181	106.4444444	175.5555556	102.5555556	HeLaSS16txSS43mNG2_JF549646_DAPI_Well3_Z002	175.2777778	1.001584786	100.7777778	1.017640573	105.3333333	1.010548523
1418	0	468	428	2.020710678	HeLaSS16txSS43mNG2_JF549646_DAPI_Well3_Z002	280.1111111	106.6666667	180.7777778	101.5555556	HeLaSS16txSS43mNG2_JF549646_DAPI_Well3_Z002	175.2777778	1.031378764	100.7777778	1.007717751	105.3333333	1.012658228
1419	5	416	370	2.020710678	HeLaSS16txSS43mNG2_JF549646_DAPI_Well3_Z002	367.7777778	105	182.7777778	101.7777778	HeLaSS16txSS43mNG2_JF549646_DAPI_Well3_Z002	175.2777778	1.042789223	100.7777778	1.009922822	105.3333333	0.996835443
1420	4	321	279	2.020710678	HeLaSS16txSS43mNG2_JF549646_DAPI_Well3_Z002	165.1111111	104.1111111	173.8888889	100.6666667	HeLaSS16txSS43mNG2_JF549646_DAPI_Well3_Z002	175.2777778	0.99207607	100.7777778	0.998897464	105.3333333	0.988396624
1421	5	578	218	2.020710678	HeLaSS16txSS43mNG2_JF549646_DAPI_Well3_Z002	148.5555556	103.1111111	169.8888889	99.33333333	HeLaSS16txSS43mNG2_JF549646_DAPI_Well3_Z002	175.2777778	0.969255151	100.7777778	0.985667034	105.3333333	0.978902954
1422	2	468	418	2.020710678	HeLaSS16txSS43mNG2_JF549646_DAPI_Well3_Z002	365.4444444	111.8888889	182.3333333	103	HeLaSS16txSS43mNG2_JF549646_DAPI_Well3_Z002	175.2777778	1.040253566	100.7777778	1.022050717	105.3333333	1.062236287
1423	5	444	264	2.020710678	HeLaSS16txSS43mNG2_JF549646_DAPI_Well3_Z002	167.8888889	105	178.8888889	100.8888889	HeLaSS16txSS43mNG2_JF549646_DAPI_Well3_Z002	175.2777778	1.020602219	100.7777778	1.001102536	105.3333333	0.996835443
1424	6	537	324	2.020710678	HeLaSS16txSS43mNG2_JF549646_DAPI_Well3_Z002	441.7777778	105	177.6666667	100.3333333	HeLaSS16txSS43mNG2_JF549646_DAPI_Well3_Z002	175.2777778	1.01362916	100.7777778	0.995589857	105.3333333	0.996835443
1425	5	480	436	2.020710678	HeLaSS16txSS43mNG2_JF549646_DAPI_Well3_Z002	240.2222222	106.7777778	184.7777778	100.6666667	HeLaSS16txSS43mNG2_JF549646_DAPI_Well3_Z002	175.2777778	1.054199683	100.7777778	0.998897464	105.3333333	1.01371308
1426	3	472	414	2.020710678	HeLaSS16txSS43mNG2_JF549646_DAPI_Well3_Z002	439.6666667	106.3333333	172.5555556	101.2222222	HeLaSS16txSS43mNG2_JF549646_DAPI_Well3_Z002	175.2777778	0.984469097	100.7777778	1.004410143	105.3333333	1.009493671
1427	0	412	350	2.020710678	HeLaSS16txSS43mNG2_JF549646_DAPI_Well3_Z002	263.6666667	106.5555556	181.3333333	102.6666667	HeLaSS16txSS43mNG2_JF549646_DAPI_Well3_Z002	175.2777778	1.034548336	100.7777778	1.018743109	105.3333333	1.011603376
1428	9	355	288	2.020710678	HeLaSS16txSS43mNG2_JF549646_DAPI_Well3_Z002	153.5555556	103	167.4444444	100.2222222	HeLaSS16txSS43mNG2_JF549646_DAPI_Well3_Z002	175.2777778	0.955309033	100.7777778	0.994487321	105.3333333	0.977848101
1429	3	455	388	2.020710678	HeLaSS16txSS43mNG2_JF549646_DAPI_Well3_Z002	516.8888889	105.4444444	177.7777778	99.33333333	HeLaSS16txSS43mNG2_JF549646_DAPI_Well3_Z002	175.2777778	1.014263074	100.7777778	0.985667034	105.3333333	1.001054852
1430	8	575	459	2.020710678	HeLaSS16txSS43mNG2_JF549646_DAPI_Well3_Z002	164.1111111	105.6666667	180.6666667	101	HeLaSS16txSS43mNG2_JF549646_DAPI_Well3_Z002	175.2777778	1.030744849	100.7777778	1.002205072	105.3333333	1.003164557
1431	2	525	437	2.020710678	HeLaSS16txSS43mNG2_JF549646_DAPI_Well3_Z002	244.4444444	105	175.3333333	100.6666667	HeLaSS16txSS43mNG2_JF549646_DAPI_Well3_Z002	175.2777778	1.000316957	100.7777778	0.998897464	105.3333333	0.996835443
1432	9	465	308	2.020710678	HeLaSS16txSS43mNG2_JF549646_DAPI_Well3_Z002	431.2222222	104.7777778	176.1111111	100.3333333	HeLaSS16txSS43mNG2_JF549646_DAPI_Well3_Z002	175.2777778	1.004754358	100.7777778	0.995589857	105.3333333	0.994725738
1433	8	578	329	2.020710678	HeLaSS16txSS43mNG2_JF549646_DAPI_Well3_Z002	337.5555556	103.6666667	184.4444444	100.6666667	HeLaSS16txSS43mNG2_JF549646_DAPI_Well3_Z002	175.2777778	1.05229794	100.7777778	0.998897464	105.3333333	0.984177215
1434	6	420	374	2.020710678	HeLaSS16txSS43mNG2_JF549646_DAPI_Well3_Z002	403	104	172.5555556	100.6666667	HeLaSS16txSS43mNG2_JF549646_DAPI_Well3_Z002	175.2777778	0.984469097	100.7777778	0.998897464	105.3333333	0.987341772
1435	1	435	387	2.020710678	HeLaSS16txSS43mNG2_JF549646_DAPI_Well3_Z002	396.1111111	106.6666667	176.2222222	101.2222222	HeLaSS16txSS43mNG2_JF549646_DAPI_Well3_Z002	175.2777778	1.005388273	100.7777778	1.004410143	105.3333333	1.012658228
1436	2	328	298	2.020710678	HeLaSS16txSS43mNG2_JF549646_DAPI_Well3_Z002	177.8888889	110.2222222	182.5555556	99.44444444	HeLaSS16txSS43mNG2_JF549646_DAPI_Well3_Z002	175.2777778	1.041521395	100.7777778	0.98676957	105.3333333	1.046413502
1437	6	266	320	2.020710678	HeLaSS16txSS43mNG2_JF549646_DAPI_Well3_Z002	178	105.7777778	165.1111111	101.8888889	HeLaSS16txSS43mNG2_JF549646_DAPI_Well3_Z002	175.2777778	0.94199683	100.7777778	1.011025358	105.3333333	1.004219409
1438	9	228	283	2.020710678	HeLaSS16txSS43mNG2_JF549646_DAPI_Well3_Z002	154	102.6666667	163.3333333	100.7777778	HeLaSS16txSS43mNG2_JF549646_DAPI_Well3_Z002	175.2777778	0.9318542	100.7777778	1	105.3333333	0.974683544
1439	5	598	488	2.020710678	HeLaSS16txSS43mNG2_JF549646_DAPI_Well3_Z002	159.6666667	103.7777778	176.2222222	103.1111111	HeLaSS16txSS43mNG2_JF549646_DAPI_Well3_Z002	175.2777778	1.005388273	100.7777778	1.023153252	105.3333333	0.985232068
1440	11	360	300	2.020710678	HeLaSS16txSS43mNG2_JF549646_DAPI_Well3_Z002	162.5555556	106.8888889	170.1111111	100.8888889	HeLaSS16txSS43mNG2_JF549646_DAPI_Well3_Z002	175.2777778	0.970522979	100.7777778	1.001102536	105.3333333	1.014767932
1441	0	510	278	2.020710678	HeLaSS16txSS43mNG2_JF549646_DAPI_Well3_Z002	262.2222222	105.8888889	182.2222222	100	HeLaSS16txSS43mNG2_JF549646_DAPI_Well3_Z002	175.2777778	1.039619651	100.7777778	0.992282249	105.3333333	1.005274262
1442	0	149	321	2.020710678	HeLaSS16txSS43mNG2_JF549646_DAPI_Well3_Z002	206.1111111	104.2222222	164.6666667	100.5555556	HeLaSS16txSS43mNG2_JF549646_DAPI_Well3_Z002	175.2777778	0.939461173	100.7777778	0.997794928	105.3333333	0.989451477
1443	0	265	283	2.020710678	HeLaSS16txSS43mNG2_JF549646_DAPI_Well3_Z002	176.3333333	104.3333333	163.3333333	101.4444444	HeLaSS16txSS43mNG2_JF549646_DAPI_Well3_Z002	175.2777778	0.9318542	100.7777778	1.006615215	105.3333333	0.990506329
1444	0	554	208	2.020710678	HeLaSS16txSS43mNG2_JF549646_DAPI_Well3_Z002	156.6666667	106.3333333	170.8888889	99.77777778	HeLaSS16txSS43mNG2_JF549646_DAPI_Well3_Z002	175.2777778	0.97496038	100.7777778	0.990077178	105.3333333	1.009493671
1445	4	591	329	2.020710678	HeLaSS16txSS43mNG2_JF549646_DAPI_Well3_Z002	207.2222222	105.8888889	177.1111111	100.8888889	HeLaSS16txSS43mNG2_JF549646_DAPI_Well3_Z002	175.2777778	1.010459588	100.7777778	1.001102536	105.3333333	1.005274262
1446	0	313	349	2.020710678	HeLaSS16txSS43mNG2_JF549646_DAPI_Well3_Z002	220.6666667	106.6666667	177.8888889	100.8888889	HeLaSS16txSS43mNG2_JF549646_DAPI_Well3_Z002	175.2777778	1.014896989	100.7777778	1.001102536	105.3333333	1.012658228
1447	2	299	329	2.020710678	HeLaSS16txSS43mNG2_JF549646_DAPI_Well3_Z002	198.6666667	109.2222222	176	101.1111111	HeLaSS16txSS43mNG2_JF549646_DAPI_Well3_Z002	175.2777778	1.004120444	100.7777778	1.003307607	105.3333333	1.036919831
1448	5	526	470	2.020710678	HeLaSS16txSS43mNG2_JF549646_DAPI_Well3_Z002	185.7777778	105.3333333	177.2222222	100.4444444	HeLaSS16txSS43mNG2_JF549646_DAPI_Well3_Z002	175.2777778	1.011093502	100.7777778	0.996692393	105.3333333	1
1449	6	421	403	2.020710678	HeLaSS16txSS43mNG2_JF549646_DAPI_Well3_Z002	237.7777778	106	180.1111111	101.6666667	HeLaSS16txSS43mNG2_JF549646_DAPI_Well3_Z002	175.2777778	1.027575277	100.7777778	1.008820287	105.3333333	1.006329114
1450	0	382	366	2.020710678	HeLaSS16txSS43mNG2_JF549646_DAPI_Well3_Z002	217.5555556	120.6666667	192.7777778	111.3333333	HeLaSS16txSS43mNG2_JF549646_DAPI_Well3_Z002	175.2777778	1.099841521	100.7777778	1.104740904	105.3333333	1.14556962
1451	8	551	457	2.020710678	HeLaSS16txSS43mNG2_JF549646_DAPI_Well3_Z002	181.7777778	104.6666667	178.8888889	101.3333333	HeLaSS16txSS43mNG2_JF549646_DAPI_Well3_Z002	175.2777778	1.020602219	100.7777778	1.005512679	105.3333333	0.993670886
1452	0	515	492	2.020710678	HeLaSS16txSS43mNG2_JF549646_DAPI_Well3_Z002	235.6666667	104.5555556	175.4444444	99.44444444	HeLaSS16txSS43mNG2_JF549646_DAPI_Well3_Z002	175.2777778	1.000950872	100.7777778	0.98676957	105.3333333	0.992616034
1453	5	601	265	2.020710678	HeLaSS16txSS43mNG2_JF549646_DAPI_Well3_Z002	150.7777778	103.6666667	170.2222222	100.2222222	HeLaSS16txSS43mNG2_JF549646_DAPI_Well3_Z002	175.2777778	0.971156894	100.7777778	0.994487321	105.3333333	0.984177215
1454	0	583	343	2.020710678	HeLaSS16txSS43mNG2_JF549646_DAPI_Well3_Z002	289.7777778	103.5555556	179.5555556	99.77777778	HeLaSS16txSS43mNG2_JF549646_DAPI_Well3_Z002	175.2777778	1.024405705	100.7777778	0.990077178	105.3333333	0.983122363
1455	5	399	278	2.020710678	HeLaSS16txSS43mNG2_JF549646_DAPI_Well3_Z002	162.8888889	105.6666667	170.8888889	101.2222222	HeLaSS16txSS43mNG2_JF549646_DAPI_Well3_Z002	175.2777778	0.97496038	100.7777778	1.004410143	105.3333333	1.003164557
1456	6	527	447	2.020710678	HeLaSS16txSS43mNG2_JF549646_DAPI_Well3_Z002	199.2222222	105.6666667	175.2222222	100.6666667	HeLaSS16txSS43mNG2_JF549646_DAPI_Well3_Z002	175.2777778	0.999683043	100.7777778	0.998897464	105.3333333	1.003164557
1457	5	591	345	2.020710678	HeLaSS16txSS43mNG2_JF549646_DAPI_Well3_Z002	258.4444444	107.2222222	177.6666667	100.7777778	HeLaSS16txSS43mNG2_JF549646_DAPI_Well3_Z002	175.2777778	1.01362916	100.7777778	1	105.3333333	1.017932489
1458	5	522	386	2.020710678	HeLaSS16txSS43mNG2_JF549646_DAPI_Well3_Z002	534.8888889	104.7777778	181.5555556	100.8888889	HeLaSS16txSS43mNG2_JF549646_DAPI_Well3_Z002	175.2777778	1.035816165	100.7777778	1.001102536	105.3333333	0.994725738
1459	0	162	296	2.020710678	HeLaSS16txSS43mNG2_JF549646_DAPI_Well3_Z002	196.4444444	106.2222222	161.7777778	100	HeLaSS16txSS43mNG2_JF549646_DAPI_Well3_Z002	175.2777778	0.922979398	100.7777778	0.992282249	105.3333333	1.008438819
1460	5	493	482	2.020710678	HeLaSS16txSS43mNG2_JF549646_DAPI_Well3_Z002	225	106.3333333	177.3333333	98.33333333	HeLaSS16txSS43mNG2_JF549646_DAPI_Well3_Z002	175.2777778	1.011727417	100.7777778	0.975744212	105.3333333	1.009493671
1461	2	610	407	2.020710678	HeLaSS16txSS43mNG2_JF549646_DAPI_Well3_Z002	177.2222222	105.3333333	172.2222222	99.33333333	HeLaSS16txSS43mNG2_JF549646_DAPI_Well3_Z002	175.2777778	0.982567353	100.7777778	0.985667034	105.3333333	1
1462	3	607	376	2.020710678	HeLaSS16txSS43mNG2_JF549646_DAPI_Well3_Z002	198.1111111	108.2222222	172.8888889	100.3333333	HeLaSS16txSS43mNG2_JF549646_DAPI_Well3_Z002	175.2777778	0.98637084	100.7777778	0.995589857	105.3333333	1.02742616
1463	10	598	496	2.020710678	HeLaSS16txSS43mNG2_JF549646_DAPI_Well3_Z002	162.5555556	102.5555556	177.1111111	100.6666667	HeLaSS16txSS43mNG2_JF549646_DAPI_Well3_Z002	175.2777778	1.010459588	100.7777778	0.998897464	105.3333333	0.973628692
1464	7	230	318	2.020710678	HeLaSS16txSS43mNG2_JF549646_DAPI_Well3_Z002	183.1111111	105.5555556	170.4444444	100.7777778	HeLaSS16txSS43mNG2_JF549646_DAPI_Well3_Z002	175.2777778	0.972424723	100.7777778	1	105.3333333	1.002109705
1465	9	481	334	2.020710678	HeLaSS16txSS43mNG2_JF549646_DAPI_Well3_Z002	475.6666667	104.1111111	175	100.6666667	HeLaSS16txSS43mNG2_JF549646_DAPI_Well3_Z002	175.2777778	0.998415214	100.7777778	0.998897464	105.3333333	0.988396624
1466	2	406	435	2	HeLaSS16txSS43mNG2_JF549646_DAPI_Well2_Z002	255.7777778	107.3333333	177	102.4444444	HeLaSS16txSS43mNG2_JF549646_DAPI_Well2_Z002	176.5555556	1.002517306	99.88888889	1.025583982	104.1111111	1.03094984
1467	0	476	353	2	HeLaSS16txSS43mNG2_JF549646_DAPI_Well2_Z002	402.5555556	107.3333333	181.7777778	99.33333333	HeLaSS16txSS43mNG2_JF549646_DAPI_Well2_Z002	176.5555556	1.029578351	99.88888889	0.994438265	104.1111111	1.03094984
1468	2	439	458	2	HeLaSS16txSS43mNG2_JF549646_DAPI_Well2_Z002	203.2222222	101.1111111	172.4444444	99.77777778	HeLaSS16txSS43mNG2_JF549646_DAPI_Well2_Z002	176.5555556	0.976714915	99.88888889	0.998887653	104.1111111	0.971184632
1469	14	648	399	2	HeLaSS16txSS43mNG2_JF549646_DAPI_Well2_Z002	131.4444444	104.8888889	175.1111111	99.33333333	HeLaSS16txSS43mNG2_JF549646_DAPI_Well2_Z002	176.5555556	0.991818754	99.88888889	0.994438265	104.1111111	1.007470651
1470	5	597	477	2	HeLaSS16txSS43mNG2_JF549646_DAPI_Well2_Z002	133.5555556	103.3333333	175.5555556	99.11111111	HeLaSS16txSS43mNG2_JF549646_DAPI_Well2_Z002	176.5555556	0.99433606	99.88888889	0.992213571	104.1111111	0.992529349
1471	5	505	332	2	HeLaSS16txSS43mNG2_JF549646_DAPI_Well2_Z002	266.5555556	105.8888889	174.2222222	99.88888889	HeLaSS16txSS43mNG2_JF549646_DAPI_Well2_Z002	176.5555556	0.986784141	99.88888889	1	104.1111111	1.017075774
1472	3	565	508	2	HeLaSS16txSS43mNG2_JF549646_DAPI_Well2_Z002	136.8888889	103.7777778	172.7777778	99.66666667	HeLaSS16txSS43mNG2_JF549646_DAPI_Well2_Z002	176.5555556	0.978602895	99.88888889	0.997775306	104.1111111	0.996798292
1473	10	386	380	2	HeLaSS16txSS43mNG2_JF549646_DAPI_Well2_Z002	477.2222222	105.1111111	178.8888889	100.5555556	HeLaSS16txSS43mNG2_JF549646_DAPI_Well2_Z002	176.5555556	1.013215859	99.88888889	1.006674082	104.1111111	1.009605123
1474	14	581	495	2	HeLaSS16txSS43mNG2_JF549646_DAPI_Well2_Z002	128.4444444	102.4444444	174.6666667	99.77777778	HeLaSS16txSS43mNG2_JF549646_DAPI_Well2_Z002	176.5555556	0.989301447	99.88888889	0.998887653	104.1111111	0.983991462
1475	12	368	330	2	HeLaSS16txSS43mNG2_JF549646_DAPI_Well2_Z002	307.7777778	104.8888889	171.1111111	100.6666667	HeLaSS16txSS43mNG2_JF549646_DAPI_Well2_Z002	176.5555556	0.969162996	99.88888889	1.007786429	104.1111111	1.007470651
1476	0	637	385	2	HeLaSS16txSS43mNG2_JF549646_DAPI_Well2_Z002	139.4444444	103.3333333	177.1111111	97.55555556	HeLaSS16txSS43mNG2_JF549646_DAPI_Well2_Z002	176.5555556	1.003146633	99.88888889	0.976640712	104.1111111	0.992529349
1477	4	388	380	2	HeLaSS16txSS43mNG2_JF549646_DAPI_Well2_Z002	501.2222222	104.1111111	182.8888889	100.3333333	HeLaSS16txSS43mNG2_JF549646_DAPI_Well2_Z002	176.5555556	1.035871617	99.88888889	1.004449388	104.1111111	1
1478	4	526	369	2	HeLaSS16txSS43mNG2_JF549646_DAPI_Well2_Z002	209.3333333	107.6666667	181.8888889	100.3333333	HeLaSS16txSS43mNG2_JF549646_DAPI_Well2_Z002	176.5555556	1.030207678	99.88888889	1.004449388	104.1111111	1.034151547
1479	9	493	464	2	HeLaSS16txSS43mNG2_JF549646_DAPI_Well2_Z002	154.8888889	103.8888889	180.2222222	99.11111111	HeLaSS16txSS43mNG2_JF549646_DAPI_Well2_Z002	176.5555556	1.020767778	99.88888889	0.992213571	104.1111111	0.997865528
1480	5	599	343	2	HeLaSS16txSS43mNG2_JF549646_DAPI_Well2_Z002	138	103.2222222	173	99.22222222	HeLaSS16txSS43mNG2_JF549646_DAPI_Well2_Z002	176.5555556	0.979861548	99.88888889	0.993325918	104.1111111	0.991462113
1481	12	304	325	2	HeLaSS16txSS43mNG2_JF549646_DAPI_Well2_Z002	144	103.4444444	167	100.6666667	HeLaSS16txSS43mNG2_JF549646_DAPI_Well2_Z002	176.5555556	0.945877911	99.88888889	1.007786429	104.1111111	0.993596585
1482	8	551	373	2	HeLaSS16txSS43mNG2_JF549646_DAPI_Well2_Z002	160.4444444	106.1111111	171.1111111	101.4444444	HeLaSS16txSS43mNG2_JF549646_DAPI_Well2_Z002	176.5555556	0.969162996	99.88888889	1.015572859	104.1111111	1.019210245
1483	12	622	419	2	HeLaSS16txSS43mNG2_JF549646_DAPI_Well2_Z002	130.2222222	102.7777778	177.8888889	100.7777778	HeLaSS16txSS43mNG2_JF549646_DAPI_Well2_Z002	176.5555556	1.007551919	99.88888889	1.008898776	104.1111111	0.98719317
1484	10	509	474	2	HeLaSS16txSS43mNG2_JF549646_DAPI_Well2_Z002	142.5555556	103.5555556	180.6666667	101.1111111	HeLaSS16txSS43mNG2_JF549646_DAPI_Well2_Z002	176.5555556	1.023285085	99.88888889	1.012235818	104.1111111	0.994663821
1485	9	497	457	2	HeLaSS16txSS43mNG2_JF549646_DAPI_Well2_Z002	154.1111111	104.7777778	180.6666667	98.33333333	HeLaSS16txSS43mNG2_JF549646_DAPI_Well2_Z002	176.5555556	1.023285085	99.88888889	0.984427141	104.1111111	1.006403415
1486	3	488	448	2	HeLaSS16txSS43mNG2_JF549646_DAPI_Well2_Z002	189.6666667	106.8888889	182.8888889	99.88888889	HeLaSS16txSS43mNG2_JF549646_DAPI_Well2_Z002	176.5555556	1.035871617	99.88888889	1	104.1111111	1.026680896
1487	4	519	443	2	HeLaSS16txSS43mNG2_JF549646_DAPI_Well2_Z002	173.5555556	103.5555556	171.7777778	100.1111111	HeLaSS16txSS43mNG2_JF549646_DAPI_Well2_Z002	176.5555556	0.972938955	99.88888889	1.002224694	104.1111111	0.994663821
1488	3	606	337	2	HeLaSS16txSS43mNG2_JF549646_DAPI_Well2_Z002	138.5555556	102.5555556	173.8888889	99.88888889	HeLaSS16txSS43mNG2_JF549646_DAPI_Well2_Z002	176.5555556	0.984896161	99.88888889	1	104.1111111	0.985058698
1489	7	563	342	2	HeLaSS16txSS43mNG2_JF549646_DAPI_Well2_Z002	147.2222222	106.4444444	180	99.88888889	HeLaSS16txSS43mNG2_JF549646_DAPI_Well2_Z002	176.5555556	1.019509125	99.88888889	1	104.1111111	1.022411953
1490	12	290	343	2	HeLaSS16txSS43mNG2_JF549646_DAPI_Well2_Z002	143.2222222	102.2222222	172.7777778	99.88888889	HeLaSS16txSS43mNG2_JF549646_DAPI_Well2_Z002	176.5555556	0.978602895	99.88888889	1	104.1111111	0.98185699
1491	14	320	390	2	HeLaSS16txSS43mNG2_JF549646_DAPI_Well2_Z002	179.2222222	104.2222222	170.5555556	98.33333333	HeLaSS16txSS43mNG2_JF549646_DAPI_Well2_Z002	176.5555556	0.966016362	99.88888889	0.984427141	104.1111111	1.001067236
1492	8	405	375	2	HeLaSS16txSS43mNG2_JF549646_DAPI_Well2_Z002	535.2222222	103.6666667	173.4444444	99.44444444	HeLaSS16txSS43mNG2_JF549646_DAPI_Well2_Z002	176.5555556	0.982378855	99.88888889	0.995550612	104.1111111	0.995731057
1493	12	468	375	2	HeLaSS16txSS43mNG2_JF549646_DAPI_Well2_Z002	528.6666667	106.1111111	171.2222222	99.66666667	HeLaSS16txSS43mNG2_JF549646_DAPI_Well2_Z002	176.5555556	0.969792322	99.88888889	0.997775306	104.1111111	1.019210245
1494	13	643	353	2	HeLaSS16txSS43mNG2_JF549646_DAPI_Well2_Z002	129.8888889	104.1111111	173.5555556	98.66666667	HeLaSS16txSS43mNG2_JF549646_DAPI_Well2_Z002	176.5555556	0.983008181	99.88888889	0.987764182	104.1111111	1
1495	12	449	401	2	HeLaSS16txSS43mNG2_JF549646_DAPI_Well2_Z002	524	104.2222222	179.5555556	102	HeLaSS16txSS43mNG2_JF549646_DAPI_Well2_Z002	176.5555556	1.016991819	99.88888889	1.021134594	104.1111111	1.001067236
1496	0	673	354	2	HeLaSS16txSS43mNG2_JF549646_DAPI_Well2_Z002	146.6666667	103.8888889	171.7777778	98.22222222	HeLaSS16txSS43mNG2_JF549646_DAPI_Well2_Z002	176.5555556	0.972938955	99.88888889	0.983314794	104.1111111	0.997865528
1497	14	356	400	2	HeLaSS16txSS43mNG2_JF549646_DAPI_Well2_Z002	296.7777778	102.2222222	174.7777778	98.55555556	HeLaSS16txSS43mNG2_JF549646_DAPI_Well2_Z002	176.5555556	0.989930774	99.88888889	0.986651835	104.1111111	0.98185699
1498	0	555	352	2	HeLaSS16txSS43mNG2_JF549646_DAPI_Well2_Z002	177.4444444	106.1111111	177.7777778	99.44444444	HeLaSS16txSS43mNG2_JF549646_DAPI_Well2_Z002	176.5555556	1.006922593	99.88888889	0.995550612	104.1111111	1.019210245
1499	3	393	387	2	HeLaSS16txSS43mNG2_JF549646_DAPI_Well2_Z002	529.8888889	103.5555556	170.1111111	100.2222222	HeLaSS16txSS43mNG2_JF549646_DAPI_Well2_Z002	176.5555556	0.963499056	99.88888889	1.003337041	104.1111111	0.994663821
1500	2	526	304	2	HeLaSS16txSS43mNG2_JF549646_DAPI_Well2_Z002	167.4444444	103	177.7777778	101.2222222	HeLaSS16txSS43mNG2_JF549646_DAPI_Well2_Z002	176.5555556	1.006922593	99.88888889	1.013348165	104.1111111	0.989327641
1501	3	498	425	2	HeLaSS16txSS43mNG2_JF549646_DAPI_Well2_Z002	210.4444444	106.3333333	181.2222222	99.77777778	HeLaSS16txSS43mNG2_JF549646_DAPI_Well2_Z002	176.5555556	1.026431718	99.88888889	0.998887653	104.1111111	1.021344717
1502	1	548	388	2	HeLaSS16txSS43mNG2_JF549646_DAPI_Well2_Z002	182.8888889	104.2222222	183	99.33333333	HeLaSS16txSS43mNG2_JF549646_DAPI_Well2_Z002	176.5555556	1.036500944	99.88888889	0.994438265	104.1111111	1.001067236
1503	12	551	396	2	HeLaSS16txSS43mNG2_JF549646_DAPI_Well2_Z002	148.7777778	104.1111111	175.2222222	99.44444444	HeLaSS16txSS43mNG2_JF549646_DAPI_Well2_Z002	176.5555556	0.992448081	99.88888889	0.995550612	104.1111111	1
1504	12	627	407	2	HeLaSS16txSS43mNG2_JF549646_DAPI_Well2_Z002	124.7777778	104.6666667	181.6666667	98.44444444	HeLaSS16txSS43mNG2_JF549646_DAPI_Well2_Z002	176.5555556	1.028949025	99.88888889	0.985539488	104.1111111	1.005336179
1505	3	589	482	2	HeLaSS16txSS43mNG2_JF549646_DAPI_Well2_Z002	131.7777778	114.1111111	178.5555556	100	HeLaSS16txSS43mNG2_JF549646_DAPI_Well2_Z002	176.5555556	1.011327879	99.88888889	1.001112347	104.1111111	1.096051227
1506	2	680	345	2	HeLaSS16txSS43mNG2_JF549646_DAPI_Well2_Z002	144.3333333	103.8888889	170.6666667	100.4444444	HeLaSS16txSS43mNG2_JF549646_DAPI_Well2_Z002	176.5555556	0.966645689	99.88888889	1.005561735	104.1111111	0.997865528
1507	0	563	486	2	HeLaSS16txSS43mNG2_JF549646_DAPI_Well2_Z002	139.5555556	105.2222222	180.5555556	100.5555556	HeLaSS16txSS43mNG2_JF549646_DAPI_Well2_Z002	176.5555556	1.022655758	99.88888889	1.006674082	104.1111111	1.010672359
1508	13	367	319	2	HeLaSS16txSS43mNG2_JF549646_DAPI_Well2_Z002	234.7777778	102.4444444	171.6666667	98.33333333	HeLaSS16txSS43mNG2_JF549646_DAPI_Well2_Z002	176.5555556	0.972309629	99.88888889	0.984427141	104.1111111	0.983991462
1509	2	413	310	2	HeLaSS16txSS43mNG2_JF549646_DAPI_Well2_Z002	262.3333333	104.5555556	180.2222222	98.11111111	HeLaSS16txSS43mNG2_JF549646_DAPI_Well2_Z002	176.5555556	1.020767778	99.88888889	0.982202447	104.1111111	1.004268943
1510	9	655	358	2	HeLaSS16txSS43mNG2_JF549646_DAPI_Well2_Z002	126.1111111	103.5555556	168.5555556	99	HeLaSS16txSS43mNG2_JF549646_DAPI_Well2_Z002	176.5555556	0.954688483	99.88888889	0.991101224	104.1111111	0.994663821
1511	2	629	400	2	HeLaSS16txSS43mNG2_JF549646_DAPI_Well2_Z002	135.6666667	104.5555556	182.1111111	101	HeLaSS16txSS43mNG2_JF549646_DAPI_Well2_Z002	176.5555556	1.031466331	99.88888889	1.011123471	104.1111111	1.004268943
1512	6	418	356	2	HeLaSS16txSS43mNG2_JF549646_DAPI_Well2_Z002	479.7777778	102.7777778	176.8888889	102	HeLaSS16txSS43mNG2_JF549646_DAPI_Well2_Z002	176.5555556	1.00188798	99.88888889	1.021134594	104.1111111	0.98719317
1513	5	674	331	2	HeLaSS16txSS43mNG2_JF549646_DAPI_Well2_Z002	134.7777778	104.1111111	169.7777778	100.6666667	HeLaSS16txSS43mNG2_JF549646_DAPI_Well2_Z002	176.5555556	0.961611076	99.88888889	1.007786429	104.1111111	1
1514	4	535	455	2	HeLaSS16txSS43mNG2_JF549646_DAPI_Well2_Z002	145.4444444	104.3333333	174.8888889	99.22222222	HeLaSS16txSS43mNG2_JF549646_DAPI_Well2_Z002	176.5555556	0.990560101	99.88888889	0.993325918	104.1111111	1.002134472
1515	10	402	431	2	HeLaSS16txSS43mNG2_JF549646_DAPI_Well2_Z002	297.6666667	104.5555556	180.5555556	100.1111111	HeLaSS16txSS43mNG2_JF549646_DAPI_Well2_Z002	176.5555556	1.022655758	99.88888889	1.002224694	104.1111111	1.004268943
1516	2	357	348	2	HeLaSS16txSS43mNG2_JF549646_DAPI_Well2_Z002	397.5555556	103.1111111	173.8888889	100.6666667	HeLaSS16txSS43mNG2_JF549646_DAPI_Well2_Z002	176.5555556	0.984896161	99.88888889	1.007786429	104.1111111	0.990394877
1517	4	335	360	2	HeLaSS16txSS43mNG2_JF549646_DAPI_Well2_Z002	220.7777778	102.6666667	177.2222222	101.5555556	HeLaSS16txSS43mNG2_JF549646_DAPI_Well2_Z002	176.5555556	1.00377596	99.88888889	1.016685206	104.1111111	0.986125934
1518	10	529	330	2	HeLaSS16txSS43mNG2_JF549646_DAPI_Well2_Z002	168.8888889	106.4444444	176.2222222	100.7777778	HeLaSS16txSS43mNG2_JF549646_DAPI_Well2_Z002	176.5555556	0.99811202	99.88888889	1.008898776	104.1111111	1.022411953
1519	9	512	458	2	HeLaSS16txSS43mNG2_JF549646_DAPI_Well2_Z002	147.2222222	103	186.6666667	101.1111111	HeLaSS16txSS43mNG2_JF549646_DAPI_Well2_Z002	176.5555556	1.057268722	99.88888889	1.012235818	104.1111111	0.989327641
1520	12	369	311	2	HeLaSS16txSS43mNG2_JF549646_DAPI_Well2_Z002	216.4444444	104	177.4444444	98.66666667	HeLaSS16txSS43mNG2_JF549646_DAPI_Well2_Z002	176.5555556	1.005034613	99.88888889	0.987764182	104.1111111	0.998932764
1521	12	449	361	2	HeLaSS16txSS43mNG2_JF549646_DAPI_Well2_Z002	446.2222222	105.6666667	178.1111111	100.2222222	HeLaSS16txSS43mNG2_JF549646_DAPI_Well2_Z002	176.5555556	1.008810573	99.88888889	1.003337041	104.1111111	1.014941302
