# Supplementary material for: Condensation of LINE-1 is critical for retrotransposition
Source: eLife. 2023 Apr 28;12:e82991. doi: 10.7554/eLife.82991 (PMC10202459; doi:10.7554/eLife.82991)
Supplement: Figure 1—source data 3. — Output data matrices from the spot detection algorithm run on the ORF1-Halo and reporter L1 RNA FISH colocalization data, with intensity information for the detected Halo+ spots and randomized cytoplasmic ‘Halo’ spots, as well as detected RNA+ spots and randomized cytoplasmic ‘RNA’ spots; associated with Figure 1G. [file elife-82991-fig1-data3.zip]

Archive with 16 entries (15 files):
- Figure 1-Source Data 3/
- Figure 1-Source Data 3/Figure 1-Source Data 3 README.docx
- __MACOSX/Figure 1-Source Data 3/._Figure 1-Source Data 3 README.docx
- Figure 1-Source Data 3/ORF1-all_random_spots-NORM-CYT.csv
- __MACOSX/Figure 1-Source Data 3/._ORF1-all_random_spots-NORM-CYT.csv
- Figure 1-Source Data 3/._ORF1-all_random_spots-NORM-CYT.csv
- Figure 1-Source Data 3/ORF1-all_called_spots-NORM_CYT.csv
- __MACOSX/Figure 1-Source Data 3/._ORF1-all_called_spots-NORM_CYT.csv
- Figure 1-Source Data 3/._ORF1-all_called_spots-NORM_CYT.csv
- Figure 1-Source Data 3/RNA-all_random_spots-NORM-CYT.csv
- __MACOSX/Figure 1-Source Data 3/._RNA-all_random_spots-NORM-CYT.csv
- Figure 1-Source Data 3/._RNA-all_random_spots-NORM-CYT.csv
- Figure 1-Source Data 3/RNA-all_spots-NORM_CYT.csv
- __MACOSX/Figure 1-Source Data 3/._RNA-all_spots-NORM_CYT.csv
- Figure 1-Source Data 3/._RNA-all_spots-NORM_CYT.csv
- Figure 1-Source Data 3/._Figure 1-Source Data 3 README.docx
