# Supplementary material for: Condensation of LINE-1 is critical for retrotransposition
Source: eLife. 2023 Apr 28;12:e82991. doi: 10.7554/eLife.82991 (PMC10202459; doi:10.7554/eLife.82991)
Supplement: Figure 1—source data 3. — Output data matrices from the spot detection algorithm run on the ORF1-Halo and reporter L1 RNA FISH colocalization data, with intensity information for the detected Halo+ spots and randomized cytoplasmic ‘Halo’ spots, as well as detected RNA+ spots and randomized cytoplasmic ‘RNA’ spots; associated with Figure 1G. [file elife-82991-fig1-data3.zip › Figure 1-Source Data 3/ORF1-all_random_spots-NORM-CYT.csv]

	plane (z)	row (y)	col (x)	radius	location	roi	nuclei_ch_intensity	Halo_intensity	RNA_intensity	file_name	Halo_intensity-norm	RNA_intensity-norm
0	8	548	530	2.064974676	cytoplasmic	0019-0524-0418	103.5555556	112	110.8888889	zstack_004	0.918032787	1
1	9	542	478	2.064974676	cytoplasmic	0019-0524-0418	109.6666667	141.5555556	113.4444444	zstack_004	1.160291439	1.023046092
2	11	497	385	2.064974676	cytoplasmic	0019-0524-0418	104.5555556	129.7777778	119.3333333	zstack_004	1.063752277	1.076152305
3	7	561	451	2.064974676	cytoplasmic	0019-0524-0418	126.6666667	124.2222222	113.4444444	zstack_004	1.018214936	1.023046092
4	7	539	343	2.064974676	cytoplasmic	0019-0524-0418	102.1111111	110.5555556	108.5555556	zstack_004	0.906193078	0.978957916
5	9	497	390	2.064974676	cytoplasmic	0019-0524-0418	107	122	113.6666667	zstack_004	1	1.0250501
6	8	569	445	2.064974676	cytoplasmic	0019-0524-0418	106	119.8888889	109.8888889	zstack_004	0.982695811	0.990981964
7	8	486	340	2.064974676	cytoplasmic	0019-0524-0418	101.1111111	104.1111111	107.1111111	zstack_004	0.853369763	0.965931864
8	13	579	407	2.064974676	cytoplasmic	0019-0524-0418	100.3333333	99.77777778	104.4444444	zstack_004	0.817850638	0.941883768
9	8	480	362	2.064974676	cytoplasmic	0019-0524-0418	101.6666667	119	107.6666667	zstack_004	0.975409836	0.970941884
10	7	557	392	2.064974676	cytoplasmic	0019-0524-0418	109.8888889	136.6666667	183.5555556	zstack_004	1.120218579	1.655310621
11	6	530	521	2.064974676	cytoplasmic	0019-0524-0418	102.2222222	113	104.1111111	zstack_004	0.926229508	0.938877756
12	8	552	394	2.064974676	cytoplasmic	0019-0524-0418	123.6666667	138.6666667	125.5555556	zstack_004	1.136612022	1.132264529
13	7	584	452	2.064974676	cytoplasmic	0019-0524-0418	103.2222222	101.2222222	104.8888889	zstack_004	0.829690346	0.945891784
14	6	489	385	2.064974676	cytoplasmic	0019-0524-0418	103.2222222	135.6666667	117.5555556	zstack_004	1.112021858	1.06012024
15	7	545	471	2.064974676	cytoplasmic	0019-0524-0418	199.3333333	128.8888889	134.5555556	zstack_004	1.056466302	1.213426854
16	7	521	458	2.064974676	cytoplasmic	0019-0524-0418	118.6666667	127.3333333	114.4444444	zstack_004	1.043715847	1.032064128
17	9	511	427	2.064974676	cytoplasmic	0019-0524-0418	125	116.6666667	114	zstack_004	0.956284153	1.028056112
18	12	500	406	2.064974676	cytoplasmic	0019-0524-0418	109.7777778	146.8888889	150.7777778	zstack_004	1.204007286	1.359719439
19	13	500	340	2.064974676	cytoplasmic	0019-0524-0418	100	101.6666667	104.8888889	zstack_004	0.833333333	0.945891784
20	10	559	461	2.064974676	cytoplasmic	0019-0524-0418	106.7777778	116.1111111	108.6666667	zstack_004	0.951730419	0.97995992
21	6	544	523	2.064974676	cytoplasmic	0019-0524-0418	103	130.1111111	110.1111111	zstack_004	1.066484517	0.992985972
22	10	535	504	2.064974676	cytoplasmic	0019-0524-0418	103.2222222	138.6666667	120.3333333	zstack_004	1.136612022	1.085170341
23	8	461	369	2.064974676	cytoplasmic	0019-0524-0418	101.8888889	119.5555556	105.5555556	zstack_004	0.97996357	0.951903808
24	10	508	342	2.064974676	cytoplasmic	0019-0524-0418	100.5555556	115.5555556	107.4444444	zstack_004	0.947176685	0.968937876
25	9	541	330	2.064974676	cytoplasmic	0019-0524-0418	100.3333333	99.77777778	105.2222222	zstack_004	0.817850638	0.948897796
26	9	546	510	2.064974676	cytoplasmic	0019-0524-0418	105.4444444	142	138.7777778	zstack_004	1.163934426	1.251503006
27	8	526	490	2.064974676	cytoplasmic	0019-0524-0418	105.1111111	120.6666667	153.1111111	zstack_004	0.989071038	1.380761523
28	7	530	352	2.064974676	cytoplasmic	0019-0524-0418	105.3333333	125.1111111	109.7777778	zstack_004	1.025500911	0.98997996
29	9	501	316	2.064974676	cytoplasmic	0019-0524-0418	99.88888889	99	105.3333333	zstack_004	0.81147541	0.9498998
30	7	557	467	2.064974676	cytoplasmic	0019-0524-0418	108.4444444	121.4444444	110.4444444	zstack_004	0.995446266	0.995991984
31	8	553	529	2.064974676	cytoplasmic	0019-0524-0418	103	104.6666667	108.4444444	zstack_004	0.857923497	0.977955912
32	7	567	423	2.064974676	cytoplasmic	0019-0524-0418	188.6666667	140.1111111	115.8888889	zstack_004	1.14845173	1.04509018
33	11	515	460	2.064974676	cytoplasmic	0019-0524-0418	106.4444444	104.1111111	107.1111111	zstack_004	0.853369763	0.965931864
34	6	547	351	2.064974676	cytoplasmic	0019-0524-0418	104	124.1111111	108	zstack_004	1.017304189	0.973947896
35	7	518	366	2.064974676	cytoplasmic	0019-0524-0418	106.2222222	136.8888889	111.4444444	zstack_004	1.122040073	1.00501002
36	8	497	384	2.064974676	cytoplasmic	0019-0524-0418	105.4444444	134.6666667	124	zstack_004	1.103825137	1.118236473
37	10	513	376	2.064974676	cytoplasmic	0019-0524-0418	110.6666667	123.3333333	115.7777778	zstack_004	1.010928962	1.044088176
38	7	563	402	2.064974676	cytoplasmic	0019-0524-0418	106.7777778	134.8888889	110.4444444	zstack_004	1.10564663	0.995991984
39	11	499	397	2.064974676	cytoplasmic	0019-0524-0418	108	128	117.7777778	zstack_004	1.049180328	1.062124248
40	8	505	314	2.064974676	cytoplasmic	0019-0524-0418	102.1111111	100.2222222	106.4444444	zstack_004	0.821493625	0.95991984
41	6	491	374	2.064974676	cytoplasmic	0019-0524-0418	103.3333333	134.8888889	110	zstack_004	1.10564663	0.991983968
42	7	498	364	2.064974676	cytoplasmic	0019-0524-0418	105	147.1111111	112.3333333	zstack_004	1.20582878	1.013026052
43	11	531	490	2.064974676	cytoplasmic	0019-0524-0418	105	117	123.5555556	zstack_004	0.959016393	1.114228457
44	13	529	364	2.064974676	cytoplasmic	0019-0524-0418	105	113.6666667	108.3333333	zstack_004	0.931693989	0.976953908
45	8	583	431	2.064974676	cytoplasmic	0019-0524-0418	104.1111111	108	117.1111111	zstack_004	0.885245902	1.056112224
46	13	561	468	2.064974676	cytoplasmic	0019-0524-0418	102.8888889	102.7777778	106.1111111	zstack_004	0.842440801	0.956913828
47	8	469	363	2.064974676	cytoplasmic	0019-0524-0418	101.7777778	110.4444444	107.7777778	zstack_004	0.905282332	0.971943888
48	6	504	366	2.064974676	cytoplasmic	0019-0524-0418	105.6666667	162.7777778	134.6666667	zstack_004	1.33424408	1.214428858
49	7	506	364	2.064974676	cytoplasmic	0019-0524-0418	109.5555556	213.4444444	162.2222222	zstack_004	1.749544627	1.462925852
50	7	508	329	2.064974676	cytoplasmic	0019-0524-0418	101.4444444	123.3333333	114.1111111	zstack_004	1.010928962	1.029058116
59	8	349	368	2.197833343	cytoplasmic	0019-0371-0356	108.8888889	151.1111111	118.4444444	zstack_004	1.312741313	1.055445545
60	9	364	373	2.197833343	cytoplasmic	0019-0371-0356	114	134.5555556	115.7777778	zstack_004	1.168918919	1.031683168
61	8	348	332	2.197833343	cytoplasmic	0019-0371-0356	104	132.2222222	149.7777778	zstack_004	1.148648649	1.334653465
62	12	465	387	2.197833343	cytoplasmic	0019-0371-0356	102.7777778	108	108.7777778	zstack_004	0.938223938	0.969306931
63	8	442	334	2.197833343	cytoplasmic	0019-0371-0356	105	125.2222222	109.8888889	zstack_004	1.087837838	0.979207921
64	12	360	348	2.197833343	cytoplasmic	0019-0371-0356	200.5555556	131.1111111	118	zstack_004	1.138996139	1.051485149
65	6	388	385	2.197833343	cytoplasmic	0019-0371-0356	322.1111111	112.3333333	116.8888889	zstack_004	0.975868726	1.041584158
66	8	458	370	2.197833343	cytoplasmic	0019-0371-0356	103.8888889	109.7777778	110.7777778	zstack_004	0.953667954	0.987128713
67	6	329	357	2.197833343	cytoplasmic	0019-0371-0356	104.8888889	140.3333333	114.6666667	zstack_004	1.219111969	1.021782178
68	8	350	362	2.197833343	cytoplasmic	0019-0371-0356	117.1111111	139.1111111	115.4444444	zstack_004	1.208494208	1.028712871
69	7	296	360	2.197833343	cytoplasmic	0019-0371-0356	101.6666667	111	112.2222222	zstack_004	0.964285714	1
70	8	315	345	2.197833343	cytoplasmic	0019-0371-0356	107	150.7777778	114.5555556	zstack_004	1.30984556	1.020792079
71	8	355	366	2.197833343	cytoplasmic	0019-0371-0356	110.1111111	145.2222222	115.3333333	zstack_004	1.261583012	1.027722772
72	6	297	363	2.197833343	cytoplasmic	0019-0371-0356	102	107.6666667	106.8888889	zstack_004	0.935328185	0.952475248
73	8	427	392	2.197833343	cytoplasmic	0019-0371-0356	111	111.3333333	110.5555556	zstack_004	0.967181467	0.985148515
74	12	400	332	2.197833343	cytoplasmic	0019-0371-0356	108.2222222	105.3333333	110.1111111	zstack_004	0.915057915	0.981188119
75	8	326	371	2.197833343	cytoplasmic	0019-0371-0356	104.6666667	127.5555556	137.2222222	zstack_004	1.108108108	1.222772277
76	8	372	373	2.197833343	cytoplasmic	0019-0371-0356	206.4444444	131.3333333	116	zstack_004	1.140926641	1.033663366
77	7	391	323	2.197833343	cytoplasmic	0019-0371-0356	107.6666667	113	114.1111111	zstack_004	0.981660232	1.016831683
78	8	407	392	2.197833343	cytoplasmic	0019-0371-0356	114.4444444	103.1111111	106.6666667	zstack_004	0.895752896	0.95049505
79	8	385	384	2.197833343	cytoplasmic	0019-0371-0356	330	118.3333333	117.1111111	zstack_004	1.027992278	1.043564356
80	9	443	395	2.197833343	cytoplasmic	0019-0371-0356	106.5555556	110.8888889	109.3333333	zstack_004	0.963320463	0.974257426
81	8	279	337	2.197833343	cytoplasmic	0019-0371-0356	101.1111111	156.2222222	115.4444444	zstack_004	1.357142857	1.028712871
82	10	420	323	2.197833343	cytoplasmic	0019-0371-0356	101.4444444	100.3333333	106.1111111	zstack_004	0.871621622	0.945544554
83	13	418	318	2.197833343	cytoplasmic	0019-0371-0356	101.6666667	100.5555556	105.7777778	zstack_004	0.873552124	0.942574257
84	7	445	350	2.197833343	cytoplasmic	0019-0371-0356	104.6666667	123.7777778	110.5555556	zstack_004	1.075289575	0.985148515
85	9	462	390	2.197833343	cytoplasmic	0019-0371-0356	103.1111111	134.4444444	123.3333333	zstack_004	1.167953668	1.099009901
86	9	387	328	2.197833343	cytoplasmic	0019-0371-0356	109.6666667	112.1111111	110.5555556	zstack_004	0.973938224	0.985148515
87	14	464	395	2.197833343	cytoplasmic	0019-0371-0356	102.2222222	100.6666667	105	zstack_004	0.874517375	0.935643564
88	14	323	364	2.197833343	cytoplasmic	0019-0371-0356	101.3333333	102.1111111	106.2222222	zstack_004	0.887065637	0.946534653
89	11	418	325	2.197833343	cytoplasmic	0019-0371-0356	101.8888889	102.8888889	104.3333333	zstack_004	0.893822394	0.92970297
90	14	422	331	2.197833343	cytoplasmic	0019-0371-0356	101.4444444	103.4444444	106.4444444	zstack_004	0.898648649	0.948514851
91	9	474	393	2.197833343	cytoplasmic	0019-0371-0356	102.8888889	113.1111111	118.8888889	zstack_004	0.982625483	1.059405941
92	13	434	396	2.197833343	cytoplasmic	0019-0371-0356	106.3333333	100.5555556	104.8888889	zstack_004	0.873552124	0.934653465
93	8	404	325	2.197833343	cytoplasmic	0019-0371-0356	107.3333333	108.8888889	111.7777778	zstack_004	0.945945946	0.996039604
94	9	463	377	2.197833343	cytoplasmic	0019-0371-0356	103	115.7777778	131.1111111	zstack_004	1.005791506	1.168316832
95	12	355	376	2.197833343	cytoplasmic	0019-0371-0356	104.8888889	118.4444444	112.1111111	zstack_004	1.028957529	0.999009901
96	8	433	321	2.197833343	cytoplasmic	0019-0371-0356	102.4444444	101	102.5555556	zstack_004	0.877413127	0.913861386
97	7	360	380	2.197833343	cytoplasmic	0019-0371-0356	107.4444444	112.3333333	106.6666667	zstack_004	0.975868726	0.95049505
98	11	454	388	2.197833343	cytoplasmic	0019-0371-0356	103.4444444	147.4444444	162.7777778	zstack_004	1.280888031	1.45049505
99	6	381	337	2.197833343	cytoplasmic	0019-0371-0356	272	127.6666667	113.2222222	zstack_004	1.109073359	1.008910891
100	7	403	327	2.197833343	cytoplasmic	0019-0371-0356	105.8888889	112.4444444	110.2222222	zstack_004	0.976833977	0.982178218
101	7	374	377	2.197833343	cytoplasmic	0019-0371-0356	153.2222222	131.1111111	135	zstack_004	1.138996139	1.202970297
102	11	353	375	2.197833343	cytoplasmic	0019-0371-0356	106	127.2222222	119.8888889	zstack_004	1.105212355	1.068316832
103	7	418	392	2.197833343	cytoplasmic	0019-0371-0356	137.2222222	104.3333333	108.5555556	zstack_004	0.906370656	0.967326733
104	11	302	358	2.197833343	cytoplasmic	0019-0371-0356	101.1111111	108.7777778	107.6666667	zstack_004	0.944980695	0.959405941
105	7	409	317	2.197833343	cytoplasmic	0019-0371-0356	103.6666667	104.7777778	109.6666667	zstack_004	0.91023166	0.977227723
106	8	302	342	2.197833343	cytoplasmic	0019-0371-0356	105.5555556	156.1111111	112.7777778	zstack_004	1.356177606	1.004950495
107	9	295	343	2.197833343	cytoplasmic	0019-0371-0356	104.4444444	138.6666667	112.7777778	zstack_004	1.204633205	1.004950495
108	14	444	397	2.197833343	cytoplasmic	0019-0371-0356	101.5555556	100.4444444	104.6666667	zstack_004	0.872586873	0.932673267
109	8	442	390	2.197833343	cytoplasmic	0019-0371-0356	107	131.7777778	110.2222222	zstack_004	1.144787645	0.982178218
110	10	312	361	2.197833343	cytoplasmic	0019-0371-0356	102.8888889	155.2222222	123.3333333	zstack_004	1.348455598	1.099009901
111	7	420	317	2.197833343	cytoplasmic	0019-0371-0356	102.5555556	100.4444444	105	zstack_004	0.872586873	0.935643564
112	8	348	354	2.197833343	cytoplasmic	0019-0371-0356	118.1111111	136.2222222	159.2222222	zstack_004	1.183397683	1.418811881
113	14	419	393	2.197833343	cytoplasmic	0019-0371-0356	106.5555556	100.2222222	104.8888889	zstack_004	0.870656371	0.934653465
114	7	322	378	2.197833343	cytoplasmic	0019-0371-0356	103.6666667	103.1111111	108	zstack_004	0.895752896	0.962376238
115	12	328	363	2.197833343	cytoplasmic	0019-0371-0356	100.4444444	115.1111111	129.3333333	zstack_004	1	1.152475248
116	8	466	397	2.197833343	cytoplasmic	0019-0371-0356	103.2222222	107.1111111	109	zstack_004	0.930501931	0.971287129
117	7	363	367	2.197833343	cytoplasmic	0019-0371-0356	109.2222222	134.7777778	128.8888889	zstack_004	1.170849421	1.148514851
118	8	356	333	2.197833343	cytoplasmic	0019-0371-0356	103.6666667	115.5555556	116.3333333	zstack_004	1.003861004	1.036633663
119	9	364	342	2.197833343	cytoplasmic	0019-0371-0356	152.1111111	157.7777778	116.2222222	zstack_004	1.370656371	1.035643564
120	8	439	383	2.197833343	cytoplasmic	0019-0371-0356	141.5555556	129	115.5555556	zstack_004	1.120656371	1.02970297
121	14	359	339	2.197833343	cytoplasmic	0019-0371-0356	105.2222222	113.3333333	109.8888889	zstack_004	0.984555985	0.979207921
122	14	371	371	2.197833343	cytoplasmic	0019-0371-0356	130.5555556	134.3333333	122.3333333	zstack_004	1.166988417	1.09009901
123	7	441	379	2.197833343	cytoplasmic	0019-0371-0356	181.6666667	132.5555556	118.5555556	zstack_004	1.151544402	1.056435644
124	9	422	391	2.197833343	cytoplasmic	0019-0371-0356	132	111.8888889	111	zstack_004	0.972007722	0.989108911
125	9	347	350	2.197833343	cytoplasmic	0019-0371-0356	112.7777778	176.4444444	159.8888889	zstack_004	1.532818533	1.424752475
143	9	778	282	2.121502645	cytoplasmic	0019-0705-0259	101.8888889	135.5555556	107.6666667	zstack_004	1.067366579	0.959405941
144	20	638	234	2.121502645	cytoplasmic	0019-0705-0259	103.2222222	102.4444444	104.8888889	zstack_004	0.806649169	0.934653465
145	14	734	253	2.121502645	cytoplasmic	0019-0705-0259	111.1111111	132.6666667	115.2222222	zstack_004	1.044619423	1.026732673
146	15	758	295	2.121502645	cytoplasmic	0019-0705-0259	102.6666667	135.5555556	114.8888889	zstack_004	1.067366579	1.023762376
147	7	752	279	2.121502645	cytoplasmic	0019-0705-0259	110.3333333	149.4444444	113.7777778	zstack_004	1.176727909	1.013861386
148	7	626	220	2.121502645	cytoplasmic	0019-0705-0259	111.1111111	131.8888889	114.5555556	zstack_004	1.038495188	1.020792079
149	14	695	269	2.121502645	cytoplasmic	0019-0705-0259	300	123.8888889	118.5555556	zstack_004	0.975503062	1.056435644
150	13	750	289	2.121502645	cytoplasmic	0019-0705-0259	105.3333333	175.5555556	122.7777778	zstack_004	1.382327209	1.094059406
151	8	775	310	2.121502645	cytoplasmic	0019-0705-0259	105	149.8888889	121.1111111	zstack_004	1.180227472	1.079207921
152	15	782	309	2.121502645	cytoplasmic	0019-0705-0259	100.6666667	104.6666667	106.3333333	zstack_004	0.824146982	0.947524752
153	9	697	272	2.121502645	cytoplasmic	0019-0705-0259	149.2222222	135.1111111	118.1111111	zstack_004	1.063867017	1.052475248
154	10	771	278	2.121502645	cytoplasmic	0019-0705-0259	101.4444444	120.2222222	107.3333333	zstack_004	0.946631671	0.956435644
155	10	726	249	2.121502645	cytoplasmic	0019-0705-0259	116.4444444	140.8888889	116.7777778	zstack_004	1.10936133	1.040594059
156	12	737	285	2.121502645	cytoplasmic	0019-0705-0259	110	146.3333333	116.2222222	zstack_004	1.152230971	1.035643564
157	7	643	220	2.121502645	cytoplasmic	0019-0705-0259	107.2222222	129.8888889	111.2222222	zstack_004	1.022747157	0.991089109
158	7	728	288	2.121502645	cytoplasmic	0019-0705-0259	107.6666667	134.5555556	117.5555556	zstack_004	1.059492563	1.047524752
159	10	773	311	2.121502645	cytoplasmic	0019-0705-0259	103.6666667	162.1111111	137.4444444	zstack_004	1.276465442	1.224752475
160	16	788	297	2.121502645	cytoplasmic	0019-0705-0259	100.6666667	103.4444444	106	zstack_004	0.814523185	0.944554455
161	9	736	261	2.121502645	cytoplasmic	0019-0705-0259	110.7777778	130	113.3333333	zstack_004	1.023622047	1.00990099
162	13	704	276	2.121502645	cytoplasmic	0019-0705-0259	135.5555556	127.8888889	117.5555556	zstack_004	1.006999125	1.047524752
163	17	645	230	2.121502645	cytoplasmic	0019-0705-0259	106.1111111	132.5555556	112.4444444	zstack_004	1.043744532	1.001980198
164	7	667	218	2.121502645	cytoplasmic	0019-0705-0259	201.4444444	139.6666667	114	zstack_004	1.099737533	1.015841584
165	9	676	261	2.121502645	cytoplasmic	0019-0705-0259	114	110.3333333	108.4444444	zstack_004	0.868766404	0.966336634
166	14	746	261	2.121502645	cytoplasmic	0019-0705-0259	105.6666667	121.3333333	132.4444444	zstack_004	0.955380577	1.18019802
167	14	681	264	2.121502645	cytoplasmic	0019-0705-0259	108.7777778	105.4444444	110.4444444	zstack_004	0.830271216	0.984158416
168	8	745	288	2.121502645	cytoplasmic	0019-0705-0259	111.5555556	141.8888889	116	zstack_004	1.117235346	1.033663366
169	27	765	296	2.121502645	cytoplasmic	0019-0705-0259	102.7777778	103.2222222	103.7777778	zstack_004	0.812773403	0.924752475
170	16	755	279	2.121502645	cytoplasmic	0019-0705-0259	103.5555556	160.4444444	120.3333333	zstack_004	1.263342082	1.072277228
171	9	621	215	2.121502645	cytoplasmic	0019-0705-0259	106.8888889	138.7777778	111.5555556	zstack_004	1.092738408	0.994059406
172	20	733	293	2.121502645	cytoplasmic	0019-0705-0259	102.1111111	103.4444444	105.2222222	zstack_004	0.814523185	0.937623762
173	10	762	270	2.121502645	cytoplasmic	0019-0705-0259	101.3333333	106.7777778	106.5555556	zstack_004	0.840769904	0.94950495
174	15	761	275	2.121502645	cytoplasmic	0019-0705-0259	101.2222222	125.4444444	113.1111111	zstack_004	0.987751531	1.007920792
175	10	640	226	2.121502645	cytoplasmic	0019-0705-0259	107.8888889	137.3333333	114.5555556	zstack_004	1.081364829	1.020792079
176	9	792	317	2.121502645	cytoplasmic	0019-0705-0259	100.6666667	100.2222222	106.1111111	zstack_004	0.789151356	0.945544554
177	20	683	225	2.121502645	cytoplasmic	0019-0705-0259	232.8888889	124.8888889	115.5555556	zstack_004	0.983377078	1.02970297
178	9	683	270	2.121502645	cytoplasmic	0019-0705-0259	110	102.2222222	105.5555556	zstack_004	0.804899388	0.940594059
179	9	756	311	2.121502645	cytoplasmic	0019-0705-0259	102.6666667	101.4444444	105.4444444	zstack_004	0.798775153	0.93960396
180	8	618	215	2.121502645	cytoplasmic	0019-0705-0259	109.4444444	153.7777778	115.8888889	zstack_004	1.210848644	1.032673267
181	26	760	302	2.121502645	cytoplasmic	0019-0705-0259	100.8888889	101.7777778	106.7777778	zstack_004	0.801399825	0.951485149
182	9	790	319	2.121502645	cytoplasmic	0019-0705-0259	102	102.4444444	103.7777778	zstack_004	0.806649169	0.924752475
183	18	768	301	2.121502645	cytoplasmic	0019-0705-0259	101.8888889	107.1111111	108.2222222	zstack_004	0.843394576	0.964356436
184	8	736	270	2.121502645	cytoplasmic	0019-0705-0259	113.3333333	126	113	zstack_004	0.992125984	1.006930693
185	9	654	248	2.121502645	cytoplasmic	0019-0705-0259	111.8888889	131.2222222	112.5555556	zstack_004	1.033245844	1.002970297
186	8	771	291	2.121502645	cytoplasmic	0019-0705-0259	103.6666667	140.7777778	173.7777778	zstack_004	1.108486439	1.548514851
187	8	766	301	2.121502645	cytoplasmic	0019-0705-0259	108	133.3333333	110.4444444	zstack_004	1.049868766	0.984158416
188	15	774	310	2.121502645	cytoplasmic	0019-0705-0259	100.7777778	113.4444444	111.3333333	zstack_004	0.893263342	0.992079208
189	20	746	279	2.121502645	cytoplasmic	0019-0705-0259	104.4444444	126.5555556	113.8888889	zstack_004	0.996500437	1.014851485
190	12	647	202	2.121502645	cytoplasmic	0019-0705-0259	105.8888889	103.3333333	104	zstack_004	0.813648294	0.926732673
191	16	708	238	2.121502645	cytoplasmic	0019-0705-0259	221.5555556	142	121.3333333	zstack_004	1.118110236	1.081188119
192	13	619	202	2.121502645	cytoplasmic	0019-0705-0259	106.8888889	144.3333333	110.2222222	zstack_004	1.13648294	0.982178218
193	26	633	237	2.121502645	cytoplasmic	0019-0705-0259	103.3333333	102.3333333	105.4444444	zstack_004	0.805774278	0.93960396
194	14	780	308	2.121502645	cytoplasmic	0019-0705-0259	102.1111111	110.1111111	112.2222222	zstack_004	0.867016623	1
195	27	673	259	2.121502645	cytoplasmic	0019-0705-0259	120	100.7777778	105.7777778	zstack_004	0.793525809	0.942574257
196	15	746	305	2.121502645	cytoplasmic	0019-0705-0259	100.3333333	101.2222222	104.3333333	zstack_004	0.797025372	0.92970297
197	11	621	223	2.121502645	cytoplasmic	0019-0705-0259	108.7777778	134.4444444	112.7777778	zstack_004	1.058617673	1.004950495
198	13	760	293	2.121502645	cytoplasmic	0019-0705-0259	104.5555556	140.1111111	111.1111111	zstack_004	1.103237095	0.99009901
199	7	663	213	2.121502645	cytoplasmic	0019-0705-0259	110.8888889	119.6666667	110.7777778	zstack_004	0.942257218	0.987128713
200	10	795	294	2.121502645	cytoplasmic	0019-0705-0259	99.11111111	101.1111111	104	zstack_004	0.796150481	0.926732673
201	7	617	212	2.121502645	cytoplasmic	0019-0705-0259	110.5555556	127	111.3333333	zstack_004	1	0.992079208
202	8	747	284	2.121502645	cytoplasmic	0019-0705-0259	110.3333333	145.3333333	115.3333333	zstack_004	1.144356955	1.027722772
203	11	790	294	2.121502645	cytoplasmic	0019-0705-0259	104.5555556	109.7777778	106.7777778	zstack_004	0.864391951	0.951485149
204	16	784	299	2.121502645	cytoplasmic	0019-0705-0259	100.4444444	106.8888889	106.8888889	zstack_004	0.841644794	0.952475248
205	9	735	303	2.121502645	cytoplasmic	0019-0705-0259	101.3333333	101.7777778	104.1111111	zstack_004	0.801399825	0.927722772
206	20	766	288	2.121502645	cytoplasmic	0019-0705-0259	100.5555556	108.4444444	107.6666667	zstack_004	0.853893263	0.959405941
207	9	661	215	2.121502645	cytoplasmic	0019-0705-0259	120.8888889	144.2222222	115.5555556	zstack_004	1.135608049	1.02970297
208	22	727	277	2.121502645	cytoplasmic	0019-0705-0259	111.6666667	135.7777778	118.3333333	zstack_004	1.06911636	1.054455446
209	18	647	203	2.121502645	cytoplasmic	0019-0705-0259	102.3333333	99.55555556	106.4444444	zstack_004	0.783902012	0.948514851
210	18	704	237	2.121502645	cytoplasmic	0019-0705-0259	393	137	121.1111111	zstack_004	1.078740157	1.079207921
211	13	741	265	2.121502645	cytoplasmic	0019-0705-0259	112.7777778	174.2222222	122.5555556	zstack_004	1.371828521	1.092079208
212	15	659	208	2.121502645	cytoplasmic	0019-0705-0259	106.8888889	103.8888889	105	zstack_004	0.818022747	0.935643564
213	7	733	259	2.121502645	cytoplasmic	0019-0705-0259	113.2222222	127.6666667	113.3333333	zstack_004	1.005249344	1.00990099
214	11	790	309	2.121502645	cytoplasmic	0019-0705-0259	101.2222222	110.8888889	110.5555556	zstack_004	0.873140857	0.985148515
215	16	729	301	2.121502645	cytoplasmic	0019-0705-0259	101.5555556	100.8888889	104.4444444	zstack_004	0.7944007	0.930693069
216	11	633	205	2.121502645	cytoplasmic	0019-0705-0259	105.3333333	151.6666667	113.4444444	zstack_004	1.194225722	1.010891089
217	9	743	266	2.121502645	cytoplasmic	0019-0705-0259	113	159.1111111	131.5555556	zstack_004	1.252843395	1.172277228
226	13	590	219	2.249843101	cytoplasmic	0019-0532-0158	117.6666667	101.6666667	106.7777778	zstack_004	0.794960904	0.954319762
227	21	446	93	2.249843101	cytoplasmic	0019-0532-0158	100.5555556	100.6666667	105.7777778	zstack_004	0.787141616	0.945382324
228	12	520	121	2.249843101	cytoplasmic	0019-0532-0158	101.4444444	101.5555556	104.5555556	zstack_004	0.794092094	0.934458788
229	19	520	132	2.249843101	cytoplasmic	0019-0532-0158	106.2222222	133.3333333	111.8888889	zstack_004	1.042571677	1
230	10	594	177	2.249843101	cytoplasmic	0019-0532-0158	175.1111111	117.7777778	109.3333333	zstack_004	0.920938315	0.977159881
231	9	517	161	2.249843101	cytoplasmic	0019-0532-0158	104.5555556	126.6666667	114.6666667	zstack_004	0.990443093	1.024826216
232	11	474	99	2.249843101	cytoplasmic	0019-0532-0158	102.5555556	139.6666667	110.3333333	zstack_004	1.092093831	0.986097319
233	12	619	219	2.249843101	cytoplasmic	0019-0532-0158	105.7777778	135.4444444	111.2222222	zstack_004	1.059079062	0.994041708
234	13	511	147	2.249843101	cytoplasmic	0019-0532-0158	107.6666667	158.4444444	112.3333333	zstack_004	1.238922676	1.003972195
235	12	459	96	2.249843101	cytoplasmic	0019-0532-0158	101.1111111	129	110.2222222	zstack_004	1.008688097	0.98510427
236	12	573	155	2.249843101	cytoplasmic	0019-0532-0158	206	109.6666667	112.7777778	zstack_004	0.857515204	1.007944389
237	13	473	87	2.249843101	cytoplasmic	0019-0532-0158	101.5555556	105.2222222	103.5555556	zstack_004	0.822762815	0.925521351
238	21	449	76	2.249843101	cytoplasmic	0019-0532-0158	100.6666667	100.6666667	104.3333333	zstack_004	0.787141616	0.932472691
239	12	636	241	2.249843101	cytoplasmic	0019-0532-0158	102.5555556	103.6666667	107.4444444	zstack_004	0.810599479	0.960278054
240	8	594	176	2.249843101	cytoplasmic	0019-0532-0158	140.3333333	131	113.2222222	zstack_004	1.024326672	1.011916584
241	9	613	231	2.249843101	cytoplasmic	0019-0532-0158	104.4444444	105	108.1111111	zstack_004	0.821025195	0.966236346
242	10	476	113	2.249843101	cytoplasmic	0019-0532-0158	106.5555556	211.6666667	125	zstack_004	1.655082537	1.117179742
243	8	516	136	2.249843101	cytoplasmic	0019-0532-0158	110.7777778	155.5555556	115.8888889	zstack_004	1.216333623	1.035749752
244	19	448	99	2.249843101	cytoplasmic	0019-0532-0158	101.7777778	100.8888889	104.7777778	zstack_004	0.788879235	0.936444886
245	7	463	94	2.249843101	cytoplasmic	0019-0532-0158	104.4444444	137.7777778	111.6666667	zstack_004	1.077324066	0.998013903
246	14	627	233	2.249843101	cytoplasmic	0019-0532-0158	101.2222222	110.4444444	107.4444444	zstack_004	0.863596872	0.960278054
247	13	554	196	2.249843101	cytoplasmic	0019-0532-0158	106.8888889	102.1111111	108.7777778	zstack_004	0.798436142	0.972194638
248	21	577	200	2.249843101	cytoplasmic	0019-0532-0158	309.8888889	113.8888889	124	zstack_004	0.890529974	1.108242304
249	11	615	219	2.249843101	cytoplasmic	0019-0532-0158	106.8888889	148.3333333	113.6666667	zstack_004	1.15986099	1.015888779
250	9	438	85	2.249843101	cytoplasmic	0019-0532-0158	103.8888889	172.8888889	116.1111111	zstack_004	1.351867941	1.037735849
251	21	512	125	2.249843101	cytoplasmic	0019-0532-0158	101.8888889	110	107.2222222	zstack_004	0.860121633	0.958291956
252	12	520	124	2.249843101	cytoplasmic	0019-0532-0158	102	111.2222222	105.7777778	zstack_004	0.86967854	0.945382324
253	10	458	105	2.249843101	cytoplasmic	0019-0532-0158	100.7777778	103.8888889	105.1111111	zstack_004	0.812337098	0.939424032
254	14	608	230	2.249843101	cytoplasmic	0019-0532-0158	103.7777778	100.8888889	104.8888889	zstack_004	0.788879235	0.937437934
255	7	498	118	2.249843101	cytoplasmic	0019-0532-0158	108.7777778	155.7777778	142.2222222	zstack_004	1.218071242	1.271102284
256	8	539	182	2.249843101	cytoplasmic	0019-0532-0158	108.3333333	114.2222222	111.8888889	zstack_004	0.893136403	1
257	9	495	103	2.249843101	cytoplasmic	0019-0532-0158	101.2222222	102.8888889	105.2222222	zstack_004	0.804517811	0.94041708
258	11	583	219	2.249843101	cytoplasmic	0019-0532-0158	107.6666667	100.7777778	105.1111111	zstack_004	0.788010426	0.939424032
259	8	434	87	2.249843101	cytoplasmic	0019-0532-0158	102.5555556	106.5555556	107.2222222	zstack_004	0.833188532	0.958291956
260	14	495	113	2.249843101	cytoplasmic	0019-0532-0158	105.1111111	135.5555556	114.4444444	zstack_004	1.059947871	1.022840119
261	9	532	147	2.249843101	cytoplasmic	0019-0532-0158	168.2222222	123.8888889	114.1111111	zstack_004	0.96872285	1.019860973
262	8	530	145	2.249843101	cytoplasmic	0019-0532-0158	112.8888889	135.7777778	120.1111111	zstack_004	1.061685491	1.073485601
263	9	545	188	2.249843101	cytoplasmic	0019-0532-0158	109.6666667	113.7777778	117.3333333	zstack_004	0.889661164	1.048659384
264	10	464	87	2.249843101	cytoplasmic	0019-0532-0158	102	135.5555556	110	zstack_004	1.059947871	0.983118173
265	8	531	144	2.249843101	cytoplasmic	0019-0532-0158	114.7777778	132.3333333	117.8888889	zstack_004	1.034752389	1.053624628
266	11	613	200	2.249843101	cytoplasmic	0019-0532-0158	120.5555556	149.8888889	114.5555556	zstack_004	1.172024327	1.023833168
267	11	497	108	2.249843101	cytoplasmic	0019-0532-0158	103.1111111	127.8888889	122.5555556	zstack_004	1	1.095332671
268	13	521	166	2.249843101	cytoplasmic	0019-0532-0158	102.6666667	110.8888889	174.3333333	zstack_004	0.867072111	1.558093347
269	19	440	76	2.249843101	cytoplasmic	0019-0532-0158	100.5555556	102.7777778	104.3333333	zstack_004	0.803649001	0.932472691
270	9	618	200	2.249843101	cytoplasmic	0019-0532-0158	110.1111111	147.8888889	112.6666667	zstack_004	1.156385752	1.006951341
271	7	493	112	2.249843101	cytoplasmic	0019-0532-0158	107.2222222	164.4444444	112.8888889	zstack_004	1.285838401	1.008937438
272	13	488	131	2.249843101	cytoplasmic	0019-0532-0158	104.5555556	124.4444444	110.8888889	zstack_004	0.973066898	0.991062562
273	11	503	115	2.249843101	cytoplasmic	0019-0532-0158	103.7777778	180	219.2222222	zstack_004	1.407471764	1.959285005
274	9	527	132	2.249843101	cytoplasmic	0019-0532-0158	110.3333333	169.7777778	132	zstack_004	1.327541268	1.179741807
275	9	546	186	2.249843101	cytoplasmic	0019-0532-0158	123.3333333	132.2222222	120.6666667	zstack_004	1.033883579	1.078450844
276	7	536	165	2.249843101	cytoplasmic	0019-0532-0158	291.4444444	123.2222222	113.8888889	zstack_004	0.963509991	1.017874876
277	9	432	73	2.249843101	cytoplasmic	0019-0532-0158	104.2222222	133.8888889	108	zstack_004	1.046915725	0.965243297
278	9	616	192	2.249843101	cytoplasmic	0019-0532-0158	110.5555556	138.6666667	116.5555556	zstack_004	1.084274544	1.041708044
279	8	443	81	2.249843101	cytoplasmic	0019-0532-0158	101.7777778	137.5555556	111.6666667	zstack_004	1.075586447	0.998013903
280	9	495	123	2.249843101	cytoplasmic	0019-0532-0158	107	185.5555556	116.2222222	zstack_004	1.45091225	1.038728898
281	13	501	139	2.249843101	cytoplasmic	0019-0532-0158	103.1111111	145	116.4444444	zstack_004	1.133796699	1.040714995
282	9	500	137	2.249843101	cytoplasmic	0019-0532-0158	119.2222222	160.5555556	165.7777778	zstack_004	1.255430061	1.4816286
283	18	476	106	2.249843101	cytoplasmic	0019-0532-0158	101	106.7777778	107.8888889	zstack_004	0.834926151	0.964250248
284	11	466	99	2.249843101	cytoplasmic	0019-0532-0158	103.2222222	133.4444444	114.6666667	zstack_004	1.043440487	1.024826216
285	12	478	100	2.249843101	cytoplasmic	0019-0532-0158	101.4444444	127.8888889	117	zstack_004	1	1.045680238
286	11	455	103	2.249843101	cytoplasmic	0019-0532-0158	101	100.4444444	106.4444444	zstack_004	0.785403997	0.951340616
287	8	567	206	2.249843101	cytoplasmic	0019-0532-0158	111.6666667	109	110	zstack_004	0.852302346	0.983118173
288	13	518	153	2.249843101	cytoplasmic	0019-0532-0158	110.4444444	138.5555556	120.5555556	zstack_004	1.083405734	1.077457795
301	13	748	407	2.380812199	cytoplasmic	0001-0698-0362	106.5555556	115.1111111	108.4444444	zstack_005	0.964169381	1.001539251
302	23	646	406	2.380812199	cytoplasmic	0001-0698-0362	102.5555556	102.6666667	106	zstack_005	0.859934853	0.978963571
303	11	766	411	2.380812199	cytoplasmic	0001-0698-0362	103.6666667	111.6666667	107.4444444	zstack_005	0.935318753	0.992303746
304	14	646	411	2.380812199	cytoplasmic	0001-0698-0362	102.5555556	137.6666667	120.8888889	zstack_005	1.153094463	1.116469985
305	13	774	325	2.380812199	cytoplasmic	0001-0698-0362	102.4444444	103.8888889	107.1111111	zstack_005	0.870172173	0.989225244
306	12	632	378	2.380812199	cytoplasmic	0001-0698-0362	101.8888889	100.6666667	105.4444444	zstack_005	0.843182876	0.973832735
307	25	779	331	2.380812199	cytoplasmic	0001-0698-0362	101.3333333	99.55555556	104.4444444	zstack_005	0.833876221	0.964597229
308	13	626	391	2.380812199	cytoplasmic	0001-0698-0362	99.88888889	108.3333333	107.6666667	zstack_005	0.90739879	0.99435608
309	11	761	366	2.380812199	cytoplasmic	0001-0698-0362	107	116.4444444	107	zstack_005	0.975337366	0.988199076
310	11	710	349	2.380812199	cytoplasmic	0001-0698-0362	108.4444444	123.3333333	112.5555556	zstack_005	1.033038623	1.03950744
311	14	754	359	2.380812199	cytoplasmic	0001-0698-0362	114	121.4444444	108.7777778	zstack_005	1.01721731	1.004617753
312	11	781	356	2.380812199	cytoplasmic	0001-0698-0362	102.5555556	110	109.1111111	zstack_005	0.921358772	1.007696254
313	11	636	395	2.380812199	cytoplasmic	0001-0698-0362	105.7777778	144	110.3333333	zstack_005	1.206142392	1.018984094
314	12	688	370	2.380812199	cytoplasmic	0001-0698-0362	107.6666667	138.1111111	116.5555556	zstack_005	1.156817124	1.076449461
315	15	666	404	2.380812199	cytoplasmic	0001-0698-0362	109.7777778	170.2222222	116.4444444	zstack_005	1.425779432	1.075423294
316	11	650	407	2.380812199	cytoplasmic	0001-0698-0362	106	179.7777778	114.7777778	zstack_005	1.505816659	1.060030785
317	11	649	423	2.380812199	cytoplasmic	0001-0698-0362	101.5555556	116	110.1111111	zstack_005	0.971614705	1.01693176
318	21	764	367	2.380812199	cytoplasmic	0001-0698-0362	102.1111111	101.7777778	105.8888889	zstack_005	0.85248953	0.977937404
319	11	741	329	2.380812199	cytoplasmic	0001-0698-0362	104.6666667	126.4444444	111.7777778	zstack_005	1.059097255	1.032324269
320	13	692	362	2.380812199	cytoplasmic	0001-0698-0362	105.7777778	124.1111111	108.3333333	zstack_005	1.039553281	1.000513084
321	13	611	422	2.380812199	cytoplasmic	0001-0698-0362	101.5555556	109	107.2222222	zstack_005	0.912982783	0.990251411
322	19	660	403	2.380812199	cytoplasmic	0001-0698-0362	107.5555556	175.7777778	114.2222222	zstack_005	1.472312704	1.054899949
323	15	732	413	2.380812199	cytoplasmic	0001-0698-0362	109.1111111	122.5555556	108	zstack_005	1.026523965	0.997434582
324	14	744	410	2.380812199	cytoplasmic	0001-0698-0362	103.5555556	105.5555556	106.2222222	zstack_005	0.884132154	0.981015906
325	12	708	351	2.380812199	cytoplasmic	0001-0698-0362	110.1111111	124.8888889	113	zstack_005	1.046067939	1.043612109
326	14	650	415	2.380812199	cytoplasmic	0001-0698-0362	104.2222222	130.7777778	112.1111111	zstack_005	1.095393206	1.035402771
327	14	749	377	2.380812199	cytoplasmic	0001-0698-0362	274.4444444	136.3333333	120.1111111	zstack_005	1.141926477	1.109286814
328	12	762	304	2.380812199	cytoplasmic	0001-0698-0362	101.1111111	116.7777778	106.3333333	zstack_005	0.978129362	0.982042073
329	13	757	307	2.380812199	cytoplasmic	0001-0698-0362	100.6666667	118.3333333	111.5555556	zstack_005	0.991158678	1.030271934
330	12	772	376	2.380812199	cytoplasmic	0001-0698-0362	102.3333333	110.6666667	106.5555556	zstack_005	0.926942764	0.984094407
331	15	674	401	2.380812199	cytoplasmic	0001-0698-0362	376.8888889	148.7777778	124.6666667	zstack_005	1.246161005	1.151359672
332	11	745	348	2.380812199	cytoplasmic	0001-0698-0362	106.1111111	123.8888889	111.3333333	zstack_005	1.03769195	1.0282196
333	12	767	398	2.380812199	cytoplasmic	0001-0698-0362	102.5555556	107.2222222	105.4444444	zstack_005	0.898092136	0.973832735
334	12	679	441	2.380812199	cytoplasmic	0001-0698-0362	108.5555556	122.6666667	112.1111111	zstack_005	1.02745463	1.035402771
335	14	646	405	2.380812199	cytoplasmic	0001-0698-0362	102.3333333	149.8888889	109.8888889	zstack_005	1.255467659	1.014879425
336	19	669	405	2.380812199	cytoplasmic	0001-0698-0362	149.2222222	179.8888889	120.3333333	zstack_005	1.506747324	1.111339148
337	12	768	389	2.380812199	cytoplasmic	0001-0698-0362	102.2222222	121.1111111	108.5555556	zstack_005	1.014425314	1.002565418
338	12	754	379	2.380812199	cytoplasmic	0001-0698-0362	106.4444444	133.3333333	111.6666667	zstack_005	1.116798511	1.031298102
339	23	649	386	2.380812199	cytoplasmic	0001-0698-0362	101.7777778	101.6666667	104.1111111	zstack_005	0.851558865	0.961518728
340	14	655	421	2.380812199	cytoplasmic	0001-0698-0362	103.2222222	123.1111111	112.6666667	zstack_005	1.031177292	1.040533607
341	11	638	409	2.380812199	cytoplasmic	0001-0698-0362	106.1111111	200.1111111	113.5555556	zstack_005	1.676128432	1.048742945
342	11	647	406	2.380812199	cytoplasmic	0001-0698-0362	104.5555556	156.3333333	110.1111111	zstack_005	1.309446254	1.01693176
343	12	711	430	2.380812199	cytoplasmic	0001-0698-0362	145.7777778	110.4444444	107.3333333	zstack_005	0.925081433	0.991277578
344	14	743	417	2.380812199	cytoplasmic	0001-0698-0362	106.4444444	123.1111111	111.4444444	zstack_005	1.031177292	1.029245767
345	13	781	299	2.380812199	cytoplasmic	0001-0698-0362	101.3333333	102.4444444	104.3333333	zstack_005	0.858073523	0.963571062
346	14	767	284	2.380812199	cytoplasmic	0001-0698-0362	101.5555556	129.3333333	108.2222222	zstack_005	1.083294556	0.999486916
347	13	616	428	2.380812199	cytoplasmic	0001-0698-0362	101.1111111	106.1111111	107	zstack_005	0.888785482	0.988199076
348	11	654	442	2.380812199	cytoplasmic	0001-0698-0362	103.8888889	118.8888889	106.7777778	zstack_005	0.995812006	0.986146742
349	12	690	380	2.380812199	cytoplasmic	0001-0698-0362	110.5555556	136.6666667	115.7777778	zstack_005	1.144718474	1.06926629
350	11	657	419	2.380812199	cytoplasmic	0001-0698-0362	105.5555556	148.7777778	110.2222222	zstack_005	1.246161005	1.017957927
351	12	660	390	2.380812199	cytoplasmic	0001-0698-0362	103.6666667	126.5555556	107.4444444	zstack_005	1.06002792	0.992303746
352	15	656	383	2.380812199	cytoplasmic	0001-0698-0362	103.8888889	121.2222222	108	zstack_005	1.01535598	0.997434582
353	12	671	385	2.380812199	cytoplasmic	0001-0698-0362	113.7777778	149.8888889	114.5555556	zstack_005	1.255467659	1.05797845
354	16	752	369	2.380812199	cytoplasmic	0001-0698-0362	181.1111111	130.6666667	115.3333333	zstack_005	1.094462541	1.065161621
355	22	779	307	2.380812199	cytoplasmic	0001-0698-0362	99.55555556	100	104.2222222	zstack_005	0.837598883	0.962544895
356	11	611	418	2.380812199	cytoplasmic	0001-0698-0362	102.4444444	119.8888889	107	zstack_005	1.004187994	0.988199076
357	12	774	397	2.380812199	cytoplasmic	0001-0698-0362	102	108.1111111	106.3333333	zstack_005	0.905537459	0.982042073
358	12	780	341	2.380812199	cytoplasmic	0001-0698-0362	101.6666667	117.7777778	105.5555556	zstack_005	0.986505351	0.974858902
359	11	634	414	2.380812199	cytoplasmic	0001-0698-0362	104.2222222	143.2222222	113.2222222	zstack_005	1.199627734	1.045664443
360	12	638	391	2.380812199	cytoplasmic	0001-0698-0362	103.1111111	164.1111111	108.8888889	zstack_005	1.374592834	1.00564392
361	12	750	333	2.380812199	cytoplasmic	0001-0698-0362	102.1111111	115.4444444	107.8888889	zstack_005	0.966961377	0.996408415
362	19	772	329	2.380812199	cytoplasmic	0001-0698-0362	100.8888889	101.7777778	104.8888889	zstack_005	0.85248953	0.968701898
363	14	643	393	2.380812199	cytoplasmic	0001-0698-0362	102.3333333	118.7777778	108.8888889	zstack_005	0.99488134	1.00564392
364	12	774	276	2.380812199	cytoplasmic	0001-0698-0362	104.3333333	159.7777778	114.5555556	zstack_005	1.338296882	1.05797845
365	20	652	428	2.380812199	cytoplasmic	0001-0698-0362	101.8888889	103	105.6666667	zstack_005	0.86272685	0.975885069
366	18	783	300	2.380812199	cytoplasmic	0001-0698-0362	101.7777778	103.6666667	105.4444444	zstack_005	0.868310842	0.973832735
367	17	665	420	2.380812199	cytoplasmic	0001-0698-0362	110.2222222	140.8888889	118.7777778	zstack_005	1.18008376	1.096972807
368	20	722	351	2.380812199	cytoplasmic	0001-0698-0362	138.6666667	120.5555556	109.2222222	zstack_005	1.009771987	1.008722422
369	23	660	413	2.380812199	cytoplasmic	0001-0698-0362	103.3333333	104.6666667	104.6666667	zstack_005	0.876686831	0.966649564
370	14	765	276	2.380812199	cytoplasmic	0001-0698-0362	102.7777778	104.5555556	104.8888889	zstack_005	0.875756166	0.968701898
371	17	771	384	2.380812199	cytoplasmic	0001-0698-0362	102.1111111	102.5555556	106.1111111	zstack_005	0.859004188	0.979989738
372	19	773	341	2.380812199	cytoplasmic	0001-0698-0362	100.3333333	100.7777778	104.2222222	zstack_005	0.844113541	0.962544895
373	11	786	307	2.380812199	cytoplasmic	0001-0698-0362	101.7777778	103.8888889	104.5555556	zstack_005	0.870172173	0.965623397
374	11	654	388	2.380812199	cytoplasmic	0001-0698-0362	103	124	107.4444444	zstack_005	1.038622615	0.992303746
375	13	766	319	2.380812199	cytoplasmic	0001-0698-0362	100.6666667	103.7777778	105.5555556	zstack_005	0.869241508	0.974858902
376	13	636	427	2.380812199	cytoplasmic	0001-0698-0362	101.7777778	104.1111111	105.5555556	zstack_005	0.872033504	0.974858902
377	15	639	380	2.380812199	cytoplasmic	0001-0698-0362	100.6666667	116.4444444	105.8888889	zstack_005	0.975337366	0.977937404
378	11	767	304	2.380812199	cytoplasmic	0001-0698-0362	102.4444444	106.8888889	106.2222222	zstack_005	0.89530014	0.981015906
379	14	769	286	2.380812199	cytoplasmic	0001-0698-0362	103.6666667	125.8888889	110.7777778	zstack_005	1.054443927	1.023088763
380	13	782	360	2.380812199	cytoplasmic	0001-0698-0362	99.11111111	102.6666667	104.6666667	zstack_005	0.859934853	0.966649564
381	11	782	332	2.380812199	cytoplasmic	0001-0698-0362	101.2222222	101.4444444	104	zstack_005	0.849697534	0.96049256
382	13	753	307	2.380812199	cytoplasmic	0001-0698-0362	101.7777778	134.8888889	110.7777778	zstack_005	1.129827827	1.023088763
383	12	626	406	2.380812199	cytoplasmic	0001-0698-0362	102.5555556	157	116.2222222	zstack_005	1.315030247	1.073370959
384	11	763	378	2.380812199	cytoplasmic	0001-0698-0362	106.5555556	139.3333333	112.8888889	zstack_005	1.167054444	1.042585942
385	11	672	394	2.380812199	cytoplasmic	0001-0698-0362	119.1111111	133.5555556	115.4444444	zstack_005	1.118659842	1.066187789
386	20	658	435	2.380812199	cytoplasmic	0001-0698-0362	103.6666667	103.4444444	103.8888889	zstack_005	0.866449511	0.959466393
387	13	693	360	2.380812199	cytoplasmic	0001-0698-0362	105.2222222	115	110.7777778	zstack_005	0.963238716	1.023088763
388	13	639	373	2.380812199	cytoplasmic	0001-0698-0362	102.4444444	102.7777778	104.4444444	zstack_005	0.860865519	0.964597229
389	17	686	373	2.380812199	cytoplasmic	0001-0698-0362	108.2222222	127	114.2222222	zstack_005	1.063750582	1.054899949
390	11	750	399	2.380812199	cytoplasmic	0001-0698-0362	107.6666667	117.1111111	107.7777778	zstack_005	0.980921359	0.995382247
444	13	694	463	2.273392949	cytoplasmic	0001-0687-0518	105.6666667	120.4444444	106.1111111	zstack_005	1	0.972505092
445	11	692	567	2.273392949	cytoplasmic	0001-0687-0518	104.5555556	135.2222222	112	zstack_005	1.122693727	1.026476578
446	16	694	556	2.273392949	cytoplasmic	0001-0687-0518	105.7777778	114.8888889	107.4444444	zstack_005	0.953874539	0.984725051
447	11	696	482	2.273392949	cytoplasmic	0001-0687-0518	303.6666667	115.6666667	133.2222222	zstack_005	0.960332103	1.220977597
448	14	701	571	2.273392949	cytoplasmic	0001-0687-0518	102.3333333	115.8888889	107.8888889	zstack_005	0.962177122	0.988798371
449	11	758	564	2.273392949	cytoplasmic	0001-0687-0518	104.1111111	119	110.5555556	zstack_005	0.98800738	1.013238289
450	13	680	563	2.273392949	cytoplasmic	0001-0687-0518	104.8888889	106.5555556	108.5555556	zstack_005	0.884686347	0.99490835
451	11	725	546	2.273392949	cytoplasmic	0001-0687-0518	118.3333333	155	113.7777778	zstack_005	1.286900369	1.042769857
452	15	678	477	2.273392949	cytoplasmic	0001-0687-0518	326.7777778	117.1111111	115	zstack_005	0.972324723	1.053971487
453	10	729	460	2.273392949	cytoplasmic	0001-0687-0518	105.2222222	117.8888889	108.1111111	zstack_005	0.978782288	0.990835031
454	11	694	548	2.273392949	cytoplasmic	0001-0687-0518	111.5555556	143.7777778	112.4444444	zstack_005	1.193726937	1.030549898
455	13	757	475	2.273392949	cytoplasmic	0001-0687-0518	102.3333333	103.1111111	105.7777778	zstack_005	0.856088561	0.969450102
456	11	639	511	2.273392949	cytoplasmic	0001-0687-0518	103.3333333	118.3333333	169.4444444	zstack_005	0.982472325	1.552953157
457	10	640	518	2.273392949	cytoplasmic	0001-0687-0518	105.6666667	134.3333333	122.3333333	zstack_005	1.115313653	1.121181263
458	12	686	452	2.273392949	cytoplasmic	0001-0687-0518	104.8888889	104.4444444	107.7777778	zstack_005	0.867158672	0.987780041
459	19	736	512	2.273392949	cytoplasmic	0001-0687-0518	294.1111111	107.7777778	111.2222222	zstack_005	0.894833948	1.019348269
460	19	744	576	2.273392949	cytoplasmic	0001-0687-0518	99.77777778	105.5555556	103.8888889	zstack_005	0.876383764	0.952138493
461	12	710	465	2.273392949	cytoplasmic	0001-0687-0518	116.8888889	116.7777778	106.3333333	zstack_005	0.969557196	0.974541752
462	13	727	594	2.273392949	cytoplasmic	0001-0687-0518	102.7777778	140.3333333	124.4444444	zstack_005	1.165129151	1.140529532
463	11	622	521	2.273392949	cytoplasmic	0001-0687-0518	102.6666667	151.4444444	117.6666667	zstack_005	1.257380074	1.078411405
464	12	758	583	2.273392949	cytoplasmic	0001-0687-0518	103.1111111	138.3333333	162.2222222	zstack_005	1.148523985	1.486761711
465	14	756	522	2.273392949	cytoplasmic	0001-0687-0518	105.1111111	104.8888889	105.4444444	zstack_005	0.870848708	0.966395112
466	11	710	545	2.273392949	cytoplasmic	0001-0687-0518	109.8888889	127.1111111	114.3333333	zstack_005	1.055350554	1.047861507
467	20	712	456	2.273392949	cytoplasmic	0001-0687-0518	104.5555556	103	106.1111111	zstack_005	0.855166052	0.972505092
468	12	744	537	2.273392949	cytoplasmic	0001-0687-0518	106.1111111	141.2222222	111.1111111	zstack_005	1.172509225	1.018329939
469	13	741	556	2.273392949	cytoplasmic	0001-0687-0518	102.7777778	139.5555556	108.6666667	zstack_005	1.158671587	0.99592668
470	13	671	533	2.273392949	cytoplasmic	0001-0687-0518	107.4444444	116.8888889	108.7777778	zstack_005	0.970479705	0.99694501
471	14	720	553	2.273392949	cytoplasmic	0001-0687-0518	105.8888889	142.5555556	114.2222222	zstack_005	1.183579336	1.046843177
472	12	756	538	2.273392949	cytoplasmic	0001-0687-0518	103.1111111	121.4444444	110.1111111	zstack_005	1.008302583	1.009164969
473	10	762	540	2.273392949	cytoplasmic	0001-0687-0518	104.8888889	112.1111111	104.3333333	zstack_005	0.930811808	0.956211813
474	13	761	535	2.273392949	cytoplasmic	0001-0687-0518	104.2222222	119.1111111	109.5555556	zstack_005	0.988929889	1.00407332
475	12	762	473	2.273392949	cytoplasmic	0001-0687-0518	101.5555556	100.7777778	105.4444444	zstack_005	0.836715867	0.966395112
476	14	627	547	2.273392949	cytoplasmic	0001-0687-0518	101.3333333	123.3333333	108.4444444	zstack_005	1.02398524	0.99389002
477	17	740	537	2.273392949	cytoplasmic	0001-0687-0518	106.2222222	114	104.5555556	zstack_005	0.946494465	0.958248473
478	12	707	546	2.273392949	cytoplasmic	0001-0687-0518	109.5555556	143	111.6666667	zstack_005	1.187269373	1.023421589
479	11	721	578	2.273392949	cytoplasmic	0001-0687-0518	103.5555556	113.2222222	106.7777778	zstack_005	0.9400369	0.978615071
480	13	638	532	2.273392949	cytoplasmic	0001-0687-0518	102.5555556	113.3333333	106.3333333	zstack_005	0.94095941	0.974541752
481	19	722	505	2.273392949	cytoplasmic	0001-0687-0518	297.5555556	114.6666667	119.6666667	zstack_005	0.95202952	1.096741344
482	14	737	549	2.273392949	cytoplasmic	0001-0687-0518	104.4444444	134.7777778	110.3333333	zstack_005	1.11900369	1.011201629
483	11	713	454	2.273392949	cytoplasmic	0001-0687-0518	106.7777778	107.6666667	105.4444444	zstack_005	0.893911439	0.966395112
484	13	697	456	2.273392949	cytoplasmic	0001-0687-0518	108.1111111	112.1111111	106.3333333	zstack_005	0.930811808	0.974541752
485	11	757	530	2.273392949	cytoplasmic	0001-0687-0518	103.3333333	111.3333333	106.7777778	zstack_005	0.924354244	0.978615071
486	14	645	521	2.273392949	cytoplasmic	0001-0687-0518	102.3333333	130.6666667	108.8888889	zstack_005	1.084870849	0.99796334
487	11	745	598	2.273392949	cytoplasmic	0001-0687-0518	101.4444444	131.2222222	108.2222222	zstack_005	1.089483395	0.99185336
488	11	645	490	2.273392949	cytoplasmic	0001-0687-0518	102.8888889	142	132.4444444	zstack_005	1.17896679	1.213849287
489	12	704	456	2.273392949	cytoplasmic	0001-0687-0518	107.2222222	115.1111111	106.8888889	zstack_005	0.955719557	0.979633401
490	12	637	537	2.273392949	cytoplasmic	0001-0687-0518	102	129.7777778	117.8888889	zstack_005	1.077490775	1.080448065
491	11	655	536	2.273392949	cytoplasmic	0001-0687-0518	106	123.7777778	110.2222222	zstack_005	1.027675277	1.010183299
492	12	657	553	2.273392949	cytoplasmic	0001-0687-0518	104.4444444	109	108.3333333	zstack_005	0.90498155	0.99287169
493	10	758	561	2.273392949	cytoplasmic	0001-0687-0518	102	115	107.6666667	zstack_005	0.954797048	0.986761711
494	12	693	464	2.273392949	cytoplasmic	0001-0687-0518	106	116.2222222	109.2222222	zstack_005	0.964944649	1.00101833
495	13	758	552	2.273392949	cytoplasmic	0001-0687-0518	102.7777778	112.1111111	106.7777778	zstack_005	0.930811808	0.978615071
496	11	670	546	2.273392949	cytoplasmic	0001-0687-0518	109.7777778	134	111.4444444	zstack_005	1.112546125	1.021384929
497	13	753	514	2.273392949	cytoplasmic	0001-0687-0518	104.2222222	118.7777778	107.1111111	zstack_005	0.986162362	0.981670061
498	11	725	558	2.273392949	cytoplasmic	0001-0687-0518	109.2222222	144	110.5555556	zstack_005	1.195571956	1.013238289
499	12	704	541	2.273392949	cytoplasmic	0001-0687-0518	112.4444444	136.6666667	115.5555556	zstack_005	1.134686347	1.059063136
500	12	651	490	2.273392949	cytoplasmic	0001-0687-0518	105	133.4444444	110.8888889	zstack_005	1.107933579	1.016293279
501	13	700	571	2.273392949	cytoplasmic	0001-0687-0518	105.5555556	123.6666667	109.1111111	zstack_005	1.026752768	1
502	11	707	574	2.273392949	cytoplasmic	0001-0687-0518	105.2222222	135.5555556	114.2222222	zstack_005	1.125461255	1.046843177
503	20	710	523	2.273392949	cytoplasmic	0001-0687-0518	291.5555556	122.4444444	132.5555556	zstack_005	1.016605166	1.214867617
504	12	762	536	2.273392949	cytoplasmic	0001-0687-0518	105.7777778	124.3333333	108.4444444	zstack_005	1.032287823	0.99389002
505	12	679	469	2.273392949	cytoplasmic	0001-0687-0518	108.7777778	114.4444444	107.7777778	zstack_005	0.950184502	0.987780041
506	14	655	519	2.273392949	cytoplasmic	0001-0687-0518	108	157.5555556	194.2222222	zstack_005	1.308118081	1.780040733
507	12	753	521	2.273392949	cytoplasmic	0001-0687-0518	103.3333333	116.1111111	106.7777778	zstack_005	0.96402214	0.978615071
508	11	713	466	2.273392949	cytoplasmic	0001-0687-0518	137.6666667	118.1111111	109.4444444	zstack_005	0.980627306	1.00305499
509	12	759	593	2.273392949	cytoplasmic	0001-0687-0518	103	122.4444444	112	zstack_005	1.016605166	1.026476578
510	12	665	550	2.273392949	cytoplasmic	0001-0687-0518	105.4444444	125	107.2222222	zstack_005	1.037822878	0.982688391
511	12	748	595	2.273392949	cytoplasmic	0001-0687-0518	101.6666667	128.1111111	105.7777778	zstack_005	1.063653137	0.969450102
512	11	759	512	2.273392949	cytoplasmic	0001-0687-0518	102.3333333	114.7777778	108	zstack_005	0.95295203	0.989816701
513	17	709	538	2.273392949	cytoplasmic	0001-0687-0518	110.1111111	133.7777778	113.1111111	zstack_005	1.110701107	1.036659878
514	12	735	592	2.273392949	cytoplasmic	0001-0687-0518	101.3333333	134.4444444	110.5555556	zstack_005	1.116236162	1.013238289
515	12	656	494	2.273392949	cytoplasmic	0001-0687-0518	106	117.8888889	108.8888889	zstack_005	0.978782288	0.99796334
516	17	732	464	2.273392949	cytoplasmic	0001-0687-0518	102.5555556	106	103.5555556	zstack_005	0.880073801	0.949083503
517	12	708	587	2.273392949	cytoplasmic	0001-0687-0518	100.8888889	110.6666667	107.3333333	zstack_005	0.918819188	0.983706721
518	10	746	467	2.273392949	cytoplasmic	0001-0687-0518	104.8888889	111.3333333	107.4444444	zstack_005	0.924354244	0.984725051
519	13	738	553	2.273392949	cytoplasmic	0001-0687-0518	105.1111111	161.5555556	114.4444444	zstack_005	1.341328413	1.048879837
520	12	656	502	2.273392949	cytoplasmic	0001-0687-0518	127.6666667	138	123.8888889	zstack_005	1.145756458	1.135437882
521	12	758	525	2.273392949	cytoplasmic	0001-0687-0518	103.4444444	115.3333333	107.4444444	zstack_005	0.957564576	0.984725051
522	11	601	519	2.273392949	cytoplasmic	0001-0687-0518	104.7777778	129.4444444	112.6666667	zstack_005	1.074723247	1.032586558
523	13	734	584	2.273392949	cytoplasmic	0001-0687-0518	102.3333333	129.3333333	110.4444444	zstack_005	1.073800738	1.012219959
524	13	736	585	2.273392949	cytoplasmic	0001-0687-0518	102.4444444	122.1111111	108.2222222	zstack_005	1.013837638	0.99185336
525	11	607	509	2.273392949	cytoplasmic	0001-0687-0518	103.4444444	138.7777778	113.2222222	zstack_005	1.152214022	1.037678208
526	11	632	521	2.273392949	cytoplasmic	0001-0687-0518	100.6666667	110.5555556	108.1111111	zstack_005	0.917896679	0.990835031
527	11	657	496	2.273392949	cytoplasmic	0001-0687-0518	114.1111111	125.8888889	111.3333333	zstack_005	1.045202952	1.020366599
528	12	701	565	2.273392949	cytoplasmic	0001-0687-0518	106.6666667	119	107.2222222	zstack_005	0.98800738	0.982688391
529	11	678	537	2.273392949	cytoplasmic	0001-0687-0518	109.1111111	130.8888889	112.3333333	zstack_005	1.086715867	1.029531568
530	20	737	493	2.273392949	cytoplasmic	0001-0687-0518	176.2222222	109.6666667	106.3333333	zstack_005	0.910516605	0.974541752
531	11	744	564	2.273392949	cytoplasmic	0001-0687-0518	103.3333333	162.6666667	155.6666667	zstack_005	1.350553506	1.426680244
532	12	648	521	2.273392949	cytoplasmic	0001-0687-0518	106.3333333	131	111	zstack_005	1.087638376	1.017311609
585	13	487	8	2	cytoplasmic	0001-0555-0068	104.1111111	107.8888889	109.2222222	zstack_005	1.019957983	0.996957404
586	13	553	111	2	cytoplasmic	0001-0555-0068	104.8888889	102.6666667	110.4444444	zstack_005	0.970588235	1.00811359
587	10	551	38	2	cytoplasmic	0001-0555-0068	116.6666667	106.4444444	114.4444444	zstack_005	1.006302521	1.044624746
588	11	479	75	2	cytoplasmic	0001-0555-0068	103.5555556	101.8888889	108.6666667	zstack_005	0.963235294	0.99188641
589	13	594	79	2	cytoplasmic	0001-0555-0068	102.8888889	104.7777778	108.8888889	zstack_005	0.990546218	0.993914807
590	11	571	64	2	cytoplasmic	0001-0555-0068	108.6666667	105.5555556	111.1111111	zstack_005	0.99789916	1.014198783
591	13	565	123	2	cytoplasmic	0001-0555-0068	103.1111111	112.5555556	112	zstack_005	1.06407563	1.022312373
592	22	559	110	2	cytoplasmic	0001-0555-0068	101.8888889	101.3333333	104.2222222	zstack_005	0.957983193	0.951318458
593	13	561	112	2	cytoplasmic	0001-0555-0068	103.1111111	118.4444444	108.2222222	zstack_005	1.119747899	0.987829615
594	11	523	93	2	cytoplasmic	0001-0555-0068	106.4444444	103.3333333	111.4444444	zstack_005	0.976890756	1.017241379
595	25	578	30	2	cytoplasmic	0001-0555-0068	100	99.88888889	105.5555556	zstack_005	0.944327731	0.963488844
596	11	489	71	2	cytoplasmic	0001-0555-0068	103.2222222	104.7777778	107.7777778	zstack_005	0.990546218	0.983772819
597	15	559	25	2	cytoplasmic	0001-0555-0068	111.5555556	109.3333333	122.2222222	zstack_005	1.033613445	1.115618661
598	13	563	52	2	cytoplasmic	0001-0555-0068	112.3333333	110.2222222	111.5555556	zstack_005	1.042016807	1.018255578
599	13	491	14	2	cytoplasmic	0001-0555-0068	103.8888889	105.8888889	106.3333333	zstack_005	1.00105042	0.970588235
600	16	580	27	2	cytoplasmic	0001-0555-0068	104.5555556	106.2222222	109.4444444	zstack_005	1.004201681	0.998985801
601	13	548	42	2	cytoplasmic	0001-0555-0068	210.5555556	105.1111111	118.1111111	zstack_005	0.993697479	1.078093306
602	13	573	56	2	cytoplasmic	0001-0555-0068	106.5555556	122.7777778	117.8888889	zstack_005	1.160714286	1.076064909
603	25	608	80	2	cytoplasmic	0001-0555-0068	101.7777778	99.66666667	104.3333333	zstack_005	0.942226891	0.952332657
604	13	587	45	2	cytoplasmic	0001-0555-0068	103.5555556	111.8888889	112.3333333	zstack_005	1.057773109	1.02535497
605	11	476	45	2	cytoplasmic	0001-0555-0068	103.1111111	101.6666667	105.7777778	zstack_005	0.961134454	0.965517241
606	15	555	18	2	cytoplasmic	0001-0555-0068	111.8888889	118.1111111	112.1111111	zstack_005	1.116596639	1.023326572
607	16	554	98	2	cytoplasmic	0001-0555-0068	104.2222222	104	106.3333333	zstack_005	0.983193277	0.970588235
608	12	594	89	2	cytoplasmic	0001-0555-0068	102.5555556	105.7777778	109.5555556	zstack_005	1	1
609	11	564	63	2	cytoplasmic	0001-0555-0068	212.6666667	111.1111111	114.8888889	zstack_005	1.050420168	1.048681542
621	16	555	300	2.022389922	cytoplasmic	0001-0516-0232	101.7777778	101.5555556	104.6666667	zstack_005	0.920443102	0.953441296
622	11	557	249	2.022389922	cytoplasmic	0001-0516-0232	106.5555556	113.4444444	109.3333333	zstack_005	1.028197382	0.995951417
623	12	546	185	2.022389922	cytoplasmic	0001-0516-0232	104.6666667	106.2222222	105.8888889	zstack_005	0.962739174	0.964574899
624	25	551	217	2.022389922	cytoplasmic	0001-0516-0232	116.1111111	101.4444444	104.4444444	zstack_005	0.919436052	0.951417004
625	12	499	179	2.022389922	cytoplasmic	0001-0516-0232	105.5555556	110.5555556	108.3333333	zstack_005	1.002014099	0.986842105
626	16	520	183	2.022389922	cytoplasmic	0001-0516-0232	105.4444444	102.2222222	105.8888889	zstack_005	0.926485398	0.964574899
627	14	556	219	2.022389922	cytoplasmic	0001-0516-0232	105.6666667	115.6666667	113.8888889	zstack_005	1.048338369	1.037449393
628	20	525	208	2.022389922	cytoplasmic	0001-0516-0232	316.6666667	107.6666667	121.1111111	zstack_005	0.975830816	1.103238866
629	10	553	290	2.022389922	cytoplasmic	0001-0516-0232	103.7777778	108.3333333	109.1111111	zstack_005	0.981873112	0.993927126
630	13	462	260	2.022389922	cytoplasmic	0001-0516-0232	105.6666667	108.3333333	109.6666667	zstack_005	0.981873112	0.998987854
631	12	512	283	2.022389922	cytoplasmic	0001-0516-0232	107.2222222	112.1111111	109.7777778	zstack_005	1.01611279	1
632	13	580	300	2.022389922	cytoplasmic	0001-0516-0232	101.4444444	100.2222222	104.4444444	zstack_005	0.90835851	0.951417004
633	11	550	250	2.022389922	cytoplasmic	0001-0516-0232	105.5555556	112.4444444	114	zstack_005	1.019133938	1.038461538
634	14	455	229	2.022389922	cytoplasmic	0001-0516-0232	102.1111111	104	107.4444444	zstack_005	0.942598187	0.978744939
635	16	565	225	2.022389922	cytoplasmic	0001-0516-0232	102.3333333	107.2222222	106.7777778	zstack_005	0.971802618	0.972672065
636	25	525	263	2.022389922	cytoplasmic	0001-0516-0232	107.4444444	103	106.8888889	zstack_005	0.933534743	0.973684211
637	12	462	218	2.022389922	cytoplasmic	0001-0516-0232	106.8888889	112	110.3333333	zstack_005	1.01510574	1.005060729
638	12	449	244	2.022389922	cytoplasmic	0001-0516-0232	106	131.5555556	108.3333333	zstack_005	1.192346425	0.986842105
639	12	548	271	2.022389922	cytoplasmic	0001-0516-0232	103.7777778	109.3333333	106.7777778	zstack_005	0.990936556	0.972672065
640	12	520	180	2.022389922	cytoplasmic	0001-0516-0232	105.3333333	110.3333333	108.8888889	zstack_005	1	0.991902834
641	13	528	285	2.022389922	cytoplasmic	0001-0516-0232	109.2222222	116.6666667	114.3333333	zstack_005	1.057401813	1.041497976
642	11	517	268	2.022389922	cytoplasmic	0001-0516-0232	112.6666667	125.4444444	118.5555556	zstack_005	1.136958711	1.079959514
643	16	563	243	2.022389922	cytoplasmic	0001-0516-0232	102.3333333	110	116.1111111	zstack_005	0.996978852	1.057692308
644	11	534	296	2.022389922	cytoplasmic	0001-0516-0232	104.3333333	112.6666667	110.5555556	zstack_005	1.021148036	1.00708502
645	11	541	280	2.022389922	cytoplasmic	0001-0516-0232	106.1111111	118.1111111	113	zstack_005	1.070493454	1.029352227
646	25	585	233	2.022389922	cytoplasmic	0001-0516-0232	99.55555556	100.5555556	106.7777778	zstack_005	0.911379658	0.972672065
647	11	457	226	2.022389922	cytoplasmic	0001-0516-0232	105.6666667	112.8888889	112.1111111	zstack_005	1.023162135	1.021255061
648	13	550	237	2.022389922	cytoplasmic	0001-0516-0232	155.3333333	115.5555556	117.3333333	zstack_005	1.047331319	1.068825911
649	13	573	202	2.022389922	cytoplasmic	0001-0516-0232	102.6666667	106	109.4444444	zstack_005	0.960725076	0.996963563
650	20	520	267	2.022389922	cytoplasmic	0001-0516-0232	104.1111111	110.3333333	109.6666667	zstack_005	1	0.998987854
651	12	499	272	2.022389922	cytoplasmic	0001-0516-0232	129.2222222	151.2222222	116.8888889	zstack_005	1.370594159	1.064777328
652	20	529	254	2.022389922	cytoplasmic	0001-0516-0232	105.4444444	108.8888889	110.7777778	zstack_005	0.986908359	1.009109312
653	13	583	199	2.022389922	cytoplasmic	0001-0516-0232	102.4444444	109.3333333	109.7777778	zstack_005	0.990936556	1
654	11	534	288	2.022389922	cytoplasmic	0001-0516-0232	104.6666667	113.5555556	116.7777778	zstack_005	1.029204431	1.063765182
655	11	538	273	2.022389922	cytoplasmic	0001-0516-0232	106.8888889	120.4444444	119.8888889	zstack_005	1.09164149	1.092105263
656	15	539	286	2.022389922	cytoplasmic	0001-0516-0232	103.3333333	110.5555556	110.3333333	zstack_005	1.002014099	1.005060729
657	9	493	179	2.022389922	cytoplasmic	0001-0516-0232	106.3333333	120.4444444	115.8888889	zstack_005	1.09164149	1.055668016
666	11	330	310	2.056259574	cytoplasmic	0001-0430-0389	102	106.4444444	106.3333333	zstack_005	0.952286282	0.965691221
667	15	539	399	2.056259574	cytoplasmic	0001-0430-0389	101	102.8888889	106.7777778	zstack_005	0.920477137	0.969727548
668	11	499	496	2.056259574	cytoplasmic	0001-0430-0389	104.6666667	130.4444444	136.1111111	zstack_005	1.166998012	1.236125126
669	12	388	348	2.056259574	cytoplasmic	0001-0430-0389	104.4444444	113	110.7777778	zstack_005	1.010934394	1.00605449
670	18	498	452	2.056259574	cytoplasmic	0001-0430-0389	108.4444444	118.6666667	111.4444444	zstack_005	1.061630219	1.012108981
671	15	389	298	2.056259574	cytoplasmic	0001-0430-0389	102.2222222	104.4444444	107.2222222	zstack_005	0.934393638	0.973763875
672	13	522	394	2.056259574	cytoplasmic	0001-0430-0389	106	121.3333333	114.5555556	zstack_005	1.085487078	1.040363269
673	12	502	381	2.056259574	cytoplasmic	0001-0430-0389	113.6666667	154.4444444	150.7777778	zstack_005	1.381709742	1.369323915
674	12	301	242	2.056259574	cytoplasmic	0001-0430-0389	101.4444444	103.2222222	105.4444444	zstack_005	0.923459245	0.957618567
675	16	412	282	2.056259574	cytoplasmic	0001-0430-0389	99.55555556	100.3333333	104.2222222	zstack_005	0.897614314	0.946518668
676	11	510	394	2.056259574	cytoplasmic	0001-0430-0389	105.7777778	176.4444444	125.7777778	zstack_005	1.578528827	1.142280525
677	11	349	286	2.056259574	cytoplasmic	0001-0430-0389	102.4444444	111.4444444	109.2222222	zstack_005	0.997017893	0.991927346
678	10	514	439	2.056259574	cytoplasmic	0001-0430-0389	108.2222222	137.4444444	115.1111111	zstack_005	1.229622266	1.045408678
679	12	489	491	2.056259574	cytoplasmic	0001-0430-0389	107.2222222	137.4444444	111.7777778	zstack_005	1.229622266	1.015136226
680	11	361	297	2.056259574	cytoplasmic	0001-0430-0389	101.7777778	106.7777778	107.7777778	zstack_005	0.95526839	0.978809284
681	11	563	376	2.056259574	cytoplasmic	0001-0430-0389	101.2222222	107.7777778	108.8888889	zstack_005	0.964214712	0.988900101
682	11	341	324	2.056259574	cytoplasmic	0001-0430-0389	102.5555556	106	111.4444444	zstack_005	0.948310139	1.012108981
683	11	482	544	2.056259574	cytoplasmic	0001-0430-0389	103.4444444	109.5555556	109.1111111	zstack_005	0.980119284	0.990918264
684	10	300	229	2.056259574	cytoplasmic	0001-0430-0389	101.4444444	102.1111111	108	zstack_005	0.913518887	0.980827447
685	12	526	439	2.056259574	cytoplasmic	0001-0430-0389	103.6666667	132	111.5555556	zstack_005	1.180914513	1.013118063
686	11	321	255	2.056259574	cytoplasmic	0001-0430-0389	102.2222222	107.2222222	105.8888889	zstack_005	0.959244533	0.961654894
687	11	559	416	2.056259574	cytoplasmic	0001-0430-0389	101	105.4444444	113.7777778	zstack_005	0.94333996	1.033299697
688	11	315	287	2.056259574	cytoplasmic	0001-0430-0389	101.8888889	108.8888889	106.3333333	zstack_005	0.97415507	0.965691221
689	11	409	306	2.056259574	cytoplasmic	0001-0430-0389	103.4444444	113.1111111	109.8888889	zstack_005	1.011928429	0.997981837
690	17	515	341	2.056259574	cytoplasmic	0001-0430-0389	102	101	105.1111111	zstack_005	0.903578529	0.954591322
691	14	352	317	2.056259574	cytoplasmic	0001-0430-0389	101.4444444	107.3333333	109.2222222	zstack_005	0.960238569	0.991927346
692	11	419	339	2.056259574	cytoplasmic	0001-0430-0389	111.7777778	157.8888889	160	zstack_005	1.412524851	1.453077699
693	11	388	248	2.056259574	cytoplasmic	0001-0430-0389	101.7777778	104.5555556	109.8888889	zstack_005	0.935387674	0.997981837
694	11	328	310	2.056259574	cytoplasmic	0001-0430-0389	102.4444444	108.7777778	107.4444444	zstack_005	0.973161034	0.975782038
695	10	546	419	2.056259574	cytoplasmic	0001-0430-0389	103.2222222	111.3333333	110.1111111	zstack_005	0.996023857	1
696	11	485	473	2.056259574	cytoplasmic	0001-0430-0389	111.3333333	133.5555556	125.1111111	zstack_005	1.194831014	1.136226034
697	11	393	265	2.056259574	cytoplasmic	0001-0430-0389	101.4444444	111.1111111	106.2222222	zstack_005	0.994035785	0.964682139
698	10	425	422	2.056259574	cytoplasmic	0001-0430-0389	112.2222222	100.4444444	107.8888889	zstack_005	0.89860835	0.979818365
699	11	531	392	2.056259574	cytoplasmic	0001-0430-0389	103.1111111	117.5555556	132.4444444	zstack_005	1.051689861	1.202825429
700	13	430	409	2.056259574	cytoplasmic	0001-0430-0389	187.8888889	119.1111111	116	zstack_005	1.065606362	1.053481332
701	11	328	327	2.056259574	cytoplasmic	0001-0430-0389	102.1111111	107.8888889	107.7777778	zstack_005	0.965208748	0.978809284
702	12	518	353	2.056259574	cytoplasmic	0001-0430-0389	103.8888889	128.5555556	111.4444444	zstack_005	1.150099404	1.012108981
703	10	400	335	2.056259574	cytoplasmic	0001-0430-0389	104.2222222	128.5555556	114.7777778	zstack_005	1.150099404	1.042381433
704	11	413	308	2.056259574	cytoplasmic	0001-0430-0389	102.8888889	127.4444444	127.1111111	zstack_005	1.140159046	1.154389506
705	11	380	210	2.056259574	cytoplasmic	0001-0430-0389	99.88888889	101.1111111	108	zstack_005	0.904572565	0.980827447
706	12	523	389	2.056259574	cytoplasmic	0001-0430-0389	105.4444444	144.5555556	110.3333333	zstack_005	1.293240557	1.002018163
707	11	373	288	2.056259574	cytoplasmic	0001-0430-0389	102.1111111	112.5555556	110.5555556	zstack_005	1.00695825	1.004036327
708	10	341	284	2.056259574	cytoplasmic	0001-0430-0389	102.8888889	108.4444444	110.8888889	zstack_005	0.970178926	1.007063572
709	11	493	466	2.056259574	cytoplasmic	0001-0430-0389	113.6666667	139.7777778	115	zstack_005	1.250497018	1.044399596
710	12	470	507	2.056259574	cytoplasmic	0001-0430-0389	102.8888889	116.4444444	111.4444444	zstack_005	1.041749503	1.012108981
711	13	491	478	2.056259574	cytoplasmic	0001-0430-0389	106.5555556	143.4444444	115.5555556	zstack_005	1.283300199	1.049445005
712	11	323	320	2.056259574	cytoplasmic	0001-0430-0389	102.1111111	103.5555556	107.2222222	zstack_005	0.926441352	0.973763875
713	12	388	257	2.056259574	cytoplasmic	0001-0430-0389	102.8888889	106	108.4444444	zstack_005	0.948310139	0.984863774
714	11	403	395	2.056259574	cytoplasmic	0001-0430-0389	108.6666667	107.4444444	108.6666667	zstack_005	0.961232604	0.986881937
715	9	523	316	2.056259574	cytoplasmic	0001-0430-0389	103.3333333	104.5555556	112.3333333	zstack_005	0.935387674	1.020181635
716	13	474	480	2.056259574	cytoplasmic	0001-0430-0389	107.5555556	158.8888889	142.7777778	zstack_005	1.421471173	1.29667003
717	11	524	406	2.056259574	cytoplasmic	0001-0430-0389	105.3333333	128.4444444	111.7777778	zstack_005	1.149105368	1.015136226
718	12	416	375	2.056259574	cytoplasmic	0001-0430-0389	267.5555556	135.1111111	114.2222222	zstack_005	1.208747515	1.037336024
719	12	469	520	2.056259574	cytoplasmic	0001-0430-0389	103.8888889	116.4444444	113.8888889	zstack_005	1.041749503	1.034308779
720	11	408	323	2.056259574	cytoplasmic	0001-0430-0389	106.2222222	135.5555556	118.2222222	zstack_005	1.212723658	1.073662967
721	17	387	365	2.056259574	cytoplasmic	0001-0430-0389	101.4444444	102.4444444	105.7777778	zstack_005	0.916500994	0.960645812
722	12	481	342	2.056259574	cytoplasmic	0001-0430-0389	112.6666667	127.8888889	114	zstack_005	1.144135189	1.035317861
723	16	485	488	2.056259574	cytoplasmic	0001-0430-0389	105.3333333	113.5555556	109.2222222	zstack_005	1.015904573	0.991927346
724	11	520	337	2.056259574	cytoplasmic	0001-0430-0389	103.1111111	105.3333333	107	zstack_005	0.942345924	0.971745711
725	12	480	517	2.056259574	cytoplasmic	0001-0430-0389	103.6666667	125.6666667	110.5555556	zstack_005	1.124254473	1.004036327
726	11	528	368	2.056259574	cytoplasmic	0001-0430-0389	102.8888889	115	112.2222222	zstack_005	1.028827038	1.019172553
727	13	368	252	2.056259574	cytoplasmic	0001-0430-0389	102.2222222	101.1111111	104.3333333	zstack_005	0.904572565	0.94752775
728	15	345	270	2.056259574	cytoplasmic	0001-0430-0389	101.1111111	102.3333333	107.1111111	zstack_005	0.915506958	0.972754793
729	13	347	267	2.056259574	cytoplasmic	0001-0430-0389	100.8888889	107.2222222	115.5555556	zstack_005	0.959244533	1.049445005
730	11	575	331	2.056259574	cytoplasmic	0001-0430-0389	101.2222222	104.2222222	106.6666667	zstack_005	0.932405567	0.968718466
731	14	398	286	2.056259574	cytoplasmic	0001-0430-0389	101.3333333	104.3333333	104.6666667	zstack_005	0.933399602	0.950554995
732	12	385	239	2.056259574	cytoplasmic	0001-0430-0389	101.4444444	105.8888889	107	zstack_005	0.947316103	0.971745711
733	11	399	229	2.056259574	cytoplasmic	0001-0430-0389	101.6666667	104.6666667	107.5555556	zstack_005	0.93638171	0.97679112
734	13	495	434	2.056259574	cytoplasmic	0001-0430-0389	123.1111111	140.2222222	211.1111111	zstack_005	1.254473161	1.917255298
735	15	321	252	2.056259574	cytoplasmic	0001-0430-0389	101.5555556	101.6666667	105.8888889	zstack_005	0.909542744	0.961654894
736	12	462	499	2.056259574	cytoplasmic	0001-0430-0389	103.4444444	105.1111111	109.2222222	zstack_005	0.940357853	0.991927346
737	10	480	411	2.056259574	cytoplasmic	0001-0430-0389	284.1111111	111.5555556	115.6666667	zstack_005	0.998011928	1.050454087
738	12	485	492	2.056259574	cytoplasmic	0001-0430-0389	105.7777778	149.2222222	114.5555556	zstack_005	1.33499006	1.040363269
739	12	505	427	2.056259574	cytoplasmic	0001-0430-0389	112.6666667	157.6666667	142.6666667	zstack_005	1.410536779	1.295660949
740	11	366	321	2.056259574	cytoplasmic	0001-0430-0389	101.3333333	117.3333333	133.2222222	zstack_005	1.049701789	1.209889001
741	10	504	401	2.056259574	cytoplasmic	0001-0430-0389	113.5555556	132.4444444	116.8888889	zstack_005	1.184890656	1.061553986
742	15	526	338	2.056259574	cytoplasmic	0001-0430-0389	102.4444444	102.6666667	105.5555556	zstack_005	0.918489066	0.958627649
743	11	500	487	2.056259574	cytoplasmic	0001-0430-0389	105.5555556	133.3333333	117	zstack_005	1.192842942	1.062563068
744	11	498	386	2.056259574	cytoplasmic	0001-0430-0389	110.5555556	132.4444444	112.8888889	zstack_005	1.184890656	1.025227043
745	11	515	462	2.056259574	cytoplasmic	0001-0430-0389	106.5555556	129.4444444	111.5555556	zstack_005	1.15805169	1.013118063
746	15	405	290	2.056259574	cytoplasmic	0001-0430-0389	99.22222222	102.4444444	107.5555556	zstack_005	0.916500994	0.97679112
747	12	351	271	2.056259574	cytoplasmic	0001-0430-0389	101.7777778	105.5555556	106.8888889	zstack_005	0.944333996	0.97073663
748	10	554	314	2.056259574	cytoplasmic	0001-0430-0389	101.7777778	104.2222222	106.3333333	zstack_005	0.932405567	0.965691221
749	10	510	381	2.056259574	cytoplasmic	0001-0430-0389	107.6666667	127.7777778	116.6666667	zstack_005	1.143141153	1.059535822
750	9	318	239	2.056259574	cytoplasmic	0001-0430-0389	103.5555556	111.7777778	117.8888889	zstack_005	1	1.070635721
751	11	409	283	2.056259574	cytoplasmic	0001-0430-0389	102.8888889	108.8888889	110	zstack_005	0.97415507	0.998990918
752	12	358	266	2.056259574	cytoplasmic	0001-0430-0389	102.4444444	112.5555556	110.1111111	zstack_005	1.00695825	1
753	11	456	332	2.056259574	cytoplasmic	0001-0430-0389	110.7777778	117.7777778	111.1111111	zstack_005	1.053677932	1.009081736
754	11	472	562	2.056259574	cytoplasmic	0001-0430-0389	100.5555556	102.5555556	108.8888889	zstack_005	0.91749503	0.988900101
755	12	492	459	2.056259574	cytoplasmic	0001-0430-0389	111	142.1111111	115.6666667	zstack_005	1.271371769	1.050454087
756	11	438	307	2.056259574	cytoplasmic	0001-0430-0389	101.1111111	101	105.8888889	zstack_005	0.903578529	0.961654894
757	11	406	286	2.056259574	cytoplasmic	0001-0430-0389	103.4444444	115	108.8888889	zstack_005	1.028827038	0.988900101
758	14	371	290	2.056259574	cytoplasmic	0001-0430-0389	100.5555556	104.1111111	105.6666667	zstack_005	0.931411531	0.959636731
759	11	516	429	2.056259574	cytoplasmic	0001-0430-0389	104.4444444	139.8888889	114.2222222	zstack_005	1.251491054	1.037336024
760	11	463	498	2.056259574	cytoplasmic	0001-0430-0389	105.1111111	109.8888889	113.5555556	zstack_005	0.983101392	1.031281534
761	10	377	223	2.056259574	cytoplasmic	0001-0430-0389	103	117.5555556	109.2222222	zstack_005	1.051689861	0.991927346
762	16	511	343	2.056259574	cytoplasmic	0001-0430-0389	102.2222222	105.1111111	109.1111111	zstack_005	0.940357853	0.990918264
763	12	349	320	2.056259574	cytoplasmic	0001-0430-0389	100.7777778	108.2222222	106.3333333	zstack_005	0.968190855	0.965691221
764	10	506	550	2.056259574	cytoplasmic	0001-0430-0389	101.5555556	104.7777778	108.7777778	zstack_005	0.937375746	0.987891019
765	11	350	320	2.056259574	cytoplasmic	0001-0430-0389	101.3333333	114.4444444	106.2222222	zstack_005	1.023856859	0.964682139
766	12	487	556	2.056259574	cytoplasmic	0001-0430-0389	101.2222222	103.2222222	106.6666667	zstack_005	0.923459245	0.968718466
767	11	511	532	2.056259574	cytoplasmic	0001-0430-0389	101.4444444	108.6666667	106.1111111	zstack_005	0.972166998	0.963673058
768	11	388	291	2.056259574	cytoplasmic	0001-0430-0389	101	114.6666667	109.8888889	zstack_005	1.02584493	0.997981837
769	12	491	462	2.056259574	cytoplasmic	0001-0430-0389	113.2222222	127.6666667	113.7777778	zstack_005	1.142147117	1.033299697
770	11	343	297	2.056259574	cytoplasmic	0001-0430-0389	104.1111111	109.5555556	107	zstack_005	0.980119284	0.971745711
771	11	433	339	2.056259574	cytoplasmic	0001-0430-0389	166.5555556	152.2222222	187.4444444	zstack_005	1.361829026	1.702320888
772	10	524	455	2.056259574	cytoplasmic	0001-0430-0389	104.4444444	108.6666667	110.4444444	zstack_005	0.972166998	1.003027245
773	11	512	463	2.056259574	cytoplasmic	0001-0430-0389	105.8888889	124.8888889	109.1111111	zstack_005	1.117296223	0.990918264
774	14	394	253	2.056259574	cytoplasmic	0001-0430-0389	101.2222222	101.5555556	106.8888889	zstack_005	0.908548708	0.97073663
775	13	328	318	2.056259574	cytoplasmic	0001-0430-0389	102.1111111	104.2222222	105	zstack_005	0.932405567	0.95358224
776	10	498	484	2.056259574	cytoplasmic	0001-0430-0389	107.5555556	149.3333333	128.5555556	zstack_005	1.335984095	1.167507568
777	12	442	315	2.056259574	cytoplasmic	0001-0430-0389	102.7777778	107.3333333	108.7777778	zstack_005	0.960238569	0.987891019
778	12	362	268	2.056259574	cytoplasmic	0001-0430-0389	102.5555556	110.4444444	107.1111111	zstack_005	0.988071571	0.972754793
779	11	374	320	2.056259574	cytoplasmic	0001-0430-0389	102	111.7777778	108.5555556	zstack_005	1	0.985872856
780	10	401	393	2.056259574	cytoplasmic	0001-0430-0389	108.4444444	105.6666667	111.6666667	zstack_005	0.945328032	1.014127144
781	11	492	422	2.056259574	cytoplasmic	0001-0430-0389	137.3333333	117.6666667	114.7777778	zstack_005	1.052683897	1.042381433
782	12	463	362	2.056259574	cytoplasmic	0001-0430-0389	316.1111111	112.1111111	138	zstack_005	1.002982107	1.253279516
783	13	420	330	2.056259574	cytoplasmic	0001-0430-0389	108	143.7777778	135.6666667	zstack_005	1.286282306	1.232088799
784	14	421	339	2.056259574	cytoplasmic	0001-0430-0389	109.4444444	161.2222222	150.5555556	zstack_005	1.442345924	1.367305752
785	15	471	564	2.056259574	cytoplasmic	0001-0430-0389	101.5555556	100.6666667	105.1111111	zstack_005	0.900596421	0.954591322
786	13	406	389	2.056259574	cytoplasmic	0001-0430-0389	108.2222222	113.2222222	110	zstack_005	1.012922465	0.998990918
787	11	391	339	2.056259574	cytoplasmic	0001-0430-0389	102.4444444	120.7777778	110.1111111	zstack_005	1.080516899	1
788	11	324	263	2.056259574	cytoplasmic	0001-0430-0389	103	111.8888889	107.4444444	zstack_005	1.000994036	0.975782038
789	10	532	347	2.056259574	cytoplasmic	0001-0430-0389	101.4444444	111.5555556	139.7777778	zstack_005	0.998011928	1.269424823
790	12	490	347	2.056259574	cytoplasmic	0001-0430-0389	108	117.8888889	110.3333333	zstack_005	1.054671968	1.002018163
791	12	343	311	2.056259574	cytoplasmic	0001-0430-0389	101.1111111	126.6666667	107.6666667	zstack_005	1.133200795	0.977800202
792	11	382	236	2.056259574	cytoplasmic	0001-0430-0389	102.2222222	104	107.7777778	zstack_005	0.930417495	0.978809284
793	17	499	375	2.056259574	cytoplasmic	0001-0430-0389	106.3333333	124.1111111	110.1111111	zstack_005	1.110337972	1
794	12	328	293	2.056259574	cytoplasmic	0001-0430-0389	101.7777778	105.6666667	110.8888889	zstack_005	0.945328032	1.007063572
795	10	561	374	2.056259574	cytoplasmic	0001-0430-0389	102.4444444	114.7777778	109.5555556	zstack_005	1.026838966	0.994954591
796	12	349	336	2.056259574	cytoplasmic	0001-0430-0389	101.8888889	105.4444444	107.3333333	zstack_005	0.94333996	0.974772957
797	11	367	341	2.056259574	cytoplasmic	0001-0430-0389	103.1111111	110.2222222	108.5555556	zstack_005	0.986083499	0.985872856
798	12	515	548	2.056259574	cytoplasmic	0001-0430-0389	100.5555556	100.6666667	106	zstack_005	0.900596421	0.962663976
799	10	493	476	2.056259574	cytoplasmic	0001-0430-0389	107.4444444	139.4444444	115.6666667	zstack_005	1.247514911	1.050454087
800	12	390	379	2.056259574	cytoplasmic	0001-0430-0389	103.3333333	107.5555556	110.7777778	zstack_005	0.96222664	1.00605449
801	14	490	361	2.056259574	cytoplasmic	0001-0430-0389	194.7777778	145	220.4444444	zstack_005	1.2972167	2.002018163
802	12	547	361	2.056259574	cytoplasmic	0001-0430-0389	103.3333333	118.5555556	108.3333333	zstack_005	1.060636183	0.983854692
803	13	509	372	2.056259574	cytoplasmic	0001-0430-0389	104.5555556	139.7777778	135	zstack_005	1.250497018	1.226034309
804	12	513	534	2.056259574	cytoplasmic	0001-0430-0389	101.5555556	103.2222222	105.4444444	zstack_005	0.923459245	0.957618567
805	11	341	241	2.056259574	cytoplasmic	0001-0430-0389	100	103.5555556	103.8888889	zstack_005	0.926441352	0.943491423
806	14	491	508	2.056259574	cytoplasmic	0001-0430-0389	103.5555556	123.3333333	111.7777778	zstack_005	1.103379722	1.015136226
807	10	374	271	2.056259574	cytoplasmic	0001-0430-0389	102	111.6666667	110.3333333	zstack_005	0.999005964	1.002018163
808	11	490	476	2.056259574	cytoplasmic	0001-0430-0389	110.5555556	144.6666667	127.1111111	zstack_005	1.294234592	1.154389506
809	13	538	333	2.056259574	cytoplasmic	0001-0430-0389	101.7777778	103.4444444	106.6666667	zstack_005	0.925447316	0.968718466
810	11	573	359	2.056259574	cytoplasmic	0001-0430-0389	102	104.6666667	105.7777778	zstack_005	0.93638171	0.960645812
811	16	575	329	2.056259574	cytoplasmic	0001-0430-0389	100.6666667	100	105.6666667	zstack_005	0.894632207	0.959636731
812	10	515	334	2.056259574	cytoplasmic	0001-0430-0389	103.4444444	106.4444444	108.5555556	zstack_005	0.952286282	0.985872856
813	11	471	465	2.056259574	cytoplasmic	0001-0430-0389	117.5555556	125.6666667	118.1111111	zstack_005	1.124254473	1.072653885
814	11	483	340	2.056259574	cytoplasmic	0001-0430-0389	107.8888889	109	108.8888889	zstack_005	0.975149105	0.988900101
815	10	544	427	2.056259574	cytoplasmic	0001-0430-0389	104.7777778	113.6666667	137.5555556	zstack_005	1.016898608	1.249243189
816	10	307	296	2.056259574	cytoplasmic	0001-0430-0389	100.3333333	102	107.2222222	zstack_005	0.912524851	0.973763875
817	11	487	357	2.056259574	cytoplasmic	0001-0430-0389	313.7777778	172.2222222	136.4444444	zstack_005	1.540755467	1.239152371
818	10	518	322	2.056259574	cytoplasmic	0001-0430-0389	102	100.6666667	105.7777778	zstack_005	0.900596421	0.960645812
819	10	325	258	2.056259574	cytoplasmic	0001-0430-0389	103.6666667	106.1111111	108.4444444	zstack_005	0.949304175	0.984863774
820	10	487	347	2.056259574	cytoplasmic	0001-0430-0389	108.2222222	133.2222222	121.6666667	zstack_005	1.191848907	1.104944501
821	12	477	547	2.056259574	cytoplasmic	0001-0430-0389	102.5555556	107.3333333	106.5555556	zstack_005	0.960238569	0.967709384
822	10	474	529	2.056259574	cytoplasmic	0001-0430-0389	103.7777778	126.3333333	121.3333333	zstack_005	1.130218688	1.101917255
823	11	540	438	2.056259574	cytoplasmic	0001-0430-0389	102	101.6666667	109.4444444	zstack_005	0.909542744	0.99394551
824	11	535	408	2.056259574	cytoplasmic	0001-0430-0389	104.2222222	136	112.4444444	zstack_005	1.216699801	1.021190716
825	10	440	325	2.056259574	cytoplasmic	0001-0430-0389	107.4444444	133.2222222	108.7777778	zstack_005	1.191848907	0.987891019
826	10	390	319	2.056259574	cytoplasmic	0001-0430-0389	102.5555556	113.6666667	112.3333333	zstack_005	1.016898608	1.020181635
827	11	459	470	2.056259574	cytoplasmic	0001-0430-0389	110.3333333	115	110.2222222	zstack_005	1.028827038	1.001009082
828	12	368	291	2.056259574	cytoplasmic	0001-0430-0389	102.8888889	112.6666667	109.3333333	zstack_005	1.007952286	0.992936428
829	13	288	265	2.056259574	cytoplasmic	0001-0430-0389	101.7777778	100.5555556	103.3333333	zstack_005	0.899602386	0.938446014
830	11	330	237	2.056259574	cytoplasmic	0001-0430-0389	103.6666667	123.5555556	117.4444444	zstack_005	1.105367793	1.066599395
831	15	457	464	2.056259574	cytoplasmic	0001-0430-0389	113	118.4444444	115.1111111	zstack_005	1.059642147	1.045408678
832	12	441	327	2.056259574	cytoplasmic	0001-0430-0389	109	131	121.4444444	zstack_005	1.171968191	1.102926337
833	11	468	523	2.056259574	cytoplasmic	0001-0430-0389	105.3333333	112.7777778	114.5555556	zstack_005	1.008946322	1.040363269
834	11	349	333	2.056259574	cytoplasmic	0001-0430-0389	101.8888889	110.5555556	107.8888889	zstack_005	0.989065606	0.979818365
835	11	383	294	2.056259574	cytoplasmic	0001-0430-0389	103.6666667	140.6666667	136.8888889	zstack_005	1.258449304	1.243188698
836	12	428	291	2.056259574	cytoplasmic	0001-0430-0389	100.6666667	104.1111111	105	zstack_005	0.931411531	0.95358224
837	12	525	407	2.056259574	cytoplasmic	0001-0430-0389	106.1111111	116.4444444	112	zstack_005	1.041749503	1.01715439
838	13	389	368	2.056259574	cytoplasmic	0001-0430-0389	102.5555556	109.3333333	106.8888889	zstack_005	0.978131213	0.97073663
839	12	357	313	2.056259574	cytoplasmic	0001-0430-0389	101.7777778	111.3333333	175.8888889	zstack_005	0.996023857	1.597376387
840	12	302	243	2.056259574	cytoplasmic	0001-0430-0389	101.1111111	102.6666667	104.2222222	zstack_005	0.918489066	0.946518668
841	13	400	214	2.056259574	cytoplasmic	0001-0430-0389	101.5555556	102	104.7777778	zstack_005	0.912524851	0.951564077
842	12	505	455	2.056259574	cytoplasmic	0001-0430-0389	108	151.7777778	135.6666667	zstack_005	1.357852883	1.232088799
843	11	388	361	2.056259574	cytoplasmic	0001-0430-0389	102.6666667	115.2222222	112.6666667	zstack_005	1.030815109	1.02320888
844	11	481	511	2.056259574	cytoplasmic	0001-0430-0389	104.3333333	127.5555556	110.4444444	zstack_005	1.141153082	1.003027245
845	11	413	322	2.056259574	cytoplasmic	0001-0430-0389	104.1111111	139.8888889	116.4444444	zstack_005	1.251491054	1.057517659
846	11	520	293	2.056259574	cytoplasmic	0001-0430-0389	104.8888889	100.5555556	107.6666667	zstack_005	0.899602386	0.977800202
847	16	474	555	2.056259574	cytoplasmic	0001-0430-0389	100.7777778	99.33333333	104.1111111	zstack_005	0.888667992	0.945509586
848	10	383	319	2.056259574	cytoplasmic	0001-0430-0389	105.1111111	114.2222222	110.8888889	zstack_005	1.021868787	1.007063572
849	12	331	246	2.056259574	cytoplasmic	0001-0430-0389	102.6666667	135.5555556	112.8888889	zstack_005	1.212723658	1.025227043
850	11	567	342	2.056259574	cytoplasmic	0001-0430-0389	101.7777778	107.4444444	107.6666667	zstack_005	0.961232604	0.977800202
851	12	415	329	2.056259574	cytoplasmic	0001-0430-0389	106.8888889	148	183.2222222	zstack_005	1.324055666	1.663975782
852	12	559	325	2.056259574	cytoplasmic	0001-0430-0389	100.2222222	100.1111111	106.4444444	zstack_005	0.895626243	0.966700303
853	11	467	486	2.056259574	cytoplasmic	0001-0430-0389	107.6666667	126.5555556	178	zstack_005	1.132206759	1.61654894
867	13	376	79	2	cytoplasmic	0001-0332-0107	119.5555556	110	115.1111111	zstack_005	1.037192247	1.045408678
868	12	240	96	2	cytoplasmic	0001-0332-0107	102.8888889	102.2222222	108	zstack_005	0.963855422	0.980827447
869	12	318	55	2	cytoplasmic	0001-0332-0107	105.7777778	105.1111111	110.6666667	zstack_005	0.991094814	1.005045409
870	11	385	166	2	cytoplasmic	0001-0332-0107	107.6666667	110.6666667	112	zstack_005	1.043478261	1.01715439
871	18	266	61	2	cytoplasmic	0001-0332-0107	99.44444444	100.8888889	105	zstack_005	0.951283394	0.95358224
872	12	301	91	2	cytoplasmic	0001-0332-0107	109.2222222	115.4444444	111.1111111	zstack_005	1.088528025	1.009081736
873	16	368	78	2	cytoplasmic	0001-0332-0107	112.5555556	111	119.1111111	zstack_005	1.046621268	1.081735621
874	10	281	136	2	cytoplasmic	0001-0332-0107	104.6666667	100.3333333	109.3333333	zstack_005	0.94604505	0.992936428
875	12	295	110	2	cytoplasmic	0001-0332-0107	107.1111111	107	106.1111111	zstack_005	1.008905186	0.963673058
876	12	260	63	2	cytoplasmic	0001-0332-0107	103	104.3333333	111	zstack_005	0.983761131	1.008072654
877	16	367	62	2	cytoplasmic	0001-0332-0107	109.4444444	113.8888889	115.4444444	zstack_005	1.07386066	1.048435923
878	11	262	72	2	cytoplasmic	0001-0332-0107	102.4444444	101.5555556	106.5555556	zstack_005	0.957569408	0.967709384
879	12	347	175	2	cytoplasmic	0001-0332-0107	103.4444444	101.8888889	106.2222222	zstack_005	0.960712415	0.964682139
880	15	317	73	2	cytoplasmic	0001-0332-0107	109.5555556	118.7777778	139.1111111	zstack_005	1.119958093	1.263370333
881	12	281	118	2	cytoplasmic	0001-0332-0107	103.1111111	102.1111111	108.6666667	zstack_005	0.962807753	0.986881937
882	13	355	71	2	cytoplasmic	0001-0332-0107	112	108.3333333	115.2222222	zstack_005	1.021477213	1.04641776
883	13	357	31	2	cytoplasmic	0001-0332-0107	102.7777778	101.5555556	103.8888889	zstack_005	0.957569408	0.943491423
884	16	351	74	2	cytoplasmic	0001-0332-0107	112.2222222	114.1111111	117.3333333	zstack_005	1.075955998	1.065590313
885	11	289	136	2	cytoplasmic	0001-0332-0107	103.8888889	102.4444444	109.2222222	zstack_005	0.96595076	0.991927346
886	12	335	50	2	cytoplasmic	0001-0332-0107	105.3333333	107.7777778	109.5555556	zstack_005	1.016238869	0.994954591
895	12	183	125	2.10610847	cytoplasmic	0001-0184-0185	105.5555556	102.4444444	107.1111111	zstack_005	0.917412935	0.968844221
896	11	247	158	2.10610847	cytoplasmic	0001-0184-0185	110.4444444	109.4444444	109.7777778	zstack_005	0.980099502	0.992964824
897	15	223	129	2.10610847	cytoplasmic	0001-0184-0185	103.6666667	99.88888889	103.7777778	zstack_005	0.894527363	0.938693467
898	14	135	253	2.10610847	cytoplasmic	0001-0184-0185	103.6666667	106.5555556	112	zstack_005	0.954228856	1.013065327
899	11	112	241	2.10610847	cytoplasmic	0001-0184-0185	103.2222222	119.8888889	110.7777778	zstack_005	1.073631841	1.00201005
900	11	174	171	2.10610847	cytoplasmic	0001-0184-0185	124.3333333	118.1111111	114.5555556	zstack_005	1.057711443	1.036180905
901	14	111	225	2.10610847	cytoplasmic	0001-0184-0185	102	101	104.1111111	zstack_005	0.904477612	0.941708543
902	18	154	235	2.10610847	cytoplasmic	0001-0184-0185	108.8888889	110.7777778	114	zstack_005	0.992039801	1.031155779
903	12	191	162	2.10610847	cytoplasmic	0001-0184-0185	133.4444444	131.1111111	120.5555556	zstack_005	1.174129353	1.090452261
904	11	196	139	2.10610847	cytoplasmic	0001-0184-0185	106.1111111	122.8888889	109.1111111	zstack_005	1.100497512	0.986934673
905	16	156	226	2.10610847	cytoplasmic	0001-0184-0185	114.4444444	146.5555556	121.8888889	zstack_005	1.312437811	1.102512563
906	13	174	201	2.10610847	cytoplasmic	0001-0184-0185	170.7777778	113.8888889	118	zstack_005	1.019900498	1.067336683
907	11	117	216	2.10610847	cytoplasmic	0001-0184-0185	102.8888889	99.22222222	104.3333333	zstack_005	0.888557214	0.943718593
908	11	119	212	2.10610847	cytoplasmic	0001-0184-0185	103.6666667	100.2222222	103.7777778	zstack_005	0.897512438	0.938693467
909	12	218	146	2.10610847	cytoplasmic	0001-0184-0185	109.2222222	121	112.5555556	zstack_005	1.08358209	1.018090452
910	13	96	244	2.10610847	cytoplasmic	0001-0184-0185	102	101.3333333	104.6666667	zstack_005	0.907462687	0.946733668
911	11	108	258	2.10610847	cytoplasmic	0001-0184-0185	106	109.8888889	112.8888889	zstack_005	0.984079602	1.021105528
912	11	213	223	2.10610847	cytoplasmic	0001-0184-0185	135.6666667	118.7777778	121.4444444	zstack_005	1.063681592	1.098492462
913	14	175	179	2.10610847	cytoplasmic	0001-0184-0185	141.8888889	130.4444444	115.8888889	zstack_005	1.168159204	1.048241206
914	13	150	259	2.10610847	cytoplasmic	0001-0184-0185	105.2222222	120.7777778	125.5555556	zstack_005	1.08159204	1.135678392
915	11	99	263	2.10610847	cytoplasmic	0001-0184-0185	103	105	107.7777778	zstack_005	0.940298507	0.974874372
916	13	253	197	2.10610847	cytoplasmic	0001-0184-0185	109.1111111	120	111.2222222	zstack_005	1.074626866	1.006030151
917	11	178	139	2.10610847	cytoplasmic	0001-0184-0185	107.5555556	115.4444444	109.4444444	zstack_005	1.033830846	0.989949749
918	15	86	267	2.10610847	cytoplasmic	0001-0184-0185	99.66666667	101.1111111	108	zstack_005	0.905472637	0.976884422
919	16	210	131	2.10610847	cytoplasmic	0001-0184-0185	103.2222222	102	103.3333333	zstack_005	0.913432836	0.934673367
920	13	118	238	2.10610847	cytoplasmic	0001-0184-0185	102.7777778	125.3333333	113.2222222	zstack_005	1.12238806	1.024120603
921	14	180	238	2.10610847	cytoplasmic	0001-0184-0185	116.7777778	119	114.2222222	zstack_005	1.065671642	1.033165829
922	12	78	252	2.10610847	cytoplasmic	0001-0184-0185	102.8888889	107.2222222	110.4444444	zstack_005	0.960199005	0.998994975
923	12	152	193	2.10610847	cytoplasmic	0001-0184-0185	119.5555556	131	130.5555556	zstack_005	1.173134328	1.180904523
924	12	169	143	2.10610847	cytoplasmic	0001-0184-0185	105.7777778	106.2222222	110.1111111	zstack_005	0.951243781	0.995979899
925	15	160	174	2.10610847	cytoplasmic	0001-0184-0185	113.4444444	120	111.5555556	zstack_005	1.074626866	1.009045226
926	14	129	259	2.10610847	cytoplasmic	0001-0184-0185	104.1111111	111.6666667	109.3333333	zstack_005	1	0.988944724
927	10	134	207	2.10610847	cytoplasmic	0001-0184-0185	110.3333333	108.8888889	108.2222222	zstack_005	0.975124378	0.978894472
928	13	172	165	2.10610847	cytoplasmic	0001-0184-0185	117.4444444	127.7777778	117.5555556	zstack_005	1.144278607	1.063316583
929	18	165	266	2.10610847	cytoplasmic	0001-0184-0185	103.8888889	101.7777778	110.8888889	zstack_005	0.911442786	1.003015075
930	16	231	159	2.10610847	cytoplasmic	0001-0184-0185	109.1111111	106.8888889	108.3333333	zstack_005	0.95721393	0.979899497
931	14	207	136	2.10610847	cytoplasmic	0001-0184-0185	103	107.3333333	106.3333333	zstack_005	0.96119403	0.961809045
932	14	112	232	2.10610847	cytoplasmic	0001-0184-0185	105.4444444	117.8888889	109.3333333	zstack_005	1.055721393	0.988944724
933	12	166	183	2.10610847	cytoplasmic	0001-0184-0185	122.3333333	121	120.4444444	zstack_005	1.08358209	1.089447236
934	13	206	226	2.10610847	cytoplasmic	0001-0184-0185	166.5555556	133.8888889	127.2222222	zstack_005	1.199004975	1.150753769
935	12	224	145	2.10610847	cytoplasmic	0001-0184-0185	108	113.1111111	113.4444444	zstack_005	1.012935323	1.026130653
936	13	172	234	2.10610847	cytoplasmic	0001-0184-0185	120.3333333	123.6666667	123.3333333	zstack_005	1.107462687	1.115577889
937	16	190	102	2.10610847	cytoplasmic	0001-0184-0185	101	101.1111111	105.4444444	zstack_005	0.905472637	0.953768844
938	12	209	150	2.10610847	cytoplasmic	0001-0184-0185	115.1111111	121.7777778	111.5555556	zstack_005	1.090547264	1.009045226
939	13	157	205	2.10610847	cytoplasmic	0001-0184-0185	123.3333333	130.3333333	121.8888889	zstack_005	1.167164179	1.102512563
940	15	188	132	2.10610847	cytoplasmic	0001-0184-0185	103.5555556	106.8888889	106	zstack_005	0.95721393	0.95879397
941	15	252	164	2.10610847	cytoplasmic	0001-0184-0185	105	109.2222222	116	zstack_005	0.978109453	1.049246231
942	13	212	120	2.10610847	cytoplasmic	0001-0184-0185	103.4444444	106.6666667	106	zstack_005	0.955223881	0.95879397
943	12	170	235	2.10610847	cytoplasmic	0001-0184-0185	114.8888889	125.7777778	139.4444444	zstack_005	1.126368159	1.261306533
944	13	112	219	2.10610847	cytoplasmic	0001-0184-0185	101.3333333	101.1111111	103.7777778	zstack_005	0.905472637	0.938693467
945	15	261	172	2.10610847	cytoplasmic	0001-0184-0185	102.8888889	110.5555556	105.2222222	zstack_005	0.990049751	0.951758794
946	15	246	167	2.10610847	cytoplasmic	0001-0184-0185	104.7777778	114.1111111	113.1111111	zstack_005	1.021890547	1.023115578
947	11	184	232	2.10610847	cytoplasmic	0001-0184-0185	149.8888889	118.5555556	112.4444444	zstack_005	1.061691542	1.017085427
948	13	240	155	2.10610847	cytoplasmic	0001-0184-0185	107	106.4444444	110.5555556	zstack_005	0.953233831	1
949	23	179	158	2.10610847	cytoplasmic	0001-0184-0185	108.3333333	101.4444444	105	zstack_005	0.908457711	0.949748744
950	13	198	112	2.10610847	cytoplasmic	0001-0184-0185	101.5555556	109.7777778	109.4444444	zstack_005	0.983084577	0.989949749
951	13	192	150	2.10610847	cytoplasmic	0001-0184-0185	112.5555556	120.6666667	110.4444444	zstack_005	1.080597015	0.998994975
952	11	225	136	2.10610847	cytoplasmic	0001-0184-0185	104.7777778	101	106.5555556	zstack_005	0.904477612	0.963819095
953	16	72	252	2.10610847	cytoplasmic	0001-0184-0185	101.3333333	102.7777778	106	zstack_005	0.92039801	0.95879397
954	12	114	264	2.10610847	cytoplasmic	0001-0184-0185	102.3333333	113.6666667	111.1111111	zstack_005	1.017910448	1.005025126
955	14	163	191	2.10610847	cytoplasmic	0001-0184-0185	127.4444444	121.6666667	119.5555556	zstack_005	1.089552239	1.081407035
956	14	197	150	2.10610847	cytoplasmic	0001-0184-0185	108.8888889	113.6666667	108	zstack_005	1.017910448	0.976884422
957	17	115	219	2.10610847	cytoplasmic	0001-0184-0185	99.77777778	101.2222222	104.6666667	zstack_005	0.906467662	0.946733668
971	12	181	285	2.065905796	cytoplasmic	0001-0200-0342	112.7777778	120.2222222	112.8888889	zstack_005	1.10974359	1.026262626
972	18	179	283	2.065905796	cytoplasmic	0001-0200-0342	107.6666667	102.4444444	108.1111111	zstack_005	0.945641026	0.982828283
973	18	165	267	2.065905796	cytoplasmic	0001-0200-0342	103.1111111	101.2222222	110.7777778	zstack_005	0.934358974	1.007070707
974	11	166	426	2.065905796	cytoplasmic	0001-0200-0342	103.5555556	113.1111111	117.3333333	zstack_005	1.044102564	1.066666667
975	17	151	337	2.065905796	cytoplasmic	0001-0200-0342	104.1111111	102.5555556	110	zstack_005	0.946666667	1
976	18	146	474	2.065905796	cytoplasmic	0001-0200-0342	100	101.2222222	105.1111111	zstack_005	0.934358974	0.955555556
977	25	266	203	2.065905796	cytoplasmic	0001-0200-0342	101.7777778	99.77777778	105.8888889	zstack_005	0.921025641	0.962626263
978	16	287	217	2.065905796	cytoplasmic	0001-0200-0342	101.1111111	99.88888889	105.4444444	zstack_005	0.922051282	0.958585859
979	17	167	287	2.065905796	cytoplasmic	0001-0200-0342	104.1111111	101	104.1111111	zstack_005	0.932307692	0.946464646
980	11	146	287	2.065905796	cytoplasmic	0001-0200-0342	103.1111111	107.6666667	113.8888889	zstack_005	0.993846154	1.035353535
981	13	163	450	2.065905796	cytoplasmic	0001-0200-0342	101	107.4444444	107.2222222	zstack_005	0.991794872	0.974747475
982	13	152	294	2.065905796	cytoplasmic	0001-0200-0342	102.3333333	107.2222222	106.7777778	zstack_005	0.98974359	0.970707071
983	14	172	416	2.065905796	cytoplasmic	0001-0200-0342	105.4444444	139	110.1111111	zstack_005	1.283076923	1.001010101
984	12	248	227	2.065905796	cytoplasmic	0001-0200-0342	106.4444444	112	108.4444444	zstack_005	1.033846154	0.985858586
985	11	241	289	2.065905796	cytoplasmic	0001-0200-0342	115.4444444	103.2222222	105.7777778	zstack_005	0.952820513	0.961616162
986	12	244	275	2.065905796	cytoplasmic	0001-0200-0342	107.4444444	108.3333333	112.7777778	zstack_005	1	1.025252525
987	18	165	409	2.065905796	cytoplasmic	0001-0200-0342	102.3333333	124.2222222	127.1111111	zstack_005	1.146666667	1.155555556
988	16	123	276	2.065905796	cytoplasmic	0001-0200-0342	100.5555556	100.4444444	102.7777778	zstack_005	0.927179487	0.934343434
989	12	164	423	2.065905796	cytoplasmic	0001-0200-0342	103.7777778	120.7777778	121.4444444	zstack_005	1.114871795	1.104040404
990	11	164	384	2.065905796	cytoplasmic	0001-0200-0342	108.2222222	127.4444444	150.2222222	zstack_005	1.176410256	1.365656566
991	11	153	417	2.065905796	cytoplasmic	0001-0200-0342	103.4444444	112.7777778	109.1111111	zstack_005	1.041025641	0.991919192
992	18	174	377	2.065905796	cytoplasmic	0001-0200-0342	115	139.5555556	121.3333333	zstack_005	1.288205128	1.103030303
993	11	156	342	2.065905796	cytoplasmic	0001-0200-0342	107.5555556	116.6666667	111.1111111	zstack_005	1.076923077	1.01010101
994	12	166	393	2.065905796	cytoplasmic	0001-0200-0342	109	138.2222222	125.5555556	zstack_005	1.275897436	1.141414141
995	12	196	384	2.065905796	cytoplasmic	0001-0200-0342	231.6666667	127.3333333	120.6666667	zstack_005	1.175384615	1.096969697
996	11	161	366	2.065905796	cytoplasmic	0001-0200-0342	113	123.2222222	113.1111111	zstack_005	1.137435897	1.028282828
997	11	181	404	2.065905796	cytoplasmic	0001-0200-0342	110.1111111	124.5555556	213.4444444	zstack_005	1.14974359	1.94040404
998	12	269	230	2.065905796	cytoplasmic	0001-0200-0342	104.6666667	106.6666667	109.6666667	zstack_005	0.984615385	0.996969697
999	11	146	379	2.065905796	cytoplasmic	0001-0200-0342	103.7777778	101.7777778	105	zstack_005	0.939487179	0.954545455
1000	13	241	268	2.065905796	cytoplasmic	0001-0200-0342	106.4444444	128.2222222	144.3333333	zstack_005	1.183589744	1.312121212
1001	16	152	335	2.065905796	cytoplasmic	0001-0200-0342	102.8888889	101.2222222	106.4444444	zstack_005	0.934358974	0.967676768
1002	14	150	429	2.065905796	cytoplasmic	0001-0200-0342	101.5555556	109.4444444	110.7777778	zstack_005	1.01025641	1.007070707
1003	11	274	224	2.065905796	cytoplasmic	0001-0200-0342	103.6666667	105.4444444	106.2222222	zstack_005	0.973333333	0.965656566
1004	11	233	368	2.065905796	cytoplasmic	0001-0200-0342	115.1111111	131.2222222	153.8888889	zstack_005	1.211282051	1.398989899
1005	12	192	263	2.065905796	cytoplasmic	0001-0200-0342	110.2222222	108.8888889	121.6666667	zstack_005	1.005128205	1.106060606
1006	11	258	229	2.065905796	cytoplasmic	0001-0200-0342	105.3333333	111.3333333	144.8888889	zstack_005	1.027692308	1.317171717
1007	11	159	431	2.065905796	cytoplasmic	0001-0200-0342	104	116.8888889	109.8888889	zstack_005	1.078974359	0.998989899
1008	18	148	361	2.065905796	cytoplasmic	0001-0200-0342	101.2222222	99.55555556	105.8888889	zstack_005	0.918974359	0.962626263
1009	18	219	248	2.065905796	cytoplasmic	0001-0200-0342	107	102.5555556	106	zstack_005	0.946666667	0.963636364
1010	23	150	312	2.065905796	cytoplasmic	0001-0200-0342	101.4444444	99.88888889	104.5555556	zstack_005	0.922051282	0.950505051
1011	11	234	274	2.065905796	cytoplasmic	0001-0200-0342	141.8888889	120.6666667	122.2222222	zstack_005	1.113846154	1.111111111
1012	11	232	244	2.065905796	cytoplasmic	0001-0200-0342	107.6666667	124.5555556	113.1111111	zstack_005	1.14974359	1.028282828
1013	23	176	310	2.065905796	cytoplasmic	0001-0200-0342	111	106.7777778	113	zstack_005	0.985641026	1.027272727
1014	11	152	340	2.065905796	cytoplasmic	0001-0200-0342	107.2222222	109.4444444	143.6666667	zstack_005	1.01025641	1.306060606
1015	19	185	418	2.065905796	cytoplasmic	0001-0200-0342	104.4444444	101.7777778	104.5555556	zstack_005	0.939487179	0.950505051
1016	23	243	279	2.065905796	cytoplasmic	0001-0200-0342	104.4444444	101.4444444	104.1111111	zstack_005	0.936410256	0.946464646
1017	10	249	265	2.065905796	cytoplasmic	0001-0200-0342	105.3333333	107	106.8888889	zstack_005	0.987692308	0.971717172
1018	11	146	278	2.065905796	cytoplasmic	0001-0200-0342	104.3333333	111.5555556	107.6666667	zstack_005	1.02974359	0.978787879
1019	15	143	283	2.065905796	cytoplasmic	0001-0200-0342	101.7777778	103.2222222	104.8888889	zstack_005	0.952820513	0.953535354
1020	11	241	243	2.065905796	cytoplasmic	0001-0200-0342	108.8888889	136.2222222	122.1111111	zstack_005	1.257435897	1.11010101
1021	20	136	472	2.065905796	cytoplasmic	0001-0200-0342	100.6666667	99.66666667	106	zstack_005	0.92	0.963636364
1022	16	213	391	2.065905796	cytoplasmic	0001-0200-0342	107.2222222	101.7777778	106.5555556	zstack_005	0.939487179	0.968686869
1023	12	143	395	2.065905796	cytoplasmic	0001-0200-0342	102.1111111	100.1111111	103.5555556	zstack_005	0.924102564	0.941414141
1024	11	192	414	2.065905796	cytoplasmic	0001-0200-0342	107.3333333	131.3333333	116.1111111	zstack_005	1.212307692	1.055555556
1025	23	180	382	2.065905796	cytoplasmic	0001-0200-0342	139.4444444	160.1111111	120.8888889	zstack_005	1.477948718	1.098989899
1026	11	259	229	2.065905796	cytoplasmic	0001-0200-0342	106.3333333	110.5555556	129.8888889	zstack_005	1.020512821	1.180808081
1027	18	160	376	2.065905796	cytoplasmic	0001-0200-0342	106	105.4444444	104.8888889	zstack_005	0.973333333	0.953535354
1037	12	296	328	2.177916444	cytoplasmic	0001-0314-0413	103.8888889	114.5555556	109	zstack_005	0.996616723	0.976119403
1038	13	248	357	2.177916444	cytoplasmic	0001-0314-0413	103.8888889	102.2222222	105.1111111	zstack_005	0.889318511	0.941293532
1039	11	327	419	2.177916444	cytoplasmic	0001-0314-0413	198.2222222	112.6666667	114.2222222	zstack_005	0.980183664	1.022885572
1040	13	333	486	2.177916444	cytoplasmic	0001-0314-0413	106.8888889	121.1111111	116.1111111	zstack_005	1.053649106	1.039800995
1041	14	251	323	2.177916444	cytoplasmic	0001-0314-0413	106.2222222	120.3333333	109.7777778	zstack_005	1.046882552	0.983084577
1042	23	330	458	2.177916444	cytoplasmic	0001-0314-0413	177.6666667	118.5555556	116.2222222	zstack_005	1.031416143	1.04079602
1043	13	311	467	2.177916444	cytoplasmic	0001-0314-0413	162.8888889	117	112.5555556	zstack_005	1.017883035	1.007960199
1044	12	296	338	2.177916444	cytoplasmic	0001-0314-0413	99.88888889	103.6666667	104.3333333	zstack_005	0.901884969	0.934328358
1045	13	347	468	2.177916444	cytoplasmic	0001-0314-0413	111.7777778	149.1111111	132.5555556	zstack_005	1.297245046	1.187064677
1046	13	265	343	2.177916444	cytoplasmic	0001-0314-0413	106.3333333	119	112	zstack_005	1.035282745	1.002985075
1047	13	314	470	2.177916444	cytoplasmic	0001-0314-0413	113.6666667	116.6666667	110.4444444	zstack_005	1.014983084	0.989054726
1048	15	300	333	2.177916444	cytoplasmic	0001-0314-0413	102.1111111	100.5555556	103.8888889	zstack_005	0.874818753	0.930348259
1049	13	278	327	2.177916444	cytoplasmic	0001-0314-0413	105.6666667	131.1111111	113.2222222	zstack_005	1.140647656	1.013930348
1050	14	340	469	2.177916444	cytoplasmic	0001-0314-0413	113	139.1111111	115.3333333	zstack_005	1.210246496	1.032835821
1051	10	316	428	2.177916444	cytoplasmic	0001-0314-0413	166.7777778	109.6666667	118.6666667	zstack_005	0.954084099	1.062686567
1052	15	318	483	2.177916444	cytoplasmic	0001-0314-0413	107.1111111	103.2222222	107.4444444	zstack_005	0.898018366	0.962189055
1053	15	325	407	2.177916444	cytoplasmic	0001-0314-0413	108.8888889	111.8888889	111.5555556	zstack_005	0.97341711	0.999004975
1054	12	364	480	2.177916444	cytoplasmic	0001-0314-0413	104.2222222	111.2222222	112.2222222	zstack_005	0.967617206	1.004975124
1055	13	352	498	2.177916444	cytoplasmic	0001-0314-0413	105.2222222	142.2222222	117.4444444	zstack_005	1.237312711	1.051741294
1056	12	284	356	2.177916444	cytoplasmic	0001-0314-0413	107.7777778	138.7777778	118.2222222	zstack_005	1.207346544	1.058706468
1057	11	372	510	2.177916444	cytoplasmic	0001-0314-0413	104	131.6666667	124.6666667	zstack_005	1.145480909	1.11641791
1058	14	256	364	2.177916444	cytoplasmic	0001-0314-0413	103	113.1111111	108.6666667	zstack_005	0.984050266	0.973134328
1059	15	320	387	2.177916444	cytoplasmic	0001-0314-0413	108.8888889	105	105.3333333	zstack_005	0.913484775	0.943283582
1060	15	256	357	2.177916444	cytoplasmic	0001-0314-0413	103.4444444	114	108.5555556	zstack_005	0.99178347	0.972139303
1061	13	248	343	2.177916444	cytoplasmic	0001-0314-0413	106.7777778	117	109.1111111	zstack_005	1.017883035	0.977114428
1062	14	289	424	2.177916444	cytoplasmic	0001-0314-0413	138.4444444	109.8888889	111.3333333	zstack_005	0.9560174	0.997014925
1063	17	301	305	2.177916444	cytoplasmic	0001-0314-0413	100.5555556	101.3333333	105.5555556	zstack_005	0.881585307	0.945273632
1064	12	307	463	2.177916444	cytoplasmic	0001-0314-0413	250.5555556	115.3333333	118.1111111	zstack_005	1.003383277	1.057711443
1065	13	364	523	2.177916444	cytoplasmic	0001-0314-0413	102.8888889	114.3333333	111.7777778	zstack_005	0.994683422	1.000995025
1066	14	318	398	2.177916444	cytoplasmic	0001-0314-0413	390.4444444	123.2222222	124.2222222	zstack_005	1.072015466	1.112437811
1067	14	300	309	2.177916444	cytoplasmic	0001-0314-0413	103.1111111	100.1111111	106.8888889	zstack_005	0.870952151	0.95721393
1068	13	245	326	2.177916444	cytoplasmic	0001-0314-0413	105.8888889	108.3333333	108.6666667	zstack_005	0.942484292	0.973134328
1069	14	363	506	2.177916444	cytoplasmic	0001-0314-0413	103.4444444	127	111.4444444	zstack_005	1.104881585	0.99800995
1070	13	285	313	2.177916444	cytoplasmic	0001-0314-0413	104.4444444	120.3333333	112.7777778	zstack_005	1.046882552	1.009950249
1101	5	179	280	2	cytoplasmic	0024-0176-0254	114.3333333	105.5555556	110.7777778	zstack_001	0.985988583	0.99550674
1102	7	262	209	2	cytoplasmic	0024-0176-0254	111.6666667	107.6666667	111	zstack_001	1.005708355	0.997503744
1103	8	86	208	2	cytoplasmic	0024-0176-0254	114	106.4444444	109.1111111	zstack_001	0.994291645	0.980529206
1104	4	203	262	2	cytoplasmic	0024-0176-0254	109	105.6666667	110	zstack_001	0.987026466	0.988517224
1105	4	225	216	2	cytoplasmic	0024-0176-0254	112.2222222	110.5555556	110.5555556	zstack_001	1.032693306	0.993509735
1106	6	86	216	2	cytoplasmic	0024-0176-0254	116.7777778	109.2222222	111.1111111	zstack_001	1.020238713	0.998502247
1107	5	261	226	2	cytoplasmic	0024-0176-0254	113	103.1111111	114.1111111	zstack_001	0.963155163	1.025461807
1108	5	67	216	2	cytoplasmic	0024-0176-0254	110.3333333	115.7777778	112.7777778	zstack_001	1.081473793	1.01347978
1109	5	59	259	2	cytoplasmic	0024-0176-0254	113.5555556	109.2222222	114.3333333	zstack_001	1.020238713	1.027458812
1110	4	215	300	2	cytoplasmic	0024-0176-0254	112.5555556	109.3333333	113.8888889	zstack_001	1.021276596	1.023464803
1111	4	57	257	2	cytoplasmic	0024-0176-0254	114.6666667	105.5555556	111.4444444	zstack_001	0.985988583	1.001497753
1112	4	72	249	2	cytoplasmic	0024-0176-0254	116.5555556	105.2222222	111.7777778	zstack_001	0.982874935	1.00449326
1114	6	248	439	2	cytoplasmic	0024-0277-0336	109.2222222	104.3333333	110.7777778	zstack_001	0.98427673	0.998997996
1115	5	248	266	2	cytoplasmic	0024-0277-0336	110.6666667	109.7777778	110.6666667	zstack_001	1.035639413	0.997995992
1116	10	333	235	2	cytoplasmic	0024-0277-0336	105.5555556	100.4444444	107.4444444	zstack_001	0.947589099	0.968937876
1117	5	315	246	2	cytoplasmic	0024-0277-0336	109.5555556	102.8888889	110	zstack_001	0.970649895	0.991983968
1118	6	254	274	2	cytoplasmic	0024-0277-0336	114.1111111	107	110	zstack_001	1.009433962	0.991983968
1119	3	271	246	2	cytoplasmic	0024-0277-0336	113.4444444	102.4444444	108.3333333	zstack_001	0.966457023	0.976953908
1120	5	296	346	2	cytoplasmic	0024-0277-0336	455.7777778	107.2222222	114	zstack_001	1.011530398	1.028056112
1121	6	327	306	2	cytoplasmic	0024-0277-0336	112.1111111	109	110.8888889	zstack_001	1.028301887	1
1122	8	239	299	2	cytoplasmic	0024-0277-0336	427.3333333	106	116.2222222	zstack_001	1	1.048096192
1123	3	308	386	2	cytoplasmic	0024-0277-0336	115.1111111	114.8888889	111.7777778	zstack_001	1.083857442	1.008016032
1124	10	249	312	2	cytoplasmic	0024-0277-0336	375.2222222	107.7777778	114.8888889	zstack_001	1.016771488	1.036072144
1125	3	224	279	2	cytoplasmic	0024-0277-0336	114.5555556	104.2222222	110.8888889	zstack_001	0.983228512	1
1126	5	231	440	2	cytoplasmic	0024-0277-0336	111.7777778	105	192.7777778	zstack_001	0.990566038	1.738476954
1128	14	156	517	2.388113049	cytoplasmic	0024-0205-0512	115.4444444	102.6666667	109.2222222	zstack_001	0.603133159	0.86760812
1129	9	198	561	2.388113049	cytoplasmic	0024-0205-0512	122	303	155.5555556	zstack_001	1.78002611	1.235657546
1130	9	206	571	2.388113049	cytoplasmic	0024-0205-0512	122.2222222	192.4444444	122	zstack_001	1.130548303	0.969108561
1131	4	204	582	2.388113049	cytoplasmic	0024-0205-0512	115.1111111	211.2222222	133.1111111	zstack_001	1.240861619	1.057369815
1132	4	145	490	2.388113049	cytoplasmic	0024-0205-0512	113.3333333	108	115.6666667	zstack_001	0.634464752	0.918799647
1133	9	238	581	2.388113049	cytoplasmic	0024-0205-0512	109.3333333	108.4444444	112.7777778	zstack_001	0.637075718	0.895851721
1134	5	221	557	2.388113049	cytoplasmic	0024-0205-0512	122	329.3333333	222	zstack_001	1.934725849	1.763459841
1135	8	216	593	2.388113049	cytoplasmic	0024-0205-0512	110.2222222	129.7777778	140.3333333	zstack_001	0.762402089	1.114739629
1136	5	186	470	2.388113049	cytoplasmic	0024-0205-0512	123.8888889	245	118.6666667	zstack_001	1.439295039	0.942630185
1137	4	252	502	2.388113049	cytoplasmic	0024-0205-0512	123.7777778	236.5555556	122.1111111	zstack_001	1.389686684	0.969991174
1138	6	196	431	2.388113049	cytoplasmic	0024-0205-0512	111.7777778	103.6666667	111.1111111	zstack_001	0.609007833	0.882612533
1139	4	159	527	2.388113049	cytoplasmic	0024-0205-0512	122.7777778	102.7777778	112.6666667	zstack_001	0.603785901	0.894969109
1140	4	196	586	2.388113049	cytoplasmic	0024-0205-0512	116.1111111	160.7777778	119	zstack_001	0.944516971	0.945278023
1141	5	211	460	2.388113049	cytoplasmic	0024-0205-0512	118.3333333	226.2222222	139.2222222	zstack_001	1.328981723	1.105913504
1142	11	214	562	2.388113049	cytoplasmic	0024-0205-0512	120.4444444	220.4444444	133.3333333	zstack_001	1.295039164	1.05913504
1143	8	244	454	2.388113049	cytoplasmic	0024-0205-0512	118	168.6666667	115.3333333	zstack_001	0.990861619	0.916151809
1144	11	161	465	2.388113049	cytoplasmic	0024-0205-0512	110.4444444	108.8888889	112.3333333	zstack_001	0.639686684	0.892321271
1145	4	228	524	2.388113049	cytoplasmic	0024-0205-0512	216.4444444	211.1111111	137.7777778	zstack_001	1.240208877	1.094439541
1146	5	177	468	2.388113049	cytoplasmic	0024-0205-0512	119.8888889	295.2222222	166	zstack_001	1.734334204	1.318623124
1147	8	202	569	2.388113049	cytoplasmic	0024-0205-0512	116.3333333	228.7777778	180	zstack_001	1.343994778	1.429832304
1148	26	237	533	2.388113049	cytoplasmic	0024-0205-0512	121.1111111	107.4444444	110.5555556	zstack_001	0.631201044	0.87819947
1149	11	232	534	2.388113049	cytoplasmic	0024-0205-0512	122.7777778	216	126.5555556	zstack_001	1.268929504	1.005295675
1150	5	136	461	2.388113049	cytoplasmic	0024-0205-0512	108.6666667	103.6666667	112.2222222	zstack_001	0.609007833	0.891438658
1151	5	207	563	2.388113049	cytoplasmic	0024-0205-0512	122.1111111	479.5555556	216.2222222	zstack_001	2.817232376	1.717563989
1152	5	215	553	2.388113049	cytoplasmic	0024-0205-0512	126.4444444	321.5555556	156.1111111	zstack_001	1.889033943	1.240070609
1153	14	180	450	2.388113049	cytoplasmic	0024-0205-0512	109.1111111	108.5555556	111	zstack_001	0.63772846	0.881729921
1154	4	233	542	2.388113049	cytoplasmic	0024-0205-0512	127.4444444	167	125.1111111	zstack_001	0.981070496	0.993821712
1155	5	227	539	2.388113049	cytoplasmic	0024-0205-0512	136.5555556	273.1111111	138.4444444	zstack_001	1.604438642	1.099735216
1156	5	281	456	2.388113049	cytoplasmic	0024-0205-0512	109.5555556	105	112.1111111	zstack_001	0.616840731	0.890556046
1157	5	166	470	2.388113049	cytoplasmic	0024-0205-0512	113.6666667	200.6666667	162.1111111	zstack_001	1.178851175	1.287731686
1158	5	244	513	2.388113049	cytoplasmic	0024-0205-0512	137.1111111	234.5555556	125.6666667	zstack_001	1.377937337	0.998234775
1159	4	209	450	2.388113049	cytoplasmic	0024-0205-0512	114.4444444	148.5555556	116.6666667	zstack_001	0.872715405	0.92674316
1160	9	242	577	2.388113049	cytoplasmic	0024-0205-0512	108.6666667	104.7777778	113	zstack_001	0.615535248	0.897616946
1161	14	268	465	2.388113049	cytoplasmic	0024-0205-0512	110.6666667	105.8888889	111.6666667	zstack_001	0.622062663	0.887025596
1162	7	224	557	2.388113049	cytoplasmic	0024-0205-0512	121.4444444	322.1111111	286	zstack_001	1.89229765	2.27184466
1163	11	190	462	2.388113049	cytoplasmic	0024-0205-0512	114.8888889	175.7777778	142.6666667	zstack_001	1.032637076	1.133274492
1164	7	129	458	2.388113049	cytoplasmic	0024-0205-0512	109.6666667	101.5555556	111.6666667	zstack_001	0.596605744	0.887025596
1165	20	153	483	2.388113049	cytoplasmic	0024-0205-0512	110.2222222	103.7777778	110.6666667	zstack_001	0.609660574	0.879082083
1166	8	212	560	2.388113049	cytoplasmic	0024-0205-0512	122.4444444	340.2222222	169.3333333	zstack_001	1.998694517	1.3451015
1167	26	237	491	2.388113049	cytoplasmic	0024-0205-0512	201	112.3333333	118.6666667	zstack_001	0.659921671	0.942630185
1168	9	233	547	2.388113049	cytoplasmic	0024-0205-0512	122.6666667	160.6666667	167	zstack_001	0.94386423	1.326566637
1169	6	277	475	2.388113049	cytoplasmic	0024-0205-0512	112.4444444	134.2222222	119.4444444	zstack_001	0.788511749	0.948808473
1170	7	238	556	2.388113049	cytoplasmic	0024-0205-0512	115.5555556	175.3333333	113.3333333	zstack_001	1.03002611	0.900264784
1171	4	170	496	2.388113049	cytoplasmic	0024-0205-0512	192.8888889	191.2222222	170	zstack_001	1.123368146	1.350397176
1172	5	215	577	2.388113049	cytoplasmic	0024-0205-0512	116.3333333	252.5555556	133.7777778	zstack_001	1.483681462	1.06266549
1173	4	252	480	2.388113049	cytoplasmic	0024-0205-0512	125.1111111	229.5555556	139.7777778	zstack_001	1.348563969	1.110326567
1174	4	223	525	2.388113049	cytoplasmic	0024-0205-0512	221.6666667	203.7777778	140.8888889	zstack_001	1.197127937	1.119152692
1175	6	215	450	2.388113049	cytoplasmic	0024-0205-0512	115.4444444	139.4444444	112	zstack_001	0.819190601	0.889673433
1176	11	220	550	2.388113049	cytoplasmic	0024-0205-0512	125.5555556	345	241.1111111	zstack_001	2.026762402	1.915269197
1177	5	199	489	2.388113049	cytoplasmic	0024-0205-0512	223.6666667	175.1111111	130.7777778	zstack_001	1.028720627	1.038834951
1178	15	208	585	2.388113049	cytoplasmic	0024-0205-0512	111.3333333	105.7777778	114.8888889	zstack_001	0.621409922	0.912621359
1179	5	169	496	2.388113049	cytoplasmic	0024-0205-0512	176	221.7777778	223.7777778	zstack_001	1.302872063	1.777581642
1180	11	162	447	2.388113049	cytoplasmic	0024-0205-0512	108.2222222	105.4444444	110.1111111	zstack_001	0.619451697	0.87466902
1181	13	235	539	2.388113049	cytoplasmic	0024-0205-0512	118.4444444	115.5555556	118.5555556	zstack_001	0.678851175	0.941747573
1182	8	201	453	2.388113049	cytoplasmic	0024-0205-0512	114.4444444	226.1111111	126.6666667	zstack_001	1.328328982	1.006178288
1183	9	168	487	2.388113049	cytoplasmic	0024-0205-0512	118.2222222	309.4444444	146.7777778	zstack_001	1.817885117	1.165931156
1184	4	198	496	2.388113049	cytoplasmic	0024-0205-0512	295.7777778	146.6666667	128.8888889	zstack_001	0.861618799	1.023830538
1185	6	215	462	2.388113049	cytoplasmic	0024-0205-0512	117.4444444	168.4444444	119.2222222	zstack_001	0.989556136	0.947043248
1186	11	261	455	2.388113049	cytoplasmic	0024-0205-0512	110.6666667	104.5555556	112.6666667	zstack_001	0.614229765	0.894969109
1187	6	272	458	2.388113049	cytoplasmic	0024-0205-0512	113.6666667	129.4444444	113.5555556	zstack_001	0.760443864	0.902030009
1188	7	152	502	2.388113049	cytoplasmic	0024-0205-0512	118.2222222	145.5555556	110.1111111	zstack_001	0.855091384	0.87466902
1189	5	261	479	2.388113049	cytoplasmic	0024-0205-0512	117	243.3333333	119.7777778	zstack_001	1.429503916	0.951456311
1190	4	235	557	2.388113049	cytoplasmic	0024-0205-0512	115	188	146.4444444	zstack_001	1.104438642	1.163283319
1191	6	162	472	2.388113049	cytoplasmic	0024-0205-0512	114.7777778	184	171.8888889	zstack_001	1.080939948	1.365401589
1192	12	234	493	2.388113049	cytoplasmic	0024-0205-0512	256.2222222	121.1111111	126.2222222	zstack_001	0.711488251	1.002647838
1193	7	266	469	2.388113049	cytoplasmic	0024-0205-0512	116.6666667	176.2222222	120.3333333	zstack_001	1.035248042	0.955869373
1194	7	185	443	2.388113049	cytoplasmic	0024-0205-0512	112.4444444	128.8888889	109.4444444	zstack_001	0.757180157	0.869373345
1195	4	204	448	2.388113049	cytoplasmic	0024-0205-0512	115.8888889	185	134.5555556	zstack_001	1.086814621	1.068843778
1196	3	225	551	2.388113049	cytoplasmic	0024-0205-0512	127.4444444	280.5555556	223.2222222	zstack_001	1.648172324	1.773168579
1197	3	223	538	2.388113049	cytoplasmic	0024-0205-0512	141.1111111	208	126	zstack_001	1.221932115	1.000882613
1198	5	168	509	2.388113049	cytoplasmic	0024-0205-0512	145.4444444	186.6666667	134.4444444	zstack_001	1.096605744	1.067961165
1199	3	204	475	2.388113049	cytoplasmic	0024-0205-0512	153.8888889	180.3333333	119.5555556	zstack_001	1.059399478	0.949691086
1200	3	199	432	2.388113049	cytoplasmic	0024-0205-0512	112.8888889	102.1111111	107.7777778	zstack_001	0.599869452	0.856134157
1201	11	261	452	2.388113049	cytoplasmic	0024-0205-0512	110.5555556	103.4444444	111.1111111	zstack_001	0.60770235	0.882612533
1202	7	189	462	2.388113049	cytoplasmic	0024-0205-0512	117.4444444	214.5555556	128.8888889	zstack_001	1.260443864	1.023830538
1203	5	244	526	2.388113049	cytoplasmic	0024-0205-0512	124.1111111	201.7777778	116	zstack_001	1.18537859	0.921447485
1204	15	194	430	2.388113049	cytoplasmic	0024-0205-0512	110.7777778	100.3333333	111.1111111	zstack_001	0.589425587	0.882612533
1205	5	231	524	2.388113049	cytoplasmic	0024-0205-0512	188.3333333	221	129.2222222	zstack_001	1.298302872	1.026478376
1206	7	164	524	2.388113049	cytoplasmic	0024-0205-0512	127.4444444	193.1111111	160.8888889	zstack_001	1.134464752	1.278022948
1207	5	171	458	2.388113049	cytoplasmic	0024-0205-0512	114.6666667	175.2222222	137	zstack_001	1.029373368	1.088261253
1208	5	185	436	2.388113049	cytoplasmic	0024-0205-0512	111.1111111	120.1111111	112.8888889	zstack_001	0.705613577	0.896734334
1209	5	147	475	2.388113049	cytoplasmic	0024-0205-0512	114.7777778	112.7777778	109.3333333	zstack_001	0.662532637	0.868490733
1210	5	232	540	2.388113049	cytoplasmic	0024-0205-0512	128.4444444	198	129.8888889	zstack_001	1.163185379	1.031774051
1211	9	145	466	2.388113049	cytoplasmic	0024-0205-0512	111	100.7777778	108.8888889	zstack_001	0.592036554	0.864960282
1212	5	191	486	2.388113049	cytoplasmic	0024-0205-0512	181.2222222	196.2222222	130.4444444	zstack_001	1.152741514	1.036187114
1213	6	204	454	2.388113049	cytoplasmic	0024-0205-0512	115.4444444	248.2222222	161	zstack_001	1.458224543	1.27890556
1214	4	216	551	2.388113049	cytoplasmic	0024-0205-0512	130.6666667	291.2222222	134.5555556	zstack_001	1.710835509	1.068843778
1215	6	244	561	2.388113049	cytoplasmic	0024-0205-0512	111.8888889	138.7777778	121.4444444	zstack_001	0.815274151	0.964695499
1216	8	229	529	2.388113049	cytoplasmic	0024-0205-0512	136.2222222	243.2222222	126.6666667	zstack_001	1.428851175	1.006178288
1217	4	219	514	2.388113049	cytoplasmic	0024-0205-0512	268.1111111	137.6666667	135.1111111	zstack_001	0.808746736	1.07325684
1218	6	264	477	2.388113049	cytoplasmic	0024-0205-0512	112.6666667	225.7777778	123.2222222	zstack_001	1.326370757	0.978817299
1219	9	213	554	2.388113049	cytoplasmic	0024-0205-0512	124.5555556	395.5555556	259.7777778	zstack_001	2.323759791	2.063548102
1220	9	241	566	2.388113049	cytoplasmic	0024-0205-0512	112	112.8888889	119.8888889	zstack_001	0.663185379	0.952338923
1221	14	166	517	2.388113049	cytoplasmic	0024-0205-0512	127.2222222	117.7777778	114.8888889	zstack_001	0.691906005	0.912621359
1222	5	243	517	2.388113049	cytoplasmic	0024-0205-0512	127.7777778	340.6666667	190.8888889	zstack_001	2.001305483	1.516328332
1223	5	215	597	2.388113049	cytoplasmic	0024-0205-0512	111	164.8888889	123.4444444	zstack_001	0.968668407	0.980582524
1224	7	219	545	2.388113049	cytoplasmic	0024-0205-0512	134.5555556	340.2222222	170.6666667	zstack_001	1.998694517	1.355692851
1225	8	152	501	2.388113049	cytoplasmic	0024-0205-0512	112.8888889	122.6666667	111.2222222	zstack_001	0.720626632	0.883495146
1226	5	202	445	2.388113049	cytoplasmic	0024-0205-0512	115.8888889	151.7777778	126.8888889	zstack_001	0.891644909	1.007943513
1227	4	198	564	2.388113049	cytoplasmic	0024-0205-0512	126.4444444	236.1111111	143.3333333	zstack_001	1.387075718	1.138570168
1228	5	157	518	2.388113049	cytoplasmic	0024-0205-0512	123.7777778	119.4444444	111.1111111	zstack_001	0.701697128	0.882612533
1229	4	201	569	2.388113049	cytoplasmic	0024-0205-0512	122.6666667	245.6666667	201	zstack_001	1.443211488	1.596646072
1230	10	154	477	2.388113049	cytoplasmic	0024-0205-0512	112	111.7777778	114.5555556	zstack_001	0.656657963	0.909973522
1231	4	220	466	2.388113049	cytoplasmic	0024-0205-0512	131.5555556	228.5555556	134.4444444	zstack_001	1.342689295	1.067961165
1232	4	224	522	2.388113049	cytoplasmic	0024-0205-0512	274.1111111	167.1111111	139.6666667	zstack_001	0.981723238	1.109443954
1233	11	239	519	2.388113049	cytoplasmic	0024-0205-0512	134.4444444	293.8888889	126.3333333	zstack_001	1.726501305	1.00353045
1234	5	228	470	2.388113049	cytoplasmic	0024-0205-0512	264.5555556	170.2222222	126.1111111	zstack_001	1	1.001765225
1235	5	236	518	2.388113049	cytoplasmic	0024-0205-0512	234.4444444	251.4444444	176.4444444	zstack_001	1.477154047	1.401588703
1236	3	226	555	2.388113049	cytoplasmic	0024-0205-0512	125.2222222	260.3333333	160.6666667	zstack_001	1.529373368	1.276257723
1237	4	188	560	2.388113049	cytoplasmic	0024-0205-0512	125.3333333	244.6666667	144.4444444	zstack_001	1.437336815	1.147396293
1238	5	251	484	2.388113049	cytoplasmic	0024-0205-0512	131	220.5555556	126.4444444	zstack_001	1.295691906	1.004413063
1239	6	182	475	2.388113049	cytoplasmic	0024-0205-0512	124	346.2222222	177.2222222	zstack_001	2.033942559	1.40776699
1240	4	202	494	2.388113049	cytoplasmic	0024-0205-0512	313.5555556	160.6666667	164.2222222	zstack_001	0.94386423	1.304501324
1241	5	146	486	2.388113049	cytoplasmic	0024-0205-0512	113	121.7777778	113.2222222	zstack_001	0.7154047	0.899382171
1242	5	251	505	2.388113049	cytoplasmic	0024-0205-0512	122.1111111	308.3333333	144	zstack_001	1.811357702	1.143865843
1243	4	186	442	2.388113049	cytoplasmic	0024-0205-0512	113.1111111	138.6666667	113.1111111	zstack_001	0.81462141	0.898499559
1244	6	220	452	2.388113049	cytoplasmic	0024-0205-0512	114.8888889	155.1111111	112.7777778	zstack_001	0.911227154	0.895851721
1245	4	228	546	2.388113049	cytoplasmic	0024-0205-0512	131.8888889	245.2222222	148.7777778	zstack_001	1.440600522	1.181818182
1246	5	206	578	2.388113049	cytoplasmic	0024-0205-0512	118.2222222	312.8888889	167	zstack_001	1.838120104	1.326566637
1247	4	221	524	2.388113049	cytoplasmic	0024-0205-0512	244	170.5555556	142.6666667	zstack_001	1.001958225	1.133274492
1248	13	174	436	2.388113049	cytoplasmic	0024-0205-0512	108.2222222	100.6666667	109.6666667	zstack_001	0.591383812	0.87113857
1249	4	206	575	2.388113049	cytoplasmic	0024-0205-0512	118.2222222	293.2222222	153.1111111	zstack_001	1.722584856	1.216240071
1250	6	175	484	2.388113049	cytoplasmic	0024-0205-0512	120.7777778	184.8888889	126.3333333	zstack_001	1.08616188	1.00353045
1251	26	273	458	2.388113049	cytoplasmic	0024-0205-0512	111.3333333	102.7777778	111.1111111	zstack_001	0.603785901	0.882612533
1252	4	212	517	2.388113049	cytoplasmic	0024-0205-0512	216.1111111	146	128.5555556	zstack_001	0.85770235	1.021182701
1253	12	156	488	2.388113049	cytoplasmic	0024-0205-0512	114.2222222	117	159.6666667	zstack_001	0.687336815	1.26831421
1254	4	218	458	2.388113049	cytoplasmic	0024-0205-0512	117.5555556	146.6666667	117	zstack_001	0.861618799	0.929390997
1255	3	249	519	2.388113049	cytoplasmic	0024-0205-0512	126.8888889	199.1111111	119.7777778	zstack_001	1.169712794	0.951456311
1256	5	169	484	2.388113049	cytoplasmic	0024-0205-0512	118.4444444	210.7777778	158	zstack_001	1.238250653	1.255075022
1257	4	183	558	2.388113049	cytoplasmic	0024-0205-0512	125.7777778	167.6666667	115.4444444	zstack_001	0.984986945	0.917034422
1258	4	261	457	2.388113049	cytoplasmic	0024-0205-0512	114.8888889	140.6666667	116	zstack_001	0.826370757	0.921447485
1259	4	201	507	2.388113049	cytoplasmic	0024-0205-0512	302.2222222	164.8888889	125.8888889	zstack_001	0.968668407	1
1260	3	155	447	2.388113049	cytoplasmic	0024-0205-0512	112.6666667	106.2222222	112.3333333	zstack_001	0.624020888	0.892321271
1261	6	202	485	2.388113049	cytoplasmic	0024-0205-0512	239.1111111	200.4444444	151.2222222	zstack_001	1.177545692	1.201235658
1262	4	209	591	2.388113049	cytoplasmic	0024-0205-0512	112	187.8888889	124.1111111	zstack_001	1.103785901	0.985878199
1263	4	249	514	2.388113049	cytoplasmic	0024-0205-0512	125	200.3333333	128	zstack_001	1.17689295	1.016769638
1264	3	234	579	2.388113049	cytoplasmic	0024-0205-0512	111.6666667	141.3333333	111.1111111	zstack_001	0.830287206	0.882612533
1265	4	220	562	2.388113049	cytoplasmic	0024-0205-0512	120.6666667	233	136.6666667	zstack_001	1.368798956	1.085613416
1266	8	154	518	2.388113049	cytoplasmic	0024-0205-0512	118.1111111	101.2222222	112	zstack_001	0.59464752	0.889673433
1267	11	268	484	2.388113049	cytoplasmic	0024-0205-0512	113	106.2222222	114.8888889	zstack_001	0.624020888	0.912621359
1268	5	156	509	2.388113049	cytoplasmic	0024-0205-0512	120.2222222	117.2222222	112	zstack_001	0.688642298	0.889673433
1269	4	251	459	2.388113049	cytoplasmic	0024-0205-0512	114.8888889	141.2222222	117.8888889	zstack_001	0.829634465	0.936451898
1270	7	237	553	2.388113049	cytoplasmic	0024-0205-0512	112.5555556	147.5555556	112.5555556	zstack_001	0.866840731	0.894086496
1271	26	237	532	2.388113049	cytoplasmic	0024-0205-0512	121.6666667	108	112	zstack_001	0.634464752	0.889673433
1272	4	230	462	2.388113049	cytoplasmic	0024-0205-0512	121.3333333	161.6666667	122.7777778	zstack_001	0.949738903	0.975286849
1273	11	180	451	2.388113049	cytoplasmic	0024-0205-0512	111.6666667	118.8888889	112.7777778	zstack_001	0.69843342	0.895851721
1274	9	162	509	2.388113049	cytoplasmic	0024-0205-0512	120.7777778	153.1111111	150.1111111	zstack_001	0.899477807	1.192409532
1275	13	253	511	2.388113049	cytoplasmic	0024-0205-0512	113.6666667	106.4444444	111.7777778	zstack_001	0.625326371	0.887908208
1276	5	214	596	2.388113049	cytoplasmic	0024-0205-0512	111.5555556	163.7777778	115.3333333	zstack_001	0.962140992	0.916151809
1277	4	186	440	2.388113049	cytoplasmic	0024-0205-0512	115.6666667	132.8888889	114.3333333	zstack_001	0.780678851	0.908208297
1278	6	228	557	2.388113049	cytoplasmic	0024-0205-0512	118.3333333	253.5555556	126.7777778	zstack_001	1.489556136	1.0070609
1320	16	438	142	2.428720556	cytoplasmic	0024-0403-0123	296.5555556	115.6666667	113.7777778	zstack_001	0.907585004	1.000977517
1321	4	439	118	2.428720556	cytoplasmic	0024-0403-0123	186.1111111	122.7777778	116.1111111	zstack_001	0.963382738	1.021505376
1322	7	435	183	2.428720556	cytoplasmic	0024-0403-0123	111	107.2222222	110.1111111	zstack_001	0.841325196	0.968719453
1323	5	401	22	2.428720556	cytoplasmic	0024-0403-0123	107.1111111	101	107.8888889	zstack_001	0.79250218	0.94916911
1324	11	415	66	2.428720556	cytoplasmic	0024-0403-0123	107.7777778	138.5555556	109.1111111	zstack_001	1.087183958	0.959921799
1325	9	438	168	2.428720556	cytoplasmic	0024-0403-0123	129.5555556	137.2222222	113.5555556	zstack_001	1.076721883	0.999022483
1326	4	437	100	2.428720556	cytoplasmic	0024-0403-0123	134.1111111	129.8888889	112.2222222	zstack_001	1.019180471	0.987292278
1327	6	368	186	2.428720556	cytoplasmic	0024-0403-0123	141.4444444	278.8888889	115.6666667	zstack_001	2.18831735	1.017595308
1328	8	451	169	2.428720556	cytoplasmic	0024-0403-0123	107.6666667	109.5555556	109.8888889	zstack_001	0.859633827	0.966764418
1329	4	435	101	2.428720556	cytoplasmic	0024-0403-0123	141	157.2222222	115.2222222	zstack_001	1.233653008	1.013685239
1330	9	363	180	2.428720556	cytoplasmic	0024-0403-0123	125.4444444	109.2222222	108.5555556	zstack_001	0.857018309	0.955034213
1331	17	443	186	2.428720556	cytoplasmic	0024-0403-0123	109	99.77777778	111.1111111	zstack_001	0.782911944	0.977517107
1332	5	418	185	2.428720556	cytoplasmic	0024-0403-0123	157.4444444	121.5555556	113.6666667	zstack_001	0.953792502	1
1333	5	367	224	2.428720556	cytoplasmic	0024-0403-0123	107	101.1111111	107.6666667	zstack_001	0.793374019	0.947214076
1334	5	359	213	2.428720556	cytoplasmic	0024-0403-0123	116.7777778	276	135	zstack_001	2.16564952	1.187683284
1335	5	434	82	2.428720556	cytoplasmic	0024-0403-0123	116	154.5555556	111.1111111	zstack_001	1.212728858	0.977517107
1336	5	415	62	2.428720556	cytoplasmic	0024-0403-0123	111.4444444	188.6666667	152.2222222	zstack_001	1.480383609	1.339198436
1337	6	420	193	2.428720556	cytoplasmic	0024-0403-0123	114.8888889	102.2222222	113.4444444	zstack_001	0.802092415	0.998044966
1338	17	442	182	2.428720556	cytoplasmic	0024-0403-0123	109	100.6666667	109.5555556	zstack_001	0.789886661	0.963831867
1339	4	424	190	2.428720556	cytoplasmic	0024-0403-0123	123.4444444	103.3333333	110.4444444	zstack_001	0.810810811	0.971652004
1340	4	453	142	2.428720556	cytoplasmic	0024-0403-0123	131.4444444	102.1111111	110.8888889	zstack_001	0.801220575	0.975562072
1341	4	364	197	2.428720556	cytoplasmic	0024-0403-0123	125.4444444	274.4444444	175.1111111	zstack_001	2.153443766	1.54056696
1342	6	435	86	2.428720556	cytoplasmic	0024-0403-0123	120.4444444	142.5555556	114.3333333	zstack_001	1.118570183	1.005865103
1343	7	448	81	2.428720556	cytoplasmic	0024-0403-0123	106.4444444	106.4444444	110.4444444	zstack_001	0.835222319	0.971652004
1344	5	421	91	2.428720556	cytoplasmic	0024-0403-0123	152.1111111	303.7777778	134.3333333	zstack_001	2.383609416	1.181818182
1345	8	452	140	2.428720556	cytoplasmic	0024-0403-0123	112.5555556	100.6666667	108.7777778	zstack_001	0.789886661	0.956989247
1346	4	424	180	2.428720556	cytoplasmic	0024-0403-0123	169.4444444	155.8888889	115.6666667	zstack_001	1.223190933	1.017595308
1347	4	427	117	2.428720556	cytoplasmic	0024-0403-0123	391.7777778	196.1111111	121.7777778	zstack_001	1.538796861	1.071358749
1348	9	428	71	2.428720556	cytoplasmic	0024-0403-0123	111.8888889	171	125.7777778	zstack_001	1.341761116	1.106549365
1349	3	395	124	2.428720556	cytoplasmic	0024-0403-0123	297.7777778	137.6666667	116.4444444	zstack_001	1.080209241	1.024437928
1350	17	450	135	2.428720556	cytoplasmic	0024-0403-0123	114.1111111	100.1111111	110.5555556	zstack_001	0.785527463	0.972629521
1351	6	393	191	2.428720556	cytoplasmic	0024-0403-0123	146.1111111	202.2222222	118.1111111	zstack_001	1.586748038	1.039100684
1352	17	419	110	2.428720556	cytoplasmic	0024-0403-0123	322.1111111	180	126	zstack_001	1.412380122	1.108504399
1353	5	403	121	2.428720556	cytoplasmic	0024-0403-0123	377.2222222	138.7777778	129.8888889	zstack_001	1.088927637	1.142717498
1354	3	437	8	2.428720556	cytoplasmic	0024-0403-0123	110.8888889	125.3333333	110.8888889	zstack_001	0.983435048	0.975562072
1355	4	440	74	2.428720556	cytoplasmic	0024-0403-0123	113.1111111	116.7777778	109.6666667	zstack_001	0.9163034	0.964809384
1356	10	432	175	2.428720556	cytoplasmic	0024-0403-0123	121.1111111	120.7777778	112.3333333	zstack_001	0.947689625	0.988269795
1357	5	353	236	2.428720556	cytoplasmic	0024-0403-0123	106.2222222	101.4444444	109.7777778	zstack_001	0.795989538	0.965786901
1358	5	377	194	2.428720556	cytoplasmic	0024-0403-0123	136.2222222	274.6666667	122.1111111	zstack_001	2.155187446	1.0742913
1359	4	391	185	2.428720556	cytoplasmic	0024-0403-0123	169.2222222	262.8888889	121.7777778	zstack_001	2.06277245	1.071358749
1360	6	398	77	2.428720556	cytoplasmic	0024-0403-0123	107.1111111	100	111.5555556	zstack_001	0.784655623	0.981427175
1361	17	437	156	2.428720556	cytoplasmic	0024-0403-0123	188.1111111	108.8888889	115	zstack_001	0.85440279	1.011730205
1362	5	440	112	2.428720556	cytoplasmic	0024-0403-0123	156.1111111	107.7777778	110.2222222	zstack_001	0.845684394	0.96969697
1363	6	378	178	2.428720556	cytoplasmic	0024-0403-0123	178.3333333	304.2222222	118.6666667	zstack_001	2.387096774	1.04398827
1364	8	356	188	2.428720556	cytoplasmic	0024-0403-0123	112.3333333	103.3333333	109.3333333	zstack_001	0.810810811	0.961876833
1365	10	445	182	2.428720556	cytoplasmic	0024-0403-0123	106.4444444	100.7777778	108.7777778	zstack_001	0.7907585	0.956989247
1366	4	431	100	2.428720556	cytoplasmic	0024-0403-0123	149.8888889	193.8888889	133.2222222	zstack_001	1.52136007	1.172043011
1367	5	374	195	2.428720556	cytoplasmic	0024-0403-0123	131.1111111	287	120.8888889	zstack_001	2.251961639	1.063538612
1368	5	447	148	2.428720556	cytoplasmic	0024-0403-0123	146.3333333	106.4444444	108.5555556	zstack_001	0.835222319	0.955034213
1369	4	394	113	2.428720556	cytoplasmic	0024-0403-0123	240.1111111	140.1111111	116.7777778	zstack_001	1.099389712	1.027370479
1370	7	433	36	2.428720556	cytoplasmic	0024-0403-0123	109.8888889	152.7777778	113	zstack_001	1.198779425	0.994134897
1371	9	421	102	2.428720556	cytoplasmic	0024-0403-0123	179.3333333	320.5555556	171.7777778	zstack_001	2.515257193	1.511241447
1372	5	357	201	2.428720556	cytoplasmic	0024-0403-0123	117.5555556	154.7777778	111.8888889	zstack_001	1.214472537	0.984359726
1373	4	401	93	2.428720556	cytoplasmic	0024-0403-0123	153.4444444	125.5555556	113.6666667	zstack_001	0.985178727	1
1374	6	418	62	2.428720556	cytoplasmic	0024-0403-0123	112.4444444	149.3333333	114.1111111	zstack_001	1.171752398	1.003910068
1375	9	434	46	2.428720556	cytoplasmic	0024-0403-0123	108.6666667	141.2222222	125.5555556	zstack_001	1.108108108	1.10459433
1376	6	380	174	2.428720556	cytoplasmic	0024-0403-0123	175.7777778	214.8888889	119.7777778	zstack_001	1.686137751	1.053763441
1377	6	426	175	2.428720556	cytoplasmic	0024-0403-0123	175.1111111	164.5555556	113.8888889	zstack_001	1.29119442	1.001955034
1378	5	369	168	2.428720556	cytoplasmic	0024-0403-0123	164.3333333	144.8888889	115.6666667	zstack_001	1.136878814	1.017595308
1379	10	441	157	2.428720556	cytoplasmic	0024-0403-0123	215.7777778	127.4444444	116.8888889	zstack_001	1	1.028347996
1380	4	370	142	2.428720556	cytoplasmic	0024-0403-0123	159.6666667	104.1111111	111.8888889	zstack_001	0.816913688	0.984359726
1381	5	361	243	2.428720556	cytoplasmic	0024-0403-0123	106.1111111	102.5555556	110.2222222	zstack_001	0.804707934	0.96969697
1382	4	398	104	2.428720556	cytoplasmic	0024-0403-0123	197.6666667	149.6666667	115.1111111	zstack_001	1.174367916	1.012707722
1383	5	449	76	2.428720556	cytoplasmic	0024-0403-0123	108.4444444	101.6666667	109.7777778	zstack_001	0.797733217	0.965786901
1384	7	403	62	2.428720556	cytoplasmic	0024-0403-0123	104	119	111	zstack_001	0.933740192	0.976539589
1385	4	387	125	2.428720556	cytoplasmic	0024-0403-0123	235.8888889	118.4444444	115.1111111	zstack_001	0.929380994	1.012707722
1386	10	418	45	2.428720556	cytoplasmic	0024-0403-0123	111.2222222	116.1111111	112.1111111	zstack_001	0.911072363	0.986314761
1424	15	283	560	2.31666256	cytoplasmic	0024-0413-0457	109.1111111	105.2222222	110.7777778	zstack_001	0.60414673	0.950882213
1425	11	555	334	2.31666256	cytoplasmic	0024-0413-0457	105.6666667	124.8888889	116.8888889	zstack_001	0.717065391	1.003338102
1426	5	491	356	2.31666256	cytoplasmic	0024-0413-0457	124.1111111	195.5555556	116.3333333	zstack_001	1.122807018	0.998569385
1427	7	353	527	2.31666256	cytoplasmic	0024-0413-0457	107.5555556	101.8888889	109.3333333	zstack_001	0.585007974	0.938483548
1428	15	489	366	2.31666256	cytoplasmic	0024-0413-0457	148.2222222	169	149.2222222	zstack_001	0.970334928	1.280877444
1429	12	355	503	2.31666256	cytoplasmic	0024-0413-0457	111.7777778	200.7777778	192.4444444	zstack_001	1.152791069	1.651883643
1430	8	523	373	2.31666256	cytoplasmic	0024-0413-0457	119.8888889	153.6666667	117.2222222	zstack_001	0.882296651	1.006199332
1431	7	495	344	2.31666256	cytoplasmic	0024-0413-0457	108.3333333	138.1111111	112	zstack_001	0.792982456	0.961373391
1432	7	256	561	2.31666256	cytoplasmic	0024-0413-0457	109.3333333	114.5555556	109.3333333	zstack_001	0.657735247	0.938483548
1433	14	388	462	2.31666256	cytoplasmic	0024-0413-0457	145.4444444	350.7777778	144	zstack_001	2.014035088	1.236051502
1434	4	507	374	2.31666256	cytoplasmic	0024-0413-0457	131.3333333	390.8888889	147.6666667	zstack_001	2.244338118	1.267525036
1435	4	305	552	2.31666256	cytoplasmic	0024-0413-0457	113.5555556	236.1111111	120	zstack_001	1.355661882	1.030042918
1436	16	432	446	2.31666256	cytoplasmic	0024-0413-0457	277.1111111	148.4444444	145.7777778	zstack_001	0.8523126	1.251311397
1437	3	513	345	2.31666256	cytoplasmic	0024-0413-0457	113.6666667	338.2222222	140.5555556	zstack_001	1.941945774	1.206485455
1438	7	476	374	2.31666256	cytoplasmic	0024-0413-0457	151.2222222	277.2222222	127.7777778	zstack_001	1.591706539	1.096804959
1439	25	314	578	2.31666256	cytoplasmic	0024-0413-0457	105.3333333	100.7777778	108.8888889	zstack_001	0.578628389	0.934668574
1440	4	498	398	2.31666256	cytoplasmic	0024-0413-0457	133.5555556	236.1111111	115.8888889	zstack_001	1.355661882	0.994754411
1441	11	453	380	2.31666256	cytoplasmic	0024-0413-0457	271.4444444	156.5555556	117.3333333	zstack_001	0.898883573	1.007153076
1442	5	297	577	2.31666256	cytoplasmic	0024-0413-0457	109.6666667	241.6666667	114	zstack_001	1.387559809	0.978540773
1443	6	466	426	2.31666256	cytoplasmic	0024-0413-0457	147.3333333	150.6666667	113.3333333	zstack_001	0.86507177	0.972818312
1444	9	452	368	2.31666256	cytoplasmic	0024-0413-0457	128.6666667	114	111.4444444	zstack_001	0.654545455	0.956604673
1445	12	473	370	2.31666256	cytoplasmic	0024-0413-0457	146	210.4444444	138.4444444	zstack_001	1.208293461	1.18836433
1446	15	255	579	2.31666256	cytoplasmic	0024-0413-0457	106.4444444	102.4444444	108.8888889	zstack_001	0.588197767	0.934668574
1447	6	530	362	2.31666256	cytoplasmic	0024-0413-0457	119.5555556	375	133.1111111	zstack_001	2.153110048	1.142584645
1448	4	271	585	2.31666256	cytoplasmic	0024-0413-0457	111.3333333	208.1111111	115.2222222	zstack_001	1.194896332	0.98903195
1449	5	266	574	2.31666256	cytoplasmic	0024-0413-0457	110.1111111	163.6666667	113.1111111	zstack_001	0.939712919	0.970910825
1450	4	385	471	2.31666256	cytoplasmic	0024-0413-0457	123.7777778	240.4444444	136.1111111	zstack_001	1.380542265	1.168335718
1451	14	513	389	2.31666256	cytoplasmic	0024-0413-0457	117.6666667	108.2222222	112.7777778	zstack_001	0.621371611	0.968049595
1452	11	308	540	2.31666256	cytoplasmic	0024-0413-0457	111.3333333	156.1111111	117.5555556	zstack_001	0.896331738	1.009060563
1453	15	395	465	2.31666256	cytoplasmic	0024-0413-0457	126.6666667	300.2222222	119.6666667	zstack_001	1.723763955	1.027181688
1454	4	352	521	2.31666256	cytoplasmic	0024-0413-0457	110.6666667	189.5555556	115.4444444	zstack_001	1.088357257	0.990939437
1455	5	280	570	2.31666256	cytoplasmic	0024-0413-0457	108.6666667	150.2222222	111.4444444	zstack_001	0.862519936	0.956604673
1456	4	572	330	2.31666256	cytoplasmic	0024-0413-0457	112.5555556	110.5555556	111	zstack_001	0.63476874	0.9527897
1457	20	364	479	2.31666256	cytoplasmic	0024-0413-0457	108.6666667	109.6666667	111.2222222	zstack_001	0.629665072	0.954697186
1458	25	401	476	2.31666256	cytoplasmic	0024-0413-0457	119.1111111	106.1111111	109.8888889	zstack_001	0.609250399	0.943252265
1459	4	539	342	2.31666256	cytoplasmic	0024-0413-0457	112.3333333	303.7777778	126.6666667	zstack_001	1.744178628	1.087267525
1460	5	280	579	2.31666256	cytoplasmic	0024-0413-0457	116.1111111	315.6666667	152.5555556	zstack_001	1.812440191	1.309489747
1461	7	518	341	2.31666256	cytoplasmic	0024-0413-0457	112.6666667	191.3333333	128.6666667	zstack_001	1.098564593	1.104434907
1462	4	375	497	2.31666256	cytoplasmic	0024-0413-0457	119.1111111	235.6666667	170.4444444	zstack_001	1.353110048	1.463042442
1463	4	389	480	2.31666256	cytoplasmic	0024-0413-0457	120.8888889	226.5555556	118.3333333	zstack_001	1.300797448	1.015736767
1464	5	335	537	2.31666256	cytoplasmic	0024-0413-0457	112.1111111	214.3333333	114.6666667	zstack_001	1.23062201	0.984263233
1465	6	525	353	2.31666256	cytoplasmic	0024-0413-0457	113.1111111	352.1111111	122.8888889	zstack_001	2.02169059	1.054840248
1466	5	325	562	2.31666256	cytoplasmic	0024-0413-0457	109.6666667	101.3333333	111	zstack_001	0.581818182	0.9527897
1467	4	297	559	2.31666256	cytoplasmic	0024-0413-0457	112.2222222	237	114.6666667	zstack_001	1.36076555	0.984263233
1468	5	482	354	2.31666256	cytoplasmic	0024-0413-0457	119.5555556	242.2222222	136.1111111	zstack_001	1.390749601	1.168335718
1469	8	479	367	2.31666256	cytoplasmic	0024-0413-0457	146	372.3333333	122.3333333	zstack_001	2.137799043	1.050071531
1470	5	274	571	2.31666256	cytoplasmic	0024-0413-0457	110.1111111	183.2222222	125.8888889	zstack_001	1.05199362	1.080591321
1471	20	353	489	2.31666256	cytoplasmic	0024-0413-0457	108.7777778	106.4444444	107.6666667	zstack_001	0.611164274	0.924177396
1472	5	379	493	2.31666256	cytoplasmic	0024-0413-0457	118.4444444	175.6666667	116.2222222	zstack_001	1.00861244	0.997615641
1473	3	524	377	2.31666256	cytoplasmic	0024-0413-0457	119.4444444	202.3333333	117.6666667	zstack_001	1.161722488	1.010014306
1474	7	400	467	2.31666256	cytoplasmic	0024-0413-0457	128.3333333	220.4444444	116.5555556	zstack_001	1.265709729	1.000476872
1475	5	527	345	2.31666256	cytoplasmic	0024-0413-0457	112.4444444	261.1111111	135.3333333	zstack_001	1.499202552	1.161659514
1476	7	393	430	2.31666256	cytoplasmic	0024-0413-0457	157.6666667	137.2222222	112.5555556	zstack_001	0.787878788	0.966142108
1477	6	384	484	2.31666256	cytoplasmic	0024-0413-0457	117.5555556	304	124.1111111	zstack_001	1.745454545	1.065331426
1478	14	352	499	2.31666256	cytoplasmic	0024-0413-0457	113.4444444	138.6666667	125.7777778	zstack_001	0.796172249	1.079637577
1479	14	470	420	2.31666256	cytoplasmic	0024-0413-0457	157.6666667	203.8888889	116.3333333	zstack_001	1.170653907	0.998569385
1480	4	520	387	2.31666256	cytoplasmic	0024-0413-0457	117.8888889	223.6666667	124.3333333	zstack_001	1.284210526	1.067238913
1481	6	464	363	2.31666256	cytoplasmic	0024-0413-0457	144.4444444	157.1111111	115.2222222	zstack_001	0.902073365	0.98903195
1482	5	533	344	2.31666256	cytoplasmic	0024-0413-0457	112.6666667	448.8888889	138.2222222	zstack_001	2.577352472	1.186456843
1483	5	410	398	2.31666256	cytoplasmic	0024-0413-0457	123.7777778	104	107.8888889	zstack_001	0.597129187	0.926084883
1484	9	320	553	2.31666256	cytoplasmic	0024-0413-0457	110.5555556	136	113.1111111	zstack_001	0.780861244	0.970910825
1485	16	301	562	2.31666256	cytoplasmic	0024-0413-0457	107.6666667	113.5555556	111.8888889	zstack_001	0.65199362	0.960419647
1486	4	465	362	2.31666256	cytoplasmic	0024-0413-0457	137.4444444	194	112.7777778	zstack_001	1.113875598	0.968049595
1487	9	303	558	2.31666256	cytoplasmic	0024-0413-0457	110.6666667	164.7777778	146.5555556	zstack_001	0.946092504	1.257987601
1488	5	498	373	2.31666256	cytoplasmic	0024-0413-0457	131.6666667	455.1111111	236.6666667	zstack_001	2.61307815	2.031473534
1489	11	372	502	2.31666256	cytoplasmic	0024-0413-0457	111.5555556	135	114.3333333	zstack_001	0.775119617	0.981402003
1490	6	346	511	2.31666256	cytoplasmic	0024-0413-0457	112.2222222	266.8888889	118	zstack_001	1.532376396	1.012875536
1491	5	373	500	2.31666256	cytoplasmic	0024-0413-0457	117	198.1111111	128.3333333	zstack_001	1.137480064	1.101573677
1492	8	485	343	2.31666256	cytoplasmic	0024-0413-0457	107.8888889	121.7777778	108.6666667	zstack_001	0.699202552	0.932761087
1493	12	271	584	2.31666256	cytoplasmic	0024-0413-0457	108.5555556	118.8888889	110.4444444	zstack_001	0.68261563	0.948020982
1494	6	438	386	2.31666256	cytoplasmic	0024-0413-0457	142.4444444	161	136.8888889	zstack_001	0.924401914	1.175011922
1495	6	470	428	2.31666256	cytoplasmic	0024-0413-0457	137	111.8888889	112.8888889	zstack_001	0.642424242	0.969003338
1496	7	500	373	2.31666256	cytoplasmic	0024-0413-0457	131.3333333	511.1111111	225.7777778	zstack_001	2.93460925	1.938006676
1497	5	319	546	2.31666256	cytoplasmic	0024-0413-0457	111.2222222	163.4444444	120.6666667	zstack_001	0.938437002	1.035765379
1498	4	498	389	2.31666256	cytoplasmic	0024-0413-0457	128.2222222	324	152.6666667	zstack_001	1.860287081	1.310443491
1499	11	530	334	2.31666256	cytoplasmic	0024-0413-0457	108.2222222	150.1111111	118.6666667	zstack_001	0.861881978	1.018597997
1500	5	493	346	2.31666256	cytoplasmic	0024-0413-0457	112.3333333	171.7777778	116.5555556	zstack_001	0.986283892	1.000476872
1501	5	489	359	2.31666256	cytoplasmic	0024-0413-0457	129.7777778	261.7777778	115.7777778	zstack_001	1.503030303	0.993800668
1502	5	515	341	2.31666256	cytoplasmic	0024-0413-0457	113.3333333	219.3333333	123.4444444	zstack_001	1.259330144	1.059608965
1503	11	381	459	2.31666256	cytoplasmic	0024-0413-0457	118.5555556	198.4444444	114.4444444	zstack_001	1.139393939	0.982355746
1504	6	306	585	2.31666256	cytoplasmic	0024-0413-0457	110.3333333	167.6666667	111.4444444	zstack_001	0.962679426	0.956604673
1505	15	507	398	2.31666256	cytoplasmic	0024-0413-0457	113.6666667	104.5555556	110.3333333	zstack_001	0.600318979	0.947067239
1506	3	268	584	2.31666256	cytoplasmic	0024-0413-0457	109	143.4444444	112.1111111	zstack_001	0.823604466	0.962327134
1507	4	385	473	2.31666256	cytoplasmic	0024-0413-0457	121.7777778	251.8888889	127.3333333	zstack_001	1.446251994	1.092989986
1508	7	312	552	2.31666256	cytoplasmic	0024-0413-0457	110.2222222	168.1111111	113.6666667	zstack_001	0.96523126	0.975679542
1509	7	415	404	2.31666256	cytoplasmic	0024-0413-0457	137.6666667	179	115.8888889	zstack_001	1.027751196	0.994754411
1510	6	382	464	2.31666256	cytoplasmic	0024-0413-0457	118.1111111	188.1111111	115.5555556	zstack_001	1.080063796	0.991893181
1511	11	323	567	2.31666256	cytoplasmic	0024-0413-0457	106.7777778	101.1111111	112.1111111	zstack_001	0.580542265	0.962327134
1512	4	516	348	2.31666256	cytoplasmic	0024-0413-0457	118.2222222	275.5555556	124.3333333	zstack_001	1.582137161	1.067238913
1513	5	400	410	2.31666256	cytoplasmic	0024-0413-0457	122.7777778	103	110.3333333	zstack_001	0.59138756	0.947067239
1514	4	331	509	2.31666256	cytoplasmic	0024-0413-0457	108.8888889	121.1111111	112.2222222	zstack_001	0.695374801	0.963280877
1515	13	508	402	2.31666256	cytoplasmic	0024-0413-0457	109.8888889	102.6666667	111.6666667	zstack_001	0.589473684	0.95851216
1516	7	305	575	2.31666256	cytoplasmic	0024-0413-0457	112.7777778	137.4444444	116.7777778	zstack_001	0.789154705	1.002384359
1517	4	503	345	2.31666256	cytoplasmic	0024-0413-0457	111.7777778	200.6666667	112.7777778	zstack_001	1.15215311	0.968049595
1518	4	306	568	2.31666256	cytoplasmic	0024-0413-0457	113	199.1111111	114.2222222	zstack_001	1.143221691	0.980448259
1519	7	474	366	2.31666256	cytoplasmic	0024-0413-0457	141	286.3333333	132.2222222	zstack_001	1.644019139	1.134954697
1520	7	426	456	2.31666256	cytoplasmic	0024-0413-0457	140.7777778	177.6666667	114.6666667	zstack_001	1.020095694	0.984263233
1521	5	510	344	2.31666256	cytoplasmic	0024-0413-0457	110.6666667	244.8888889	114.3333333	zstack_001	1.406060606	0.981402003
1522	5	353	513	2.31666256	cytoplasmic	0024-0413-0457	115.7777778	265.8888889	159.7777778	zstack_001	1.526634769	1.371483071
1523	6	466	374	2.31666256	cytoplasmic	0024-0413-0457	140.8888889	197.3333333	137.1111111	zstack_001	1.133014354	1.176919409
1524	6	479	378	2.31666256	cytoplasmic	0024-0413-0457	173.7777778	246.3333333	116.4444444	zstack_001	1.414354067	0.999523128
1525	19	299	575	2.31666256	cytoplasmic	0024-0413-0457	111	105.2222222	111	zstack_001	0.60414673	0.9527897
1526	5	409	402	2.31666256	cytoplasmic	0024-0413-0457	124.7777778	115.6666667	110.4444444	zstack_001	0.664114833	0.948020982
1527	4	528	345	2.31666256	cytoplasmic	0024-0413-0457	111.1111111	323.6666667	170.3333333	zstack_001	1.858373206	1.462088698
1528	5	511	358	2.31666256	cytoplasmic	0024-0413-0457	121.1111111	333.1111111	131.4444444	zstack_001	1.912599681	1.128278493
1529	11	366	490	2.31666256	cytoplasmic	0024-0413-0457	113.6666667	337	133.3333333	zstack_001	1.93492823	1.144492132
1530	8	280	576	2.31666256	cytoplasmic	0024-0413-0457	112.6666667	262	124.3333333	zstack_001	1.50430622	1.067238913
1531	18	490	348	2.31666256	cytoplasmic	0024-0413-0457	110.3333333	112.1111111	108.2222222	zstack_001	0.643700159	0.928946113
1532	7	315	562	2.31666256	cytoplasmic	0024-0413-0457	109.4444444	170.3333333	127.3333333	zstack_001	0.977990431	1.092989986
1533	4	327	542	2.31666256	cytoplasmic	0024-0413-0457	114.3333333	228.3333333	113	zstack_001	1.311004785	0.969957082
1534	4	377	490	2.31666256	cytoplasmic	0024-0413-0457	119.2222222	238.2222222	116	zstack_001	1.367783094	0.995708155
1535	8	396	477	2.31666256	cytoplasmic	0024-0413-0457	124	172.6666667	115.5555556	zstack_001	0.99138756	0.991893181
1536	18	397	478	2.31666256	cytoplasmic	0024-0413-0457	115.2222222	126.2222222	112.3333333	zstack_001	0.724720893	0.964234621
1537	12	451	432	2.31666256	cytoplasmic	0024-0413-0457	306.3333333	141.8888889	148.3333333	zstack_001	0.814673046	1.273247496
1538	18	383	452	2.31666256	cytoplasmic	0024-0413-0457	126.1111111	116.4444444	114.7777778	zstack_001	0.668580542	0.985216977
1539	5	360	511	2.31666256	cytoplasmic	0024-0413-0457	113.1111111	219.1111111	125.7777778	zstack_001	1.258054226	1.079637577
1540	5	274	592	2.31666256	cytoplasmic	0024-0413-0457	109.3333333	177.7777778	113.2222222	zstack_001	1.020733652	0.971864568
1541	4	412	413	2.31666256	cytoplasmic	0024-0413-0457	228	131.3333333	110.5555556	zstack_001	0.754066986	0.948974726
1542	3	542	332	2.31666256	cytoplasmic	0024-0413-0457	110.1111111	181.1111111	115	zstack_001	1.039872408	0.987124464
1543	6	477	370	2.31666256	cytoplasmic	0024-0413-0457	147.3333333	304.4444444	147.5555556	zstack_001	1.74800638	1.266571292
1544	6	299	583	2.31666256	cytoplasmic	0024-0413-0457	111	182.7777778	137.7777778	zstack_001	1.049441786	1.182641869
1545	5	340	513	2.31666256	cytoplasmic	0024-0413-0457	112.7777778	228.1111111	119.2222222	zstack_001	1.309728868	1.023366714
1546	14	490	409	2.31666256	cytoplasmic	0024-0413-0457	115.8888889	109.8888889	110.6666667	zstack_001	0.630940989	0.949928469
1547	6	280	563	2.31666256	cytoplasmic	0024-0413-0457	110.8888889	205.8888889	116.5555556	zstack_001	1.182137161	1.000476872
1548	3	262	582	2.31666256	cytoplasmic	0024-0413-0457	110.5555556	129.8888889	111.1111111	zstack_001	0.745773525	0.953743443
1549	7	305	587	2.31666256	cytoplasmic	0024-0413-0457	109.5555556	134.1111111	112.2222222	zstack_001	0.770015949	0.963280877
1550	7	456	426	2.31666256	cytoplasmic	0024-0413-0457	236	146.5555556	120.7777778	zstack_001	0.841467305	1.036719123
1551	5	320	558	2.31666256	cytoplasmic	0024-0413-0457	111.2222222	159.4444444	114.6666667	zstack_001	0.915470494	0.984263233
1552	7	515	374	2.31666256	cytoplasmic	0024-0413-0457	123.5555556	402.6666667	212.4444444	zstack_001	2.311961722	1.823557463
1553	15	359	488	2.31666256	cytoplasmic	0024-0413-0457	111.2222222	117.6666667	114.6666667	zstack_001	0.675598086	0.984263233
1554	7	382	500	2.31666256	cytoplasmic	0024-0413-0457	109.8888889	101.3333333	111.6666667	zstack_001	0.581818182	0.95851216
1555	9	506	388	2.31666256	cytoplasmic	0024-0413-0457	126.2222222	194.2222222	131.4444444	zstack_001	1.115151515	1.128278493
1556	6	512	394	2.31666256	cytoplasmic	0024-0413-0457	119.8888889	140.2222222	127.8888889	zstack_001	0.805103668	1.097758703
1557	4	296	584	2.31666256	cytoplasmic	0024-0413-0457	110.2222222	185.7777778	114.6666667	zstack_001	1.066666667	0.984263233
1558	11	479	414	2.31666256	cytoplasmic	0024-0413-0457	152.4444444	197.8888889	117.4444444	zstack_001	1.136204147	1.008106819
1559	4	327	521	2.31666256	cytoplasmic	0024-0413-0457	114.2222222	256.7777778	173.1111111	zstack_001	1.474322169	1.485932284
1560	17	437	374	2.31666256	cytoplasmic	0024-0413-0457	118.6666667	103	111.5555556	zstack_001	0.59138756	0.957558417
1561	5	478	363	2.31666256	cytoplasmic	0024-0413-0457	136.7777778	220.8888889	117.5555556	zstack_001	1.268261563	1.009060563
1562	4	451	378	2.31666256	cytoplasmic	0024-0413-0457	138.5555556	133.4444444	123.2222222	zstack_001	0.766188198	1.057701478
1563	8	554	346	2.31666256	cytoplasmic	0024-0413-0457	112.8888889	308.3333333	165.1111111	zstack_001	1.770334928	1.417262756
1564	5	354	515	2.31666256	cytoplasmic	0024-0413-0457	114.7777778	281	131.1111111	zstack_001	1.613397129	1.125417263
1565	4	514	371	2.31666256	cytoplasmic	0024-0413-0457	126.7777778	412.5555556	145.1111111	zstack_001	2.368740032	1.245588937
1566	3	569	324	2.31666256	cytoplasmic	0024-0413-0457	111	223.6666667	114	zstack_001	1.284210526	0.978540773
1567	4	260	569	2.31666256	cytoplasmic	0024-0413-0457	111.3333333	151.3333333	111.8888889	zstack_001	0.868899522	0.960419647
1568	4	405	459	2.31666256	cytoplasmic	0024-0413-0457	294	157	123	zstack_001	0.901435407	1.055793991
1569	19	473	368	2.31666256	cytoplasmic	0024-0413-0457	180.3333333	112.4444444	116.2222222	zstack_001	0.645614035	0.997615641
1570	4	518	375	2.31666256	cytoplasmic	0024-0413-0457	120.4444444	310.7777778	149.5555556	zstack_001	1.784370016	1.283738674
1571	4	275	593	2.31666256	cytoplasmic	0024-0413-0457	112.3333333	159.8888889	111.5555556	zstack_001	0.918022329	0.957558417
1572	3	473	364	2.31666256	cytoplasmic	0024-0413-0457	136.6666667	218.5555556	117.1111111	zstack_001	1.254864434	1.005245589
1573	20	560	321	2.31666256	cytoplasmic	0024-0413-0457	106	117.3333333	111.6666667	zstack_001	0.673684211	0.95851216
1574	5	550	322	2.31666256	cytoplasmic	0024-0413-0457	109.2222222	164.4444444	117.1111111	zstack_001	0.944178628	1.005245589
1575	4	358	503	2.31666256	cytoplasmic	0024-0413-0457	121.4444444	253.2222222	164.7777778	zstack_001	1.453907496	1.414401526
1576	5	435	379	2.31666256	cytoplasmic	0024-0413-0457	128.7777778	180.5555556	113.4444444	zstack_001	1.036682616	0.973772055
1577	6	321	529	2.31666256	cytoplasmic	0024-0413-0457	114.1111111	311.3333333	134.2222222	zstack_001	1.787559809	1.152122079
1578	17	250	561	2.31666256	cytoplasmic	0024-0413-0457	107.7777778	100.6666667	110.4444444	zstack_001	0.577990431	0.948020982
1579	5	282	566	2.31666256	cytoplasmic	0024-0413-0457	109.3333333	203.4444444	113.3333333	zstack_001	1.168102073	0.972818312
1580	11	432	449	2.31666256	cytoplasmic	0024-0413-0457	136.7777778	176.5555556	136.4444444	zstack_001	1.013716108	1.171196948
1581	6	306	537	2.31666256	cytoplasmic	0024-0413-0457	109.6666667	118	111.2222222	zstack_001	0.677511962	0.954697186
1582	14	450	433	2.31666256	cytoplasmic	0024-0413-0457	337.5555556	141.1111111	141.2222222	zstack_001	0.810207337	1.212207916
1583	4	343	511	2.31666256	cytoplasmic	0024-0413-0457	116.2222222	229.2222222	113.8888889	zstack_001	1.316108453	0.977587029
1584	6	404	422	2.31666256	cytoplasmic	0024-0413-0457	336.5555556	152.7777778	117.3333333	zstack_001	0.877192982	1.007153076
1585	6	529	377	2.31666256	cytoplasmic	0024-0413-0457	116.3333333	139	112.5555556	zstack_001	0.798086124	0.966142108
1586	8	357	485	2.31666256	cytoplasmic	0024-0413-0457	111.8888889	162.5555556	116.3333333	zstack_001	0.933333333	0.998569385
1587	7	312	542	2.31666256	cytoplasmic	0024-0413-0457	111.2222222	301.5555556	204.6666667	zstack_001	1.731419458	1.756795422
1588	6	256	594	2.31666256	cytoplasmic	0024-0413-0457	110.7777778	125	118.3333333	zstack_001	0.717703349	1.015736767
1589	8	375	462	2.31666256	cytoplasmic	0024-0413-0457	117.8888889	198.8888889	120.2222222	zstack_001	1.141945774	1.031950405
1590	6	501	354	2.31666256	cytoplasmic	0024-0413-0457	116.2222222	350.5555556	214.5555556	zstack_001	2.012759171	1.841678588
1591	5	354	520	2.31666256	cytoplasmic	0024-0413-0457	114.8888889	192.8888889	114.4444444	zstack_001	1.107496013	0.982355746
1592	6	465	425	2.31666256	cytoplasmic	0024-0413-0457	158.3333333	147.4444444	118.1111111	zstack_001	0.846570973	1.01382928
1593	5	521	352	2.31666256	cytoplasmic	0024-0413-0457	115.4444444	503.2222222	173	zstack_001	2.889314195	1.484978541
1594	19	343	525	2.31666256	cytoplasmic	0024-0413-0457	110.1111111	104.5555556	111.2222222	zstack_001	0.600318979	0.954697186
1595	6	283	585	2.31666256	cytoplasmic	0024-0413-0457	109.7777778	169.4444444	111.5555556	zstack_001	0.972886762	0.957558417
1596	6	489	348	2.31666256	cytoplasmic	0024-0413-0457	113.5555556	165.8888889	111.4444444	zstack_001	0.952472089	0.956604673
1597	5	271	566	2.31666256	cytoplasmic	0024-0413-0457	110.6666667	187.4444444	133.8888889	zstack_001	1.076236045	1.149260849
1598	8	551	348	2.31666256	cytoplasmic	0024-0413-0457	109.2222222	220.7777778	171.3333333	zstack_001	1.267623604	1.470672389
1599	3	515	398	2.31666256	cytoplasmic	0024-0413-0457	118	162.3333333	141.5555556	zstack_001	0.932057416	1.215069146
1600	5	471	378	2.31666256	cytoplasmic	0024-0413-0457	275.3333333	181.2222222	120	zstack_001	1.040510367	1.030042918
1601	8	278	585	2.31666256	cytoplasmic	0024-0413-0457	108.8888889	161	119	zstack_001	0.924401914	1.021459227
1602	7	333	513	2.31666256	cytoplasmic	0024-0413-0457	110	178.2222222	119.1111111	zstack_001	1.023285486	1.022412971
1603	14	380	477	2.31666256	cytoplasmic	0024-0413-0457	115.1111111	242.8888889	123.2222222	zstack_001	1.394577352	1.057701478
1604	11	374	442	2.31666256	cytoplasmic	0024-0413-0457	114.6666667	105.6666667	111.6666667	zstack_001	0.606698565	0.95851216
1605	5	347	522	2.31666256	cytoplasmic	0024-0413-0457	115.6666667	228.5555556	121.7777778	zstack_001	1.312280702	1.045302814
1606	4	402	414	2.31666256	cytoplasmic	0024-0413-0457	131.5555556	139.5555556	112.5555556	zstack_001	0.801275917	0.966142108
1607	5	524	387	2.31666256	cytoplasmic	0024-0413-0457	121.1111111	156	135.8888889	zstack_001	0.89569378	1.166428231
1608	10	326	558	2.31666256	cytoplasmic	0024-0413-0457	108.6666667	98.77777778	110.7777778	zstack_001	0.567145136	0.950882213
1609	6	313	571	2.31666256	cytoplasmic	0024-0413-0457	110.5555556	202.6666667	126.3333333	zstack_001	1.163636364	1.084406295
1610	5	309	543	2.31666256	cytoplasmic	0024-0413-0457	110.4444444	365.1111111	164.7777778	zstack_001	2.096331738	1.414401526
1611	7	513	369	2.31666256	cytoplasmic	0024-0413-0457	124.8888889	515.8888889	204.6666667	zstack_001	2.962041467	1.756795422
1612	8	476	419	2.31666256	cytoplasmic	0024-0413-0457	141.6666667	152.2222222	114.4444444	zstack_001	0.87400319	0.982355746
1613	5	510	390	2.31666256	cytoplasmic	0024-0413-0457	130.2222222	289.1111111	132.1111111	zstack_001	1.659968102	1.134000954
1614	7	564	317	2.31666256	cytoplasmic	0024-0413-0457	110.8888889	313.1111111	135.2222222	zstack_001	1.797767145	1.16070577
1615	25	515	356	2.31666256	cytoplasmic	0024-0413-0457	108.3333333	123	113.4444444	zstack_001	0.706220096	0.973772055
1616	11	539	337	2.31666256	cytoplasmic	0024-0413-0457	107.8888889	151.7777778	116.5555556	zstack_001	0.871451356	1.000476872
1617	14	512	352	2.31666256	cytoplasmic	0024-0413-0457	107.4444444	153.7777778	122.7777778	zstack_001	0.882934609	1.053886505
1618	5	310	578	2.31666256	cytoplasmic	0024-0413-0457	108.8888889	135.4444444	112.8888889	zstack_001	0.777671451	0.969003338
1619	8	369	514	2.31666256	cytoplasmic	0024-0413-0457	109.2222222	100.7777778	111.6666667	zstack_001	0.578628389	0.95851216
1620	15	549	324	2.31666256	cytoplasmic	0024-0413-0457	106.7777778	118	114.2222222	zstack_001	0.677511962	0.980448259
1621	17	353	495	2.31666256	cytoplasmic	0024-0413-0457	111.1111111	114.6666667	110.6666667	zstack_001	0.658373206	0.949928469
1622	4	406	407	2.31666256	cytoplasmic	0024-0413-0457	126.7777778	125.1111111	113.2222222	zstack_001	0.718341308	0.971864568
1623	8	372	512	2.31666256	cytoplasmic	0024-0413-0457	111.2222222	99.66666667	111.4444444	zstack_001	0.572248804	0.956604673
1624	4	424	463	2.31666256	cytoplasmic	0024-0413-0457	128.1111111	127.2222222	112.6666667	zstack_001	0.73046252	0.967095851
1625	19	336	528	2.31666256	cytoplasmic	0024-0413-0457	107.3333333	102.8888889	109.1111111	zstack_001	0.590749601	0.936576061
1626	6	435	390	2.31666256	cytoplasmic	0024-0413-0457	159	141.3333333	112.3333333	zstack_001	0.811483254	0.964234621
1627	14	466	351	2.31666256	cytoplasmic	0024-0413-0457	107.7777778	109.7777778	108.7777778	zstack_001	0.63030303	0.933714831
1628	8	562	329	2.31666256	cytoplasmic	0024-0413-0457	108.7777778	178.4444444	153.5555556	zstack_001	1.024561404	1.318073438
1629	5	463	363	2.31666256	cytoplasmic	0024-0413-0457	144.1111111	158.1111111	115	zstack_001	0.907814992	0.987124464
1650	15	420	477	2.8589395	cytoplasmic	0022-0429-0510	158.5555556	107.5555556	111.7777778	zstack_002	0.979757085	1.041407867
1651	11	334	511	2.8589395	cytoplasmic	0022-0429-0510	101.7777778	105.4444444	107.5555556	zstack_002	0.960526316	1.002070393
1652	7	475	499	2.8589395	cytoplasmic	0022-0429-0510	283.2222222	133.6666667	131.7777778	zstack_002	1.217611336	1.227743271
1653	9	334	516	2.8589395	cytoplasmic	0022-0429-0510	103.6666667	109.7777778	111.1111111	zstack_002	1	1.035196687
1654	9	493	509	2.8589395	cytoplasmic	0022-0429-0510	108.2222222	113.8888889	110	zstack_002	1.037449393	1.02484472
1655	8	524	449	2.8589395	cytoplasmic	0022-0429-0510	103.1111111	106	106.1111111	zstack_002	0.965587045	0.988612836
1656	13	506	460	2.8589395	cytoplasmic	0022-0429-0510	106	141.1111111	138	zstack_002	1.285425101	1.285714286
1657	8	321	533	2.8589395	cytoplasmic	0022-0429-0510	102.5555556	106.2222222	107	zstack_002	0.967611336	0.99689441
1658	7	463	510	2.8589395	cytoplasmic	0022-0429-0510	230.8888889	128	116.6666667	zstack_002	1.165991903	1.086956522
1659	23	386	564	2.8589395	cytoplasmic	0022-0429-0510	101.5555556	100.4444444	106.4444444	zstack_002	0.914979757	0.991718427
1660	9	449	522	2.8589395	cytoplasmic	0022-0429-0510	131.2222222	120.6666667	111.4444444	zstack_002	1.099190283	1.038302277
1661	14	510	493	2.8589395	cytoplasmic	0022-0429-0510	104.1111111	100.4444444	105.7777778	zstack_002	0.914979757	0.985507246
1662	6	327	531	2.8589395	cytoplasmic	0022-0429-0510	100.8888889	104.3333333	105.7777778	zstack_002	0.950404858	0.985507246
1663	8	368	513	2.8589395	cytoplasmic	0022-0429-0510	110.5555556	118.7777778	109.1111111	zstack_002	1.081983806	1.016563147
1664	9	351	498	2.8589395	cytoplasmic	0022-0429-0510	105.5555556	113	108.3333333	zstack_002	1.029352227	1.00931677
1665	13	337	525	2.8589395	cytoplasmic	0022-0429-0510	101.8888889	105.6666667	106.2222222	zstack_002	0.962550607	0.989648033
1666	13	336	554	2.8589395	cytoplasmic	0022-0429-0510	102	103	103.5555556	zstack_002	0.938259109	0.964803313
1667	24	398	541	2.8589395	cytoplasmic	0022-0429-0510	112.7777778	100.7777778	105	zstack_002	0.918016194	0.97826087
1668	8	371	522	2.8589395	cytoplasmic	0022-0429-0510	108.6666667	103.6666667	105.4444444	zstack_002	0.944331984	0.982401656
1669	8	314	557	2.8589395	cytoplasmic	0022-0429-0510	103.3333333	103.1111111	107.1111111	zstack_002	0.939271255	0.997929607
1670	10	346	493	2.8589395	cytoplasmic	0022-0429-0510	102.1111111	110.2222222	106.6666667	zstack_002	1.004048583	0.99378882
1671	9	378	502	2.8589395	cytoplasmic	0022-0429-0510	110.2222222	124.2222222	107	zstack_002	1.131578947	0.99689441
1672	23	375	564	2.8589395	cytoplasmic	0022-0429-0510	100	100.6666667	105.3333333	zstack_002	0.917004049	0.98136646
1673	8	385	487	2.8589395	cytoplasmic	0022-0429-0510	112.2222222	134.3333333	147.3333333	zstack_002	1.223684211	1.372670807
1674	28	337	533	2.8589395	cytoplasmic	0022-0429-0510	100.8888889	100.8888889	105.5555556	zstack_002	0.91902834	0.983436853
1675	8	464	519	2.8589395	cytoplasmic	0022-0429-0510	126.6666667	140.8888889	124.6666667	zstack_002	1.28340081	1.161490683
1676	8	489	491	2.8589395	cytoplasmic	0022-0429-0510	120.4444444	196.3333333	131.4444444	zstack_002	1.788461538	1.224637681
1677	9	426	473	2.8589395	cytoplasmic	0022-0429-0510	158.7777778	112.6666667	108.4444444	zstack_002	1.026315789	1.010351967
1678	15	357	543	2.8589395	cytoplasmic	0022-0429-0510	101.8888889	108	106.1111111	zstack_002	0.983805668	0.988612836
1679	24	434	473	2.8589395	cytoplasmic	0022-0429-0510	201.8888889	103.5555556	105.4444444	zstack_002	0.943319838	0.982401656
1680	8	477	506	2.8589395	cytoplasmic	0022-0429-0510	130.7777778	154.6666667	154.1111111	zstack_002	1.408906883	1.435817805
1681	8	361	578	2.8589395	cytoplasmic	0022-0429-0510	103.3333333	129.5555556	108	zstack_002	1.180161943	1.00621118
1682	21	334	509	2.8589395	cytoplasmic	0022-0429-0510	100.7777778	101.4444444	104.3333333	zstack_002	0.924089069	0.972049689
1683	10	353	546	2.8589395	cytoplasmic	0022-0429-0510	102.8888889	109.2222222	106.8888889	zstack_002	0.994939271	0.995859213
1684	7	402	531	2.8589395	cytoplasmic	0022-0429-0510	211	112.3333333	107.6666667	zstack_002	1.023279352	1.00310559
1685	7	480	460	2.8589395	cytoplasmic	0022-0429-0510	114.3333333	155.2222222	112.1111111	zstack_002	1.413967611	1.044513458
1686	8	527	489	2.8589395	cytoplasmic	0022-0429-0510	102.6666667	103.3333333	107.4444444	zstack_002	0.941295547	1.001035197
1687	20	336	517	2.8589395	cytoplasmic	0022-0429-0510	100.7777778	101	106.6666667	zstack_002	0.920040486	0.99378882
1688	9	342	479	2.8589395	cytoplasmic	0022-0429-0510	102.7777778	115.8888889	107.3333333	zstack_002	1.055668016	1
1689	6	329	478	2.8589395	cytoplasmic	0022-0429-0510	100.5555556	102.3333333	102.2222222	zstack_002	0.932186235	0.952380952
1690	7	335	485	2.8589395	cytoplasmic	0022-0429-0510	103.1111111	106.8888889	106.2222222	zstack_002	0.973684211	0.989648033
1691	12	388	556	2.8589395	cytoplasmic	0022-0429-0510	103	114.1111111	109.7777778	zstack_002	1.039473684	1.022774327
1692	14	431	526	2.8589395	cytoplasmic	0022-0429-0510	126.4444444	109.8888889	106	zstack_002	1.001012146	0.98757764
1693	23	383	485	2.8589395	cytoplasmic	0022-0429-0510	106.3333333	101.8888889	105.8888889	zstack_002	0.928137652	0.986542443
1694	9	509	497	2.8589395	cytoplasmic	0022-0429-0510	103.7777778	102	105	zstack_002	0.929149798	0.97826087
1695	8	366	505	2.8589395	cytoplasmic	0022-0429-0510	107.3333333	107.1111111	108.1111111	zstack_002	0.975708502	1.007246377
1696	13	475	514	2.8589395	cytoplasmic	0022-0429-0510	114.1111111	102.7777778	107.4444444	zstack_002	0.936234818	1.001035197
1697	8	317	506	2.8589395	cytoplasmic	0022-0429-0510	101.4444444	105.6666667	106.3333333	zstack_002	0.962550607	0.99068323
1698	7	341	513	2.8589395	cytoplasmic	0022-0429-0510	103.4444444	111.1111111	103.4444444	zstack_002	1.012145749	0.963768116
1699	7	369	582	2.8589395	cytoplasmic	0022-0429-0510	100.5555556	103.8888889	107.2222222	zstack_002	0.946356275	0.998964803
1700	7	343	552	2.8589395	cytoplasmic	0022-0429-0510	103.6666667	107.4444444	106.4444444	zstack_002	0.978744939	0.991718427
1701	8	346	480	2.8589395	cytoplasmic	0022-0429-0510	102.5555556	113.7777778	107.5555556	zstack_002	1.036437247	1.002070393
1702	10	388	509	2.8589395	cytoplasmic	0022-0429-0510	207.3333333	105.1111111	105.5555556	zstack_002	0.957489879	0.983436853
1703	9	342	529	2.8589395	cytoplasmic	0022-0429-0510	102.2222222	118.3333333	108.6666667	zstack_002	1.077935223	1.01242236
1704	7	381	484	2.8589395	cytoplasmic	0022-0429-0510	108.2222222	100.8888889	104.7777778	zstack_002	0.91902834	0.976190476
1705	8	355	487	2.8589395	cytoplasmic	0022-0429-0510	104.4444444	109.7777778	108.5555556	zstack_002	1	1.011387164
1706	13	505	499	2.8589395	cytoplasmic	0022-0429-0510	103.4444444	105.2222222	106.8888889	zstack_002	0.958502024	0.995859213
1707	18	314	553	2.8589395	cytoplasmic	0022-0429-0510	101.5555556	99.88888889	105.7777778	zstack_002	0.909919028	0.985507246
1708	8	370	503	2.8589395	cytoplasmic	0022-0429-0510	106.8888889	119	107.5555556	zstack_002	1.084008097	1.002070393
1709	9	393	558	2.8589395	cytoplasmic	0022-0429-0510	106.4444444	114.1111111	108	zstack_002	1.039473684	1.00621118
1710	7	495	469	2.8589395	cytoplasmic	0022-0429-0510	113.1111111	167.3333333	128.3333333	zstack_002	1.524291498	1.195652174
1711	8	508	483	2.8589395	cytoplasmic	0022-0429-0510	107.4444444	138.1111111	110.7777778	zstack_002	1.258097166	1.032091097
1712	13	326	531	2.8589395	cytoplasmic	0022-0429-0510	102.1111111	103.2222222	105.5555556	zstack_002	0.940283401	0.983436853
1713	8	328	548	2.8589395	cytoplasmic	0022-0429-0510	102.1111111	133.1111111	109.1111111	zstack_002	1.212550607	1.016563147
1714	11	488	506	2.8589395	cytoplasmic	0022-0429-0510	112.1111111	115.3333333	113.3333333	zstack_002	1.050607287	1.055900621
1715	14	332	488	2.8589395	cytoplasmic	0022-0429-0510	101.1111111	99.88888889	105.5555556	zstack_002	0.909919028	0.983436853
1716	11	493	461	2.8589395	cytoplasmic	0022-0429-0510	112.6666667	202	131.8888889	zstack_002	1.840080972	1.228778468
1717	11	339	523	2.8589395	cytoplasmic	0022-0429-0510	101.6666667	110.1111111	105.4444444	zstack_002	1.003036437	0.982401656
1718	10	513	445	2.8589395	cytoplasmic	0022-0429-0510	102.5555556	112.3333333	111.5555556	zstack_002	1.023279352	1.039337474
1719	15	378	530	2.8589395	cytoplasmic	0022-0429-0510	104.7777778	101.2222222	105.5555556	zstack_002	0.922064777	0.983436853
1720	15	350	531	2.8589395	cytoplasmic	0022-0429-0510	101.5555556	104.2222222	105.6666667	zstack_002	0.949392713	0.98447205
1721	13	399	539	2.8589395	cytoplasmic	0022-0429-0510	113.6666667	110.5555556	107.4444444	zstack_002	1.00708502	1.001035197
1722	11	346	503	2.8589395	cytoplasmic	0022-0429-0510	102.3333333	107.1111111	107.7777778	zstack_002	0.975708502	1.004140787
1723	9	542	451	2.8589395	cytoplasmic	0022-0429-0510	101.8888889	109.2222222	106.7777778	zstack_002	0.994939271	0.994824017
1724	14	487	474	2.8589395	cytoplasmic	0022-0429-0510	120.1111111	176.2222222	184.5555556	zstack_002	1.605263158	1.719461698
1725	9	395	533	2.8589395	cytoplasmic	0022-0429-0510	117.6666667	123.8888889	107.3333333	zstack_002	1.12854251	1
1726	13	491	495	2.8589395	cytoplasmic	0022-0429-0510	117.3333333	161.7777778	113.5555556	zstack_002	1.473684211	1.057971014
1727	6	515	487	2.8589395	cytoplasmic	0022-0429-0510	105.1111111	106.2222222	105.2222222	zstack_002	0.967611336	0.980331263
1728	6	340	559	2.8589395	cytoplasmic	0022-0429-0510	104.1111111	113.8888889	107.4444444	zstack_002	1.037449393	1.001035197
1729	8	474	469	2.8589395	cytoplasmic	0022-0429-0510	147.2222222	177.6666667	154.1111111	zstack_002	1.618421053	1.435817805
1730	28	366	521	2.8589395	cytoplasmic	0022-0429-0510	104.5555556	101	105	zstack_002	0.920040486	0.97826087
1731	9	328	474	2.8589395	cytoplasmic	0022-0429-0510	100.2222222	100.1111111	104.3333333	zstack_002	0.91194332	0.972049689
1732	9	329	506	2.8589395	cytoplasmic	0022-0429-0510	102.2222222	111.7777778	105.6666667	zstack_002	1.018218623	0.98447205
1733	9	480	505	2.8589395	cytoplasmic	0022-0429-0510	124.6666667	140	117.8888889	zstack_002	1.275303644	1.098343685
1734	8	512	476	2.8589395	cytoplasmic	0022-0429-0510	103.5555556	127.1111111	108.1111111	zstack_002	1.157894737	1.007246377
1735	7	512	448	2.8589395	cytoplasmic	0022-0429-0510	104.8888889	129	113	zstack_002	1.175101215	1.052795031
1736	24	321	548	2.8589395	cytoplasmic	0022-0429-0510	101.1111111	102.1111111	105.6666667	zstack_002	0.930161943	0.98447205
1737	7	355	577	2.8589395	cytoplasmic	0022-0429-0510	102.8888889	116.5555556	108.8888889	zstack_002	1.061740891	1.014492754
1738	11	344	554	2.8589395	cytoplasmic	0022-0429-0510	102.1111111	111.3333333	107.1111111	zstack_002	1.01417004	0.997929607
1739	8	372	503	2.8589395	cytoplasmic	0022-0429-0510	107.5555556	113.6666667	108.5555556	zstack_002	1.035425101	1.011387164
1740	9	329	499	2.8589395	cytoplasmic	0022-0429-0510	103.7777778	115.3333333	111.3333333	zstack_002	1.050607287	1.037267081
1741	10	366	561	2.8589395	cytoplasmic	0022-0429-0510	102.4444444	116.8888889	108.7777778	zstack_002	1.064777328	1.013457557
1742	9	356	540	2.8589395	cytoplasmic	0022-0429-0510	103.8888889	112	106.1111111	zstack_002	1.020242915	0.988612836
1743	9	352	548	2.8589395	cytoplasmic	0022-0429-0510	101.2222222	105.2222222	104.8888889	zstack_002	0.958502024	0.977225673
1744	10	487	476	2.8589395	cytoplasmic	0022-0429-0510	120.4444444	186.4444444	169.5555556	zstack_002	1.698380567	1.579710145
1745	6	446	519	2.8589395	cytoplasmic	0022-0429-0510	224.5555556	114.5555556	114.3333333	zstack_002	1.043522267	1.065217391
1746	11	371	545	2.8589395	cytoplasmic	0022-0429-0510	105.8888889	108.6666667	105.8888889	zstack_002	0.989878543	0.986542443
1747	8	397	558	2.8589395	cytoplasmic	0022-0429-0510	105.2222222	101.2222222	104.1111111	zstack_002	0.922064777	0.969979296
1748	11	351	484	2.8589395	cytoplasmic	0022-0429-0510	102.2222222	105.8888889	111.5555556	zstack_002	0.964574899	1.039337474
1749	9	350	507	2.8589395	cytoplasmic	0022-0429-0510	105.2222222	110	106.5555556	zstack_002	1.002024291	0.992753623
1750	11	447	524	2.8589395	cytoplasmic	0022-0429-0510	125.1111111	117.7777778	113.6666667	zstack_002	1.072874494	1.059006211
1751	15	439	469	2.8589395	cytoplasmic	0022-0429-0510	257.6666667	108.7777778	112.3333333	zstack_002	0.990890688	1.046583851
1752	11	333	521	2.8589395	cytoplasmic	0022-0429-0510	103.7777778	103.3333333	104.3333333	zstack_002	0.941295547	0.972049689
1753	9	336	470	2.8589395	cytoplasmic	0022-0429-0510	101.4444444	100.1111111	105.1111111	zstack_002	0.91194332	0.979296066
1754	12	363	547	2.8589395	cytoplasmic	0022-0429-0510	105	118.5555556	105.1111111	zstack_002	1.079959514	0.979296066
1755	16	457	514	2.8589395	cytoplasmic	0022-0429-0510	138.6666667	133.3333333	110.1111111	zstack_002	1.214574899	1.025879917
1756	9	373	518	2.8589395	cytoplasmic	0022-0429-0510	109.1111111	107	106.5555556	zstack_002	0.974696356	0.992753623
1757	20	320	515	2.8589395	cytoplasmic	0022-0429-0510	100.5555556	101.4444444	105.2222222	zstack_002	0.924089069	0.980331263
1758	8	502	457	2.8589395	cytoplasmic	0022-0429-0510	107.3333333	165.1111111	112.3333333	zstack_002	1.504048583	1.046583851
1759	7	345	474	2.8589395	cytoplasmic	0022-0429-0510	101.5555556	101	105.3333333	zstack_002	0.920040486	0.98136646
1760	21	463	519	2.8589395	cytoplasmic	0022-0429-0510	112.4444444	101.6666667	105.2222222	zstack_002	0.92611336	0.980331263
1761	13	508	495	2.8589395	cytoplasmic	0022-0429-0510	104	104.3333333	107.8888889	zstack_002	0.950404858	1.005175983
1762	11	353	551	2.8589395	cytoplasmic	0022-0429-0510	103	107.3333333	107.3333333	zstack_002	0.977732794	1
1763	8	467	511	2.8589395	cytoplasmic	0022-0429-0510	137.7777778	133.2222222	121.7777778	zstack_002	1.213562753	1.134575569
1764	7	381	528	2.8589395	cytoplasmic	0022-0429-0510	112.3333333	104.2222222	106.5555556	zstack_002	0.949392713	0.992753623
1765	7	492	507	2.8589395	cytoplasmic	0022-0429-0510	110.5555556	120.2222222	107.2222222	zstack_002	1.0951417	0.998964803
1766	8	334	545	2.8589395	cytoplasmic	0022-0429-0510	104	136.4444444	110.2222222	zstack_002	1.24291498	1.026915114
1767	9	355	524	2.8589395	cytoplasmic	0022-0429-0510	102.6666667	106.4444444	105.7777778	zstack_002	0.969635628	0.985507246
1768	6	485	459	2.8589395	cytoplasmic	0022-0429-0510	111.7777778	133.3333333	108	zstack_002	1.214574899	1.00621118
1769	8	493	467	2.8589395	cytoplasmic	0022-0429-0510	113.7777778	165.7777778	123.2222222	zstack_002	1.510121457	1.148033126
1770	11	496	480	2.8589395	cytoplasmic	0022-0429-0510	113	175.2222222	124	zstack_002	1.596153846	1.155279503
1771	23	504	488	2.8589395	cytoplasmic	0022-0429-0510	101.8888889	103.4444444	105.5555556	zstack_002	0.942307692	0.983436853
1772	10	365	582	2.8589395	cytoplasmic	0022-0429-0510	101.8888889	102.6666667	103.7777778	zstack_002	0.935222672	0.966873706
1773	20	438	471	2.8589395	cytoplasmic	0022-0429-0510	297.1111111	106.2222222	109.5555556	zstack_002	0.967611336	1.020703934
1774	13	494	503	2.8589395	cytoplasmic	0022-0429-0510	107.4444444	106.7777778	105.2222222	zstack_002	0.972672065	0.980331263
1805	9	495	118	2.959301285	cytoplasmic	0022-0530-0229	103.5555556	107.4444444	108.7777778	zstack_002	1.002072539	1.001022495
1806	11	499	194	2.959301285	cytoplasmic	0022-0530-0229	120.4444444	118.2222222	113.5555556	zstack_002	1.102590674	1.044989775
1807	9	494	211	2.959301285	cytoplasmic	0022-0530-0229	117.4444444	110.8888889	110	zstack_002	1.034196891	1.012269939
1808	13	562	288	2.959301285	cytoplasmic	0022-0530-0229	114.5555556	113.1111111	106.3333333	zstack_002	1.05492228	0.978527607
1809	9	531	162	2.959301285	cytoplasmic	0022-0530-0229	107.4444444	113.1111111	108.7777778	zstack_002	1.05492228	1.001022495
1810	7	507	243	2.959301285	cytoplasmic	0022-0530-0229	125.8888889	107	108.8888889	zstack_002	0.997927461	1.00204499
1811	10	555	200	2.959301285	cytoplasmic	0022-0530-0229	115.1111111	103.6666667	109	zstack_002	0.966839378	1.003067485
1812	20	536	324	2.959301285	cytoplasmic	0022-0530-0229	103.5555556	99.66666667	105.4444444	zstack_002	0.929533679	0.970347648
1813	8	507	268	2.959301285	cytoplasmic	0022-0530-0229	119.6666667	104.4444444	109.7777778	zstack_002	0.974093264	1.010224949
1814	7	576	325	2.959301285	cytoplasmic	0022-0530-0229	120.6666667	114.8888889	108.2222222	zstack_002	1.071502591	0.99591002
1815	10	495	161	2.959301285	cytoplasmic	0022-0530-0229	107	108.2222222	110.7777778	zstack_002	1.009326425	1.019427403
1816	8	478	235	2.959301285	cytoplasmic	0022-0530-0229	106.4444444	101.1111111	107.6666667	zstack_002	0.943005181	0.990797546
1817	10	484	203	2.959301285	cytoplasmic	0022-0530-0229	107	106.4444444	108.5555556	zstack_002	0.992746114	0.998977505
1818	10	496	244	2.959301285	cytoplasmic	0022-0530-0229	116.3333333	111.3333333	112.5555556	zstack_002	1.038341969	1.035787321
1819	7	479	143	2.959301285	cytoplasmic	0022-0530-0229	101.5555556	100.1111111	107.2222222	zstack_002	0.933678756	0.986707566
1820	10	488	192	2.959301285	cytoplasmic	0022-0530-0229	110.3333333	109.8888889	109.4444444	zstack_002	1.024870466	1.007157464
1821	10	502	100	2.959301285	cytoplasmic	0022-0530-0229	100.6666667	101.2222222	105.2222222	zstack_002	0.944041451	0.968302658
1822	9	508	215	2.959301285	cytoplasmic	0022-0530-0229	239	109.1111111	112.3333333	zstack_002	1.01761658	1.033742331
1823	9	506	215	2.959301285	cytoplasmic	0022-0530-0229	172.7777778	109.1111111	113.3333333	zstack_002	1.01761658	1.042944785
1824	10	531	297	2.959301285	cytoplasmic	0022-0530-0229	121.8888889	105.5555556	113.1111111	zstack_002	0.984455959	1.040899796
1825	17	508	270	2.959301285	cytoplasmic	0022-0530-0229	110.7777778	101.1111111	106.2222222	zstack_002	0.943005181	0.977505112
1826	9	474	167	2.959301285	cytoplasmic	0022-0530-0229	106.3333333	105.6666667	106.7777778	zstack_002	0.985492228	0.982617587
1827	12	556	312	2.959301285	cytoplasmic	0022-0530-0229	112.1111111	112.4444444	109.7777778	zstack_002	1.048704663	1.010224949
1828	11	571	327	2.959301285	cytoplasmic	0022-0530-0229	112.1111111	115.5555556	109.7777778	zstack_002	1.077720207	1.010224949
1829	20	537	322	2.959301285	cytoplasmic	0022-0530-0229	103.8888889	99.33333333	106.7777778	zstack_002	0.92642487	0.982617587
1830	20	557	323	2.959301285	cytoplasmic	0022-0530-0229	108.2222222	101	106.2222222	zstack_002	0.941968912	0.977505112
1831	10	505	256	2.959301285	cytoplasmic	0022-0530-0229	117.7777778	107.8888889	108	zstack_002	1.006217617	0.993865031
1832	17	522	158	2.959301285	cytoplasmic	0022-0530-0229	101.6666667	100.7777778	106.6666667	zstack_002	0.939896373	0.981595092
1833	10	538	305	2.959301285	cytoplasmic	0022-0530-0229	117.1111111	104.6666667	109.2222222	zstack_002	0.976165803	1.005112474
1834	16	544	303	2.959301285	cytoplasmic	0022-0530-0229	113.8888889	105.7777778	108.3333333	zstack_002	0.986528497	0.996932515
1835	10	514	137	2.959301285	cytoplasmic	0022-0530-0229	103.1111111	116.3333333	107	zstack_002	1.084974093	0.984662577
1836	11	550	297	2.959301285	cytoplasmic	0022-0530-0229	114.3333333	122.3333333	112.7777778	zstack_002	1.140932642	1.037832311
1837	13	496	253	2.959301285	cytoplasmic	0022-0530-0229	110.6666667	105.5555556	106.5555556	zstack_002	0.984455959	0.980572597
1838	9	527	144	2.959301285	cytoplasmic	0022-0530-0229	104.2222222	109.2222222	108.2222222	zstack_002	1.01865285	0.99591002
1847	9	638	315	2.885111474	cytoplasmic	0022-0613-0278	112.3333333	110	107.2222222	zstack_002	0.982142857	0.985699694
1848	15	575	141	2.885111474	cytoplasmic	0022-0613-0278	101.7777778	101.4444444	106.5555556	zstack_002	0.905753968	0.979570991
1849	11	618	396	2.885111474	cytoplasmic	0022-0613-0278	106.7777778	107.1111111	115	zstack_002	0.956349206	1.057201226
1850	12	629	406	2.885111474	cytoplasmic	0022-0613-0278	103.2222222	100.5555556	106.7777778	zstack_002	0.89781746	0.981613892
1851	7	627	242	2.885111474	cytoplasmic	0022-0613-0278	118.5555556	122.6666667	110.3333333	zstack_002	1.095238095	1.014300306
1852	8	565	165	2.885111474	cytoplasmic	0022-0613-0278	105.3333333	105.1111111	108.5555556	zstack_002	0.938492063	0.997957099
1853	12	602	425	2.885111474	cytoplasmic	0022-0613-0278	103.5555556	113.5555556	108.3333333	zstack_002	1.013888889	0.995914198
1854	12	611	217	2.885111474	cytoplasmic	0022-0613-0278	106.6666667	104.1111111	109.2222222	zstack_002	0.929563492	1.004085802
1855	9	665	294	2.885111474	cytoplasmic	0022-0613-0278	108.8888889	118.4444444	108.3333333	zstack_002	1.057539683	0.995914198
1856	11	648	301	2.885111474	cytoplasmic	0022-0613-0278	107.2222222	104.8888889	106.3333333	zstack_002	0.936507937	0.97752809
1857	8	637	309	2.885111474	cytoplasmic	0022-0613-0278	112.2222222	105.5555556	108.1111111	zstack_002	0.942460317	0.993871297
1858	12	640	315	2.885111474	cytoplasmic	0022-0613-0278	106.6666667	111.8888889	108.1111111	zstack_002	0.999007937	0.993871297
1859	9	603	399	2.885111474	cytoplasmic	0022-0613-0278	107.1111111	109.8888889	108.6666667	zstack_002	0.981150794	0.99897855
1860	9	635	288	2.885111474	cytoplasmic	0022-0613-0278	123.8888889	114.5555556	110.1111111	zstack_002	1.02281746	1.012257406
1861	9	615	193	2.885111474	cytoplasmic	0022-0613-0278	106.2222222	118.1111111	107.6666667	zstack_002	1.054563492	0.989785495
1862	10	620	311	2.885111474	cytoplasmic	0022-0613-0278	146.2222222	120.2222222	111.7777778	zstack_002	1.073412698	1.027579162
1863	8	577	242	2.885111474	cytoplasmic	0022-0613-0278	170.5555556	104.1111111	107.5555556	zstack_002	0.929563492	0.988764045
1864	7	616	255	2.885111474	cytoplasmic	0022-0613-0278	388.4444444	111	109.7777778	zstack_002	0.991071429	1.009193054
1865	9	636	326	2.885111474	cytoplasmic	0022-0613-0278	109.5555556	125.5555556	134.5555556	zstack_002	1.121031746	1.236976507
1866	12	643	279	2.885111474	cytoplasmic	0022-0613-0278	107.7777778	104.3333333	106.8888889	zstack_002	0.931547619	0.982635342
1867	9	619	393	2.885111474	cytoplasmic	0022-0613-0278	103.2222222	107.4444444	109.7777778	zstack_002	0.959325397	1.009193054
1868	11	606	356	2.885111474	cytoplasmic	0022-0613-0278	112.8888889	127.5555556	110.7777778	zstack_002	1.138888889	1.018386108
1869	8	590	127	2.885111474	cytoplasmic	0022-0613-0278	103.2222222	106.2222222	107.6666667	zstack_002	0.948412698	0.989785495
1870	11	624	270	2.885111474	cytoplasmic	0022-0613-0278	121.3333333	113.5555556	110.1111111	zstack_002	1.013888889	1.012257406
1871	11	673	288	2.885111474	cytoplasmic	0022-0613-0278	110.1111111	120.8888889	110.7777778	zstack_002	1.079365079	1.018386108
1872	8	624	213	2.885111474	cytoplasmic	0022-0613-0278	106.5555556	120.6666667	109.6666667	zstack_002	1.077380952	1.008171604
1873	18	632	380	2.885111474	cytoplasmic	0022-0613-0278	102.3333333	101.1111111	104.7777778	zstack_002	0.902777778	0.963227783
1874	12	670	291	2.885111474	cytoplasmic	0022-0613-0278	105.7777778	107.8888889	108.8888889	zstack_002	0.963293651	1.00102145
1875	9	557	180	2.885111474	cytoplasmic	0022-0613-0278	107.4444444	120.8888889	111.4444444	zstack_002	1.079365079	1.024514811
1876	14	618	347	2.885111474	cytoplasmic	0022-0613-0278	112.5555556	126.7777778	113	zstack_002	1.131944444	1.038815117
1877	9	631	258	2.885111474	cytoplasmic	0022-0613-0278	115.1111111	119.3333333	106.3333333	zstack_002	1.06547619	0.97752809
1878	12	630	397	2.885111474	cytoplasmic	0022-0613-0278	102.8888889	107.5555556	110.8888889	zstack_002	0.96031746	1.019407559
1879	9	576	137	2.885111474	cytoplasmic	0022-0613-0278	100.8888889	100	106.4444444	zstack_002	0.892857143	0.97854954
1880	9	645	297	2.885111474	cytoplasmic	0022-0613-0278	108.5555556	107.4444444	105.3333333	zstack_002	0.959325397	0.968335036
1881	15	597	204	2.885111474	cytoplasmic	0022-0613-0278	105.6666667	106.2222222	107.6666667	zstack_002	0.948412698	0.989785495
1882	9	629	218	2.885111474	cytoplasmic	0022-0613-0278	106.5555556	122.3333333	110	zstack_002	1.092261905	1.011235955
1883	8	552	175	2.885111474	cytoplasmic	0022-0613-0278	105.5555556	104.6666667	108.4444444	zstack_002	0.93452381	0.996935649
1884	17	630	351	2.885111474	cytoplasmic	0022-0613-0278	104.1111111	104.5555556	104.4444444	zstack_002	0.933531746	0.960163432
1885	9	644	300	2.885111474	cytoplasmic	0022-0613-0278	108.8888889	107.2222222	105.6666667	zstack_002	0.95734127	0.971399387
1886	13	634	246	2.885111474	cytoplasmic	0022-0613-0278	106.7777778	112.4444444	195.7777778	zstack_002	1.003968254	1.79979571
1887	8	619	395	2.885111474	cytoplasmic	0022-0613-0278	104.6666667	109.1111111	108.4444444	zstack_002	0.974206349	0.996935649
1888	11	602	403	2.885111474	cytoplasmic	0022-0613-0278	106	112.1111111	110.4444444	zstack_002	1.000992063	1.015321757
1889	8	635	280	2.885111474	cytoplasmic	0022-0613-0278	117	115.3333333	109.7777778	zstack_002	1.029761905	1.009193054
1890	8	633	263	2.885111474	cytoplasmic	0022-0613-0278	117.5555556	108.7777778	108.4444444	zstack_002	0.971230159	0.996935649
1891	12	636	375	2.885111474	cytoplasmic	0022-0613-0278	101.6666667	101.4444444	106.2222222	zstack_002	0.905753968	0.976506639
1892	14	624	292	2.885111474	cytoplasmic	0022-0613-0278	258.1111111	108.8888889	109.3333333	zstack_002	0.972222222	1.005107252
1893	10	579	227	2.885111474	cytoplasmic	0022-0613-0278	121.4444444	130.1111111	119.2222222	zstack_002	1.161706349	1.096016343
1894	12	607	401	2.885111474	cytoplasmic	0022-0613-0278	105.5555556	120.5555556	114.2222222	zstack_002	1.076388889	1.050051073
1895	10	553	168	2.885111474	cytoplasmic	0022-0613-0278	106.8888889	123.2222222	110	zstack_002	1.100198413	1.011235955
1896	17	572	172	2.885111474	cytoplasmic	0022-0613-0278	102.3333333	100.6666667	103.4444444	zstack_002	0.898809524	0.950970378
1897	11	639	294	2.885111474	cytoplasmic	0022-0613-0278	115.2222222	106	107.8888889	zstack_002	0.946428571	0.991828396
1898	18	648	287	2.885111474	cytoplasmic	0022-0613-0278	102.3333333	104.5555556	104.8888889	zstack_002	0.933531746	0.964249234
1899	12	624	337	2.885111474	cytoplasmic	0022-0613-0278	115.7777778	130.7777778	112	zstack_002	1.16765873	1.029622063
1900	10	558	155	2.885111474	cytoplasmic	0022-0613-0278	104.4444444	137.8888889	107.2222222	zstack_002	1.231150794	0.985699694
1901	23	630	322	2.885111474	cytoplasmic	0022-0613-0278	111.3333333	103.5555556	105.3333333	zstack_002	0.924603175	0.968335036
1902	7	587	338	2.885111474	cytoplasmic	0022-0613-0278	115.7777778	111.5555556	112.3333333	zstack_002	0.996031746	1.032686415
1903	9	646	220	2.885111474	cytoplasmic	0022-0613-0278	106.7777778	108.7777778	108.3333333	zstack_002	0.971230159	0.995914198
1904	7	551	158	2.885111474	cytoplasmic	0022-0613-0278	107.5555556	116.5555556	108.4444444	zstack_002	1.040674603	0.996935649
1905	8	675	266	2.885111474	cytoplasmic	0022-0613-0278	106.8888889	124.1111111	112.1111111	zstack_002	1.108134921	1.030643514
1906	10	644	229	2.885111474	cytoplasmic	0022-0613-0278	105.3333333	117.5555556	108.1111111	zstack_002	1.049603175	0.993871297
1907	19	661	251	2.885111474	cytoplasmic	0022-0613-0278	102.4444444	102.6666667	104.8888889	zstack_002	0.916666667	0.964249234
1908	8	619	335	2.885111474	cytoplasmic	0022-0613-0278	113.6666667	123	112.1111111	zstack_002	1.098214286	1.030643514
1909	15	633	222	2.885111474	cytoplasmic	0022-0613-0278	104.3333333	101.3333333	119	zstack_002	0.904761905	1.093973442
1910	8	586	332	2.885111474	cytoplasmic	0022-0613-0278	166.1111111	122.1111111	114	zstack_002	1.090277778	1.048008172
1911	20	615	337	2.885111474	cytoplasmic	0022-0613-0278	112.4444444	108.6666667	108	zstack_002	0.970238095	0.992849847
1912	13	579	223	2.885111474	cytoplasmic	0022-0613-0278	112.5555556	151	112	zstack_002	1.348214286	1.029622063
1913	11	622	194	2.885111474	cytoplasmic	0022-0613-0278	102.7777778	104.7777778	106.4444444	zstack_002	0.935515873	0.97854954
1914	7	618	257	2.885111474	cytoplasmic	0022-0613-0278	265	117.4444444	108.4444444	zstack_002	1.048611111	0.996935649
1915	10	644	245	2.885111474	cytoplasmic	0022-0613-0278	110.7777778	129.4444444	113	zstack_002	1.155753968	1.038815117
1916	10	612	425	2.885111474	cytoplasmic	0022-0613-0278	102.1111111	101.1111111	106.1111111	zstack_002	0.902777778	0.975485189
1917	12	616	365	2.885111474	cytoplasmic	0022-0613-0278	111.4444444	125.6666667	112.4444444	zstack_002	1.12202381	1.033707865
1918	10	646	270	2.885111474	cytoplasmic	0022-0613-0278	105.6666667	117.4444444	126.4444444	zstack_002	1.048611111	1.162410623
1919	9	622	411	2.885111474	cytoplasmic	0022-0613-0278	107	124.2222222	110.3333333	zstack_002	1.109126984	1.014300306
1920	7	643	234	2.885111474	cytoplasmic	0022-0613-0278	108.8888889	115.4444444	112.1111111	zstack_002	1.030753968	1.030643514
1921	18	640	336	2.885111474	cytoplasmic	0022-0613-0278	103.2222222	100.2222222	104.5555556	zstack_002	0.89484127	0.961184883
1922	13	642	245	2.885111474	cytoplasmic	0022-0613-0278	105.2222222	124	109.8888889	zstack_002	1.107142857	1.010214505
1923	10	625	238	2.885111474	cytoplasmic	0022-0613-0278	111.2222222	117.2222222	113.4444444	zstack_002	1.046626984	1.042900919
1924	14	623	392	2.885111474	cytoplasmic	0022-0613-0278	101.1111111	100.5555556	104.4444444	zstack_002	0.89781746	0.960163432
1925	15	615	397	2.885111474	cytoplasmic	0022-0613-0278	102.3333333	101.2222222	106	zstack_002	0.903769841	0.974463739
1926	8	626	197	2.885111474	cytoplasmic	0022-0613-0278	104.2222222	102.2222222	104.8888889	zstack_002	0.912698413	0.964249234
1927	11	645	234	2.885111474	cytoplasmic	0022-0613-0278	107.7777778	110.8888889	109.3333333	zstack_002	0.990079365	1.005107252
1928	7	630	270	2.885111474	cytoplasmic	0022-0613-0278	116.7777778	117.4444444	112.3333333	zstack_002	1.048611111	1.032686415
1929	7	675	285	2.885111474	cytoplasmic	0022-0613-0278	111.7777778	123.3333333	110.5555556	zstack_002	1.101190476	1.016343207
1930	9	652	235	2.885111474	cytoplasmic	0022-0613-0278	104.6666667	110.1111111	119.4444444	zstack_002	0.983134921	1.098059244
1931	8	586	129	2.885111474	cytoplasmic	0022-0613-0278	102.4444444	101.1111111	105.1111111	zstack_002	0.902777778	0.966292135
1932	8	623	408	2.885111474	cytoplasmic	0022-0613-0278	106.5555556	115.5555556	110.5555556	zstack_002	1.031746032	1.016343207
1933	7	626	250	2.885111474	cytoplasmic	0022-0613-0278	113.3333333	122.3333333	108.2222222	zstack_002	1.092261905	0.994892748
1934	9	657	258	2.885111474	cytoplasmic	0022-0613-0278	107.1111111	139.6666667	117.5555556	zstack_002	1.24702381	1.080694586
1935	7	619	213	2.885111474	cytoplasmic	0022-0613-0278	110.3333333	118.7777778	111	zstack_002	1.060515873	1.020429009
1936	13	626	355	2.885111474	cytoplasmic	0022-0613-0278	108.4444444	131.8888889	114.4444444	zstack_002	1.177579365	1.052093973
1937	23	606	375	2.885111474	cytoplasmic	0022-0613-0278	103.2222222	101.8888889	106.3333333	zstack_002	0.909722222	0.97752809
1938	8	581	182	2.885111474	cytoplasmic	0022-0613-0278	105.5555556	119.4444444	110.1111111	zstack_002	1.066468254	1.012257406
1939	8	605	219	2.885111474	cytoplasmic	0022-0613-0278	109.7777778	117	108.4444444	zstack_002	1.044642857	0.996935649
1940	7	640	329	2.885111474	cytoplasmic	0022-0613-0278	106.2222222	103	106.8888889	zstack_002	0.919642857	0.982635342
1941	11	590	144	2.885111474	cytoplasmic	0022-0613-0278	104.4444444	114.6666667	111.2222222	zstack_002	1.023809524	1.02247191
1942	9	617	192	2.885111474	cytoplasmic	0022-0613-0278	108.3333333	125.6666667	108.3333333	zstack_002	1.12202381	0.995914198
1943	10	650	253	2.885111474	cytoplasmic	0022-0613-0278	113.3333333	168.3333333	120.4444444	zstack_002	1.50297619	1.107252298
1944	7	599	136	2.885111474	cytoplasmic	0022-0613-0278	105.5555556	124.3333333	109.6666667	zstack_002	1.110119048	1.008171604
1945	10	582	146	2.885111474	cytoplasmic	0022-0613-0278	104.8888889	120	133	zstack_002	1.071428571	1.2226762
1946	8	566	195	2.885111474	cytoplasmic	0022-0613-0278	109.4444444	125.4444444	107.8888889	zstack_002	1.120039683	0.991828396
1947	23	619	415	2.885111474	cytoplasmic	0022-0613-0278	101.5555556	101.1111111	103.2222222	zstack_002	0.902777778	0.948927477
1948	9	622	425	2.885111474	cytoplasmic	0022-0613-0278	102.4444444	102.2222222	105.5555556	zstack_002	0.912698413	0.970377937
1949	12	564	182	2.885111474	cytoplasmic	0022-0613-0278	103.1111111	107.1111111	104.3333333	zstack_002	0.956349206	0.959141982
1950	9	609	205	2.885111474	cytoplasmic	0022-0613-0278	108.6666667	130.8888889	111.7777778	zstack_002	1.168650794	1.027579162
1951	10	626	204	2.885111474	cytoplasmic	0022-0613-0278	107.4444444	111.5555556	106.7777778	zstack_002	0.996031746	0.981613892
1952	17	649	305	2.885111474	cytoplasmic	0022-0613-0278	102.4444444	101.8888889	106.7777778	zstack_002	0.909722222	0.981613892
1953	7	648	212	2.885111474	cytoplasmic	0022-0613-0278	103.5555556	112	106.5555556	zstack_002	1	0.979570991
1954	11	664	279	2.885111474	cytoplasmic	0022-0613-0278	104.3333333	117.8888889	108	zstack_002	1.052579365	0.992849847
1955	10	633	331	2.885111474	cytoplasmic	0022-0613-0278	107.6666667	170.3333333	130.4444444	zstack_002	1.520833333	1.19918284
1956	20	613	389	2.885111474	cytoplasmic	0022-0613-0278	103	102.1111111	104.7777778	zstack_002	0.911706349	0.963227783
1957	19	554	177	2.885111474	cytoplasmic	0022-0613-0278	104.8888889	100.7777778	106.7777778	zstack_002	0.899801587	0.981613892
1958	7	656	232	2.885111474	cytoplasmic	0022-0613-0278	103.7777778	106.6666667	106.4444444	zstack_002	0.952380952	0.97854954
1959	9	653	246	2.885111474	cytoplasmic	0022-0613-0278	109.3333333	126.4444444	109.5555556	zstack_002	1.128968254	1.007150153
1960	12	641	236	2.885111474	cytoplasmic	0022-0613-0278	110.1111111	120.6666667	110.7777778	zstack_002	1.077380952	1.018386108
1961	19	634	303	2.885111474	cytoplasmic	0022-0613-0278	109.8888889	105.1111111	106.8888889	zstack_002	0.938492063	0.982635342
1962	15	584	138	2.885111474	cytoplasmic	0022-0613-0278	101.2222222	103.2222222	109.1111111	zstack_002	0.921626984	1.003064351
1963	9	582	217	2.885111474	cytoplasmic	0022-0613-0278	112.3333333	119	112.4444444	zstack_002	1.0625	1.033707865
1964	9	639	344	2.885111474	cytoplasmic	0022-0613-0278	103.5555556	103.4444444	105.1111111	zstack_002	0.923611111	0.966292135
1965	8	646	253	2.885111474	cytoplasmic	0022-0613-0278	109.8888889	127	111.6666667	zstack_002	1.133928571	1.026557712
1966	10	656	293	2.885111474	cytoplasmic	0022-0613-0278	104.6666667	103	106.5555556	zstack_002	0.919642857	0.979570991
1967	11	632	275	2.885111474	cytoplasmic	0022-0613-0278	117	112	112.5555556	zstack_002	1	1.034729316
1968	8	623	251	2.885111474	cytoplasmic	0022-0613-0278	117.3333333	133.2222222	142.6666667	zstack_002	1.189484127	1.31154239
1969	7	618	381	2.885111474	cytoplasmic	0022-0613-0278	105.8888889	120.1111111	140.7777778	zstack_002	1.072420635	1.294177732
1970	12	637	216	2.885111474	cytoplasmic	0022-0613-0278	104.2222222	105.8888889	112.6666667	zstack_002	0.945436508	1.035750766
1971	8	622	408	2.885111474	cytoplasmic	0022-0613-0278	108.1111111	118.8888889	108.7777778	zstack_002	1.061507937	1
1972	7	658	281	2.885111474	cytoplasmic	0022-0613-0278	109.1111111	114.5555556	114.2222222	zstack_002	1.02281746	1.050051073
1973	12	658	293	2.885111474	cytoplasmic	0022-0613-0278	102.5555556	101.8888889	104.7777778	zstack_002	0.909722222	0.963227783
1974	8	572	191	2.885111474	cytoplasmic	0022-0613-0278	106.6666667	103.1111111	107.2222222	zstack_002	0.920634921	0.985699694
1975	13	590	185	2.885111474	cytoplasmic	0022-0613-0278	103.4444444	101.7777778	106	zstack_002	0.908730159	0.974463739
1976	9	648	298	2.885111474	cytoplasmic	0022-0613-0278	104.7777778	107.2222222	107.6666667	zstack_002	0.95734127	0.989785495
1977	8	592	344	2.885111474	cytoplasmic	0022-0613-0278	113.4444444	114.4444444	109.8888889	zstack_002	1.021825397	1.010214505
1978	7	630	412	2.885111474	cytoplasmic	0022-0613-0278	101	100.3333333	104.3333333	zstack_002	0.895833333	0.959141982
1979	9	651	308	2.885111474	cytoplasmic	0022-0613-0278	104.6666667	112.7777778	107	zstack_002	1.006944444	0.983656793
1980	9	598	339	2.885111474	cytoplasmic	0022-0613-0278	122.1111111	109.4444444	107.4444444	zstack_002	0.97718254	0.987742594
1981	8	623	341	2.885111474	cytoplasmic	0022-0613-0278	112.5555556	118.8888889	110.6666667	zstack_002	1.061507937	1.017364658
1982	9	566	154	2.885111474	cytoplasmic	0022-0613-0278	103.4444444	109.4444444	108	zstack_002	0.97718254	0.992849847
1983	8	597	430	2.885111474	cytoplasmic	0022-0613-0278	102.1111111	107.2222222	106	zstack_002	0.95734127	0.974463739
1984	10	658	253	2.885111474	cytoplasmic	0022-0613-0278	108.4444444	128	121.1111111	zstack_002	1.142857143	1.113381001
1985	17	592	422	2.885111474	cytoplasmic	0022-0613-0278	101	104	105.7777778	zstack_002	0.928571429	0.972420838
1986	8	628	210	2.885111474	cytoplasmic	0022-0613-0278	106.4444444	124	108.4444444	zstack_002	1.107142857	0.996935649
1987	9	629	396	2.885111474	cytoplasmic	0022-0613-0278	104.4444444	116.2222222	125.2222222	zstack_002	1.037698413	1.151174668
1988	8	664	287	2.885111474	cytoplasmic	0022-0613-0278	108.4444444	125.4444444	112.2222222	zstack_002	1.120039683	1.031664964
1989	14	591	203	2.885111474	cytoplasmic	0022-0613-0278	106.8888889	110.8888889	109.1111111	zstack_002	0.990079365	1.003064351
1990	8	629	390	2.885111474	cytoplasmic	0022-0613-0278	104.7777778	112.2222222	109.7777778	zstack_002	1.001984127	1.009193054
1991	18	571	217	2.885111474	cytoplasmic	0022-0613-0278	107.1111111	99.44444444	106.1111111	zstack_002	0.887896825	0.975485189
1992	8	638	368	2.885111474	cytoplasmic	0022-0613-0278	104.1111111	101.6666667	108.8888889	zstack_002	0.907738095	1.00102145
1993	8	651	278	2.885111474	cytoplasmic	0022-0613-0278	107.4444444	114.4444444	106.1111111	zstack_002	1.021825397	0.975485189
1994	20	601	205	2.885111474	cytoplasmic	0022-0613-0278	107	103.1111111	105.8888889	zstack_002	0.920634921	0.973442288
1995	8	640	289	2.885111474	cytoplasmic	0022-0613-0278	120.6666667	117.8888889	111.3333333	zstack_002	1.052579365	1.023493361
1996	8	622	275	2.885111474	cytoplasmic	0022-0613-0278	147.8888889	112.7777778	111.2222222	zstack_002	1.006944444	1.02247191
1997	7	573	209	2.885111474	cytoplasmic	0022-0613-0278	112	104.8888889	108.3333333	zstack_002	0.936507937	0.995914198
1998	10	623	314	2.885111474	cytoplasmic	0022-0613-0278	122.1111111	116.6666667	112.1111111	zstack_002	1.041666667	1.030643514
1999	8	655	285	2.885111474	cytoplasmic	0022-0613-0278	108.2222222	112	109.3333333	zstack_002	1	1.005107252
2000	8	634	324	2.885111474	cytoplasmic	0022-0613-0278	119.2222222	123.4444444	111.1111111	zstack_002	1.10218254	1.02145046
2001	8	580	178	2.885111474	cytoplasmic	0022-0613-0278	105.4444444	117	119.5555556	zstack_002	1.044642857	1.099080695
2002	7	582	170	2.885111474	cytoplasmic	0022-0613-0278	106.2222222	110	107.2222222	zstack_002	0.982142857	0.985699694
2003	10	628	383	2.885111474	cytoplasmic	0022-0613-0278	105.3333333	117.1111111	113.6666667	zstack_002	1.045634921	1.04494382
2015	12	795	399	2.901373378	cytoplasmic	0022-0769-0354	102.8888889	101.8888889	104	zstack_002	0.957202505	0.96
2016	12	656	351	2.901373378	cytoplasmic	0022-0769-0354	101.3333333	104.1111111	107.1111111	zstack_002	0.978079332	0.988717949
2017	24	709	350	2.901373378	cytoplasmic	0022-0769-0354	116.8888889	99.77777778	105.3333333	zstack_002	0.93736952	0.972307692
2018	9	801	391	2.901373378	cytoplasmic	0022-0769-0354	107.1111111	116.3333333	109.7777778	zstack_002	1.092901879	1.013333333
2019	9	708	261	2.901373378	cytoplasmic	0022-0769-0354	108.7777778	102	104.5555556	zstack_002	0.958246347	0.965128205
2020	10	823	399	2.901373378	cytoplasmic	0022-0769-0354	105.6666667	116.6666667	119.1111111	zstack_002	1.096033403	1.099487179
2021	10	672	354	2.901373378	cytoplasmic	0022-0769-0354	103	104.6666667	108.2222222	zstack_002	0.983298539	0.998974359
2022	8	777	376	2.901373378	cytoplasmic	0022-0769-0354	115.5555556	116	109.3333333	zstack_002	1.089770355	1.009230769
2023	11	876	426	2.901373378	cytoplasmic	0022-0769-0354	103.8888889	113.6666667	107.1111111	zstack_002	1.067849687	0.988717949
2024	10	778	381	2.901373378	cytoplasmic	0022-0769-0354	107.4444444	113.3333333	108	zstack_002	1.064718163	0.996923077
2025	12	703	268	2.901373378	cytoplasmic	0022-0769-0354	108.8888889	105.2222222	107	zstack_002	0.988517745	0.987692308
2026	11	663	365	2.901373378	cytoplasmic	0022-0769-0354	102	104.8888889	104.5555556	zstack_002	0.985386221	0.965128205
2027	10	826	391	2.901373378	cytoplasmic	0022-0769-0354	107	115	108.5555556	zstack_002	1.080375783	1.002051282
2028	12	671	361	2.901373378	cytoplasmic	0022-0769-0354	101.6666667	101.3333333	105.7777778	zstack_002	0.951983299	0.976410256
2029	8	657	373	2.901373378	cytoplasmic	0022-0769-0354	103	105	107.4444444	zstack_002	0.986430063	0.991794872
2030	11	896	452	2.901373378	cytoplasmic	0022-0769-0354	100.6666667	103.4444444	104.3333333	zstack_002	0.971816284	0.963076923
2031	8	801	384	2.901373378	cytoplasmic	0022-0769-0354	109	119	111	zstack_002	1.117954071	1.024615385
2032	8	854	420	2.901373378	cytoplasmic	0022-0769-0354	102.5555556	111.4444444	109.1111111	zstack_002	1.04697286	1.007179487
2033	10	793	363	2.901373378	cytoplasmic	0022-0769-0354	111.8888889	117	112.7777778	zstack_002	1.099164927	1.041025641
2034	10	674	316	2.901373378	cytoplasmic	0022-0769-0354	109.6666667	105.8888889	106.3333333	zstack_002	0.994780793	0.981538462
2035	7	770	357	2.901373378	cytoplasmic	0022-0769-0354	278.2222222	108.4444444	109.4444444	zstack_002	1.018789144	1.01025641
2036	8	706	339	2.901373378	cytoplasmic	0022-0769-0354	293	110.7777778	112.4444444	zstack_002	1.040709812	1.037948718
2037	24	657	372	2.901373378	cytoplasmic	0022-0769-0354	99.22222222	101	104.7777778	zstack_002	0.948851775	0.967179487
2038	7	666	288	2.901373378	cytoplasmic	0022-0769-0354	108.2222222	122	110.8888889	zstack_002	1.146137787	1.023589744
2039	11	774	360	2.901373378	cytoplasmic	0022-0769-0354	145.3333333	112.7777778	112.1111111	zstack_002	1.059498956	1.034871795
2040	15	889	431	2.901373378	cytoplasmic	0022-0769-0354	102.4444444	103.6666667	102.5555556	zstack_002	0.973903967	0.946666667
2041	10	804	373	2.901373378	cytoplasmic	0022-0769-0354	110.1111111	121.3333333	112	zstack_002	1.139874739	1.033846154
2042	10	861	432	2.901373378	cytoplasmic	0022-0769-0354	101.6666667	101.7777778	103.5555556	zstack_002	0.956158664	0.955897436
2043	9	650	358	2.901373378	cytoplasmic	0022-0769-0354	102.8888889	106.4444444	108.3333333	zstack_002	1	1
2044	7	791	351	2.901373378	cytoplasmic	0022-0769-0354	116.3333333	108.6666667	110.5555556	zstack_002	1.020876827	1.020512821
2045	10	663	331	2.901373378	cytoplasmic	0022-0769-0354	104.1111111	105.4444444	106.8888889	zstack_002	0.990605428	0.986666667
2046	15	833	406	2.901373378	cytoplasmic	0022-0769-0354	100.8888889	105.3333333	107	zstack_002	0.989561587	0.987692308
2047	6	691	324	2.901373378	cytoplasmic	0022-0769-0354	135.2222222	105.2222222	112.7777778	zstack_002	0.988517745	1.041025641
2048	9	688	330	2.901373378	cytoplasmic	0022-0769-0354	114.8888889	118.6666667	125.4444444	zstack_002	1.114822547	1.157948718
2049	10	783	338	2.901373378	cytoplasmic	0022-0769-0354	114.8888889	113.5555556	110.1111111	zstack_002	1.066805846	1.016410256
2050	8	647	347	2.901373378	cytoplasmic	0022-0769-0354	104.3333333	104.4444444	107.6666667	zstack_002	0.981210856	0.993846154
2051	15	688	347	2.901373378	cytoplasmic	0022-0769-0354	107.2222222	101.1111111	106.6666667	zstack_002	0.949895616	0.984615385
2052	7	718	265	2.901373378	cytoplasmic	0022-0769-0354	111	102.2222222	108.3333333	zstack_002	0.960334029	1
2053	10	666	323	2.901373378	cytoplasmic	0022-0769-0354	102.8888889	105.8888889	107.2222222	zstack_002	0.994780793	0.98974359
2054	8	718	352	2.901373378	cytoplasmic	0022-0769-0354	144.1111111	106.4444444	108.7777778	zstack_002	1	1.004102564
2055	10	851	407	2.901373378	cytoplasmic	0022-0769-0354	103.2222222	112.7777778	109.8888889	zstack_002	1.059498956	1.014358974
2056	15	711	263	2.901373378	cytoplasmic	0022-0769-0354	105	101.2222222	104.7777778	zstack_002	0.950939457	0.967179487
2057	24	651	368	2.901373378	cytoplasmic	0022-0769-0354	101.5555556	101.4444444	106.3333333	zstack_002	0.95302714	0.981538462
2058	9	871	417	2.901373378	cytoplasmic	0022-0769-0354	102.6666667	107.4444444	105.2222222	zstack_002	1.009394572	0.971282051
2059	6	687	268	2.901373378	cytoplasmic	0022-0769-0354	109.5555556	110.6666667	105.5555556	zstack_002	1.039665971	0.974358974
2060	12	683	281	2.901373378	cytoplasmic	0022-0769-0354	137	121.8888889	110	zstack_002	1.145093946	1.015384615
2061	10	695	342	2.901373378	cytoplasmic	0022-0769-0354	110.5555556	109	111.2222222	zstack_002	1.024008351	1.026666667
2062	8	644	368	2.901373378	cytoplasmic	0022-0769-0354	103.7777778	104.1111111	108.4444444	zstack_002	0.978079332	1.001025641
2063	9	862	422	2.901373378	cytoplasmic	0022-0769-0354	101.8888889	112.6666667	106.3333333	zstack_002	1.058455115	0.981538462
2064	8	654	333	2.901373378	cytoplasmic	0022-0769-0354	103	102.7777778	107.8888889	zstack_002	0.965553236	0.995897436
2065	12	739	361	2.901373378	cytoplasmic	0022-0769-0354	459.3333333	105.7777778	117	zstack_002	0.993736952	1.08
2066	8	820	386	2.901373378	cytoplasmic	0022-0769-0354	110.1111111	117	107.2222222	zstack_002	1.099164927	0.98974359
2067	9	689	262	2.901373378	cytoplasmic	0022-0769-0354	109.6666667	104.6666667	109.1111111	zstack_002	0.983298539	1.007179487
2068	8	693	324	2.901373378	cytoplasmic	0022-0769-0354	284.1111111	113.6666667	111.4444444	zstack_002	1.067849687	1.028717949
2069	17	674	292	2.901373378	cytoplasmic	0022-0769-0354	105.7777778	110.7777778	108.5555556	zstack_002	1.040709812	1.002051282
2070	10	667	359	2.901373378	cytoplasmic	0022-0769-0354	104.1111111	108.2222222	109.7777778	zstack_002	1.016701461	1.013333333
2071	11	675	304	2.901373378	cytoplasmic	0022-0769-0354	106.1111111	120.2222222	127.7777778	zstack_002	1.129436326	1.179487179
2072	10	661	356	2.901373378	cytoplasmic	0022-0769-0354	104.1111111	104	106.3333333	zstack_002	0.977035491	0.981538462
2073	12	732	277	2.901373378	cytoplasmic	0022-0769-0354	108	100.6666667	105.4444444	zstack_002	0.945720251	0.973333333
2074	8	746	294	2.901373378	cytoplasmic	0022-0769-0354	129.7777778	113.2222222	108.5555556	zstack_002	1.063674322	1.002051282
2075	9	819	392	2.901373378	cytoplasmic	0022-0769-0354	104.8888889	128.5555556	125.6666667	zstack_002	1.207724426	1.16
2081	11	379	256	2	cytoplasmic	0019-0298-0262	99.77777778	100.5555556	105.6666667	zstack_003	0.966364122	0.992175274
2082	6	351	272	2	cytoplasmic	0019-0298-0262	109.5555556	106.3333333	116	zstack_003	1.021890016	1.089201878
2083	6	200	277	2	cytoplasmic	0019-0298-0262	104.4444444	102.7777778	106.5555556	zstack_003	0.987720235	1.000521648
2084	8	306	318	2	cytoplasmic	0019-0298-0262	101.8888889	102.1111111	106.3333333	zstack_003	0.981313401	0.998435055
2085	8	333	279	2	cytoplasmic	0019-0298-0262	110.8888889	108.2222222	111.2222222	zstack_003	1.040042712	1.044340115
2086	12	200	285	2	cytoplasmic	0019-0298-0262	102.8888889	99	105.2222222	zstack_003	0.951414842	0.988002087
2087	10	351	261	2	cytoplasmic	0019-0298-0262	103.2222222	108.3333333	106.4444444	zstack_003	1.041110518	0.999478352
2088	9	189	175	2	cytoplasmic	0019-0298-0262	102	106.5555556	110	zstack_003	1.024025627	1.03286385
2089	8	215	195	2	cytoplasmic	0019-0298-0262	105	114.2222222	106.3333333	zstack_003	1.097704218	0.998435055
2090	9	184	279	2	cytoplasmic	0019-0298-0262	100.5555556	100.5555556	104.4444444	zstack_003	0.966364122	0.980699009
2091	8	321	291	2	cytoplasmic	0019-0298-0262	105.7777778	108.4444444	110.1111111	zstack_003	1.042178324	1.033907147
2092	11	392	302	2	cytoplasmic	0019-0298-0262	100.7777778	100	106.1111111	zstack_003	0.961025093	0.996348461
2093	8	183	259	2	cytoplasmic	0019-0298-0262	102.8888889	103.8888889	107.2222222	zstack_003	0.998398292	1.006781429
2094	6	192	212	2	cytoplasmic	0019-0298-0262	101	103.6666667	109.2222222	zstack_003	0.99626268	1.025560772
2095	9	364	323	2	cytoplasmic	0019-0298-0262	102.8888889	109.7777778	112.4444444	zstack_003	1.054991991	1.05581638
2096	9	255	304	2	cytoplasmic	0019-0298-0262	106.4444444	104.2222222	105	zstack_003	1.001601708	0.985915493
2101	8	456	441	2	cytoplasmic	0019-0479-0362	102	103.3333333	106.7777778	zstack_003	1	0.993795243
2102	15	448	435	2	cytoplasmic	0019-0479-0362	100.4444444	100.4444444	104.4444444	zstack_003	0.972043011	0.972078594
2103	6	549	316	2	cytoplasmic	0019-0479-0362	101.3333333	103.1111111	107.2222222	zstack_003	0.997849462	0.997931748
2104	8	454	331	2	cytoplasmic	0019-0479-0362	367.1111111	106.4444444	125.2222222	zstack_003	1.030107527	1.165460186
2105	7	507	382	2	cytoplasmic	0019-0479-0362	105.8888889	104.6666667	108.5555556	zstack_003	1.012903226	1.010341262
2106	6	473	357	2	cytoplasmic	0019-0479-0362	257.5555556	105.8888889	123.7777778	zstack_003	1.024731183	1.152016546
2107	9	437	448	2	cytoplasmic	0019-0479-0362	102.2222222	102.3333333	106.6666667	zstack_003	0.990322581	0.992761117
2108	6	532	365	2	cytoplasmic	0019-0479-0362	102.8888889	100.6666667	107.4444444	zstack_003	0.974193548	1
2109	7	448	426	2	cytoplasmic	0019-0479-0362	107.5555556	105.4444444	108.6666667	zstack_003	1.020430108	1.011375388
2110	8	505	374	2	cytoplasmic	0019-0479-0362	106.7777778	105.8888889	108.7777778	zstack_003	1.024731183	1.012409514
2111	6	421	468	2	cytoplasmic	0019-0479-0362	102.5555556	102.2222222	103.7777778	zstack_003	0.989247312	0.965873837
2114	8	696	234	2.039448911	cytoplasmic	0019-0623-0220	104.3333333	106.2222222	109.3333333	zstack_003	1	1.005107252
2115	10	530	242	2.039448911	cytoplasmic	0019-0623-0220	103	109.2222222	109.2222222	zstack_003	1.028242678	1.004085802
2116	17	655	216	2.039448911	cytoplasmic	0019-0623-0220	178	105.6666667	109.6666667	zstack_003	0.994769874	1.008171604
2117	12	678	200	2.039448911	cytoplasmic	0019-0623-0220	107.1111111	113.8888889	109.1111111	zstack_003	1.072175732	1.003064351
2118	7	506	235	2.039448911	cytoplasmic	0019-0623-0220	104.2222222	110.3333333	106.7777778	zstack_003	1.038702929	0.981613892
2119	8	737	178	2.039448911	cytoplasmic	0019-0623-0220	104.3333333	104.5555556	109.5555556	zstack_003	0.984309623	1.007150153
2120	8	715	213	2.039448911	cytoplasmic	0019-0623-0220	102	108.4444444	108.7777778	zstack_003	1.020920502	1
2121	7	694	210	2.039448911	cytoplasmic	0019-0623-0220	190	105.2222222	109.5555556	zstack_003	0.990585774	1.007150153
2122	9	701	184	2.039448911	cytoplasmic	0019-0623-0220	107.3333333	108	108.3333333	zstack_003	1.016736402	0.995914198
2123	7	622	209	2.039448911	cytoplasmic	0019-0623-0220	110.4444444	110.4444444	108.5555556	zstack_003	1.039748954	0.997957099
2124	17	689	253	2.039448911	cytoplasmic	0019-0623-0220	103.8888889	100.6666667	105	zstack_003	0.947698745	0.965270684
2125	8	647	209	2.039448911	cytoplasmic	0019-0623-0220	282.6666667	108.8888889	114.7777778	zstack_003	1.025104603	1.055158325
2126	7	541	257	2.039448911	cytoplasmic	0019-0623-0220	106.5555556	121.7777778	115.6666667	zstack_003	1.146443515	1.063329928
2127	7	649	288	2.039448911	cytoplasmic	0019-0623-0220	103.6666667	99.88888889	107.3333333	zstack_003	0.940376569	0.986721144
2128	17	692	212	2.039448911	cytoplasmic	0019-0623-0220	108.8888889	100.5555556	104.4444444	zstack_003	0.94665272	0.960163432
2129	9	706	220	2.039448911	cytoplasmic	0019-0623-0220	103	104.5555556	106.2222222	zstack_003	0.984309623	0.976506639
2130	9	546	264	2.039448911	cytoplasmic	0019-0623-0220	104.2222222	114.2222222	107.6666667	zstack_003	1.075313808	0.989785495
2131	7	585	278	2.039448911	cytoplasmic	0019-0623-0220	105.4444444	99.88888889	103.7777778	zstack_003	0.940376569	0.954034729
2132	7	599	278	2.039448911	cytoplasmic	0019-0623-0220	104.6666667	104.3333333	109.2222222	zstack_003	0.982217573	1.004085802
2133	8	746	166	2.039448911	cytoplasmic	0019-0623-0220	104.8888889	132.4444444	117.2222222	zstack_003	1.246861925	1.077630235
2134	7	666	179	2.039448911	cytoplasmic	0019-0623-0220	104.6666667	103	106.5555556	zstack_003	0.969665272	0.979570991
2146	10	699	363	2	cytoplasmic	0019-0692-0438	105	103.5555556	109	zstack_003	0.992545261	1.01552795
2147	7	639	462	2	cytoplasmic	0019-0692-0438	101.8888889	104	107.3333333	zstack_003	0.996805112	1
2148	16	739	456	2	cytoplasmic	0019-0692-0438	102	99.77777778	105.4444444	zstack_003	0.956336528	0.982401656
2149	11	666	521	2	cytoplasmic	0019-0692-0438	103.1111111	101	105.4444444	zstack_003	0.968051118	0.982401656
2150	9	700	511	2	cytoplasmic	0019-0692-0438	103.7777778	113.6666667	109.8888889	zstack_003	1.089456869	1.023809524
2151	8	735	455	2	cytoplasmic	0019-0692-0438	102.1111111	101.2222222	108.8888889	zstack_003	0.970181044	1.014492754
2152	11	707	354	2	cytoplasmic	0019-0692-0438	119.3333333	105.4444444	108.2222222	zstack_003	1.010649627	1.008281573
2153	12	649	353	2	cytoplasmic	0019-0692-0438	101.6666667	99.11111111	105	zstack_003	0.949946752	0.97826087
2154	16	747	494	2	cytoplasmic	0019-0692-0438	100.3333333	99.77777778	105.5555556	zstack_003	0.956336528	0.983436853
2155	12	693	535	2	cytoplasmic	0019-0692-0438	100.1111111	101.4444444	105.8888889	zstack_003	0.972310969	0.986542443
2156	8	644	478	2	cytoplasmic	0019-0692-0438	104	104.2222222	104.3333333	zstack_003	0.998935037	0.972049689
2157	16	689	494	2	cytoplasmic	0019-0692-0438	102.5555556	102.5555556	105.3333333	zstack_003	0.982960596	0.98136646
2158	12	707	460	2	cytoplasmic	0019-0692-0438	108.3333333	107.6666667	113	zstack_003	1.031948882	1.052795031
2159	8	648	467	2	cytoplasmic	0019-0692-0438	104.4444444	104.7777778	106.8888889	zstack_003	1.004259851	0.995859213
2160	7	640	459	2	cytoplasmic	0019-0692-0438	103.8888889	105.8888889	107.5555556	zstack_003	1.014909478	1.002070393
2161	16	745	467	2	cytoplasmic	0019-0692-0438	101.3333333	99	103.5555556	zstack_003	0.948881789	0.964803313
2162	7	700	502	2	cytoplasmic	0019-0692-0438	108.7777778	106.4444444	108.4444444	zstack_003	1.020234292	1.010351967
2163	8	711	463	2	cytoplasmic	0019-0692-0438	106.8888889	114	109	zstack_003	1.092651757	1.01552795
2164	12	698	414	2	cytoplasmic	0019-0692-0438	227.2222222	110.5555556	123.8888889	zstack_003	1.059637913	1.154244306
2165	10	732	512	2	cytoplasmic	0019-0692-0438	102	109.3333333	107	zstack_003	1.047923323	0.99689441
2166	7	719	457	2	cytoplasmic	0019-0692-0438	108.2222222	110	107.7777778	zstack_003	1.054313099	1.004140787
2167	7	730	563	2	cytoplasmic	0019-0692-0438	102.1111111	105.3333333	108.6666667	zstack_003	1.009584665	1.01242236
2168	12	733	504	2	cytoplasmic	0019-0692-0438	101.5555556	104.3333333	104.6666667	zstack_003	1	0.97515528
