# Supplementary material for: Condensation of LINE-1 is critical for retrotransposition
Source: eLife. 2023 Apr 28;12:e82991. doi: 10.7554/eLife.82991 (PMC10202459; doi:10.7554/eLife.82991)
Supplement: Figure 1—source data 3. — Output data matrices from the spot detection algorithm run on the ORF1-Halo and reporter L1 RNA FISH colocalization data, with intensity information for the detected Halo+ spots and randomized cytoplasmic ‘Halo’ spots, as well as detected RNA+ spots and randomized cytoplasmic ‘RNA’ spots; associated with Figure 1G. [file elife-82991-fig1-data3.zip › Figure 1-Source Data 3/ORF1-all_called_spots-NORM_CYT.csv]

	plane (z)	row (y)	col (x)	radius	roi	nuclei_ch_intensity	Halo_intensity	RNA_intensity	location	file_name	Halo_intensity-norm	RNA_intensity-norm
1	6	570	395	2	0019-0524-0418	105.7777778	155.2222222	145.6666667	cytoplasmic	zstack_004	1.272313297	1.313627255
2	6	437	354	2	0019-0371-0356	160.3333333	193.3333333	129	cytoplasmic	zstack_004	1.67953668	1.14950495
3	6	338	372	2	0019-0371-0356	103.7777778	178.1111111	126	cytoplasmic	zstack_004	1.547297297	1.122772277
4	6	350	343	2	0019-0371-0356	107.3333333	204.3333333	123.7777778	cytoplasmic	zstack_004	1.775096525	1.102970297
6	6	567	432	2	0019-0524-0418	114.6666667	165.1111111	118.5555556	cytoplasmic	zstack_004	1.353369763	1.069138277
7	6	548	502	2	0019-0524-0418	106.2222222	153.5555556	150.6666667	cytoplasmic	zstack_004	1.258652095	1.358717435
8	6	766	286	2	0019-0705-0259	103.5555556	181.1111111	114.6666667	cytoplasmic	zstack_004	1.426071741	1.021782178
9	7	781	320	2	0019-0705-0259	103.8888889	154.2222222	148.7777778	cytoplasmic	zstack_004	1.214348206	1.325742574
10	7	630	225	2	0019-0705-0259	105.6666667	161.6666667	139.1111111	cytoplasmic	zstack_004	1.272965879	1.23960396
11	7	362	364	2	0019-0371-0356	112.8888889	153.5555556	183.3333333	cytoplasmic	zstack_004	1.333976834	1.633663366
12	7	459	393	2	0019-0371-0356	103.8888889	158.5555556	128	cytoplasmic	zstack_004	1.377413127	1.140594059
13	7	433	346	2	0019-0371-0356	107.3333333	183.7777778	138.3333333	cytoplasmic	zstack_004	1.596525097	1.232673267
14	7	355	341	2	0019-0371-0356	107.4444444	178.2222222	117.2222222	cytoplasmic	zstack_004	1.548262548	1.044554455
15	7	312	374	2	0019-0371-0356	103.5555556	142.8888889	139.6666667	cytoplasmic	zstack_004	1.241312741	1.244554455
16	7	513	140	2	0019-0532-0158	110.2222222	196.1111111	147.8888889	cytoplasmic	zstack_004	1.533449175	1.321747766
17	7	383	329	2	0019-0371-0356	110.5555556	172.2222222	111	cytoplasmic	zstack_004	1.496138996	0.989108911
18	7	343	337	2	0019-0371-0356	107.5555556	157.1111111	136.7777778	cytoplasmic	zstack_004	1.364864865	1.218811881
19	7	509	343	2	0019-0524-0418	104.3333333	145.7777778	111.5555556	cytoplasmic	zstack_004	1.194899818	1.006012024
20	7	320	358	2	0019-0371-0356	104	190.5555556	115.5555556	cytoplasmic	zstack_004	1.655405405	1.02970297
21	7	316	353	2	0019-0371-0356	104.5555556	156.2222222	115.6666667	cytoplasmic	zstack_004	1.357142857	1.030693069
22	7	745	257	2	0019-0705-0259	107	157.6666667	156.5555556	cytoplasmic	zstack_004	1.241469816	1.395049505
23	7	354	347	2	0019-0371-0356	111.7777778	184	140.7777778	cytoplasmic	zstack_004	1.598455598	1.254455446
24	7	317	367	2	0019-0371-0356	103.3333333	163.1111111	111.3333333	cytoplasmic	zstack_004	1.416988417	0.992079208
25	7	552	478	2	0019-0524-0418	108.3333333	172	169.4444444	cytoplasmic	zstack_004	1.409836066	1.528056112
27	7	724	284	2	0019-0705-0259	109.3333333	173	117.3333333	cytoplasmic	zstack_004	1.362204724	1.045544554
29	7	612	190	2	0019-0532-0158	115.1111111	163.8888889	117.6666667	cytoplasmic	zstack_004	1.281494353	1.05163853
30	7	533	517	2	0019-0524-0418	104.6666667	167.3333333	110.4444444	cytoplasmic	zstack_004	1.371584699	0.995991984
31	7	293	357	2	0019-0371-0356	101.1111111	148.4444444	121.6666667	cytoplasmic	zstack_004	1.28957529	1.084158416
33	7	616	209	2	0019-0532-0158	108.2222222	170.6666667	108.8888889	cytoplasmic	zstack_004	1.334491746	0.973187686
34	7	493	336	2	0019-0524-0418	101.5555556	140.2222222	110.4444444	cytoplasmic	zstack_004	1.149362477	0.995991984
35	7	559	365	2	0019-0524-0418	106.2222222	147.5555556	120.2222222	cytoplasmic	zstack_004	1.209471767	1.084168337
36	7	543	478	2	0019-0524-0418	111.4444444	168.8888889	113.1111111	cytoplasmic	zstack_004	1.384335155	1.02004008
37	7	556	358	2	0019-0524-0418	103.7777778	144.5555556	170.7777778	cytoplasmic	zstack_004	1.184881603	1.54008016
38	7	464	378	2	0019-0371-0356	103.6666667	142.6666667	122.5555556	cytoplasmic	zstack_004	1.239382239	1.092079208
39	7	558	394	2	0019-0524-0418	110.3333333	176.1111111	228.5555556	cytoplasmic	zstack_004	1.443533698	2.061122244
40	7	619	216	2	0019-0532-0158	108.6666667	158.7777778	111.2222222	cytoplasmic	zstack_004	1.241529105	0.994041708
41	7	509	357	2	0019-0524-0418	105.7777778	167.4444444	110.4444444	cytoplasmic	zstack_004	1.372495446	0.995991984
43	7	346	334	2	0019-0371-0356	105.1111111	184	371.5555556	cytoplasmic	zstack_004	1.598455598	3.310891089
45	7	365	360	2	0019-0371-0356	305.5555556	151.7777778	126.5555556	cytoplasmic	zstack_004	1.318532819	1.127722772
46	7	530	330	2	0019-0524-0418	102.2222222	134	110.8888889	cytoplasmic	zstack_004	1.098360656	1
47	7	490	383	2	0019-0524-0418	105.7777778	189.5555556	147.8888889	cytoplasmic	zstack_004	1.553734062	1.333667335
48	7	622	207	2	0019-0705-0259	109.7777778	149.6666667	151.1111111	cytoplasmic	zstack_004	1.17847769	1.346534653
49	7	410	333	2	0019-0371-0356	111.5555556	146.4444444	114.1111111	cytoplasmic	zstack_004	1.272200772	1.016831683
51	7	770	301	2	0019-0705-0259	103.3333333	210	111.8888889	cytoplasmic	zstack_004	1.653543307	0.997029703
52	7	327	368	2	0019-0371-0356	104.1111111	153.7777778	121.6666667	cytoplasmic	zstack_004	1.335907336	1.084158416
53	7	293	349	2	0019-0371-0356	104.6666667	212.5555556	156.1111111	cytoplasmic	zstack_004	1.846525097	1.391089109
54	7	505	371	2	0019-0524-0418	106.8888889	161.7777778	174.1111111	cytoplasmic	zstack_004	1.326047359	1.570140281
55	8	521	473	2.828427125	0019-0524-0418	107.2222222	150.1111111	111	cytoplasmic	zstack_004	1.230418944	1.001002004
56	8	776	304	2	0019-0705-0259	104.1111111	188.7777778	176.1111111	cytoplasmic	zstack_004	1.486439195	1.569306931
57	8	312	360	2	0019-0371-0356	104.1111111	192.4444444	127	cytoplasmic	zstack_004	1.671814672	1.131683168
59	8	537	494	2	0019-0524-0418	107.3333333	173.8888889	123.4444444	cytoplasmic	zstack_004	1.425318761	1.113226453
60	8	782	300	2	0019-0705-0259	104.8888889	177.5555556	114.1111111	cytoplasmic	zstack_004	1.398075241	1.016831683
61	8	333	360	2	0019-0371-0356	104.4444444	199	155	cytoplasmic	zstack_004	1.728764479	1.381188119
62	8	362	345	2	0019-0371-0356	162.8888889	168	115.7777778	cytoplasmic	zstack_004	1.459459459	1.031683168
63	8	737	296	2	0019-0705-0259	104.7777778	160.5555556	109.6666667	cytoplasmic	zstack_004	1.264216973	0.977227723
64	8	449	93	2	0019-0532-0158	101.3333333	160.3333333	109.5555556	cytoplasmic	zstack_004	1.253692441	0.979145978
65	8	377	335	2	0019-0371-0356	122.6666667	173.8888889	113.6666667	cytoplasmic	zstack_004	1.510617761	1.012871287
66	8	443	392	2	0019-0371-0356	107.1111111	146.5555556	113.5555556	cytoplasmic	zstack_004	1.273166023	1.011881188
67	8	507	129	2	0019-0532-0158	108.1111111	190.2222222	126.1111111	cytoplasmic	zstack_004	1.487402259	1.127110228
69	8	780	295	2	0019-0705-0259	103.8888889	216.4444444	146.1111111	cytoplasmic	zstack_004	1.704286964	1.301980198
70	8	543	495	2	0019-0524-0418	107.1111111	173.4444444	115.5555556	cytoplasmic	zstack_004	1.421675774	1.042084168
71	8	360	337	2	0019-0371-0356	109.4444444	226.8888889	178	cytoplasmic	zstack_004	1.971042471	1.586138614
72	8	462	389	2	0019-0371-0356	104.6666667	145.2222222	116.3333333	cytoplasmic	zstack_004	1.261583012	1.036633663
73	8	337	355	2.828427125	0019-0371-0356	106.4444444	197.4444444	118.1111111	cytoplasmic	zstack_004	1.715250965	1.052475248
74	8	528	477	2.828427125	0019-0524-0418	109.2222222	157.3333333	161.8888889	cytoplasmic	zstack_004	1.289617486	1.45991984
75	8	721	289	2	0019-0705-0259	108.2222222	189.7777778	112	cytoplasmic	zstack_004	1.494313211	0.998019802
76	8	649	237	2	0019-0705-0259	108.3333333	169.4444444	124.4444444	cytoplasmic	zstack_004	1.334208224	1.108910891
77	8	505	363	2	0019-0524-0418	107.2222222	213.3333333	144.6666667	cytoplasmic	zstack_004	1.74863388	1.304609218
78	8	538	366	2.828427125	0019-0524-0418	107.1111111	174.6666667	116	cytoplasmic	zstack_004	1.431693989	1.046092184
79	8	333	364	2	0019-0371-0356	104.7777778	235.7777778	156.6666667	cytoplasmic	zstack_004	2.048262548	1.396039604
80	8	759	284	2	0019-0705-0259	103.6666667	185.1111111	115.2222222	cytoplasmic	zstack_004	1.457567804	1.026732673
82	8	350	338	2	0019-0371-0356	102.6666667	204.4444444	122.2222222	cytoplasmic	zstack_004	1.776061776	1.089108911
83	8	531	363	2.828427125	0019-0524-0418	107.2222222	156.1111111	116.2222222	cytoplasmic	zstack_004	1.279599271	1.048096192
84	8	531	482	2	0019-0524-0418	109.7777778	172.4444444	114.3333333	cytoplasmic	zstack_004	1.413479053	1.031062124
85	8	467	94	2	0019-0532-0158	103.2222222	215.1111111	149.2222222	cytoplasmic	zstack_004	1.682015639	1.33366435
86	8	353	378	2	0019-0371-0356	104.5555556	147.1111111	111.4444444	cytoplasmic	zstack_004	1.277992278	0.993069307
87	8	284	337	2.828427125	0019-0371-0356	104.2222222	198.8888889	141.4444444	cytoplasmic	zstack_004	1.727799228	1.26039604
88	8	514	362	2	0019-0524-0418	105.2222222	158.2222222	116.8888889	cytoplasmic	zstack_004	1.296903461	1.054108216
90	8	437	84	2	0019-0532-0158	103.2222222	185	114.6666667	cytoplasmic	zstack_004	1.446568202	1.024826216
91	8	323	358	2	0019-0371-0356	103.6666667	185.3333333	166.7777778	cytoplasmic	zstack_004	1.61003861	1.486138614
92	8	520	346	2	0019-0524-0418	104.3333333	169.6666667	153.4444444	cytoplasmic	zstack_004	1.390710383	1.383767535
93	8	542	506	2	0019-0524-0418	105.7777778	209.1111111	153.2222222	cytoplasmic	zstack_004	1.714025501	1.381763527
94	8	353	355	2	0019-0371-0356	116.6666667	152.4444444	148.3333333	cytoplasmic	zstack_004	1.324324324	1.321782178
96	8	308	343	2.828427125	0019-0371-0356	108	183.3333333	151.5555556	cytoplasmic	zstack_004	1.592664093	1.35049505
97	8	485	112	2	0019-0532-0158	105.3333333	220.5555556	132.7777778	cytoplasmic	zstack_004	1.724587315	1.186693148
98	8	559	380	2	0019-0524-0418	105.1111111	172.7777778	110.2222222	cytoplasmic	zstack_004	1.416211293	0.993987976
99	8	322	351	2	0019-0371-0356	103.3333333	174.2222222	116.4444444	cytoplasmic	zstack_004	1.513513514	1.037623762
100	8	344	369	2.828427125	0019-0371-0356	108.4444444	165.1111111	115.4444444	cytoplasmic	zstack_004	1.434362934	1.028712871
101	8	302	340	2.828427125	0019-0371-0356	108.7777778	168.4444444	113.8888889	cytoplasmic	zstack_004	1.463320463	1.014851485
102	8	483	114	2	0019-0532-0158	105.2222222	229.2222222	231.7777778	cytoplasmic	zstack_004	1.792354474	2.071499503
103	8	545	351	2	0019-0524-0418	101	135.1111111	108.1111111	cytoplasmic	zstack_004	1.107468124	0.9749499
104	8	269	335	2.828427125	0019-0371-0356	104.3333333	156.6666667	117.4444444	cytoplasmic	zstack_004	1.361003861	1.046534653
105	8	511	137	2	0019-0532-0158	111.8888889	215.3333333	117	cytoplasmic	zstack_004	1.683753258	1.045680238
107	8	328	363	2	0019-0371-0356	105.6666667	168.7777778	180.1111111	cytoplasmic	zstack_004	1.466216216	1.604950495
108	8	763	278	2	0019-0705-0259	105.3333333	211	144.1111111	cytoplasmic	zstack_004	1.661417323	1.284158416
109	8	716	282	2	0019-0705-0259	113.2222222	186	174.6666667	cytoplasmic	zstack_004	1.464566929	1.556435644
110	9	473	90	2	0019-0532-0158	104.1111111	161.7777778	113.6666667	cytoplasmic	zstack_004	1.264986968	1.015888779
111	9	330	342	2.828427125	0019-0371-0356	107.8888889	165.4444444	118.1111111	cytoplasmic	zstack_004	1.437258687	1.052475248
112	9	787	304	2.828427125	0019-0705-0259	103.3333333	153.1111111	112.7777778	cytoplasmic	zstack_004	1.2055993	1.004950495
113	9	495	375	2	0019-0524-0418	105	161.1111111	115	cytoplasmic	zstack_004	1.320582878	1.037074148
114	9	748	275	2.828427125	0019-0705-0259	106.4444444	195.6666667	197.2222222	cytoplasmic	zstack_004	1.540682415	1.757425743
115	9	611	225	2.828427125	0019-0532-0158	105	149.8888889	113.8888889	cytoplasmic	zstack_004	1.172024327	1.017874876
117	9	471	100	2.828427125	0019-0532-0158	106.2222222	169.7777778	115.1111111	cytoplasmic	zstack_004	1.327541268	1.028798411
118	9	513	348	2	0019-0524-0418	104.2222222	156.2222222	112.5555556	cytoplasmic	zstack_004	1.280510018	1.01503006
119	9	519	159	2.828427125	0019-0532-0158	105.4444444	169.5555556	118.4444444	cytoplasmic	zstack_004	1.325803649	1.058589871
120	9	508	149	2.828427125	0019-0532-0158	105.5555556	169.5555556	116.4444444	cytoplasmic	zstack_004	1.325803649	1.040714995
121	9	553	367	2	0019-0524-0418	104.5555556	151	109.7777778	cytoplasmic	zstack_004	1.237704918	0.98997996
122	9	507	120	2.828427125	0019-0532-0158	106	176	116.7777778	cytoplasmic	zstack_004	1.376194613	1.043694141
123	9	453	389	2	0019-0371-0356	105.5555556	163.3333333	156.3333333	cytoplasmic	zstack_004	1.418918919	1.393069307
124	9	469	107	2	0019-0532-0158	107.6666667	169.8888889	112.7777778	cytoplasmic	zstack_004	1.328410078	1.007944389
125	9	631	224	2	0019-0705-0259	104.2222222	174.6666667	133.4444444	cytoplasmic	zstack_004	1.375328084	1.189108911
126	9	497	133	2.828427125	0019-0532-0158	110.5555556	187.3333333	117.4444444	cytoplasmic	zstack_004	1.464813206	1.049652433
127	9	326	354	2	0019-0371-0356	104.3333333	174.6666667	114.1111111	cytoplasmic	zstack_004	1.517374517	1.016831683
128	9	609	188	2.828427125	0019-0532-0158	110.8888889	162.6666667	113.4444444	cytoplasmic	zstack_004	1.271937446	1.013902681
129	9	561	432	2	0019-0524-0418	339	158.8888889	115.4444444	cytoplasmic	zstack_004	1.302367942	1.041082164
130	9	465	102	2	0019-0532-0158	104.8888889	176	111.3333333	cytoplasmic	zstack_004	1.376194613	0.995034757
131	9	741	297	2	0019-0705-0259	104	160.2222222	126.7777778	cytoplasmic	zstack_004	1.261592301	1.12970297
132	9	434	391	2	0019-0371-0356	107.5555556	149.1111111	111	cytoplasmic	zstack_004	1.295366795	0.989108911
133	9	759	277	2	0019-0705-0259	104	253.3333333	211	cytoplasmic	zstack_004	1.994750656	1.88019802
134	9	492	106	2	0019-0532-0158	103	186.3333333	117.2222222	cytoplasmic	zstack_004	1.456993918	1.047666336
135	9	747	265	2	0019-0705-0259	109.3333333	200.3333333	134.6666667	cytoplasmic	zstack_004	1.577427822	1.2
136	9	646	227	2	0019-0705-0259	111.5555556	195.7777778	144	cytoplasmic	zstack_004	1.541557305	1.283168317
137	9	496	114	2.828427125	0019-0532-0158	107.8888889	223.4444444	129.5555556	cytoplasmic	zstack_004	1.747176368	1.157894737
138	9	492	113	2	0019-0532-0158	106.7777778	211.2222222	116.3333333	cytoplasmic	zstack_004	1.651607298	1.039721946
139	9	266	330	2	0019-0371-0356	104.5555556	160.5555556	110.7777778	cytoplasmic	zstack_004	1.394787645	0.987128713
140	9	459	93	2.828427125	0019-0532-0158	104.8888889	198.1111111	115	cytoplasmic	zstack_004	1.54908775	1.027805362
141	9	490	374	2	0019-0524-0418	102.1111111	173.5555556	108.5555556	cytoplasmic	zstack_004	1.422586521	0.978957916
142	9	779	283	2	0019-0705-0259	100.6666667	157.2222222	109.6666667	cytoplasmic	zstack_004	1.237970254	0.977227723
143	9	321	343	2	0019-0371-0356	106.1111111	204.2222222	130.3333333	cytoplasmic	zstack_004	1.774131274	1.161386139
144	9	449	353	2	0019-0371-0356	105.5555556	178.6666667	148.7777778	cytoplasmic	zstack_004	1.552123552	1.325742574
145	9	731	286	2	0019-0705-0259	105	196	180.5555556	cytoplasmic	zstack_004	1.543307087	1.608910891
147	9	444	337	2	0019-0371-0356	104.8888889	178.1111111	139.5555556	cytoplasmic	zstack_004	1.547297297	1.243564356
148	9	484	119	2	0019-0532-0158	107.2222222	233.1111111	121.4444444	cytoplasmic	zstack_004	1.822762815	1.085402185
149	9	481	105	2.828427125	0019-0532-0158	105.3333333	204.5555556	138.1111111	cytoplasmic	zstack_004	1.599478714	1.234359484
150	9	525	372	2	0019-0524-0418	113	179.2222222	134.1111111	cytoplasmic	zstack_004	1.469034608	1.209418838
151	9	477	114	2.828427125	0019-0532-0158	105.7777778	238.6666667	133.1111111	cytoplasmic	zstack_004	1.866203301	1.189672294
152	9	507	427	2	0019-0524-0418	111.7777778	155.2222222	111.7777778	cytoplasmic	zstack_004	1.272313297	1.008016032
153	9	517	351	2	0019-0524-0418	105.8888889	180.3333333	153.3333333	cytoplasmic	zstack_004	1.478142077	1.382765531
154	9	755	300	2	0019-0705-0259	102.7777778	187.4444444	131	cytoplasmic	zstack_004	1.475940507	1.167326733
155	9	487	125	2	0019-0532-0158	107	239	118.1111111	cytoplasmic	zstack_004	1.868809731	1.055610725
157	9	453	370	2.828427125	0019-0371-0356	106.1111111	174.3333333	169.2222222	cytoplasmic	zstack_004	1.514478764	1.507920792
158	9	764	286	2	0019-0705-0259	105.2222222	205.8888889	119.1111111	cytoplasmic	zstack_004	1.621172353	1.061386139
159	9	475	94	2	0019-0532-0158	103.3333333	182.4444444	117.4444444	cytoplasmic	zstack_004	1.426585578	1.049652433
160	10	523	463	2	0019-0524-0418	110.3333333	152	149.1111111	cytoplasmic	zstack_004	1.245901639	1.344689379
161	10	480	370	2	0019-0524-0418	103	152.2222222	112.7777778	cytoplasmic	zstack_004	1.247723133	1.017034068
162	10	549	385	2	0019-0524-0418	108.4444444	184.5555556	111.5555556	cytoplasmic	zstack_004	1.512750455	1.006012024
163	10	631	202	2.828427125	0019-0705-0259	105.4444444	168.4444444	117.8888889	cytoplasmic	zstack_004	1.326334208	1.05049505
165	10	344	362	2.828427125	0019-0371-0356	107.6666667	175.7777778	125.7777778	cytoplasmic	zstack_004	1.527027027	1.120792079
166	10	641	207	2	0019-0705-0259	106.3333333	199.7777778	116.5555556	cytoplasmic	zstack_004	1.573053368	1.038613861
167	10	491	131	2.828427125	0019-0532-0158	106.5555556	196.7777778	173.1111111	cytoplasmic	zstack_004	1.538662033	1.547169811
168	10	646	240	2	0019-0705-0259	109.5555556	179.7777778	153.6666667	cytoplasmic	zstack_004	1.415573053	1.369306931
169	10	346	351	2.828427125	0019-0371-0356	110.3333333	186.5555556	177.7777778	cytoplasmic	zstack_004	1.620656371	1.584158416
170	10	521	366	2	0019-0524-0418	105.8888889	176.4444444	131.5555556	cytoplasmic	zstack_004	1.446265938	1.186372745
172	10	632	234	2.828427125	0019-0532-0158	105.3333333	158.4444444	119.3333333	cytoplasmic	zstack_004	1.238922676	1.06653426
173	10	481	99	2	0019-0532-0158	106.5555556	229.2222222	218.4444444	cytoplasmic	zstack_004	1.792354474	1.952333664
174	10	278	332	2	0019-0371-0356	103.8888889	210.5555556	156.7777778	cytoplasmic	zstack_004	1.829150579	1.397029703
175	10	475	106	2.828427125	0019-0532-0158	104.3333333	174	114.8888889	cytoplasmic	zstack_004	1.360556038	1.026812314
176	10	335	350	2	0019-0371-0356	105.7777778	179.3333333	114.3333333	cytoplasmic	zstack_004	1.557915058	1.018811881
177	10	773	310	2.828427125	0019-0705-0259	104.6666667	163.2222222	131.7777778	cytoplasmic	zstack_004	1.285214348	1.174257426
178	10	767	290	2	0019-0705-0259	105	224.1111111	155.3333333	cytoplasmic	zstack_004	1.764654418	1.384158416
180	10	759	296	2	0019-0705-0259	106	205	116.2222222	cytoplasmic	zstack_004	1.614173228	1.035643564
181	10	695	269	2	0019-0705-0259	301.1111111	162.5555556	126	cytoplasmic	zstack_004	1.279965004	1.122772277
182	10	556	394	2	0019-0524-0418	109.3333333	168.2222222	219.7777778	cytoplasmic	zstack_004	1.378870674	1.981963928
183	10	374	379	2.828427125	0019-0371-0356	125.8888889	157.7777778	131.4444444	cytoplasmic	zstack_004	1.370656371	1.171287129
184	10	527	157	2	0019-0532-0158	116.7777778	198.2222222	117.7777778	cytoplasmic	zstack_004	1.54995656	1.052631579
186	10	497	381	2	0019-0524-0418	106.2222222	157.6666667	121.2222222	cytoplasmic	zstack_004	1.292349727	1.093186373
187	10	775	288	2	0019-0705-0259	104.5555556	182.3333333	114.2222222	cytoplasmic	zstack_004	1.435695538	1.017821782
188	10	544	522	2	0019-0524-0418	106	153.3333333	112	cytoplasmic	zstack_004	1.256830601	1.01002004
189	10	517	129	2.828427125	0019-0532-0158	110.2222222	214.2222222	157.6666667	cytoplasmic	zstack_004	1.675065161	1.409136048
190	11	341	354	2	0019-0371-0356	108	211.7777778	119.3333333	cytoplasmic	zstack_004	1.83976834	1.063366337
191	11	570	203	2	0019-0532-0158	261.7777778	143.8888889	135.6666667	cytoplasmic	zstack_004	1.125108601	1.212512413
192	11	501	381	2	0019-0524-0418	108.6666667	180.6666667	122.5555556	cytoplasmic	zstack_004	1.480874317	1.105210421
193	11	500	406	2	0019-0524-0418	106.7777778	153	153.1111111	cytoplasmic	zstack_004	1.254098361	1.380761523
194	11	352	370	2.828427125	0019-0371-0356	107.4444444	189.7777778	167.2222222	cytoplasmic	zstack_004	1.648648649	1.49009901
195	11	453	88	2	0019-0532-0158	101.2222222	173.1111111	112.3333333	cytoplasmic	zstack_004	1.35360556	1.003972195
196	11	773	316	2	0019-0705-0259	102.6666667	146	121.4444444	cytoplasmic	zstack_004	1.149606299	1.082178218
199	11	485	368	2	0019-0524-0418	104	147.1111111	109.3333333	cytoplasmic	zstack_004	1.20582878	0.985971944
200	11	529	133	2	0019-0532-0158	107.4444444	208.8888889	116	cytoplasmic	zstack_004	1.633362294	1.0367428
201	11	621	229	2	0019-0532-0158	106.6666667	181.5555556	114.8888889	cytoplasmic	zstack_004	1.4196351	1.026812314
202	11	496	123	2.828427125	0019-0532-0158	107	193	120.3333333	cytoplasmic	zstack_004	1.509122502	1.075471698
203	11	486	102	2	0019-0532-0158	102.8888889	200.2222222	187.3333333	cytoplasmic	zstack_004	1.565595135	1.67428004
205	11	434	79	2	0019-0532-0158	103.6666667	185.4444444	185.6666667	cytoplasmic	zstack_004	1.45004344	1.65938431
206	11	443	366	2.828427125	0019-0371-0356	215.5555556	153.4444444	112.2222222	cytoplasmic	zstack_004	1.333011583	1
208	11	423	349	2.828427125	0019-0371-0356	260.7777778	176.7777778	121.1111111	cytoplasmic	zstack_004	1.535714286	1.079207921
209	11	745	262	2	0019-0705-0259	109.6666667	176.1111111	149.7777778	cytoplasmic	zstack_004	1.386701662	1.334653465
211	11	662	249	2	0019-0705-0259	112.3333333	177.2222222	116.6666667	cytoplasmic	zstack_004	1.395450569	1.03960396
212	11	623	197	2	0019-0705-0259	108	180.1111111	135	cytoplasmic	zstack_004	1.418197725	1.202970297
214	11	502	134	2	0019-0532-0158	115.4444444	194	151.2222222	cytoplasmic	zstack_004	1.51694179	1.351539225
215	11	462	369	2	0019-0524-0418	104	138.3333333	106.8888889	cytoplasmic	zstack_004	1.133879781	0.963927856
216	11	672	255	2	0019-0705-0259	128.3333333	162.6666667	114.2222222	cytoplasmic	zstack_004	1.280839895	1.017821782
218	11	507	424	2	0019-0524-0418	114.4444444	152.8888889	111	cytoplasmic	zstack_004	1.253187614	1.001002004
219	11	763	300	2	0019-0705-0259	102	165.5555556	111.7777778	cytoplasmic	zstack_004	1.303587052	0.996039604
220	12	501	116	2	0019-0532-0158	105	231.2222222	177.6666667	cytoplasmic	zstack_004	1.80799305	1.587884806
221	12	335	344	2	0019-0371-0356	105.6666667	171.4444444	135	cytoplasmic	zstack_004	1.489382239	1.202970297
222	12	441	385	2	0019-0371-0356	108.8888889	176.7777778	115.4444444	cytoplasmic	zstack_004	1.535714286	1.028712871
223	12	719	280	2	0019-0705-0259	168.5555556	173.8888889	151	cytoplasmic	zstack_004	1.36920385	1.345544554
224	12	430	80	2	0019-0532-0158	101.5555556	175.7777778	110.8888889	cytoplasmic	zstack_004	1.374456994	0.991062562
227	12	608	218	2	0019-0532-0158	389.2222222	185.6666667	207.2222222	cytoplasmic	zstack_004	1.45178106	1.85203575
228	12	755	275	2.828427125	0019-0705-0259	104.3333333	203.2222222	195	cytoplasmic	zstack_004	1.600174978	1.737623762
229	12	501	112	2	0019-0532-0158	103.8888889	182.5555556	115.2222222	cytoplasmic	zstack_004	1.427454387	1.02979146
231	12	444	382	2	0019-0371-0356	105	162.1111111	190.5555556	cytoplasmic	zstack_004	1.408301158	1.698019802
232	12	545	470	2	0019-0524-0418	203.6666667	157.8888889	128.2222222	cytoplasmic	zstack_004	1.29417122	1.156312625
233	12	722	284	2	0019-0705-0259	108	168	118.5555556	cytoplasmic	zstack_004	1.322834646	1.056435644
234	12	657	216	2.828427125	0019-0705-0259	147.1111111	200.8888889	122.3333333	cytoplasmic	zstack_004	1.581802275	1.09009901
235	12	506	140	2.828427125	0019-0532-0158	107	190.5555556	120.5555556	cytoplasmic	zstack_004	1.490008688	1.077457795
236	13	613	199	2	0019-0532-0158	124.2222222	169.8888889	117.8888889	cytoplasmic	zstack_004	1.328410078	1.053624628
237	13	763	290	2	0019-0705-0259	102.5555556	199.5555556	110.3333333	cytoplasmic	zstack_004	1.571303587	0.983168317
238	13	522	161	2.828427125	0019-0532-0158	104.7777778	176.1111111	131.4444444	cytoplasmic	zstack_004	1.377063423	1.174776564
239	13	558	428	2	0019-0524-0418	235.6666667	168.5555556	117.2222222	cytoplasmic	zstack_004	1.381602914	1.057114228
240	13	419	348	2.828427125	0019-0371-0356	159.4444444	187	122.4444444	cytoplasmic	zstack_004	1.624517375	1.091089109
241	13	653	236	2.828427125	0019-0705-0259	153.8888889	170.4444444	153.3333333	cytoplasmic	zstack_004	1.34208224	1.366336634
242	13	755	282	2	0019-0705-0259	104.4444444	209.6666667	114.6666667	cytoplasmic	zstack_004	1.650918635	1.021782178
243	13	611	216	2	0019-0532-0158	298.6666667	211.8888889	190.8888889	cytoplasmic	zstack_004	1.656820156	1.706057597
244	13	500	405	2	0019-0524-0418	106.8888889	145.1111111	144.3333333	cytoplasmic	zstack_004	1.189435337	1.301603206
245	13	454	368	2	0019-0371-0356	104.4444444	143.8888889	115.5555556	cytoplasmic	zstack_004	1.25	1.02970297
246	13	440	82	2	0019-0532-0158	103.5555556	179.3333333	119.6666667	cytoplasmic	zstack_004	1.402258905	1.069513406
247	13	622	201	2	0019-0705-0259	106.2222222	171.2222222	121	cytoplasmic	zstack_004	1.348206474	1.078217822
248	13	629	210	2	0019-0705-0259	105.1111111	174.8888889	139.3333333	cytoplasmic	zstack_004	1.377077865	1.241584158
249	13	747	285	2	0019-0705-0259	105.2222222	228	114.5555556	cytoplasmic	zstack_004	1.795275591	1.020792079
250	13	491	116	2	0019-0532-0158	104.3333333	204.4444444	147.6666667	cytoplasmic	zstack_004	1.598609904	1.319761668
251	14	651	218	2.828427125	0019-0705-0259	117.1111111	219	117.2222222	cytoplasmic	zstack_004	1.724409449	1.044554455
252	14	640	230	2	0019-0705-0259	105.6666667	170.6666667	109.6666667	cytoplasmic	zstack_004	1.343832021	0.977227723
253	14	523	138	2	0019-0532-0158	111.7777778	195.2222222	119.4444444	cytoplasmic	zstack_004	1.526498697	1.067527309
254	14	351	345	2.828427125	0019-0371-0356	111.2222222	169.6666667	116.8888889	cytoplasmic	zstack_004	1.473938224	1.041584158
255	14	643	221	2	0019-0705-0259	104.8888889	176	117.2222222	cytoplasmic	zstack_004	1.385826772	1.044554455
256	14	642	211	2	0019-0705-0259	104.4444444	179	111.3333333	cytoplasmic	zstack_004	1.409448819	0.992079208
257	14	338	345	2	0019-0371-0356	103.6666667	190	184	cytoplasmic	zstack_004	1.650579151	1.63960396
258	14	509	131	2	0019-0532-0158	106	226.1111111	126.2222222	cytoplasmic	zstack_004	1.768027802	1.128103277
259	14	753	289	2.828427125	0019-0705-0259	105.1111111	184.4444444	117.1111111	cytoplasmic	zstack_004	1.45231846	1.043564356
260	14	441	373	2	0019-0371-0356	317.2222222	166.6666667	132.8888889	cytoplasmic	zstack_004	1.447876448	1.184158416
261	15	717	278	2	0019-0705-0259	187.6666667	171.2222222	160.7777778	cytoplasmic	zstack_004	1.348206474	1.432673267
262	15	513	144	2.828427125	0019-0532-0158	106.4444444	183.3333333	114.2222222	cytoplasmic	zstack_004	1.433536056	1.020854022
263	15	620	213	2	0019-0705-0259	103	151.3333333	115.7777778	cytoplasmic	zstack_004	1.19160105	1.031683168
267	15	743	267	2.828427125	0019-0705-0259	115.3333333	220.8888889	208	cytoplasmic	zstack_004	1.73928259	1.853465347
269	16	512	134	2	0019-0532-0158	106.3333333	181.5555556	114.7777778	cytoplasmic	zstack_004	1.4196351	1.025819265
271	16	732	281	2	0019-0705-0259	106.8888889	179.8888889	151	cytoplasmic	zstack_004	1.416447944	1.345544554
272	16	622	221	2	0019-0705-0259	104.3333333	158.7777778	152	cytoplasmic	zstack_004	1.250218723	1.354455446
274	17	646	224	2	0019-0705-0259	110.4444444	160.6666667	154	cytoplasmic	zstack_004	1.265091864	1.372277228
276	18	722	277	2.828427125	0019-0705-0259	143.4444444	182.6666667	142.5555556	cytoplasmic	zstack_004	1.43832021	1.27029703
278	18	541	170	2	0019-0532-0158	209	172.4444444	123.4444444	cytoplasmic	zstack_004	1.348392702	1.103277061
279	18	750	270	2	0019-0705-0259	105.4444444	163.8888889	117.2222222	cytoplasmic	zstack_004	1.290463692	1.044554455
281	18	608	201	2	0019-0532-0158	393.7777778	181.6666667	192.5555556	cytoplasmic	zstack_004	1.42050391	1.720953327
282	18	636	222	2	0019-0705-0259	103.1111111	152.4444444	120.8888889	cytoplasmic	zstack_004	1.200349956	1.077227723
283	19	657	239	2	0019-0705-0259	155.4444444	148.6666667	114.4444444	cytoplasmic	zstack_004	1.170603675	1.01980198
284	19	614	214	2	0019-0532-0158	109.2222222	187.8888889	116	cytoplasmic	zstack_004	1.469157255	1.0367428
286	20	716	273	2	0019-0705-0259	186.1111111	172.1111111	121.8888889	cytoplasmic	zstack_004	1.355205599	1.086138614
288	20	651	221	2	0019-0705-0259	236.5555556	184.1111111	120.6666667	cytoplasmic	zstack_004	1.449693788	1.075247525
290	20	738	264	2	0019-0705-0259	108.7777778	170.3333333	124.6666667	cytoplasmic	zstack_004	1.341207349	1.110891089
291	20	636	222	2	0019-0705-0259	105.1111111	151.7777778	142.5555556	cytoplasmic	zstack_004	1.195100612	1.27029703
292	21	606	213	2	0019-0532-0158	283.7777778	163.4444444	138.1111111	cytoplasmic	zstack_004	1.278019114	1.234359484
293	21	528	147	2	0019-0532-0158	109.6666667	163	118.5555556	cytoplasmic	zstack_004	1.274543875	1.05958292
294	21	725	250	2	0019-0705-0259	127	169	118	cytoplasmic	zstack_004	1.330708661	1.051485149
296	22	714	265	2	0019-0705-0259	240.5555556	185.7777778	121.2222222	cytoplasmic	zstack_004	1.462817148	1.08019802
297	22	708	266	2	0019-0705-0259	240.2222222	150.4444444	127.2222222	cytoplasmic	zstack_004	1.184601925	1.133663366
299	26	712	255	2	0019-0705-0259	286.1111111	158	119.6666667	cytoplasmic	zstack_004	1.244094488	1.066336634
300	27	698	244	2	0019-0705-0259	420.5555556	147.2222222	131.4444444	cytoplasmic	zstack_004	1.159230096	1.171287129
301	9	364	279	2	0001-0430-0389	104	149.5555556	119	cytoplasmic	zstack_005	1.337972167	1.080726539
302	9	531	371	2	0001-0430-0389	103.5555556	137.2222222	154.4444444	cytoplasmic	zstack_005	1.227634195	1.402623613
303	9	464	257	2	0001-0516-0232	122.6666667	141.8888889	107.8888889	cytoplasmic	zstack_005	1.286002014	0.982793522
305	10	550	413	2	0001-0430-0389	103.3333333	135.5555556	108.2222222	cytoplasmic	zstack_005	1.212723658	0.98284561
306	10	540	422	2	0001-0430-0389	104.2222222	156.3333333	188.5555556	cytoplasmic	zstack_005	1.39860835	1.712411705
307	10	575	39	2	0001-0555-0068	106.5555556	139.7777778	114.2222222	cytoplasmic	zstack_005	1.321428571	1.042596349
308	10	523	340	2	0001-0430-0389	104.1111111	137.7777778	108.1111111	cytoplasmic	zstack_005	1.232604374	0.981836529
309	10	757	551	2	0001-0687-0518	101.6666667	143.7777778	108	cytoplasmic	zstack_005	1.193726937	0.989816701
310	10	530	328	2	0001-0430-0389	102.6666667	134.3333333	106.5555556	cytoplasmic	zstack_005	1.201789264	0.967709384
311	10	321	245	2	0001-0430-0389	104.6666667	176	122.3333333	cytoplasmic	zstack_005	1.574552684	1.110998991
312	10	130	248	2	0001-0184-0185	107.1111111	151.6666667	107.6666667	cytoplasmic	zstack_005	1.358208955	0.973869347
313	10	385	76	2	0001-0332-0107	114.1111111	151.4444444	135.3333333	cytoplasmic	zstack_005	1.427972761	1.229061554
314	10	686	558	2	0001-0687-0518	107.3333333	188.4444444	111.5555556	cytoplasmic	zstack_005	1.564575646	1.022403259
315	10	294	250	2	0001-0430-0389	102.2222222	132	105.5555556	cytoplasmic	zstack_005	1.180914513	0.958627649
316	10	534	394	2	0001-0430-0389	104.5555556	141.4444444	111.8888889	cytoplasmic	zstack_005	1.265407555	1.016145308
318	10	284	100	2	0001-0332-0107	104.2222222	150.6666667	124.4444444	cytoplasmic	zstack_005	1.420639078	1.130171544
319	10	267	176	2	0001-0184-0185	104.6666667	168.8888889	110.4444444	cytoplasmic	zstack_005	1.512437811	0.998994975
321	10	698	555	2	0001-0687-0518	110.2222222	150.1111111	147.7777778	cytoplasmic	zstack_005	1.246309963	1.354378819
322	10	476	530	2	0001-0430-0389	104.4444444	144.1111111	149.1111111	cytoplasmic	zstack_005	1.289264414	1.354187689
323	10	509	344	2	0001-0430-0389	106.4444444	164.8888889	187.8888889	cytoplasmic	zstack_005	1.475149105	1.706357215
324	10	534	403	2	0001-0430-0389	105.6666667	151.2222222	110.1111111	cytoplasmic	zstack_005	1.352882704	1
325	10	280	184	2	0001-0184-0185	102.7777778	133.5555556	109.4444444	cytoplasmic	zstack_005	1.1960199	0.989949749
326	10	508	451	2	0001-0430-0389	107.4444444	150.1111111	109.3333333	cytoplasmic	zstack_005	1.342942346	0.992936428
327	10	368	329	2	0001-0430-0389	102.7777778	144	108.3333333	cytoplasmic	zstack_005	1.288270378	0.983854692
329	10	270	219	2	0001-0200-0342	102.5555556	131	124.8888889	cytoplasmic	zstack_005	1.209230769	1.135353535
330	10	367	319	2	0001-0430-0389	103.6666667	135.6666667	155.8888889	cytoplasmic	zstack_005	1.213717694	1.415741675
331	10	434	271	2	0001-0516-0232	104.7777778	145	202.7777778	cytoplasmic	zstack_005	1.314199396	1.847165992
332	10	469	502	2	0001-0430-0389	104.3333333	148.4444444	110.4444444	cytoplasmic	zstack_005	1.328031809	1.003027245
334	10	436	327	2	0001-0430-0389	105.2222222	141.3333333	162	cytoplasmic	zstack_005	1.264413519	1.471241171
335	10	334	423	2	0001-0314-0413	146.5555556	152.4444444	118.2222222	cytoplasmic	zstack_005	1.326244563	1.058706468
336	10	344	305	2	0001-0430-0389	104.1111111	144.3333333	170.3333333	cytoplasmic	zstack_005	1.291252485	1.546922301
337	10	344	312	2	0001-0430-0389	102.8888889	154.5555556	111	cytoplasmic	zstack_005	1.382703777	1.008072654
338	10	375	310	2	0001-0430-0389	104.7777778	130.2222222	124.7777778	cytoplasmic	zstack_005	1.16500994	1.133198789
339	10	356	334	2	0001-0430-0389	102.1111111	163.2222222	107.4444444	cytoplasmic	zstack_005	1.460238569	0.975782038
340	10	318	261	2	0001-0430-0389	102.8888889	149.7777778	139.2222222	cytoplasmic	zstack_005	1.339960239	1.264379415
341	10	365	306	2	0001-0430-0389	102.6666667	148.7777778	107.8888889	cytoplasmic	zstack_005	1.331013917	0.979818365
342	10	346	441	2	0001-0314-0413	144.4444444	147.1111111	215.4444444	cytoplasmic	zstack_005	1.279845336	1.929353234
344	10	221	152	2	0001-0184-0185	112.4444444	142	108.8888889	cytoplasmic	zstack_005	1.271641791	0.984924623
345	10	528	353	2	0001-0430-0389	100.8888889	149.2222222	121.1111111	cytoplasmic	zstack_005	1.33499006	1.099899092
347	10	369	266	2	0001-0430-0389	102.4444444	134.3333333	112.6666667	cytoplasmic	zstack_005	1.201789264	1.02320888
348	10	721	565	2	0001-0687-0518	106.5555556	192.4444444	112.4444444	cytoplasmic	zstack_005	1.597785978	1.030549898
349	10	540	381	2	0001-0430-0389	102.7777778	125.2222222	181.4444444	cytoplasmic	zstack_005	1.12027833	1.647830474
350	10	736	575	2	0001-0687-0518	103.3333333	149	107.6666667	cytoplasmic	zstack_005	1.237084871	0.986761711
351	10	512	408	2	0001-0430-0389	107.8888889	169.1111111	110.1111111	cytoplasmic	zstack_005	1.512922465	1
352	10	567	353	2	0001-0430-0389	102.8888889	153.8888889	108.7777778	cytoplasmic	zstack_005	1.376739563	0.987891019
353	11	509	469	2	0001-0430-0389	106.5555556	152.1111111	111.2222222	cytoplasmic	zstack_005	1.36083499	1.010090817
354	11	766	355	2	0001-0698-0362	104.4444444	153.1111111	109.6666667	cytoplasmic	zstack_005	1.282456957	1.012827091
355	11	498	504	2	0001-0430-0389	104.6666667	161.3333333	152.5555556	cytoplasmic	zstack_005	1.44333996	1.385469223
356	11	182	280	2	0001-0200-0342	109.1111111	147.7777778	147.3333333	cytoplasmic	zstack_005	1.364102564	1.339393939
357	11	689	453	2	0001-0687-0518	107	140.7777778	107.7777778	cytoplasmic	zstack_005	1.168819188	0.987780041
358	11	419	335	2	0001-0430-0389	108.5555556	169.4444444	133.2222222	cytoplasmic	zstack_005	1.515904573	1.209889001
359	11	629	521	2	0001-0687-0518	101.4444444	146.3333333	109.4444444	cytoplasmic	zstack_005	1.214944649	1.00305499
361	11	526	349	2	0001-0430-0389	104.3333333	152	159.2222222	cytoplasmic	zstack_005	1.359840954	1.446014127
362	11	394	296	2	0001-0430-0389	102.1111111	156.5555556	153	cytoplasmic	zstack_005	1.400596421	1.38950555
363	11	227	257	2	0001-0200-0342	108.5555556	156.7777778	115.4444444	cytoplasmic	zstack_005	1.447179487	1.049494949
364	11	492	513	2.828427125	0001-0430-0389	105.1111111	170.5555556	148.2222222	cytoplasmic	zstack_005	1.52584493	1.346115035
365	11	173	286	2	0001-0200-0342	109.2222222	155.4444444	112.6666667	cytoplasmic	zstack_005	1.434871795	1.024242424
366	11	509	414	2	0001-0430-0389	108.1111111	177.7777778	126	cytoplasmic	zstack_005	1.590457256	1.144298688
367	11	266	362	2	0001-0314-0413	107.7777778	150.2222222	114	cytoplasmic	zstack_005	1.306911551	1.020895522
368	11	249	233	2	0001-0200-0342	107	147.3333333	121.2222222	cytoplasmic	zstack_005	1.36	1.102020202
369	11	417	327	2	0001-0430-0389	105	178	297	cytoplasmic	zstack_005	1.592445328	2.697275479
370	11	487	357	2	0001-0430-0389	313.7777778	172.2222222	136.4444444	cytoplasmic	zstack_005	1.540755467	1.239152371
371	11	522	390	2	0001-0430-0389	103.4444444	165.4444444	111.7777778	cytoplasmic	zstack_005	1.480119284	1.015136226
372	11	754	555	2	0001-0687-0518	105.2222222	163.4444444	134.6666667	cytoplasmic	zstack_005	1.35701107	1.234215886
373	11	544	355	2	0001-0430-0389	102.5555556	149.2222222	156.5555556	cytoplasmic	zstack_005	1.33499006	1.421796165
374	11	565	240	2	0001-0516-0232	104.6666667	162.3333333	254.5555556	cytoplasmic	zstack_005	1.471299094	2.318825911
375	11	494	184	2	0001-0516-0232	105.3333333	152.5555556	154.7777778	cytoplasmic	zstack_005	1.382678751	1.409919028
377	11	426	348	2	0001-0430-0389	247.2222222	180.7777778	160.6666667	cytoplasmic	zstack_005	1.617296223	1.45913219
378	11	698	568	2	0001-0687-0518	104.3333333	168.2222222	109.6666667	cytoplasmic	zstack_005	1.396678967	1.00509165
379	11	581	65	2	0001-0555-0068	108.8888889	161.7777778	152	cytoplasmic	zstack_005	1.529411765	1.387423935
380	11	521	364	2.828427125	0001-0430-0389	103.8888889	171.5555556	141.7777778	cytoplasmic	zstack_005	1.534791252	1.287588295
381	11	739	526	2	0001-0687-0518	311.3333333	179.2222222	181.4444444	cytoplasmic	zstack_005	1.48800738	1.66293279
382	11	248	195	2	0001-0184-0185	112.4444444	166.6666667	116.2222222	cytoplasmic	zstack_005	1.492537313	1.051256281
383	11	480	504	2	0001-0430-0389	105.2222222	166.8888889	115.6666667	cytoplasmic	zstack_005	1.49304175	1.050454087
384	11	231	346	2	0001-0200-0342	130	155.6666667	164	cytoplasmic	zstack_005	1.436923077	1.490909091
385	11	159	207	2	0001-0184-0185	123.2222222	154	115	cytoplasmic	zstack_005	1.379104478	1.040201005
386	11	750	544	2	0001-0687-0518	104.4444444	165	116.5555556	cytoplasmic	zstack_005	1.369926199	1.068228106
387	11	492	177	2	0001-0516-0232	105.6666667	152.1111111	126.2222222	cytoplasmic	zstack_005	1.378650554	1.149797571
388	11	329	66	2	0001-0332-0107	106.6666667	148.5555556	146.3333333	cytoplasmic	zstack_005	1.400733368	1.328960646
389	11	511	425	2	0001-0430-0389	107.7777778	176.4444444	115.8888889	cytoplasmic	zstack_005	1.578528827	1.05247225
390	11	565	127	2	0001-0555-0068	104.1111111	151.6666667	119.1111111	cytoplasmic	zstack_005	1.433823529	1.087221095
391	11	185	136	2	0001-0184-0185	107.5555556	150.6666667	115.6666667	cytoplasmic	zstack_005	1.349253731	1.046231156
392	11	739	554	2	0001-0687-0518	103.7777778	176	110	cytoplasmic	zstack_005	1.461254613	1.00814664
393	11	647	489	2	0001-0687-0518	102.3333333	154.7777778	143.3333333	cytoplasmic	zstack_005	1.285055351	1.313645621
394	11	201	396	2	0001-0200-0342	109.8888889	154.8888889	180.4444444	cytoplasmic	zstack_005	1.42974359	1.64040404
396	11	492	393	2	0001-0430-0389	120.3333333	158.5555556	114	cytoplasmic	zstack_005	1.418489066	1.035317861
397	11	384	294	2	0001-0430-0389	102.7777778	154.3333333	156.1111111	cytoplasmic	zstack_005	1.380715706	1.417759839
400	11	382	290	2	0001-0430-0389	101.4444444	149.5555556	111.2222222	cytoplasmic	zstack_005	1.337972167	1.010090817
402	11	314	248	2	0001-0430-0389	103.5555556	143.4444444	119.1111111	cytoplasmic	zstack_005	1.283300199	1.081735621
404	11	382	215	2	0001-0430-0389	102.3333333	151.6666667	179	cytoplasmic	zstack_005	1.356858847	1.625630676
405	11	155	396	2	0001-0200-0342	110.3333333	157.2222222	155.6666667	cytoplasmic	zstack_005	1.451282051	1.415151515
406	11	545	336	2	0001-0430-0389	101.2222222	142	197.5555556	cytoplasmic	zstack_005	1.270377734	1.794147326
407	11	480	497	2	0001-0430-0389	106.5555556	166.6666667	116.2222222	cytoplasmic	zstack_005	1.491053678	1.055499495
408	11	635	534	2	0001-0687-0518	106	155.7777778	110.5555556	cytoplasmic	zstack_005	1.293357934	1.013238289
409	11	376	335	2	0001-0430-0389	102.3333333	132	154.4444444	cytoplasmic	zstack_005	1.180914513	1.402623613
411	11	392	291	2	0001-0430-0389	103.5555556	139.8888889	111	cytoplasmic	zstack_005	1.251491054	1.008072654
412	11	763	384	2	0001-0698-0362	105.7777778	149.7777778	111.4444444	cytoplasmic	zstack_005	1.254536994	1.029245767
413	11	175	291	2	0001-0200-0342	106.8888889	142.4444444	114.7777778	cytoplasmic	zstack_005	1.314871795	1.043434343
414	11	357	292	2	0001-0430-0389	103.7777778	134.5555556	124	cytoplasmic	zstack_005	1.203777336	1.126135217
415	11	145	297	2	0001-0200-0342	104.1111111	128.8888889	107.5555556	cytoplasmic	zstack_005	1.18974359	0.977777778
416	11	714	594	2	0001-0687-0518	102.4444444	146	110.2222222	cytoplasmic	zstack_005	1.212177122	1.010183299
419	11	738	559	2	0001-0687-0518	105.2222222	160.2222222	111.8888889	cytoplasmic	zstack_005	1.330258303	1.025458248
420	11	660	483	2	0001-0687-0518	108.1111111	135.2222222	111	cytoplasmic	zstack_005	1.122693727	1.017311609
421	11	755	573	2.828427125	0001-0687-0518	103.2222222	142.8888889	109.7777778	cytoplasmic	zstack_005	1.186346863	1.00610998
422	11	634	420	2	0001-0698-0362	103.7777778	155	109.2222222	cytoplasmic	zstack_005	1.298278269	1.008722422
423	11	360	278	2	0001-0430-0389	101.6666667	132.8888889	182.6666667	cytoplasmic	zstack_005	1.188866799	1.658930373
424	11	179	178	2	0001-0184-0185	166	145.6666667	122.2222222	cytoplasmic	zstack_005	1.304477612	1.105527638
425	11	249	248	2	0001-0200-0342	106.2222222	142.3333333	112.2222222	cytoplasmic	zstack_005	1.313846154	1.02020202
426	11	333	280	2	0001-0430-0389	102.8888889	130.1111111	151.5555556	cytoplasmic	zstack_005	1.164015905	1.376387487
427	11	752	518	2	0001-0687-0518	107	141.4444444	110.6666667	cytoplasmic	zstack_005	1.174354244	1.014256619
428	11	304	467	2	0001-0314-0413	111	132	152.8888889	cytoplasmic	zstack_005	1.14838086	1.369154229
429	11	749	578	2	0001-0687-0518	103.4444444	147.5555556	109.4444444	cytoplasmic	zstack_005	1.225092251	1.00305499
430	11	758	582	2.828427125	0001-0687-0518	102.5555556	141.6666667	156.8888889	cytoplasmic	zstack_005	1.176199262	1.437881874
431	11	653	378	2.828427125	0001-0698-0362	105.3333333	141.5555556	110.1111111	cytoplasmic	zstack_005	1.185667752	1.01693176
432	11	524	395	2.828427125	0001-0430-0389	105.3333333	152.1111111	118.8888889	cytoplasmic	zstack_005	1.36083499	1.079717457
433	11	745	573	2	0001-0687-0518	103.2222222	145.6666667	108.4444444	cytoplasmic	zstack_005	1.209409594	0.99389002
434	11	476	500	2	0001-0430-0389	105.1111111	147.6666667	117	cytoplasmic	zstack_005	1.321073559	1.062563068
435	11	528	397	2	0001-0430-0389	105.1111111	141	111	cytoplasmic	zstack_005	1.261431412	1.008072654
436	11	649	420	2	0001-0698-0362	105.1111111	147.1111111	111.1111111	cytoplasmic	zstack_005	1.232201024	1.026167265
437	11	497	180	2	0001-0516-0232	107.1111111	128.2222222	112.3333333	cytoplasmic	zstack_005	1.162134945	1.023279352
438	11	169	416	2	0001-0200-0342	105.2222222	144.8888889	121.2222222	cytoplasmic	zstack_005	1.337435897	1.102020202
439	11	90	260	2	0001-0184-0185	102.2222222	126.1111111	144.3333333	cytoplasmic	zstack_005	1.129353234	1.305527638
440	11	710	568	2	0001-0687-0518	103.7777778	148	112.7777778	cytoplasmic	zstack_005	1.228782288	1.033604888
441	11	535	407	2	0001-0430-0389	104.2222222	140.1111111	114	cytoplasmic	zstack_005	1.253479125	1.035317861
444	11	646	426	2	0001-0698-0362	102.6666667	148.4444444	119.8888889	cytoplasmic	zstack_005	1.243369009	1.107234479
446	11	529	384	2	0001-0430-0389	104.3333333	137.3333333	108.4444444	cytoplasmic	zstack_005	1.228628231	0.984863774
447	11	524	428	2	0001-0430-0389	105	152.7777778	130.8888889	cytoplasmic	zstack_005	1.366799205	1.188698285
448	11	185	243	2	0001-0184-0185	120.2222222	143.5555556	110.7777778	cytoplasmic	zstack_005	1.285572139	1.00201005
449	11	162	412	2	0001-0200-0342	103.4444444	151.5555556	167.5555556	cytoplasmic	zstack_005	1.398974359	1.523232323
450	11	217	370	2	0001-0200-0342	191.6666667	150.1111111	115.5555556	cytoplasmic	zstack_005	1.385641026	1.050505051
451	11	271	236	2	0001-0200-0342	103.7777778	138	123.7777778	cytoplasmic	zstack_005	1.273846154	1.125252525
452	11	399	302	2	0001-0430-0389	102	169.4444444	174.5555556	cytoplasmic	zstack_005	1.515904573	1.585267407
453	11	736	410	2	0001-0698-0362	107.3333333	142.1111111	108.2222222	cytoplasmic	zstack_005	1.19032108	0.999486916
454	11	366	288	2	0001-0430-0389	102.7777778	144.7777778	108.3333333	cytoplasmic	zstack_005	1.295228628	0.983854692
455	11	542	412	2	0001-0430-0389	102.8888889	143.6666667	140.3333333	cytoplasmic	zstack_005	1.28528827	1.274470232
456	11	691	571	2	0001-0687-0518	105.3333333	144.7777778	113.1111111	cytoplasmic	zstack_005	1.20202952	1.036659878
457	11	212	124	2	0001-0184-0185	107	132.5555556	110.7777778	cytoplasmic	zstack_005	1.187064677	1.00201005
458	11	496	167	2	0001-0516-0232	105.2222222	135.4444444	132.7777778	cytoplasmic	zstack_005	1.227593152	1.20951417
461	11	548	362	2	0001-0430-0389	103	135.1111111	110.3333333	cytoplasmic	zstack_005	1.208747515	1.002018163
462	11	376	346	2	0001-0430-0389	102.8888889	134.8888889	109.6666667	cytoplasmic	zstack_005	1.206759443	0.995963673
463	11	433	331	2	0001-0430-0389	109.3333333	150.3333333	151.5555556	cytoplasmic	zstack_005	1.344930417	1.376387487
464	11	415	403	2	0001-0430-0389	109.6666667	137.1111111	112.2222222	cytoplasmic	zstack_005	1.226640159	1.019172553
465	11	361	311	2	0001-0430-0389	106.2222222	137.3333333	109.7777778	cytoplasmic	zstack_005	1.228628231	0.996972755
466	11	350	266	2	0001-0430-0389	105.1111111	135.4444444	134.3333333	cytoplasmic	zstack_005	1.211729622	1.219979818
467	11	496	481	2	0001-0430-0389	105.3333333	164	128.5555556	cytoplasmic	zstack_005	1.467196819	1.167507568
468	11	745	580	2	0001-0687-0518	104	157.3333333	110	cytoplasmic	zstack_005	1.306273063	1.00814664
469	11	177	275	2	0001-0200-0342	106.2222222	136.7777778	110.8888889	cytoplasmic	zstack_005	1.262564103	1.008080808
471	11	763	323	2	0001-0698-0362	102.6666667	147.4444444	112.1111111	cytoplasmic	zstack_005	1.23499302	1.035402771
473	11	392	274	2	0001-0430-0389	101.6666667	139.7777778	108	cytoplasmic	zstack_005	1.250497018	0.980827447
475	11	395	137	2	0001-0332-0107	110.8888889	141.3333333	114.3333333	cytoplasmic	zstack_005	1.332634887	1.038345106
476	11	381	245	2	0001-0430-0389	102	138.7777778	122.8888889	cytoplasmic	zstack_005	1.241550696	1.1160444
478	11	530	390	2	0001-0430-0389	103.4444444	139.7777778	168.2222222	cytoplasmic	zstack_005	1.250497018	1.527749748
479	11	522	403	2	0001-0430-0389	107.4444444	152.5555556	116.1111111	cytoplasmic	zstack_005	1.364811133	1.054490414
480	11	253	167	2	0001-0184-0185	108.1111111	138.7777778	113.4444444	cytoplasmic	zstack_005	1.24278607	1.026130653
481	11	501	7	2	0001-0555-0068	105.8888889	133.4444444	108.6666667	cytoplasmic	zstack_005	1.261554622	0.99188641
482	11	390	277	2	0001-0430-0389	104.4444444	162.4444444	137.5555556	cytoplasmic	zstack_005	1.453280318	1.249243189
483	11	487	499	2	0001-0430-0389	107.8888889	185.7777778	200.2222222	cytoplasmic	zstack_005	1.662027833	1.818365288
484	11	287	89	2	0001-0332-0107	104.3333333	161.6666667	112.8888889	cytoplasmic	zstack_005	1.524358303	1.025227043
485	11	505	537	2	0001-0430-0389	102.4444444	175.6666667	124.7777778	cytoplasmic	zstack_005	1.571570577	1.133198789
486	11	395	351	2	0001-0430-0389	105.7777778	161.8888889	113.6666667	cytoplasmic	zstack_005	1.448310139	1.032290616
487	11	211	158	2	0001-0184-0185	119.8888889	175.8888889	117.4444444	cytoplasmic	zstack_005	1.575124378	1.062311558
488	11	479	480	2	0001-0430-0389	107.7777778	185	201.5555556	cytoplasmic	zstack_005	1.655069583	1.830474268
490	11	527	373	2	0001-0430-0389	104	192.6666667	144.4444444	cytoplasmic	zstack_005	1.723658052	1.311806256
491	11	531	406	2	0001-0430-0389	103.7777778	184.6666667	122.2222222	cytoplasmic	zstack_005	1.652087475	1.109989909
492	11	533	436	2	0001-0430-0389	105	167.7777778	107.1111111	cytoplasmic	zstack_005	1.500994036	0.972754793
493	11	552	376	2	0001-0430-0389	105.3333333	167.4444444	152.7777778	cytoplasmic	zstack_005	1.498011928	1.387487386
494	11	242	245	2	0001-0200-0342	107	175.5555556	158.4444444	cytoplasmic	zstack_005	1.620512821	1.44040404
496	11	693	562	2	0001-0687-0518	108.2222222	180.4444444	112.4444444	cytoplasmic	zstack_005	1.498154982	1.030549898
497	11	324	297	2	0001-0430-0389	103.4444444	155	117.7777778	cytoplasmic	zstack_005	1.38667992	1.06962664
498	11	759	373	2	0001-0698-0362	105.8888889	169.6666667	230.2222222	cytoplasmic	zstack_005	1.421126105	2.126218574
500	11	529	267	2	0001-0516-0232	114	185.8888889	157.7777778	cytoplasmic	zstack_005	1.684793555	1.437246964
501	11	231	368	2	0001-0200-0342	115.1111111	158.1111111	156.5555556	cytoplasmic	zstack_005	1.459487179	1.423232323
504	11	480	526	2	0001-0430-0389	104.6666667	184.1111111	136.4444444	cytoplasmic	zstack_005	1.647117296	1.239152371
505	11	731	561	2	0001-0687-0518	104.5555556	186.7777778	108.1111111	cytoplasmic	zstack_005	1.550738007	0.990835031
506	11	722	588	2	0001-0687-0518	103.3333333	184.7777778	110.1111111	cytoplasmic	zstack_005	1.534132841	1.009164969
507	11	500	69	2	0001-0555-0068	105.7777778	162	138.3333333	cytoplasmic	zstack_005	1.531512605	1.262677485
508	11	193	402	2.828427125	0001-0200-0342	109.6666667	180.1111111	162.7777778	cytoplasmic	zstack_005	1.662564103	1.47979798
509	11	748	558	2	0001-0687-0518	102.5555556	184	109.5555556	cytoplasmic	zstack_005	1.527675277	1.00407332
510	11	644	418	2	0001-0698-0362	103.1111111	204.1111111	183.7777778	cytoplasmic	zstack_005	1.709632387	1.697280657
511	11	623	521	2	0001-0687-0518	102.4444444	171.2222222	119.6666667	cytoplasmic	zstack_005	1.421586716	1.096741344
513	11	169	162	2	0001-0184-0185	115.5555556	161.5555556	112.1111111	cytoplasmic	zstack_005	1.446766169	1.014070352
514	11	505	465	2	0001-0430-0389	106.3333333	200.3333333	184.3333333	cytoplasmic	zstack_005	1.792246521	1.674066599
515	11	436	334	2	0001-0430-0389	110.3333333	185.5555556	188.5555556	cytoplasmic	zstack_005	1.660039761	1.712411705
517	11	482	457	2	0001-0430-0389	130.6666667	169	131.7777778	cytoplasmic	zstack_005	1.511928429	1.196770938
518	11	418	307	2	0001-0430-0389	103.3333333	193	113.2222222	cytoplasmic	zstack_005	1.726640159	1.028254289
519	11	499	468	2	0001-0430-0389	108	239.7777778	224.8888889	cytoplasmic	zstack_005	2.145129225	2.042381433
520	11	656	451	2.828427125	0001-0698-0362	104.1111111	203.4444444	145.5555556	cytoplasmic	zstack_005	1.704048395	1.344279117
521	11	478	186	2	0001-0516-0232	106.1111111	157.5555556	114.4444444	cytoplasmic	zstack_005	1.427995972	1.042510121
523	11	533	424	2	0001-0430-0389	103.2222222	186.7777778	212.3333333	cytoplasmic	zstack_005	1.670974155	1.928355197
524	11	561	115	2	0001-0555-0068	103.2222222	164	121.6666667	cytoplasmic	zstack_005	1.550420168	1.110547667
525	11	404	353	2	0001-0430-0389	107.6666667	182.2222222	146.5555556	cytoplasmic	zstack_005	1.630218688	1.330978809
526	11	522	434	2	0001-0430-0389	105.4444444	217.2222222	190.1111111	cytoplasmic	zstack_005	1.94333996	1.72653885
527	11	517	461	2	0001-0430-0389	104.2222222	160.7777778	113.3333333	cytoplasmic	zstack_005	1.438369781	1.02926337
528	11	632	387	2	0001-0698-0362	104.4444444	202.1111111	116.4444444	cytoplasmic	zstack_005	1.692880409	1.075423294
529	11	738	581	2	0001-0687-0518	102.8888889	236.1111111	199.8888889	cytoplasmic	zstack_005	1.960332103	1.83197556
530	11	409	326	2	0001-0430-0389	105	214.8888889	188.2222222	cytoplasmic	zstack_005	1.922465209	1.70938446
531	11	581	79	2	0001-0555-0068	109.6666667	169.1111111	114.7777778	cytoplasmic	zstack_005	1.598739496	1.047667343
532	12	119	228	2	0001-0184-0185	105.6666667	183.7777778	133.7777778	cytoplasmic	zstack_005	1.645771144	1.210050251
533	12	190	395	2	0001-0200-0342	110.8888889	164.4444444	144.8888889	cytoplasmic	zstack_005	1.517948718	1.317171717
534	12	737	478	2	0001-0687-0518	122.2222222	144.1111111	146.5555556	cytoplasmic	zstack_005	1.196494465	1.343177189
535	12	331	251	2	0001-0430-0389	101.7777778	138.5555556	108.8888889	cytoplasmic	zstack_005	1.239562624	0.988900101
536	12	651	534	2.828427125	0001-0687-0518	104	161.2222222	109.3333333	cytoplasmic	zstack_005	1.338560886	1.00203666
537	12	480	474	2	0001-0430-0389	114.1111111	161.2222222	165.8888889	cytoplasmic	zstack_005	1.442345924	1.506559031
539	12	150	286	2	0001-0200-0342	103.4444444	136.3333333	109	cytoplasmic	zstack_005	1.258461538	0.990909091
541	12	178	262	2	0001-0200-0342	107	139.6666667	112.5555556	cytoplasmic	zstack_005	1.289230769	1.023232323
542	12	290	340	2	0001-0314-0413	105.6666667	149	125.5555556	cytoplasmic	zstack_005	1.296278395	1.124378109
543	12	411	316	2	0001-0430-0389	103.1111111	183.3333333	145.8888889	cytoplasmic	zstack_005	1.640159046	1.324924319
544	12	640	539	2.828427125	0001-0687-0518	103.5555556	195.4444444	171	cytoplasmic	zstack_005	1.622693727	1.567209776
545	12	470	341	2	0001-0430-0389	331.3333333	182.2222222	143.6666667	cytoplasmic	zstack_005	1.630218688	1.304742684
546	12	755	321	2.828427125	0001-0698-0362	103.7777778	150.1111111	112.3333333	cytoplasmic	zstack_005	1.25732899	1.037455105
547	12	653	433	2.828427125	0001-0698-0362	103.8888889	187.2222222	141.7777778	cytoplasmic	zstack_005	1.568171242	1.30938943
548	12	284	100	2	0001-0332-0107	104.1111111	156.4444444	129	cytoplasmic	zstack_005	1.475117863	1.171543895
549	12	290	77	2	0001-0332-0107	107.7777778	144.8888889	137.8888889	cytoplasmic	zstack_005	1.366160293	1.252270434
550	12	676	440	2.828427125	0001-0698-0362	108.1111111	157.7777778	112.3333333	cytoplasmic	zstack_005	1.321544905	1.037455105
551	12	517	277	2	0001-0516-0232	108.6666667	155.4444444	183.2222222	cytoplasmic	zstack_005	1.408862034	1.66902834
552	12	497	486	2	0001-0430-0389	105.1111111	182.5555556	180.7777778	cytoplasmic	zstack_005	1.633200795	1.641775984
553	12	487	534	2	0001-0430-0389	103	181	164.6666667	cytoplasmic	zstack_005	1.619284294	1.495459132
554	12	516	385	2	0001-0430-0389	106.6666667	186	169.7777778	cytoplasmic	zstack_005	1.664015905	1.541876892
557	12	479	488	2	0001-0430-0389	107.5555556	167.8888889	124.3333333	cytoplasmic	zstack_005	1.501988072	1.129162462
558	12	297	317	2	0001-0314-0413	102.8888889	141.4444444	113.4444444	cytoplasmic	zstack_005	1.230546158	1.015920398
560	12	326	239	2.828427125	0001-0430-0389	103.7777778	160.1111111	139.2222222	cytoplasmic	zstack_005	1.432405567	1.264379415
561	12	726	579	2	0001-0687-0518	104.5555556	151.8888889	120.7777778	cytoplasmic	zstack_005	1.261070111	1.106924644
562	12	230	213	2	0001-0184-0185	118.1111111	149.5555556	114.2222222	cytoplasmic	zstack_005	1.339303483	1.033165829
563	12	496	60	2	0001-0555-0068	106.2222222	148	118.8888889	cytoplasmic	zstack_005	1.399159664	1.085192698
564	12	735	417	2	0001-0698-0362	109.2222222	157.6666667	109.6666667	cytoplasmic	zstack_005	1.320614239	1.012827091
565	12	371	43	2	0001-0332-0107	103.8888889	140.4444444	108.6666667	cytoplasmic	zstack_005	1.324253536	0.986881937
566	12	398	362	2	0001-0430-0389	104.5555556	147.8888889	114.6666667	cytoplasmic	zstack_005	1.32306163	1.041372351
567	12	761	390	2	0001-0698-0362	105.6666667	179.1111111	124.7777778	cytoplasmic	zstack_005	1.500232666	1.152385839
568	12	755	589	2	0001-0687-0518	105	185.8888889	171.6666667	cytoplasmic	zstack_005	1.543357934	1.573319756
569	12	424	309	2	0001-0430-0389	102.4444444	150.2222222	130	cytoplasmic	zstack_005	1.343936382	1.180625631
570	12	618	546	2.828427125	0001-0687-0518	102.2222222	150.7777778	114.2222222	cytoplasmic	zstack_005	1.251845018	1.046843177
571	12	465	463	2	0001-0430-0389	113.3333333	160.8888889	131.2222222	cytoplasmic	zstack_005	1.439363817	1.19172553
572	12	391	161	2	0001-0332-0107	107.7777778	169.4444444	117.3333333	cytoplasmic	zstack_005	1.597695128	1.065590313
573	12	725	570	2.828427125	0001-0687-0518	107.2222222	162.6666667	117.2222222	cytoplasmic	zstack_005	1.350553506	1.074338086
574	12	512	431	2	0001-0430-0389	109.5555556	193.4444444	184.8888889	cytoplasmic	zstack_005	1.730616302	1.679112008
575	12	658	385	2.828427125	0001-0698-0362	105.8888889	158.8888889	112.1111111	cytoplasmic	zstack_005	1.330851559	1.035402771
577	12	561	242	2	0001-0516-0232	107	155.8888889	136.6666667	cytoplasmic	zstack_005	1.412890232	1.244939271
578	12	420	340	2	0001-0430-0389	108.2222222	179.2222222	181	cytoplasmic	zstack_005	1.603379722	1.643794147
579	12	172	263	2	0001-0200-0342	105.2222222	137.3333333	110.7777778	cytoplasmic	zstack_005	1.267692308	1.007070707
580	12	752	558	2	0001-0687-0518	100.7777778	153.5555556	124.6666667	cytoplasmic	zstack_005	1.274907749	1.142566191
581	12	626	545	2.828427125	0001-0687-0518	103.8888889	142.8888889	111.4444444	cytoplasmic	zstack_005	1.186346863	1.021384929
582	12	142	242	3.464101615	0001-0184-0185	107.12	143.68	115.84	cytoplasmic	zstack_005	1.286686567	1.047798995
583	12	520	415	2	0001-0430-0389	104.7777778	201	119.1111111	cytoplasmic	zstack_005	1.798210736	1.081735621
585	12	437	323	2	0001-0430-0389	108.1111111	206.6666667	116.2222222	cytoplasmic	zstack_005	1.848906561	1.055499495
586	12	361	500	2.828427125	0001-0314-0413	106.2222222	152	117.8888889	cytoplasmic	zstack_005	1.32237796	1.055721393
587	12	469	208	2	0001-0516-0232	103.3333333	177.7777778	108.4444444	cytoplasmic	zstack_005	1.611278953	0.987854251
588	12	163	225	2	0001-0184-0185	129.3333333	156.7777778	122.1111111	cytoplasmic	zstack_005	1.4039801	1.104522613
590	12	509	459	2	0001-0430-0389	106	198.2222222	205.1111111	cytoplasmic	zstack_005	1.773359841	1.862764884
591	12	623	409	2.828427125	0001-0698-0362	105.3333333	211.2222222	158.5555556	cytoplasmic	zstack_005	1.769194974	1.464340688
592	12	745	587	2	0001-0687-0518	103.3333333	148.1111111	108.4444444	cytoplasmic	zstack_005	1.229704797	0.99389002
593	12	475	487	2.828427125	0001-0430-0389	107.6666667	153	125.7777778	cytoplasmic	zstack_005	1.368787276	1.142280525
594	12	302	361	2	0001-0314-0413	106.8888889	133.7777778	140.1111111	cytoplasmic	zstack_005	1.163847269	1.254726368
595	12	759	301	2	0001-0698-0362	103.7777778	193.5555556	141.2222222	cytoplasmic	zstack_005	1.621219172	1.304258594
596	12	148	259	2	0001-0184-0185	104.3333333	137.8888889	147.5555556	cytoplasmic	zstack_005	1.234825871	1.334673367
597	12	753	595	2	0001-0687-0518	102.6666667	147.8888889	108.7777778	cytoplasmic	zstack_005	1.227859779	0.99694501
598	12	723	599	2.828427125	0001-0687-0518	101.8333333	144.5	109.8333333	cytoplasmic	zstack_005	1.199723247	1.006619145
599	12	142	255	2	0001-0184-0185	105.8888889	134.1111111	114.2222222	cytoplasmic	zstack_005	1.200995025	1.033165829
600	12	398	341	2.828427125	0001-0430-0389	106.3333333	144.4444444	114.7777778	cytoplasmic	zstack_005	1.292246521	1.042381433
601	12	226	363	2	0001-0200-0342	117.5555556	138.8888889	136.7777778	cytoplasmic	zstack_005	1.282051282	1.243434343
602	12	525	422	2	0001-0430-0389	103.3333333	143	127.5555556	cytoplasmic	zstack_005	1.279324056	1.158425832
603	12	615	506	2	0001-0687-0518	101.4444444	220.6666667	110.8888889	cytoplasmic	zstack_005	1.832103321	1.016293279
604	12	179	152	2	0001-0184-0185	111	208.4444444	113.4444444	cytoplasmic	zstack_005	1.866666667	1.026130653
605	12	649	518	2.828427125	0001-0687-0518	104.8888889	152.3333333	111.6666667	cytoplasmic	zstack_005	1.264760148	1.023421589
606	12	475	515	2	0001-0430-0389	105.4444444	200.2222222	147	cytoplasmic	zstack_005	1.791252485	1.335015136
607	12	639	410	2.828427125	0001-0698-0362	105.7777778	218.3333333	128	cytoplasmic	zstack_005	1.828757562	1.18214469
608	12	507	372	2	0001-0430-0389	109.8888889	148.7777778	124.4444444	cytoplasmic	zstack_005	1.331013917	1.130171544
611	12	750	484	2	0001-0687-0518	102.2222222	134.4444444	157.7777778	cytoplasmic	zstack_005	1.116236162	1.446028513
612	12	496	512	2	0001-0430-0389	103	143.8888889	123	cytoplasmic	zstack_005	1.287276342	1.117053481
613	12	258	174	2	0001-0184-0185	106.5555556	141	110.4444444	cytoplasmic	zstack_005	1.262686567	0.998994975
614	12	562	250	2	0001-0516-0232	103.1111111	174.2222222	118.5555556	cytoplasmic	zstack_005	1.579053374	1.079959514
615	12	758	394	2	0001-0698-0362	104.5555556	144	118.6666667	cytoplasmic	zstack_005	1.206142392	1.095946639
616	12	724	559	2.828427125	0001-0687-0518	108.7777778	158.7777778	112.7777778	cytoplasmic	zstack_005	1.318265683	1.033604888
617	12	489	522	2	0001-0430-0389	104.2222222	190.1111111	187.4444444	cytoplasmic	zstack_005	1.700795229	1.702320888
619	12	564	372	2.828427125	0001-0430-0389	104.7777778	138.3333333	159.7777778	cytoplasmic	zstack_005	1.237574553	1.451059536
620	12	485	77	2	0001-0555-0068	103.2222222	129.6666667	109.7777778	cytoplasmic	zstack_005	1.225840336	1.002028398
621	12	512	359	2	0001-0430-0389	105.2222222	152.2222222	112.3333333	cytoplasmic	zstack_005	1.361829026	1.020181635
623	12	653	509	2	0001-0687-0518	107.6666667	160.5555556	112.5555556	cytoplasmic	zstack_005	1.33302583	1.031568228
624	12	488	472	2	0001-0430-0389	107.2222222	158	161.7777778	cytoplasmic	zstack_005	1.413518887	1.469223007
625	12	363	46	2	0001-0332-0107	104.3333333	136.7777778	112	cytoplasmic	zstack_005	1.289680461	1.01715439
626	12	516	390	2	0001-0430-0389	105	154.6666667	153.7777778	cytoplasmic	zstack_005	1.383697813	1.396569122
627	12	151	235	2	0001-0184-0185	110.2222222	142.2222222	116.4444444	cytoplasmic	zstack_005	1.273631841	1.053266332
628	12	711	581	2	0001-0687-0518	102.3333333	190	119.3333333	cytoplasmic	zstack_005	1.577490775	1.093686354
629	12	504	390	2	0001-0430-0389	110.6666667	150	194.4444444	cytoplasmic	zstack_005	1.34194831	1.765893037
630	12	548	106	2	0001-0555-0068	106.7777778	139.1111111	137.2222222	cytoplasmic	zstack_005	1.31512605	1.252535497
631	12	750	553	2	0001-0687-0518	102.5555556	187.8888889	113.3333333	cytoplasmic	zstack_005	1.5599631	1.038696538
632	12	269	367	2	0001-0314-0413	108	142.6666667	110	cytoplasmic	zstack_005	1.241179314	0.985074627
633	12	762	379	2	0001-0698-0362	103.4444444	148.4444444	113.3333333	cytoplasmic	zstack_005	1.243369009	1.046690611
634	12	483	486	2	0001-0430-0389	107	197.4444444	160.2222222	cytoplasmic	zstack_005	1.76640159	1.455095863
635	12	623	415	2	0001-0698-0362	103.3333333	151.1111111	113.7777778	cytoplasmic	zstack_005	1.265704979	1.05079528
636	12	401	388	2	0001-0430-0389	106.7777778	133	252.5555556	cytoplasmic	zstack_005	1.189860835	2.293642785
637	12	492	487	2	0001-0430-0389	106.2222222	153	130.1111111	cytoplasmic	zstack_005	1.368787276	1.181634712
638	12	662	425	2.828427125	0001-0698-0362	109.1111111	171.4444444	114.3333333	cytoplasmic	zstack_005	1.436016752	1.055926116
639	12	763	287	2.828427125	0001-0698-0362	104	147.3333333	108.7777778	cytoplasmic	zstack_005	1.234062355	1.004617753
640	12	339	250	2	0001-0430-0389	102	142	108.6666667	cytoplasmic	zstack_005	1.270377734	0.986881937
641	12	759	591	2	0001-0687-0518	103.5555556	151.7777778	127.1111111	cytoplasmic	zstack_005	1.260147601	1.16496945
643	12	450	243	2	0001-0516-0232	106.6666667	132	108	cytoplasmic	zstack_005	1.196374622	0.983805668
644	12	153	360	2	0001-0200-0342	107.6666667	136.6666667	163.5555556	cytoplasmic	zstack_005	1.261538462	1.486868687
645	12	572	365	2.828427125	0001-0430-0389	102.7777778	140	212.1111111	cytoplasmic	zstack_005	1.252485089	1.926337033
646	12	411	335	2	0001-0430-0389	108.8888889	192	220.3333333	cytoplasmic	zstack_005	1.717693837	2.001009082
647	12	652	498	2	0001-0687-0518	105.7777778	158	112.2222222	cytoplasmic	zstack_005	1.311808118	1.028513238
650	12	650	408	2.828427125	0001-0698-0362	105.2222222	184.4444444	115.3333333	cytoplasmic	zstack_005	1.544904607	1.065161621
651	12	747	537	2.828427125	0001-0687-0518	105.3333333	160.6666667	110.3333333	cytoplasmic	zstack_005	1.333948339	1.011201629
652	12	648	543	2	0001-0687-0518	104.4444444	248.1111111	216.8888889	cytoplasmic	zstack_005	2.0599631	1.987780041
653	12	742	563	2	0001-0687-0518	102.7777778	192	194.8888889	cytoplasmic	zstack_005	1.594095941	1.786150713
654	12	504	459	2	0001-0430-0389	107.5555556	190.2222222	126.3333333	cytoplasmic	zstack_005	1.701789264	1.147325933
655	12	704	416	2	0001-0698-0362	387.1111111	144.4444444	129.8888889	cytoplasmic	zstack_005	1.209865054	1.199589533
656	12	685	368	2.828427125	0001-0698-0362	105.4444444	170.1111111	132.8888889	cytoplasmic	zstack_005	1.424848767	1.227296049
657	12	415	349	2	0001-0430-0389	108.2222222	173.1111111	147.2222222	cytoplasmic	zstack_005	1.548707753	1.3370333
658	12	689	549	3.464101615	0001-0687-0518	108.72	173.16	117.72	cytoplasmic	zstack_005	1.437675277	1.078900204
659	12	514	364	2	0001-0430-0389	104.7777778	163.5555556	113.6666667	cytoplasmic	zstack_005	1.463220676	1.032290616
660	12	731	593	2	0001-0687-0518	101	176.2222222	145.6666667	cytoplasmic	zstack_005	1.463099631	1.33503055
662	12	174	435	2	0001-0200-0342	103.4444444	161	111.4444444	cytoplasmic	zstack_005	1.486153846	1.013131313
663	12	645	501	2.828427125	0001-0687-0518	104.6666667	184.2222222	114.2222222	cytoplasmic	zstack_005	1.529520295	1.046843177
664	12	233	254	2	0001-0200-0342	109.6666667	155.5555556	111.8888889	cytoplasmic	zstack_005	1.435897436	1.017171717
665	12	748	315	2	0001-0698-0362	102.5555556	152.2222222	109.8888889	cytoplasmic	zstack_005	1.275011633	1.014879425
666	12	512	381	2	0001-0430-0389	105.5555556	167.3333333	136.4444444	cytoplasmic	zstack_005	1.497017893	1.239152371
668	12	754	345	2	0001-0698-0362	105.6666667	163.5555556	124.5555556	cytoplasmic	zstack_005	1.369939507	1.150333504
669	12	334	422	2	0001-0314-0413	146.4444444	161.2222222	116.4444444	cytoplasmic	zstack_005	1.402609957	1.04278607
670	12	161	234	2	0001-0184-0185	115.2222222	166.7777778	121.6666667	cytoplasmic	zstack_005	1.493532338	1.100502513
671	12	642	517	2	0001-0687-0518	106.6666667	163.7777778	143.2222222	cytoplasmic	zstack_005	1.359778598	1.312627291
672	12	638	392	2	0001-0698-0362	102.7777778	176.1111111	107.4444444	cytoplasmic	zstack_005	1.4751047	0.992303746
673	12	484	479	2	0001-0430-0389	110	179.3333333	120.2222222	cytoplasmic	zstack_005	1.604373757	1.091826438
674	12	204	391	2	0001-0200-0342	110.2222222	158	116.7777778	cytoplasmic	zstack_005	1.458461538	1.061616162
675	12	149	177	2	0001-0184-0185	109.7777778	144.6666667	112.8888889	cytoplasmic	zstack_005	1.295522388	1.021105528
676	12	495	368	2	0001-0430-0389	114.5555556	174.4444444	112.6666667	cytoplasmic	zstack_005	1.560636183	1.02320888
677	12	350	40	2	0001-0332-0107	105.1111111	148.3333333	136.5555556	cytoplasmic	zstack_005	1.39863803	1.240161453
678	12	421	327	2	0001-0430-0389	105.7777778	168.3333333	134.3333333	cytoplasmic	zstack_005	1.505964215	1.219979818
679	12	638	382	2.828427125	0001-0698-0362	102.8888889	175	111.3333333	cytoplasmic	zstack_005	1.465798046	1.0282196
680	12	551	255	2	0001-0516-0232	108.4444444	163.2222222	275.3333333	cytoplasmic	zstack_005	1.479355488	2.508097166
681	12	534	276	2	0001-0516-0232	106.2222222	158.2222222	114.3333333	cytoplasmic	zstack_005	1.434038268	1.041497976
682	12	758	598	2	0001-0687-0518	102.3333333	161.7777778	109.8888889	cytoplasmic	zstack_005	1.343173432	1.00712831
683	12	605	514	3.464101615	0001-0687-0518	102.72	158.88	114.16	cytoplasmic	zstack_005	1.319114391	1.046272912
684	12	481	52	2	0001-0555-0068	103.3333333	141.8888889	151	cytoplasmic	zstack_005	1.341386555	1.378296146
685	13	142	221	2	0001-0184-0185	109.5555556	186.3333333	165.6666667	cytoplasmic	zstack_005	1.668656716	1.498492462
686	13	242	179	2	0001-0184-0185	121.3333333	157.5555556	116.4444444	cytoplasmic	zstack_005	1.410945274	1.053266332
688	13	567	83	2	0001-0555-0068	106.7777778	147.4444444	114.4444444	cytoplasmic	zstack_005	1.393907563	1.044624746
689	13	494	492	2	0001-0430-0389	104	179.3333333	138.3333333	cytoplasmic	zstack_005	1.604373757	1.256306761
690	13	543	276	2	0001-0516-0232	106.7777778	184.4444444	119	cytoplasmic	zstack_005	1.671701913	1.084008097
691	13	485	3	2	0001-0555-0068	102.5555556	138.5555556	109.1111111	cytoplasmic	zstack_005	1.30987395	0.995943205
692	13	452	233	2	0001-0516-0232	103.1111111	150.1111111	140.1111111	cytoplasmic	zstack_005	1.360523666	1.276315789
693	13	769	278	2.828427125	0001-0698-0362	104.6666667	159.7777778	112.7777778	cytoplasmic	zstack_005	1.338296882	1.041559774
694	13	747	490	2	0001-0687-0518	104.7777778	151.8888889	133.3333333	cytoplasmic	zstack_005	1.261070111	1.221995927
695	13	188	399	2	0001-0200-0342	110.4444444	164.2222222	240	cytoplasmic	zstack_005	1.515897436	2.181818182
696	13	568	124	2	0001-0555-0068	105	173.6666667	146.6666667	cytoplasmic	zstack_005	1.641806723	1.338742394
697	13	582	51	2	0001-0555-0068	106.4444444	159	115.1111111	cytoplasmic	zstack_005	1.503151261	1.050709939
698	13	320	469	2	0001-0314-0413	118.3333333	167.5555556	143.8888889	cytoplasmic	zstack_005	1.457709038	1.288557214
699	13	571	32	2	0001-0555-0068	107.2222222	139	143.7777778	cytoplasmic	zstack_005	1.31407563	1.312373225
701	13	239	158	2	0001-0184-0185	107.5555556	140	108.6666667	cytoplasmic	zstack_005	1.253731343	0.982914573
702	13	125	229	2	0001-0184-0185	105.5555556	191.3333333	123	cytoplasmic	zstack_005	1.713432836	1.112562814
703	13	586	233	2	0001-0516-0232	102	142.5555556	110.5555556	cytoplasmic	zstack_005	1.29204431	1.00708502
704	13	664	439	2	0001-0698-0362	104.6666667	192.5555556	166.8888889	cytoplasmic	zstack_005	1.612843183	1.541303232
705	13	771	334	2	0001-0698-0362	102.1111111	131.1111111	107.3333333	cytoplasmic	zstack_005	1.098185202	0.991277578
707	13	425	342	2	0001-0430-0389	110.5555556	202.7777778	224.1111111	cytoplasmic	zstack_005	1.814115308	2.035317861
708	13	512	455	2	0001-0430-0389	103.3333333	169	148.6666667	cytoplasmic	zstack_005	1.511928429	1.350151362
709	13	171	270	2	0001-0200-0342	106.6666667	136.3333333	128.5555556	cytoplasmic	zstack_005	1.258461538	1.168686869
711	13	661	446	2	0001-0698-0362	104.7777778	158.1111111	146.6666667	cytoplasmic	zstack_005	1.324336901	1.35454079
712	13	202	157	2	0001-0184-0185	114.5555556	149.2222222	117.8888889	cytoplasmic	zstack_005	1.336318408	1.066331658
713	13	172	147	2	0001-0184-0185	108	159	184.3333333	cytoplasmic	zstack_005	1.423880597	1.667336683
714	13	725	547	3.464101615	0001-0687-0518	114.24	163.56	114.28	cytoplasmic	zstack_005	1.35797048	1.047372709
716	13	625	404	2	0001-0698-0362	102.2222222	198	114.5555556	cytoplasmic	zstack_005	1.658445789	1.05797845
717	13	221	163	2	0001-0184-0185	118.4444444	185.4444444	151.1111111	cytoplasmic	zstack_005	1.660696517	1.366834171
719	13	514	446	2	0001-0430-0389	106.8888889	182.1111111	141.4444444	cytoplasmic	zstack_005	1.629224652	1.284561049
720	13	588	229	2	0001-0516-0232	103	139.6666667	112	cytoplasmic	zstack_005	1.265861027	1.020242915
721	13	730	549	3.464101615	0001-0687-0518	109.32	160.08	114.04	cytoplasmic	zstack_005	1.329077491	1.045173116
722	13	775	275	2	0001-0698-0362	104.3333333	176.8888889	115.8888889	cytoplasmic	zstack_005	1.481619358	1.070292458
723	13	244	188	2.828427125	0001-0184-0185	110.5555556	181.3333333	128.3333333	cytoplasmic	zstack_005	1.623880597	1.16080402
724	13	403	66	2	0001-0332-0107	103.6666667	140.7777778	119.6666667	cytoplasmic	zstack_005	1.327396543	1.086781029
725	13	659	411	2.828427125	0001-0698-0362	108.8888889	222.5555556	149.6666667	cytoplasmic	zstack_005	1.864122848	1.382247306
726	13	461	477	2	0001-0430-0389	110.2222222	151.1111111	113.4444444	cytoplasmic	zstack_005	1.351888668	1.030272452
727	13	162	346	2	0001-0200-0342	116.4444444	144.2222222	110.6666667	cytoplasmic	zstack_005	1.331282051	1.006060606
729	13	441	329	2	0001-0430-0389	107.8888889	150	132.5555556	cytoplasmic	zstack_005	1.34194831	1.203834511
730	13	170	384	2	0001-0200-0342	112.5555556	155.2222222	144.6666667	cytoplasmic	zstack_005	1.432820513	1.315151515
731	13	343	488	3.464101615	0001-0314-0413	108.08	161.96	136.28	cytoplasmic	zstack_005	1.409028516	1.22041791
733	13	739	405	2.828427125	0001-0698-0362	107.5555556	148	112.7777778	cytoplasmic	zstack_005	1.239646347	1.041559774
735	13	399	355	2	0001-0430-0389	103.5555556	145.2222222	131.5555556	cytoplasmic	zstack_005	1.299204771	1.194752775
736	13	252	337	2	0001-0314-0413	106.6666667	150.1111111	164.6666667	cytoplasmic	zstack_005	1.305944901	1.474626866
737	13	430	337	2	0001-0430-0389	109	190.8888889	156.8888889	cytoplasmic	zstack_005	1.707753479	1.424823411
738	13	493	455	2	0001-0430-0389	113.7777778	162.7777778	118.6666667	cytoplasmic	zstack_005	1.456262425	1.077699294
739	13	714	553	2.828427125	0001-0687-0518	110.5555556	165.5555556	116.4444444	cytoplasmic	zstack_005	1.374538745	1.067209776
740	13	251	181	2	0001-0184-0185	108.5555556	163.6666667	114.3333333	cytoplasmic	zstack_005	1.465671642	1.034170854
741	13	752	387	2.828427125	0001-0698-0362	110.1111111	156.2222222	114.5555556	cytoplasmic	zstack_005	1.308515589	1.05797845
742	13	631	405	2.828427125	0001-0698-0362	103	186.4444444	133.1111111	cytoplasmic	zstack_005	1.561656584	1.229348384
743	13	472	479	2	0001-0430-0389	108.1111111	202.6666667	143.5555556	cytoplasmic	zstack_005	1.813121272	1.303733602
744	13	270	349	2	0001-0314-0413	106.4444444	184.7777778	200.4444444	cytoplasmic	zstack_005	1.607539874	1.795024876
745	13	172	209	2	0001-0184-0185	219.8888889	149.8888889	121.4444444	cytoplasmic	zstack_005	1.342288557	1.098492462
746	13	427	316	2	0001-0430-0389	103.7777778	165.1111111	114.8888889	cytoplasmic	zstack_005	1.477137177	1.043390515
747	13	484	492	2	0001-0430-0389	104.2222222	152.5555556	118	cytoplasmic	zstack_005	1.364811133	1.071644803
749	13	774	353	2	0001-0698-0362	102.6666667	133.6666667	108.1111111	cytoplasmic	zstack_005	1.119590507	0.998460749
750	13	656	519	2	0001-0687-0518	106	175.8888889	180.7777778	cytoplasmic	zstack_005	1.460332103	1.656822811
751	13	773	284	2.828427125	0001-0698-0362	105.4444444	188.7777778	114.5555556	cytoplasmic	zstack_005	1.581200558	1.05797845
752	13	278	362	2.828427125	0001-0314-0413	107.1111111	144.5555556	120.2222222	cytoplasmic	zstack_005	1.257612373	1.076616915
753	13	519	373	2	0001-0430-0389	107.4444444	164.7777778	141.7777778	cytoplasmic	zstack_005	1.47415507	1.287588295
755	13	258	350	2	0001-0314-0413	106.1111111	143.6666667	160.1111111	cytoplasmic	zstack_005	1.249879169	1.433830846
756	13	276	322	2	0001-0314-0413	103.5555556	154	113.2222222	cytoplasmic	zstack_005	1.33977767	1.013930348
757	13	426	325	2	0001-0430-0389	105.4444444	152.5555556	118.7777778	cytoplasmic	zstack_005	1.364811133	1.078708375
758	13	570	220	2	0001-0516-0232	101.8888889	160.5555556	109.5555556	cytoplasmic	zstack_005	1.455186304	0.997975709
759	13	317	439	2	0001-0314-0413	426.7777778	162.1111111	130.6666667	cytoplasmic	zstack_005	1.410343161	1.170149254
760	13	571	85	2	0001-0555-0068	108.2222222	159.8888889	114.2222222	cytoplasmic	zstack_005	1.511554622	1.042596349
762	13	149	221	2	0001-0184-0185	115.2222222	164.3333333	135.7777778	cytoplasmic	zstack_005	1.471641791	1.228140704
763	13	281	311	2	0001-0314-0413	103.8888889	137.8888889	114	cytoplasmic	zstack_005	1.19961334	1.020895522
764	13	410	340	2	0001-0430-0389	104.1111111	172.7777778	114.8888889	cytoplasmic	zstack_005	1.545725646	1.043390515
765	13	510	395	2	0001-0430-0389	106.5555556	212.4444444	158.2222222	cytoplasmic	zstack_005	1.900596421	1.436932392
766	13	156	255	2	0001-0184-0185	107.7777778	134.5555556	111.6666667	cytoplasmic	zstack_005	1.204975124	1.010050251
768	13	543	267	2.828427125	0001-0516-0232	108.8888889	140	119.7777778	cytoplasmic	zstack_005	1.268882175	1.091093117
769	13	422	332	2	0001-0430-0389	108.4444444	164.8888889	119.3333333	cytoplasmic	zstack_005	1.475149105	1.083753784
770	13	583	226	2	0001-0516-0232	101.5555556	131.6666667	111	cytoplasmic	zstack_005	1.193353474	1.011133603
771	13	331	242	2	0001-0430-0389	102.8888889	181	192.7777778	cytoplasmic	zstack_005	1.619284294	1.750756811
772	13	516	419	2	0001-0430-0389	106.2222222	174.3333333	189.4444444	cytoplasmic	zstack_005	1.559642147	1.720484359
775	13	179	268	2	0001-0200-0342	108.6666667	217.8888889	202.3333333	cytoplasmic	zstack_005	2.011282051	1.839393939
776	13	552	294	2	0001-0516-0232	104.6666667	160.2222222	112.8888889	cytoplasmic	zstack_005	1.452165156	1.028340081
777	13	715	347	2.828427125	0001-0698-0362	108.5555556	140.2222222	112.4444444	cytoplasmic	zstack_005	1.174499767	1.038481272
778	13	690	533	2	0001-0687-0518	133.2222222	187.3333333	138.6666667	cytoplasmic	zstack_005	1.555350554	1.270875764
779	13	606	518	3.464101615	0001-0687-0518	104.52	155.28	111.72	cytoplasmic	zstack_005	1.289225092	1.023910387
780	13	567	69	2	0001-0555-0068	175.6666667	145.7777778	138.2222222	cytoplasmic	zstack_005	1.378151261	1.261663286
781	13	750	549	2	0001-0687-0518	104.1111111	182.2222222	128.8888889	cytoplasmic	zstack_005	1.512915129	1.181262729
782	13	483	463	2	0001-0430-0389	113.7777778	185.5555556	116	cytoplasmic	zstack_005	1.660039761	1.053481332
783	13	697	462	2	0001-0687-0518	104.7777778	164.1111111	107.2222222	cytoplasmic	zstack_005	1.362546125	0.982688391
785	13	467	473	2	0001-0430-0389	110.7777778	156.4444444	183.1111111	cytoplasmic	zstack_005	1.399602386	1.6629667
786	13	557	275	2	0001-0516-0232	104.1111111	147.5555556	112.1111111	cytoplasmic	zstack_005	1.337361531	1.021255061
787	13	704	547	3.464101615	0001-0687-0518	110.4	154.12	115.84	cytoplasmic	zstack_005	1.279594096	1.061670061
788	13	395	313	2	0001-0430-0389	101.6666667	153	146.7777778	cytoplasmic	zstack_005	1.368787276	1.332996973
789	13	758	303	2	0001-0698-0362	102.7777778	198.1111111	162.6666667	cytoplasmic	zstack_005	1.659376454	1.502308876
790	13	356	482	3.464101615	0001-0314-0413	106.8	152.08	119.72	cytoplasmic	zstack_005	1.323073949	1.072119403
792	13	269	359	2	0001-0314-0413	104.4444444	145	111.1111111	cytoplasmic	zstack_005	1.261478975	0.995024876
793	13	621	78	2	0001-0555-0068	103.2222222	153.4444444	108	cytoplasmic	zstack_005	1.450630252	0.985801217
795	13	493	198	2	0001-0516-0232	235	159.3333333	165.4444444	cytoplasmic	zstack_005	1.444108761	1.50708502
796	13	498	448	3.464101615	0001-0430-0389	115.52	154.12	118.88	cytoplasmic	zstack_005	1.378807157	1.079636731
797	13	577	53	2	0001-0555-0068	106.5555556	155.4444444	115.2222222	cytoplasmic	zstack_005	1.469537815	1.051724138
798	14	339	474	3.464101615	0001-0314-0413	114.04	154.64	118.64	cytoplasmic	zstack_005	1.345345578	1.062447761
799	14	502	381	2	0001-0430-0389	109.2222222	198.8888889	171.2222222	cytoplasmic	zstack_005	1.779324056	1.554994955
800	14	200	393	2	0001-0200-0342	109.5555556	161.6666667	123.6666667	cytoplasmic	zstack_005	1.492307692	1.124242424
802	14	592	219	2	0001-0516-0232	102.7777778	172.2222222	115.4444444	cytoplasmic	zstack_005	1.560926485	1.051619433
804	14	379	52	2	0001-0332-0107	104.3333333	130.5555556	141.6666667	cytoplasmic	zstack_005	1.231011001	1.286579213
806	14	127	236	2	0001-0184-0185	103	157.5555556	153	cytoplasmic	zstack_005	1.410945274	1.383919598
807	14	352	493	2	0001-0314-0413	104.5555556	216.1111111	148.4444444	cytoplasmic	zstack_005	1.880135331	1.329353234
808	14	668	434	2	0001-0698-0362	106.1111111	208	155.3333333	cytoplasmic	zstack_005	1.742205677	1.434581837
809	14	507	437	2	0001-0430-0389	109.6666667	231	125.5555556	cytoplasmic	zstack_005	2.066600398	1.140262361
810	14	250	328	2	0001-0314-0413	106.4444444	169.6666667	123.3333333	cytoplasmic	zstack_005	1.476075399	1.104477612
811	14	737	570	2	0001-0687-0518	103.8888889	155.6666667	108.1111111	cytoplasmic	zstack_005	1.292435424	0.990835031
813	14	171	230	2	0001-0184-0185	126.3333333	220.2222222	144.7777778	cytoplasmic	zstack_005	1.972139303	1.309547739
814	14	740	334	2.828427125	0001-0698-0362	107.4444444	152.7777778	113.5555556	cytoplasmic	zstack_005	1.27966496	1.048742945
815	14	643	397	2.828427125	0001-0698-0362	102.3333333	160.1111111	110.2222222	cytoplasmic	zstack_005	1.341088879	1.017957927
816	14	745	505	2	0001-0687-0518	136.5555556	165	146	cytoplasmic	zstack_005	1.369926199	1.33808554
817	14	497	479	2	0001-0430-0389	106	153.5555556	114.5555556	cytoplasmic	zstack_005	1.373757455	1.040363269
818	14	710	352	2	0001-0698-0362	109.3333333	139.6666667	113.8888889	cytoplasmic	zstack_005	1.16984644	1.051821447
819	14	407	352	2	0001-0430-0389	103.5555556	182.3333333	125.3333333	cytoplasmic	zstack_005	1.631212724	1.138244198
822	14	323	432	2	0001-0314-0413	448.4444444	138.3333333	129.1111111	cytoplasmic	zstack_005	1.203479942	1.156218905
823	14	132	229	2	0001-0184-0185	107.8888889	156.4444444	115.7777778	cytoplasmic	zstack_005	1.400995025	1.047236181
824	14	307	368	2	0001-0314-0413	120.5555556	150.2222222	127.4444444	cytoplasmic	zstack_005	1.306911551	1.141293532
825	14	415	375	2.828427125	0001-0430-0389	175.6666667	144.4444444	115.8888889	cytoplasmic	zstack_005	1.292246521	1.05247225
826	14	142	211	3.464101615	0001-0184-0185	116.56	150.24	128.36	cytoplasmic	zstack_005	1.345432836	1.161045226
827	14	249	190	2	0001-0184-0185	111.5555556	204.2222222	117.5555556	cytoplasmic	zstack_005	1.828855721	1.063316583
828	14	139	225	3.464101615	0001-0184-0185	109.84	154.96	182.8	cytoplasmic	zstack_005	1.387701493	1.653467337
829	14	167	405	2	0001-0200-0342	105.2222222	212.8888889	194.4444444	cytoplasmic	zstack_005	1.965128205	1.767676768
830	14	176	368	2	0001-0200-0342	130.2222222	147.6666667	220.5555556	cytoplasmic	zstack_005	1.363076923	2.005050505
831	14	689	543	2	0001-0687-0518	112.6666667	217.2222222	162	cytoplasmic	zstack_005	1.803505535	1.484725051
833	14	498	376	2	0001-0430-0389	108.5555556	187.5555556	116.2222222	cytoplasmic	zstack_005	1.677932406	1.055499495
834	14	229	261	2	0001-0200-0342	108	163.2222222	120.3333333	cytoplasmic	zstack_005	1.506666667	1.093939394
835	14	680	374	2.828427125	0001-0698-0362	105.6666667	156.3333333	113.3333333	cytoplasmic	zstack_005	1.309446254	1.046690611
836	14	252	360	2	0001-0314-0413	101.8888889	139.1111111	111.1111111	cytoplasmic	zstack_005	1.210246496	0.995024876
837	14	246	182	2	0001-0184-0185	109.1111111	159.4444444	115.2222222	cytoplasmic	zstack_005	1.427860697	1.042211055
838	14	662	403	3.464101615	0001-0698-0362	110.76	210.76	121.48	cytoplasmic	zstack_005	1.765323406	1.121929194
839	14	261	351	2	0001-0314-0413	105.2222222	155	112	cytoplasmic	zstack_005	1.348477525	1.002985075
840	14	745	351	2	0001-0698-0362	152.1111111	149.2222222	110.5555556	cytoplasmic	zstack_005	1.249883667	1.021036429
843	14	416	367	2	0001-0430-0389	187.4444444	191.3333333	116.1111111	cytoplasmic	zstack_005	1.711729622	1.054490414
844	14	730	406	2	0001-0698-0362	339.8888889	184.2222222	116.7777778	cytoplasmic	zstack_005	1.543043276	1.078501796
845	14	680	432	2	0001-0698-0362	183.3333333	176.4444444	116.4444444	cytoplasmic	zstack_005	1.477896696	1.075423294
846	14	634	399	2	0001-0698-0362	102.5555556	196.1111111	112.4444444	cytoplasmic	zstack_005	1.642624477	1.038481272
847	14	131	213	2	0001-0184-0185	106.6666667	155.2222222	117	cytoplasmic	zstack_005	1.390049751	1.058291457
848	14	728	337	2	0001-0698-0362	105.6666667	162.3333333	114.3333333	cytoplasmic	zstack_005	1.359702187	1.055926116
850	14	245	206	2	0001-0184-0185	109.7777778	161.1111111	135.3333333	cytoplasmic	zstack_005	1.44278607	1.224120603
852	14	696	468	2	0001-0687-0518	343.5555556	157.7777778	152.4444444	cytoplasmic	zstack_005	1.3099631	1.397148676
853	14	167	209	2	0001-0184-0185	169.6666667	153.8888889	127.2222222	cytoplasmic	zstack_005	1.378109453	1.150753769
856	14	478	468	2	0001-0430-0389	114.2222222	160.4444444	191	cytoplasmic	zstack_005	1.435387674	1.734611504
857	14	780	283	3.464101615	0001-0698-0362	104.36	174	125.96	cytoplasmic	zstack_005	1.457422057	1.163304259
858	14	732	538	3.464101615	0001-0687-0518	111.32	164.8	114.32	cytoplasmic	zstack_005	1.368265683	1.047739308
859	14	670	426	3.464101615	0001-0698-0362	194.2	197.48	129.72	cytoplasmic	zstack_005	1.654090275	1.198029759
860	14	496	474	2	0001-0430-0389	106.3333333	185.8888889	170.7777778	cytoplasmic	zstack_005	1.663021869	1.550958628
861	14	671	387	3.464101615	0001-0698-0362	111.24	166.44	116.76	cytoplasmic	zstack_005	1.394099581	1.078337609
862	14	742	391	3.464101615	0001-0698-0362	112.08	152.92	127.24	cytoplasmic	zstack_005	1.280856212	1.175125705
865	15	753	365	2	0001-0698-0362	192.1111111	168	141	cytoplasmic	zstack_005	1.407166124	1.30220626
866	15	417	358	2.828427125	0001-0430-0389	208.3333333	154.7777778	168.1111111	cytoplasmic	zstack_005	1.384691849	1.526740666
867	15	730	579	2	0001-0687-0518	103.7777778	149.6666667	148.2222222	cytoplasmic	zstack_005	1.242619926	1.358452138
868	15	165	398	2	0001-0200-0342	107.3333333	147.2222222	158.3333333	cytoplasmic	zstack_005	1.358974359	1.439393939
869	15	148	226	2	0001-0184-0185	112.3333333	165	141.2222222	cytoplasmic	zstack_005	1.47761194	1.277386935
870	15	163	355	2	0001-0200-0342	111.3333333	170.1111111	175	cytoplasmic	zstack_005	1.57025641	1.590909091
872	15	495	460	2	0001-0430-0389	106.5555556	190	128.8888889	cytoplasmic	zstack_005	1.699801193	1.170534813
873	15	740	523	2.828427125	0001-0687-0518	255.7777778	216.8888889	212.8888889	cytoplasmic	zstack_005	1.800738007	1.951120163
874	15	317	71	2	0001-0332-0107	108.1111111	137.5555556	149	cytoplasmic	zstack_005	1.297014144	1.353178607
875	15	574	83	2	0001-0555-0068	104.8888889	152.6666667	130.7777778	cytoplasmic	zstack_005	1.443277311	1.193711968
877	15	165	393	2	0001-0200-0342	108.8888889	150.4444444	130.4444444	cytoplasmic	zstack_005	1.388717949	1.185858586
878	15	468	460	2	0001-0430-0389	129.4444444	151.3333333	186.5555556	cytoplasmic	zstack_005	1.35387674	1.694248234
880	15	667	414	2.828427125	0001-0698-0362	209.4444444	215	146.3333333	cytoplasmic	zstack_005	1.800837599	1.351462288
883	15	762	353	2.828427125	0001-0698-0362	104.6666667	164.8888889	132.6666667	cytoplasmic	zstack_005	1.381107492	1.225243715
884	15	554	232	2	0001-0516-0232	113.3333333	174.5555556	113	cytoplasmic	zstack_005	1.582074522	1.029352227
885	15	347	466	2	0001-0314-0413	109	194.7777778	166.1111111	cytoplasmic	zstack_005	1.694538424	1.487562189
886	15	500	393	2	0001-0430-0389	112.3333333	157	120.7777778	cytoplasmic	zstack_005	1.404572565	1.096871847
887	15	707	468	2.828427125	0001-0687-0518	300.3333333	154.6666667	126.8888889	cytoplasmic	zstack_005	1.284132841	1.16293279
888	15	754	354	2.828427125	0001-0698-0362	108.4444444	160	116	cytoplasmic	zstack_005	1.340158213	1.071318625
889	15	413	337	2	0001-0430-0389	106.2222222	160.8888889	193.3333333	cytoplasmic	zstack_005	1.439363817	1.75580222
891	15	514	266	2	0001-0516-0232	111.1111111	221.2222222	162.3333333	cytoplasmic	zstack_005	2.005035247	1.478744939
892	15	498	271	2	0001-0516-0232	169.1111111	168.1111111	123.4444444	cytoplasmic	zstack_005	1.52366566	1.124493927
893	15	212	156	2	0001-0184-0185	111.7777778	161.5555556	126.3333333	cytoplasmic	zstack_005	1.446766169	1.142713568
894	15	253	337	2	0001-0314-0413	104.8888889	151.4444444	131.4444444	cytoplasmic	zstack_005	1.317544708	1.177114428
895	15	232	168	2	0001-0184-0185	117.3333333	144.6666667	112.7777778	cytoplasmic	zstack_005	1.295522388	1.020100503
896	15	341	431	2	0001-0314-0413	143.3333333	139.4444444	124.5555556	cytoplasmic	zstack_005	1.213146448	1.115422886
897	15	413	364	2	0001-0430-0389	110.3333333	154.4444444	114.6666667	cytoplasmic	zstack_005	1.381709742	1.041372351
898	15	239	212	2	0001-0184-0185	112.4444444	147.5555556	132.4444444	cytoplasmic	zstack_005	1.321393035	1.19798995
904	16	572	79	2	0001-0555-0068	105.8888889	161.6666667	112.6666667	cytoplasmic	zstack_005	1.528361345	1.028397566
905	16	669	421	2.828427125	0001-0698-0362	228.4444444	231.7777778	140.2222222	cytoplasmic	zstack_005	1.941368078	1.295023089
906	16	193	391	3.464101615	0001-0200-0342	112.6	164.88	165.84	cytoplasmic	zstack_005	1.521969231	1.507636364
907	16	741	348	2	0001-0698-0362	116.1111111	158.5555556	112.4444444	cytoplasmic	zstack_005	1.328059563	1.038481272
908	16	342	75	2	0001-0332-0107	113.8888889	155.7777778	117.3333333	cytoplasmic	zstack_005	1.468831849	1.065590313
909	16	500	439	2	0001-0430-0389	108.8888889	156.8888889	115.4444444	cytoplasmic	zstack_005	1.403578529	1.048435923
910	16	673	544	2.828427125	0001-0687-0518	108.2222222	150.3333333	111	cytoplasmic	zstack_005	1.248154982	1.017311609
911	16	520	277	2	0001-0516-0232	108.2222222	178.4444444	168.8888889	cytoplasmic	zstack_005	1.617321249	1.538461538
912	16	169	299	2	0001-0200-0342	107.2222222	139.6666667	176.5555556	cytoplasmic	zstack_005	1.289230769	1.605050505
913	16	461	245	2	0001-0516-0232	105.5555556	158.1111111	122	cytoplasmic	zstack_005	1.433031219	1.111336032
914	16	134	211	2	0001-0184-0185	108.7777778	166.1111111	113.7777778	cytoplasmic	zstack_005	1.487562189	1.029145729
916	16	474	467	2	0001-0430-0389	111.8888889	169	152	cytoplasmic	zstack_005	1.511928429	1.380423814
924	16	179	231	2	0001-0184-0185	269.7777778	151.2222222	127.3333333	cytoplasmic	zstack_005	1.354228856	1.151758794
925	16	172	389	2	0001-0200-0342	115.1111111	186.1111111	312	cytoplasmic	zstack_005	1.717948718	2.836363636
926	16	491	445	2.828427125	0001-0430-0389	332.1111111	153	121.6666667	cytoplasmic	zstack_005	1.368787276	1.104944501
927	16	449	251	2	0001-0516-0232	102.8888889	143.1111111	195.5555556	cytoplasmic	zstack_005	1.297079557	1.781376518
928	16	657	529	2	0001-0687-0518	106.4444444	185.5555556	114.3333333	cytoplasmic	zstack_005	1.540590406	1.047861507
929	16	464	462	2	0001-0430-0389	113.2222222	163.3333333	131.6666667	cytoplasmic	zstack_005	1.461232604	1.195761857
937	16	179	310	2	0001-0200-0342	125.1111111	152.2222222	154.2222222	cytoplasmic	zstack_005	1.405128205	1.402020202
938	16	366	145	2	0001-0332-0107	226.1111111	153.8888889	122.1111111	cytoplasmic	zstack_005	1.451021477	1.108980827
939	16	193	157	2	0001-0184-0185	116.5555556	149.6666667	111.4444444	cytoplasmic	zstack_005	1.340298507	1.008040201
940	16	304	109	2	0001-0332-0107	255.4444444	136.4444444	113.2222222	cytoplasmic	zstack_005	1.286537454	1.028254289
944	16	167	347	2	0001-0200-0342	114.3333333	146.2222222	203	cytoplasmic	zstack_005	1.34974359	1.845454545
946	16	424	344	2	0001-0430-0389	109.2222222	205.1111111	147.2222222	cytoplasmic	zstack_005	1.83499006	1.3370333
947	16	507	413	2	0001-0430-0389	110.2222222	165.7777778	146.4444444	cytoplasmic	zstack_005	1.483101392	1.329969728
948	16	237	176	2	0001-0184-0185	232.5555556	199.4444444	171.2222222	cytoplasmic	zstack_005	1.786069652	1.548743719
950	16	655	398	2.828427125	0001-0698-0362	106.5555556	212	137.6666667	cytoplasmic	zstack_005	1.775709632	1.271421242
951	16	169	409	2	0001-0200-0342	107.3333333	229.6666667	366.8888889	cytoplasmic	zstack_005	2.12	3.335353535
952	17	676	536	2	0001-0687-0518	108.6666667	162.3333333	130	cytoplasmic	zstack_005	1.347785978	1.191446029
955	17	496	465	2	0001-0430-0389	104.2222222	149.8888889	112.7777778	cytoplasmic	zstack_005	1.340954274	1.024217962
956	17	172	397	2	0001-0200-0342	111.8888889	187.6666667	124.8888889	cytoplasmic	zstack_005	1.732307692	1.135353535
957	17	711	543	2	0001-0687-0518	107.6666667	149.2222222	112.6666667	cytoplasmic	zstack_005	1.238929889	1.032586558
958	17	494	388	2	0001-0430-0389	110.5555556	178.7777778	119.2222222	cytoplasmic	zstack_005	1.599403579	1.082744702
960	17	742	345	2	0001-0698-0362	108.4444444	174.1111111	113	cytoplasmic	zstack_005	1.458352722	1.043612109
961	17	544	239	2	0001-0516-0232	248.8888889	160.4444444	122.1111111	cytoplasmic	zstack_005	1.454179255	1.112348178
962	17	345	474	2	0001-0314-0413	111.1111111	161.8888889	117.1111111	cytoplasmic	zstack_005	1.40840986	1.048756219
963	17	713	426	2	0001-0698-0362	407.4444444	158.6666667	125.1111111	cytoplasmic	zstack_005	1.328990228	1.155464341
964	17	235	202	2	0001-0184-0185	122.2222222	150.2222222	117.4444444	cytoplasmic	zstack_005	1.345273632	1.062311558
966	17	784	289	2	0001-0698-0362	103.8888889	177.5555556	112.5555556	cytoplasmic	zstack_005	1.48720335	1.03950744
967	17	495	418	2	0001-0430-0389	109	164.2222222	136.8888889	cytoplasmic	zstack_005	1.469184891	1.243188698
968	17	676	528	2.828427125	0001-0687-0518	159	163.1111111	114.3333333	cytoplasmic	zstack_005	1.354243542	1.047861507
969	17	734	528	2	0001-0687-0518	220.5555556	171.1111111	127.2222222	cytoplasmic	zstack_005	1.420664207	1.16598778
970	17	434	340	2	0001-0430-0389	253.1111111	157.4444444	403.7777778	cytoplasmic	zstack_005	1.408548708	3.667003027
971	17	145	236	2	0001-0184-0185	106.8888889	145.4444444	108.3333333	cytoplasmic	zstack_005	1.302487562	0.979899497
972	17	147	206	2	0001-0184-0185	121.8888889	157.2222222	118.6666667	cytoplasmic	zstack_005	1.407960199	1.073366834
974	17	677	388	3.464101615	0001-0698-0362	113.04	180.16	117.88	cytoplasmic	zstack_005	1.509018148	1.088681375
975	17	327	468	2	0001-0314-0413	108.5555556	164	120.4444444	cytoplasmic	zstack_005	1.42677622	1.078606965
978	17	215	262	2	0001-0200-0342	107.1111111	144.3333333	121.3333333	cytoplasmic	zstack_005	1.332307692	1.103030303
979	17	685	435	2	0001-0698-0362	113.1111111	154.2222222	111.4444444	cytoplasmic	zstack_005	1.291763611	1.029245767
982	18	187	394	2	0001-0200-0342	110.4444444	245.3333333	258.8888889	cytoplasmic	zstack_005	2.264615385	2.353535354
987	18	180	398	2	0001-0200-0342	108.5555556	183.6666667	167.4444444	cytoplasmic	zstack_005	1.695384615	1.522222222
989	18	155	231	2	0001-0184-0185	108.5555556	164.7777778	121.2222222	cytoplasmic	zstack_005	1.475621891	1.096482412
992	18	739	381	2	0001-0698-0362	366.6666667	154.7777778	158.4444444	cytoplasmic	zstack_005	1.296416938	1.46331452
993	18	239	194	2	0001-0184-0185	124.3333333	153.4444444	118	cytoplasmic	zstack_005	1.374129353	1.067336683
995	18	656	514	2	0001-0687-0518	108.1111111	153.7777778	116	cytoplasmic	zstack_005	1.276752768	1.063136456
998	18	752	350	2	0001-0698-0362	105.4444444	152.6666667	123.1111111	cytoplasmic	zstack_005	1.278734295	1.13699333
999	18	419	370	2	0001-0430-0389	300.1111111	150.7777778	200.4444444	cytoplasmic	zstack_005	1.348906561	1.820383451
1001	18	172	422	2	0001-0200-0342	103.5555556	151	114.2222222	cytoplasmic	zstack_005	1.393846154	1.038383838
1005	18	371	63	2	0001-0332-0107	107.5555556	138.3333333	194.5555556	cytoplasmic	zstack_005	1.304347826	1.766902119
1008	19	170	397	2	0001-0200-0342	109.4444444	181.2222222	118.2222222	cytoplasmic	zstack_005	1.672820513	1.074747475
1016	19	177	305	2	0001-0200-0342	110	136.6666667	250.5555556	cytoplasmic	zstack_005	1.261538462	2.277777778
1026	19	723	539	2	0001-0687-0518	106.5555556	149.5555556	109.1111111	cytoplasmic	zstack_005	1.241697417	1
1027	19	716	423	2	0001-0698-0362	321.7777778	149.4444444	200	cytoplasmic	zstack_005	1.251744998	1.847101077
1028	19	777	286	2	0001-0698-0362	103.2222222	155.5555556	112.7777778	cytoplasmic	zstack_005	1.302931596	1.041559774
1029	19	683	394	2	0001-0698-0362	402.4444444	180.1111111	166.4444444	cytoplasmic	zstack_005	1.508608655	1.537198563
1033	19	681	428	2	0001-0698-0362	259.2222222	160.1111111	117.3333333	cytoplasmic	zstack_005	1.341088879	1.083632632
1034	19	747	341	3.464101615	0001-0698-0362	105.36	154.36	125.8	cytoplasmic	zstack_005	1.292917636	1.161826578
1035	20	702	433	2	0001-0698-0362	171.3333333	195.3333333	113.4444444	cytoplasmic	zstack_005	1.636109819	1.047716778
1038	20	667	405	2	0001-0698-0362	119.3333333	175.3333333	114.1111111	cytoplasmic	zstack_005	1.468590042	1.053873781
1040	20	713	521	2	0001-0687-0518	308.5555556	150.7777778	149.4444444	cytoplasmic	zstack_005	1.251845018	1.369653768
1044	20	491	217	2	0001-0516-0232	442.1111111	132.7777778	211.1111111	cytoplasmic	zstack_005	1.203423968	1.923076923
1046	20	372	68	2	0001-0332-0107	108.7777778	166.6666667	134	cytoplasmic	zstack_005	1.571503405	1.216952573
1049	20	181	397	2	0001-0200-0342	110	173.1111111	152.2222222	cytoplasmic	zstack_005	1.597948718	1.383838384
1050	20	230	316	2	0001-0200-0342	229.7777778	161.1111111	177.5555556	cytoplasmic	zstack_005	1.487179487	1.614141414
1053	20	717	358	2	0001-0698-0362	388.1111111	176.7777778	118.5555556	cytoplasmic	zstack_005	1.480688692	1.094920472
1054	20	377	76	2	0001-0332-0107	109.4444444	159.1111111	116.5555556	cytoplasmic	zstack_005	1.500261917	1.058526741
1060	21	160	189	2	0001-0184-0185	117.3333333	144.7777778	135.4444444	cytoplasmic	zstack_005	1.296517413	1.225125628
1061	21	737	375	2	0001-0698-0362	400.4444444	165.3333333	140.7777778	cytoplasmic	zstack_005	1.384830154	1.300153925
1063	21	685	528	2	0001-0687-0518	156.7777778	138	112.1111111	cytoplasmic	zstack_005	1.145756458	1.027494908
1065	21	693	432	2	0001-0698-0362	255.7777778	196.8888889	155.5555556	cytoplasmic	zstack_005	1.649139134	1.436634171
1069	22	555	86	2	0001-0555-0068	183.6666667	161.3333333	152.5555556	cytoplasmic	zstack_005	1.525210084	1.392494929
1071	22	707	425	2	0001-0698-0362	428.5555556	136.4444444	116.5555556	cytoplasmic	zstack_005	1.142857143	1.076449461
1076	23	479	413	2	0001-0430-0389	316.5555556	133.1111111	129.2222222	cytoplasmic	zstack_005	1.190854871	1.173562059
1077	23	556	83	2	0001-0555-0068	214.3333333	157.4444444	146.2222222	cytoplasmic	zstack_005	1.488445378	1.334685598
1078	23	159	223	3.464101615	0001-0184-0185	115.92	149.84	122.12	cytoplasmic	zstack_005	1.341850746	1.104603015
1079	23	184	312	2	0001-0200-0342	170.6666667	159.6666667	172.5555556	cytoplasmic	zstack_005	1.473846154	1.568686869
1080	23	323	433	2	0001-0314-0413	434.3333333	131.4444444	118.3333333	cytoplasmic	zstack_005	1.143547608	1.059701493
1081	23	687	384	2	0001-0698-0362	138.2222222	179.2222222	165.7777778	cytoplasmic	zstack_005	1.501163332	1.53104156
1083	23	678	404	2.828427125	0001-0698-0362	304.2222222	196.1111111	122.6666667	cytoplasmic	zstack_005	1.642624477	1.132888661
1086	25	695	379	2	0001-0698-0362	125.2222222	147.8888889	112.2222222	cytoplasmic	zstack_005	1.238715682	1.036428938
1087	25	505	245	2	0001-0516-0232	180.3333333	146.1111111	115.2222222	cytoplasmic	zstack_005	1.324269889	1.049595142
1088	25	536	53	2	0001-0555-0068	231.3333333	138.7777778	148.6666667	cytoplasmic	zstack_005	1.31197479	1.356997972
1089	25	180	380	3.464101615	0001-0200-0342	177.48	148.56	122.08	cytoplasmic	zstack_005	1.371323077	1.109818182
1090	25	494	258	2	0001-0516-0232	339.1111111	140.2222222	137.2222222	cytoplasmic	zstack_005	1.270896274	1.25
1091	26	149	220	2	0001-0184-0185	105	142.5555556	123.3333333	cytoplasmic	zstack_005	1.276616915	1.115577889
1101	3	491	345	2	0024-0413-0457	113.4444444	219.3333333	113.6666667	cytoplasmic	zstack_001	1.259330144	0.975679542
1102	3	190	470	2	0024-0205-0512	124.7777778	252.7777778	179.6666667	cytoplasmic	zstack_001	1.484986945	1.427184466
1103	3	262	485	2	0024-0205-0512	116.6666667	192.5555556	115.4444444	cytoplasmic	zstack_001	1.131201044	0.917034422
1105	3	501	396	2	0024-0413-0457	127.5555556	244.6666667	115.6666667	cytoplasmic	zstack_001	1.404784689	0.992846924
1106	3	202	441	2	0024-0205-0512	115.4444444	165.2222222	112.7777778	cytoplasmic	zstack_001	0.970626632	0.895851721
1107	3	519	340	2	0024-0413-0457	112.4444444	255.4444444	232.4444444	cytoplasmic	zstack_001	1.466666667	1.995231283
1108	3	200	500	2	0024-0205-0512	286.8888889	200.2222222	140.8888889	cytoplasmic	zstack_001	1.176240209	1.119152692
1109	3	473	351	2	0024-0413-0457	123.2222222	314.8888889	112.4444444	cytoplasmic	zstack_001	1.807974482	0.965188364
1110	3	273	567	2	0024-0413-0457	110.8888889	227.6666667	138.8888889	cytoplasmic	zstack_001	1.307177033	1.192179304
1111	3	247	248	2	0024-0277-0336	110.6666667	166.1111111	110.1111111	cytoplasmic	zstack_001	1.567085954	0.992985972
1112	3	532	362	2	0024-0413-0457	117	351.5555556	140.8888889	cytoplasmic	zstack_001	2.018500797	1.209346686
1113	3	423	173	2	0024-0403-0123	198.7777778	184	124.4444444	cytoplasmic	zstack_001	1.443766347	1.094819159
1114	3	518	367	2	0024-0413-0457	121.5555556	416.6666667	177.1111111	cytoplasmic	zstack_001	2.392344498	1.520267048
1116	4	236	597	2	0024-0205-0512	109	200.7777778	133.1111111	cytoplasmic	zstack_001	1.179503916	1.057369815
1117	4	430	86	2	0024-0403-0123	126.1111111	242.1111111	113	cytoplasmic	zstack_001	1.899738448	0.994134897
1118	4	338	512	2	0024-0413-0457	109.6666667	263.6666667	129	cytoplasmic	zstack_001	1.513875598	1.107296137
1120	4	378	184	2	0024-0403-0123	173	305.6666667	232.3333333	cytoplasmic	zstack_001	2.398430689	2.04398827
1122	4	174	458	2	0024-0205-0512	113.2222222	234.1111111	150.2222222	cytoplasmic	zstack_001	1.375326371	1.193292145
1123	4	502	378	2	0024-0413-0457	132.1111111	387.6666667	250	cytoplasmic	zstack_001	2.225837321	2.145922747
1124	4	418	32	2	0024-0403-0123	109.1111111	194.4444444	205.4444444	cytoplasmic	zstack_001	1.525719268	1.80742913
1125	4	218	576	2	0024-0205-0512	117.4444444	255	114.8888889	cytoplasmic	zstack_001	1.498041775	0.912621359
1126	4	232	573	2	0024-0205-0512	115.7777778	222.4444444	118.1111111	cytoplasmic	zstack_001	1.306788512	0.938217123
1127	4	57	269	2	0024-0176-0254	109.4444444	164.5555556	160.6666667	cytoplasmic	zstack_001	1.537104307	1.443834249
1128	4	288	587	2.828427125	0024-0413-0457	111.5555556	211	145	cytoplasmic	zstack_001	1.211483254	1.244635193
1129	4	175	546	2.828427125	0024-0205-0512	183.2222222	210	118.2222222	cytoplasmic	zstack_001	1.233681462	0.939099735
1130	4	296	577	2.828427125	0024-0413-0457	111.4444444	266.2222222	114.7777778	cytoplasmic	zstack_001	1.528548644	0.985216977
1131	4	506	399	2	0024-0413-0457	128.8888889	235.6666667	114.4444444	cytoplasmic	zstack_001	1.353110048	0.982355746
1133	4	493	365	2	0024-0413-0457	133	400.2222222	143.5555556	cytoplasmic	zstack_001	2.297926635	1.232236528
1134	4	286	573	2	0024-0413-0457	111.3333333	301	154.1111111	cytoplasmic	zstack_001	1.728229665	1.322842155
1135	4	491	395	2	0024-0413-0457	141.1111111	369.3333333	165.2222222	cytoplasmic	zstack_001	2.120574163	1.4182165
1136	4	523	341	2	0024-0413-0457	114.7777778	291	133.5555556	cytoplasmic	zstack_001	1.670813397	1.146399619
1137	4	195	441	2	0024-0205-0512	112.7777778	234.8888889	115.8888889	cytoplasmic	zstack_001	1.379895561	0.920564872
1138	4	481	352	2.828427125	0024-0413-0457	121.4444444	288	137	cytoplasmic	zstack_001	1.653588517	1.175965665
1139	4	157	476	2	0024-0205-0512	114.4444444	265	178.8888889	cytoplasmic	zstack_001	1.556788512	1.421006178
1140	4	465	355	2	0024-0413-0457	134.7777778	265.5555556	117.3333333	cytoplasmic	zstack_001	1.524720893	1.007153076
1141	4	421	5	2	0024-0403-0123	108.4444444	213.4444444	144.1111111	cytoplasmic	zstack_001	1.674803836	1.267839687
1142	4	209	595	2	0024-0205-0512	110.7777778	237.5555556	149.6666667	cytoplasmic	zstack_001	1.395561358	1.188879082
1143	4	265	552	2	0024-0413-0457	113.8888889	241.7777778	189.8888889	cytoplasmic	zstack_001	1.388197767	1.629947544
1144	4	507	384	2	0024-0413-0457	134.1111111	385.2222222	146.7777778	cytoplasmic	zstack_001	2.211802233	1.259895088
1145	4	243	590	2	0024-0205-0512	113.2222222	227.7777778	122.1111111	cytoplasmic	zstack_001	1.338120104	0.969991174
1146	4	437	377	2	0024-0413-0457	130	212	113.6666667	cytoplasmic	zstack_001	1.21722488	0.975679542
1147	4	547	327	2	0024-0413-0457	108.7777778	265.7777778	187.5555556	cytoplasmic	zstack_001	1.52599681	1.609918932
1148	4	262	549	2	0024-0413-0457	115	220.1111111	151.4444444	cytoplasmic	zstack_001	1.263795853	1.299952313
1149	4	280	564	2	0024-0413-0457	113.5555556	255.4444444	114.7777778	cytoplasmic	zstack_001	1.466666667	0.985216977
1150	4	502	403	2	0024-0413-0457	127.8888889	226.6666667	172.4444444	cytoplasmic	zstack_001	1.301435407	1.480209824
1151	4	165	466	2.828427125	0024-0205-0512	116.1111111	228.8888889	186.5555556	cytoplasmic	zstack_001	1.34464752	1.481906443
1152	4	237	561	2	0024-0205-0512	112.5555556	226.8888889	114.6666667	cytoplasmic	zstack_001	1.332898172	0.910856134
1153	4	201	583	2	0024-0205-0512	112.3333333	253.3333333	178.6666667	cytoplasmic	zstack_001	1.488250653	1.419240953
1154	4	414	101	2	0024-0403-0123	198.4444444	246.1111111	161.8888889	cytoplasmic	zstack_001	1.931124673	1.424242424
1155	4	221	580	2.828427125	0024-0205-0512	113.1111111	253	121.8888889	cytoplasmic	zstack_001	1.486292428	0.968225949
1156	4	93	266	2	0024-0176-0254	138.8888889	150	114.5555556	cytoplasmic	zstack_001	1.401141671	1.029455816
1157	4	261	462	2	0024-0205-0512	115.2222222	201.7777778	116.3333333	cytoplasmic	zstack_001	1.18537859	0.924095322
1158	4	437	27	2	0024-0403-0123	112.8888889	182.3333333	116.7777778	cytoplasmic	zstack_001	1.430688753	1.027370479
1160	4	434	22	2	0024-0403-0123	111.1111111	174.1111111	113.1111111	cytoplasmic	zstack_001	1.366172624	0.995112414
1161	4	221	599	2.828427125	0024-0205-0512	107.8333333	202.6666667	154	cytoplasmic	zstack_001	1.190600522	1.223300971
1162	4	293	563	2	0024-0413-0457	111.3333333	230	114.8888889	cytoplasmic	zstack_001	1.320574163	0.98617072
1163	4	542	326	2.828427125	0024-0413-0457	115	212.7777778	114.4444444	cytoplasmic	zstack_001	1.22169059	0.982355746
1164	4	409	23	2	0024-0403-0123	110.1111111	168.3333333	123.5555556	cytoplasmic	zstack_001	1.320836966	1.086999022
1165	4	507	344	2	0024-0413-0457	112.8888889	224.7777778	112.7777778	cytoplasmic	zstack_001	1.290590112	0.968049595
1166	4	425	117	2	0024-0403-0123	448.4444444	193.7777778	121.3333333	cytoplasmic	zstack_001	1.52048823	1.06744868
1169	4	218	261	2	0024-0176-0254	111.5555556	152.7777778	112.8888889	cytoplasmic	zstack_001	1.427088739	1.014478283
1170	4	488	347	2	0024-0413-0457	115.4444444	210.6666667	114.3333333	cytoplasmic	zstack_001	1.209569378	0.981402003
1171	4	221	538	2	0024-0205-0512	144.4444444	263.1111111	129.4444444	cytoplasmic	zstack_001	1.545691906	1.028243601
1173	4	526	376	2.828427125	0024-0413-0457	118.2222222	206.6666667	115.3333333	cytoplasmic	zstack_001	1.186602871	0.989985694
1174	4	164	457	2	0024-0205-0512	111	187.2222222	116.3333333	cytoplasmic	zstack_001	1.099869452	0.924095322
1175	4	420	394	2.828427125	0024-0413-0457	127.4444444	175.6666667	114.2222222	cytoplasmic	zstack_001	1.00861244	0.980448259
1177	4	166	503	2	0024-0205-0512	132.6666667	225.4444444	136.1111111	cytoplasmic	zstack_001	1.324412533	1.081200353
1181	4	483	358	2.828427125	0024-0413-0457	131.8888889	325.6666667	116.2222222	cytoplasmic	zstack_001	1.869856459	0.997615641
1182	4	257	484	2	0024-0205-0512	122	236.1111111	152.7777778	cytoplasmic	zstack_001	1.387075718	1.213592233
1186	4	415	25	2	0024-0403-0123	110.4444444	201.7777778	122.1111111	cytoplasmic	zstack_001	1.58326068	1.0742913
1188	4	523	383	2	0024-0413-0457	119.4444444	207.3333333	139.2222222	cytoplasmic	zstack_001	1.190430622	1.195040534
1189	4	197	578	2	0024-0205-0512	114.3333333	219.5555556	173.5555556	cytoplasmic	zstack_001	1.289817232	1.378640777
1190	4	466	364	2	0024-0413-0457	139.2222222	216	112.6666667	cytoplasmic	zstack_001	1.240191388	0.967095851
1191	4	407	51	2	0024-0403-0123	109	190	221.8888889	cytoplasmic	zstack_001	1.490845684	1.952101662
1192	4	161	452	2.828427125	0024-0205-0512	112.5555556	186.3333333	135.4444444	cytoplasmic	zstack_001	1.09464752	1.075904678
1193	4	434	109	2	0024-0403-0123	168.7777778	221.6666667	114.8888889	cytoplasmic	zstack_001	1.739319965	1.010752688
1194	4	526	337	2	0024-0413-0457	111.5555556	224.3333333	180.7777778	cytoplasmic	zstack_001	1.288038278	1.551740582
1195	4	559	332	2	0024-0413-0457	110	211	142.3333333	cytoplasmic	zstack_001	1.211483254	1.221745351
1197	4	280	384	2	0024-0277-0336	119.3333333	157.3333333	117.5555556	cytoplasmic	zstack_001	1.48427673	1.06012024
1198	4	398	101	2	0024-0403-0123	177.5555556	182.8888889	113.8888889	cytoplasmic	zstack_001	1.435047951	1.001955034
1200	4	225	596	2	0024-0205-0512	111.5555556	188.2222222	110.8888889	cytoplasmic	zstack_001	1.105744125	0.880847308
1201	4	196	556	2	0024-0205-0512	175.3333333	386	220.4444444	cytoplasmic	zstack_001	2.267624021	1.751103266
1202	4	259	594	2	0024-0413-0457	109.7777778	173.5555556	125.2222222	cytoplasmic	zstack_001	0.996491228	1.07486886
1203	4	191	449	2	0024-0205-0512	117.8888889	351.1111111	127.1111111	cytoplasmic	zstack_001	2.062663185	1.009708738
1204	4	518	386	2	0024-0413-0457	120.6666667	346.8888889	164.2222222	cytoplasmic	zstack_001	1.991706539	1.409632809
1205	4	518	356	2	0024-0413-0457	115.8888889	400.7777778	170.1111111	cytoplasmic	zstack_001	2.301116427	1.460181211
1206	4	512	354	2	0024-0413-0457	118.7777778	480.8888889	127.3333333	cytoplasmic	zstack_001	2.76108453	1.092989986
1207	4	558	319	2	0024-0413-0457	110.5555556	553.1111111	231.8888889	cytoplasmic	zstack_001	3.175757576	1.990462566
1208	4	512	385	2	0024-0413-0457	127.6666667	506	205.3333333	cytoplasmic	zstack_001	2.905263158	1.762517883
1209	4	303	552	2	0024-0413-0457	113	367.3333333	138.8888889	cytoplasmic	zstack_001	2.109090909	1.192179304
1210	4	532	338	2	0024-0413-0457	111.5555556	410.4444444	203.4444444	cytoplasmic	zstack_001	2.35661882	1.746304244
1211	4	522	352	2	0024-0413-0457	115.7777778	486.8888889	170	cytoplasmic	zstack_001	2.79553429	1.459227468
1212	4	508	391	2	0024-0413-0457	132.4444444	457.4444444	192	cytoplasmic	zstack_001	2.626475279	1.64806867
1213	4	519	362	2	0024-0413-0457	115.4444444	479.1111111	154.8888889	cytoplasmic	zstack_001	2.750877193	1.32951836
1214	5	380	447	2	0024-0413-0457	122.3333333	189.8888889	127.8888889	cytoplasmic	zstack_001	1.090271132	1.097758703
1215	5	326	542	2.828427125	0024-0413-0457	113.1111111	248.7777778	115.6666667	cytoplasmic	zstack_001	1.428389155	0.992846924
1216	5	265	467	2	0024-0205-0512	113.3333333	232.5555556	120.4444444	cytoplasmic	zstack_001	1.36618799	0.956751986
1217	5	172	490	2	0024-0205-0512	135.4444444	225.3333333	157.8888889	cytoplasmic	zstack_001	1.323759791	1.25419241
1218	5	273	588	2	0024-0413-0457	110.8888889	272.6666667	110.6666667	cytoplasmic	zstack_001	1.565550239	0.949928469
1219	5	223	564	2.828427125	0024-0205-0512	117.8888889	284.8888889	143.4444444	cytoplasmic	zstack_001	1.673629243	1.13945278
1220	5	427	386	2.828427125	0024-0413-0457	125	213.3333333	115.5555556	cytoplasmic	zstack_001	1.224880383	0.991893181
1221	5	425	105	2	0024-0403-0123	191.8888889	250.2222222	122.5555556	cytoplasmic	zstack_001	1.963382738	1.078201369
1222	5	414	61	2	0024-0403-0123	111.4444444	198.5555556	171.5555556	cytoplasmic	zstack_001	1.557977332	1.509286413
1223	5	424	72	2.828427125	0024-0403-0123	115.4444444	301.1111111	127.2222222	cytoplasmic	zstack_001	2.362685266	1.119257087
1224	5	431	54	2	0024-0403-0123	112.3333333	234.3333333	115.5555556	cytoplasmic	zstack_001	1.838709677	1.016617791
1225	5	431	49	2.828427125	0024-0403-0123	110.4444444	247.6666667	205.6666667	cytoplasmic	zstack_001	1.943330427	1.809384164
1226	5	214	580	2.828427125	0024-0205-0512	116.5555556	283.5555556	118.7777778	cytoplasmic	zstack_001	1.665796345	0.943512798
1227	5	314	567	2.828427125	0024-0413-0457	110.4444444	249.3333333	145.4444444	cytoplasmic	zstack_001	1.431578947	1.248450167
1228	5	243	388	2	0024-0277-0336	115.5555556	158.1111111	111.1111111	cytoplasmic	zstack_001	1.491614256	1.002004008
1229	5	327	521	2	0024-0413-0457	112	283	175.5555556	cytoplasmic	zstack_001	1.624880383	1.50691464
1230	5	215	467	2	0024-0205-0512	140.6666667	250.4444444	123	cytoplasmic	zstack_001	1.471279373	0.977052074
1231	5	164	474	2	0024-0205-0512	114	277.6666667	222.5555556	cytoplasmic	zstack_001	1.631201044	1.767872904
1232	5	513	346	2.828427125	0024-0413-0457	112.7777778	445.8888889	180.3333333	cytoplasmic	zstack_001	2.560127592	1.547925608
1233	5	322	552	2.828427125	0024-0413-0457	113	208.5555556	113.6666667	cytoplasmic	zstack_001	1.197448166	0.975679542
1234	5	307	241	2	0024-0277-0336	111.2222222	160.1111111	117.2222222	cytoplasmic	zstack_001	1.51048218	1.057114228
1235	5	245	537	2.828427125	0024-0205-0512	118.3333333	197.5555556	112.6666667	cytoplasmic	zstack_001	1.160574413	0.894969109
1236	5	227	394	2	0024-0277-0336	114.2222222	151.8888889	123.5555556	cytoplasmic	zstack_001	1.432914046	1.114228457
1237	5	101	278	2	0024-0176-0254	111.1111111	150.5555556	114.8888889	cytoplasmic	zstack_001	1.406331085	1.032451323
1238	5	187	478	2	0024-0205-0512	128.2222222	334.1111111	213.5555556	cytoplasmic	zstack_001	1.962793734	1.696381289
1239	5	258	579	2.828427125	0024-0413-0457	112.3333333	212.4444444	113.4444444	cytoplasmic	zstack_001	1.219776715	0.973772055
1241	5	245	546	2.828427125	0024-0205-0512	119.1111111	224.2222222	164.2222222	cytoplasmic	zstack_001	1.317232376	1.304501324
1242	5	494	352	2	0024-0413-0457	117.3333333	276.7777778	119.1111111	cytoplasmic	zstack_001	1.589154705	1.022412971
1243	5	489	410	2.828427125	0024-0413-0457	129.4444444	253.6666667	117.6666667	cytoplasmic	zstack_001	1.45645933	1.010014306
1244	5	415	83	2.828427125	0024-0403-0123	127.5555556	275.8888889	114.3333333	cytoplasmic	zstack_001	2.164777681	1.005865103
1245	5	395	189	2.828427125	0024-0403-0123	157.4444444	255.3333333	141.7777778	cytoplasmic	zstack_001	2.003487358	1.247311828
1246	5	317	559	2.828427125	0024-0413-0457	110.6666667	231	115.5555556	cytoplasmic	zstack_001	1.326315789	0.991893181
1247	5	442	15	2.828427125	0024-0403-0123	111.7777778	185.3333333	112.3333333	cytoplasmic	zstack_001	1.454228422	0.988269795
1248	5	538	335	2.828427125	0024-0413-0457	109.6666667	352.6666667	117	cytoplasmic	zstack_001	2.024880383	1.004291845
1249	5	264	571	2.828427125	0024-0413-0457	114	223.3333333	112.8888889	cytoplasmic	zstack_001	1.282296651	0.969003338
1250	5	282	229	2	0024-0277-0336	115.8888889	181.6666667	142.3333333	cytoplasmic	zstack_001	1.713836478	1.283567134
1251	5	514	362	2	0024-0413-0457	122.5555556	428.8888889	209.2222222	cytoplasmic	zstack_001	2.462519936	1.795898903
1252	5	248	468	2.828427125	0024-0205-0512	119.3333333	254.6666667	125.3333333	cytoplasmic	zstack_001	1.496083551	0.995586937
1253	5	349	522	2	0024-0413-0457	114	258.4444444	132.4444444	cytoplasmic	zstack_001	1.483891547	1.136862184
1254	5	500	358	2	0024-0413-0457	123.5555556	466.2222222	166.3333333	cytoplasmic	zstack_001	2.676874003	1.427753934
1255	5	501	352	2.828427125	0024-0413-0457	120.6666667	499.4444444	224	cytoplasmic	zstack_001	2.867623604	1.922746781
1256	5	408	31	3.464101615	0024-0403-0123	111.84	199	127.6	cytoplasmic	zstack_001	1.56146469	1.122580645
1257	5	151	280	2	0024-0176-0254	116.4444444	176.1111111	112.8888889	cytoplasmic	zstack_001	1.64504411	1.014478283
1258	5	200	573	2.828427125	0024-0205-0512	117.8888889	285.8888889	136.1111111	cytoplasmic	zstack_001	1.679503916	1.081200353
1259	5	531	362	2	0024-0413-0457	117.4444444	412.7777778	148.3333333	cytoplasmic	zstack_001	2.370015949	1.273247496
1260	5	312	571	2	0024-0413-0457	110.6666667	233.2222222	117	cytoplasmic	zstack_001	1.33907496	1.004291845
1262	5	176	453	2	0024-0205-0512	113.8888889	236.6666667	130	cytoplasmic	zstack_001	1.390339426	1.032656664
1263	5	267	568	2	0024-0413-0457	112.3333333	242	114.7777778	cytoplasmic	zstack_001	1.389473684	0.985216977
1264	5	177	448	2	0024-0205-0512	114.1111111	184.3333333	114.8888889	cytoplasmic	zstack_001	1.082898172	0.912621359
1265	5	232	567	2	0024-0205-0512	115.7777778	265.4444444	145	cytoplasmic	zstack_001	1.559399478	1.151809356
1266	5	221	283	2	0024-0277-0336	113.1111111	167.2222222	110.2222222	cytoplasmic	zstack_001	1.577568134	0.993987976
1267	5	415	67	2	0024-0403-0123	111.6666667	219.1111111	112.4444444	cytoplasmic	zstack_001	1.719267655	0.989247312
1268	5	284	560	2.828427125	0024-0413-0457	109.4444444	259.7777778	149.1111111	cytoplasmic	zstack_001	1.491547049	1.279923701
1269	5	221	466	2	0024-0205-0512	137.7777778	289.6666667	139.2222222	cytoplasmic	zstack_001	1.701697128	1.105913504
1270	5	525	358	2.828427125	0024-0413-0457	116.8888889	618.1111111	167.2222222	cytoplasmic	zstack_001	3.548963317	1.435383882
1271	5	250	518	2	0024-0205-0512	129.1111111	248.5555556	136	cytoplasmic	zstack_001	1.460182768	1.080317741
1272	5	341	529	2	0024-0413-0457	113.1111111	297.6666667	114.8888889	cytoplasmic	zstack_001	1.709090909	0.98617072
1273	5	181	456	2.828427125	0024-0205-0512	114.5555556	315.5555556	203.6666667	cytoplasmic	zstack_001	1.853785901	1.617828773
1274	5	417	104	2	0024-0403-0123	215	266.4444444	129.6666667	cytoplasmic	zstack_001	2.090671316	1.140762463
1275	5	430	15	2	0024-0403-0123	108.1111111	177	149.1111111	cytoplasmic	zstack_001	1.388840453	1.311827957
1276	5	253	474	2	0024-0205-0512	119.4444444	248.2222222	205.1111111	cytoplasmic	zstack_001	1.458224543	1.629302736
1277	5	460	358	2	0024-0413-0457	132.6666667	316.7777778	150.3333333	cytoplasmic	zstack_001	1.818819777	1.290414878
1278	5	357	215	2.828427125	0024-0403-0123	117.4444444	300.1111111	114.7777778	cytoplasmic	zstack_001	2.35483871	1.009775171
1279	5	378	198	2.828427125	0024-0403-0123	127.3333333	249.3333333	118	cytoplasmic	zstack_001	1.956408021	1.038123167
1280	5	531	344	2	0024-0413-0457	112.1111111	598.1111111	194.8888889	cytoplasmic	zstack_001	3.434130781	1.672865999
1281	5	374	203	2.828427125	0024-0403-0123	119.8888889	274.4444444	146.4444444	cytoplasmic	zstack_001	2.153443766	1.288367546
1282	5	277	576	2	0024-0413-0457	110.3333333	231.4444444	121.5555556	cytoplasmic	zstack_001	1.328867624	1.043395327
1283	5	261	467	2	0024-0205-0512	116.4444444	205.8888889	116.6666667	cytoplasmic	zstack_001	1.209530026	0.92674316
1284	5	369	506	2	0024-0413-0457	113.2222222	199.1111111	112.8888889	cytoplasmic	zstack_001	1.143221691	0.969003338
1285	5	68	264	2	0024-0176-0254	110.5555556	159	111.3333333	cytoplasmic	zstack_001	1.485210171	1.000499251
1286	5	272	470	2.828427125	0024-0205-0512	114	189	159.6666667	cytoplasmic	zstack_001	1.110313316	1.26831421
1287	5	321	529	2.828427125	0024-0413-0457	113.8888889	300.4444444	125.1111111	cytoplasmic	zstack_001	1.725039872	1.073915117
1288	5	387	131	2	0024-0403-0123	307.5555556	194.5555556	157.5555556	cytoplasmic	zstack_001	1.526591107	1.386119257
1289	5	420	54	2.828427125	0024-0403-0123	110.7777778	232.7777778	111.8888889	cytoplasmic	zstack_001	1.826503923	0.984359726
1290	5	489	359	2	0024-0413-0457	129.7777778	261.7777778	115.7777778	cytoplasmic	zstack_001	1.503030303	0.993800668
1292	5	224	557	2.828427125	0024-0205-0512	119.8888889	375.1111111	294.6666667	cytoplasmic	zstack_001	2.203655352	2.340688438
1293	5	267	480	2.828427125	0024-0205-0512	116.8888889	286.6666667	213.3333333	cytoplasmic	zstack_001	1.684073107	1.694616064
1294	5	344	506	2.828427125	0024-0413-0457	114.3333333	338.8888889	117	cytoplasmic	zstack_001	1.945773525	1.004291845
1295	5	302	583	2	0024-0413-0457	110.7777778	291.4444444	149.6666667	cytoplasmic	zstack_001	1.673365231	1.284692418
1297	5	216	594	2	0024-0205-0512	112.7777778	201.7777778	167	cytoplasmic	zstack_001	1.18537859	1.326566637
1298	5	295	587	2.828427125	0024-0413-0457	112	224.8888889	115.4444444	cytoplasmic	zstack_001	1.29122807	0.990939437
1299	5	184	451	2	0024-0205-0512	115.5555556	316.6666667	131.5555556	cytoplasmic	zstack_001	1.860313316	1.045013239
1300	5	214	328	2	0024-0277-0336	112.5555556	155	119.8888889	cytoplasmic	zstack_001	1.462264151	1.081162325
1301	5	233	556	2	0024-0205-0512	116.2222222	221.5555556	133	cytoplasmic	zstack_001	1.30156658	1.056487202
1302	5	414	78	2.828427125	0024-0403-0123	120.4444444	268.2222222	172.8888889	cytoplasmic	zstack_001	2.10462075	1.521016618
1303	5	271	574	2	0024-0413-0457	109.8888889	245.2222222	198.7777778	cytoplasmic	zstack_001	1.407974482	1.70624702
1304	5	259	575	2.828427125	0024-0413-0457	111.4444444	214.8888889	154.2222222	cytoplasmic	zstack_001	1.233811802	1.323795899
1305	5	223	571	2	0024-0205-0512	119.7777778	288.8888889	162	cytoplasmic	zstack_001	1.697127937	1.286849073
1306	5	492	405	2.828427125	0024-0413-0457	130.1111111	342.4444444	148.8888889	cytoplasmic	zstack_001	1.966188198	1.278016214
1307	5	275	562	2.828427125	0024-0413-0457	110.5555556	283.2222222	114.8888889	cytoplasmic	zstack_001	1.6261563	0.98617072
1308	5	425	62	2.828427125	0024-0403-0123	114	285	172.8888889	cytoplasmic	zstack_001	2.236268527	1.521016618
1309	5	278	478	2.828427125	0024-0205-0512	117	187.5555556	166.5555556	cytoplasmic	zstack_001	1.101827676	1.323036187
1310	5	385	463	2	0024-0413-0457	119.2222222	250.6666667	115.3333333	cytoplasmic	zstack_001	1.43923445	0.989985694
1311	5	439	438	2	0024-0413-0457	334.7777778	203.7777778	148.3333333	cytoplasmic	zstack_001	1.170015949	1.273247496
1312	5	548	331	2	0024-0413-0457	111.1111111	298.8888889	145.7777778	cytoplasmic	zstack_001	1.716108453	1.251311397
1313	5	171	461	2	0024-0205-0512	113.1111111	266.4444444	242.7777778	cytoplasmic	zstack_001	1.565274151	1.928508385
1314	5	225	586	2	0024-0205-0512	115.5555556	306.8888889	173.2222222	cytoplasmic	zstack_001	1.802872063	1.375992939
1315	5	209	572	2.828427125	0024-0205-0512	121.6666667	410.3333333	177.4444444	cytoplasmic	zstack_001	2.410574413	1.409532215
1316	5	191	562	2.828427125	0024-0205-0512	125.2222222	310.2222222	179.7777778	cytoplasmic	zstack_001	1.822454308	1.428067079
1317	5	520	379	2	0024-0413-0457	121.5555556	289	167.6666667	cytoplasmic	zstack_001	1.659330144	1.439198856
1318	5	305	566	2	0024-0413-0457	112.3333333	283.3333333	111.7777778	cytoplasmic	zstack_001	1.626794258	0.959465904
1319	5	260	473	2	0024-0205-0512	115.8888889	307.8888889	153	cytoplasmic	zstack_001	1.808746736	1.215357458
1320	5	200	592	2	0024-0205-0512	116	271.1111111	181.1111111	cytoplasmic	zstack_001	1.592689295	1.438658429
1321	6	253	467	2.828427125	0024-0205-0512	118.4444444	252	228.8888889	cytoplasmic	zstack_001	1.480417755	1.818181818
1322	6	563	327	2	0024-0413-0457	111.3333333	428.8888889	192.5555556	cytoplasmic	zstack_001	2.462519936	1.652837387
1323	6	496	390	2	0024-0413-0457	131.5555556	444.1111111	135.7777778	cytoplasmic	zstack_001	2.549920255	1.165474487
1324	6	537	355	2.828427125	0024-0413-0457	113.8888889	456.5555556	134.3333333	cytoplasmic	zstack_001	2.621371611	1.153075823
1325	6	203	554	2.828427125	0024-0205-0512	225.4444444	516.4444444	291.4444444	cytoplasmic	zstack_001	3.033942559	2.315092674
1326	6	226	581	2	0024-0205-0512	111.8888889	196.2222222	159.2222222	cytoplasmic	zstack_001	1.152741514	1.26478376
1327	6	496	358	2	0024-0413-0457	125.1111111	414.5555556	158.7777778	cytoplasmic	zstack_001	2.380223285	1.36289938
1328	6	387	194	2.828427125	0024-0403-0123	138.7777778	228.2222222	144.8888889	cytoplasmic	zstack_001	1.7907585	1.274682307
1330	6	499	374	2.828427125	0024-0413-0457	130.8888889	525.1111111	267.7777778	cytoplasmic	zstack_001	3.014992026	2.298521698
1331	6	505	372	2	0024-0413-0457	133.1111111	495.8888889	186	cytoplasmic	zstack_001	2.847208931	1.596566524
1332	6	381	475	2	0024-0413-0457	116.7777778	319.8888889	206.5555556	cytoplasmic	zstack_001	1.836682616	1.773009061
1333	6	550	341	2	0024-0413-0457	110.5555556	496.3333333	177.8888889	cytoplasmic	zstack_001	2.849760766	1.526943252
1334	6	206	467	2.828427125	0024-0205-0512	125.4444444	328.7777778	149.1111111	cytoplasmic	zstack_001	1.931462141	1.184466019
1335	6	246	217	2	0024-0176-0254	118.7777778	185.6666667	117.7777778	cytoplasmic	zstack_001	1.734302024	1.058412381
1336	6	332	536	2.828427125	0024-0413-0457	112.4444444	311.3333333	116.7777778	cytoplasmic	zstack_001	1.787559809	1.002384359
1337	6	507	355	3.464101615	0024-0413-0457	119.84	389.08	126.76	cytoplasmic	zstack_001	2.233952153	1.08806867
1338	6	283	578	2.828427125	0024-0413-0457	112.4444444	460.7777778	128.8888889	cytoplasmic	zstack_001	2.645614035	1.106342394
1339	6	171	535	3.464101615	0024-0205-0512	274.2	213.28	174.92	cytoplasmic	zstack_001	1.252950392	1.389479259
1340	6	286	554	2	0024-0413-0457	110.4444444	263.8888889	156.5555556	cytoplasmic	zstack_001	1.515151515	1.343824511
1341	6	175	478	2.828427125	0024-0205-0512	122.3333333	379.8888889	164.4444444	cytoplasmic	zstack_001	2.231723238	1.306266549
1342	6	177	467	2.828427125	0024-0205-0512	118.6666667	312.2222222	170.6666667	cytoplasmic	zstack_001	1.834203655	1.355692851
1343	6	158	486	2	0024-0205-0512	116.3333333	266.8888889	123.8888889	cytoplasmic	zstack_001	1.567885117	0.984112974
1344	6	151	503	2	0024-0205-0512	115.8888889	171.8888889	117.1111111	cytoplasmic	zstack_001	1.009791123	0.93027361
1345	6	207	578	2	0024-0205-0512	115.5555556	314.8888889	200.5555556	cytoplasmic	zstack_001	1.849869452	1.593115622
1346	6	166	522	2	0024-0205-0512	152.1111111	314.6666667	145.8888889	cytoplasmic	zstack_001	1.848563969	1.158870256
1347	6	181	484	2	0024-0205-0512	128.1111111	298.2222222	288.2222222	cytoplasmic	zstack_001	1.751958225	2.289496911
1348	6	429	98	2	0024-0403-0123	145.7777778	250.5555556	205.6666667	cytoplasmic	zstack_001	1.965998256	1.809384164
1349	6	188	465	2	0024-0205-0512	119.3333333	275.4444444	118.8888889	cytoplasmic	zstack_001	1.618146214	0.94439541
1350	6	196	458	2.828427125	0024-0205-0512	117.4444444	346	315	cytoplasmic	zstack_001	2.032637076	2.502206531
1351	6	180	463	3.464101615	0024-0205-0512	118.92	301.44	186.6	cytoplasmic	zstack_001	1.770861619	1.482259488
1352	6	501	399	2	0024-0413-0457	128.1111111	306.3333333	117.7777778	cytoplasmic	zstack_001	1.758851675	1.01096805
1353	6	421	90	3.464101615	0024-0403-0123	143.24	325.96	151.04	cytoplasmic	zstack_001	2.55766347	1.328797654
1354	6	464	371	2.828427125	0024-0413-0457	142.5555556	271	157.2222222	cytoplasmic	zstack_001	1.555980861	1.349546972
1356	6	319	549	2	0024-0413-0457	109.3333333	200.3333333	121.8888889	cytoplasmic	zstack_001	1.150239234	1.046256557
1357	6	326	528	3.464101615	0024-0413-0457	114.04	283.36	128.96	cytoplasmic	zstack_001	1.626947368	1.10695279
1358	6	282	203	2	0024-0176-0254	109.5555556	213.1111111	110.6666667	cytoplasmic	zstack_001	1.990659056	0.994508238
1359	6	317	543	2	0024-0413-0457	110.7777778	311	212.5555556	cytoplasmic	zstack_001	1.785645933	1.824511206
1360	6	354	517	2.828427125	0024-0413-0457	111.5555556	315	121	cytoplasmic	zstack_001	1.80861244	1.038626609
1361	6	295	550	2.828427125	0024-0413-0457	111.7777778	294.4444444	119.5555556	cytoplasmic	zstack_001	1.690590112	1.026227945
1362	6	347	500	2.828427125	0024-0413-0457	114.2222222	342	142.5555556	cytoplasmic	zstack_001	1.963636364	1.223652837
1363	6	246	530	2	0024-0205-0512	123.7777778	281.2222222	250.3333333	cytoplasmic	zstack_001	1.652088773	1.988526037
1364	6	374	495	2	0024-0413-0457	120.1111111	416.3333333	165.4444444	cytoplasmic	zstack_001	2.390430622	1.420123987
1365	6	434	103	2	0024-0403-0123	144.5555556	193.7777778	114	cytoplasmic	zstack_001	1.52048823	1.002932551
1366	6	562	315	2	0024-0413-0457	110.3333333	836.7777778	197.3333333	cytoplasmic	zstack_001	4.80446571	1.693848355
1367	6	546	350	2	0024-0413-0457	111.5555556	498.7777778	279.3333333	cytoplasmic	zstack_001	2.863795853	2.397711016
1368	6	223	576	2	0024-0205-0512	114.5555556	249	116.8888889	cytoplasmic	zstack_001	1.462793734	0.928508385
1370	6	376	487	2	0024-0413-0457	115.5555556	320.5555556	118.6666667	cytoplasmic	zstack_001	1.840510367	1.018597997
1371	6	435	37	2	0024-0403-0123	112	215	116.5555556	cytoplasmic	zstack_001	1.68700959	1.025415445
1372	6	404	131	2	0024-0403-0123	471.5555556	180.1111111	127.4444444	cytoplasmic	zstack_001	1.413251962	1.121212121
1374	6	339	520	2.828427125	0024-0413-0457	116.6666667	494.6666667	325.3333333	cytoplasmic	zstack_001	2.840191388	2.792560801
1375	6	527	352	2	0024-0413-0457	114.1111111	400.8888889	123.8888889	cytoplasmic	zstack_001	2.301754386	1.063423939
1376	6	310	542	2	0024-0413-0457	112.6666667	437	210.4444444	cytoplasmic	zstack_001	2.509090909	1.806390081
1379	6	227	551	2.828427125	0024-0205-0512	124.3333333	402.1111111	228.1111111	cytoplasmic	zstack_001	2.36227154	1.81200353
1380	6	545	342	2	0024-0413-0457	116.3333333	464	237	cytoplasmic	zstack_001	2.664114833	2.034334764
1381	6	189	455	2	0024-0205-0512	117.8888889	302.5555556	125	cytoplasmic	zstack_001	1.777415144	0.9929391
1382	6	361	207	3.464101615	0024-0403-0123	118.32	359.2	141.68	cytoplasmic	zstack_001	2.818482999	1.246451613
1383	6	263	277	2	0024-0277-0336	446.4444444	158.6666667	114.7777778	cytoplasmic	zstack_001	1.496855346	1.03507014
1384	6	390	187	2.828427125	0024-0403-0123	166.8888889	321.5555556	120.6666667	cytoplasmic	zstack_001	2.523103749	1.061583578
1385	6	361	199	2	0024-0403-0123	122.8888889	307.6666667	186.1111111	cytoplasmic	zstack_001	2.414123801	1.637341153
1386	6	443	149	2	0024-0403-0123	214.2222222	170.4444444	115.8888889	cytoplasmic	zstack_001	1.337401918	1.019550342
1387	7	190	556	3.464101615	0024-0205-0512	239.2	334.36	206.68	cytoplasmic	zstack_001	1.964255875	1.641765225
1388	7	237	465	2	0024-0205-0512	121.8888889	217.4444444	121.2222222	cytoplasmic	zstack_001	1.277415144	0.962930274
1389	7	403	467	2	0024-0413-0457	128.2222222	272.4444444	119.7777778	cytoplasmic	zstack_001	1.564274322	1.028135432
1390	7	363	505	2.828427125	0024-0413-0457	115.3333333	380.1111111	208.2222222	cytoplasmic	zstack_001	2.18245614	1.787315212
1391	7	242	518	3.464101615	0024-0205-0512	134.68	357.4	143.92	cytoplasmic	zstack_001	2.099608355	1.143230362
1392	7	355	501	3.464101615	0024-0413-0457	116.28	375.32	216.4	cytoplasmic	zstack_001	2.154947368	1.85751073
1393	7	236	535	2.828427125	0024-0205-0512	124.8888889	383.7777778	177.5555556	cytoplasmic	zstack_001	2.254569191	1.410414828
1394	7	370	472	2.828427125	0024-0413-0457	116.7777778	241.1111111	124.1111111	cytoplasmic	zstack_001	1.384370016	1.065331426
1396	7	388	462	2	0024-0413-0457	206.2222222	289.5555556	194.1111111	cytoplasmic	zstack_001	1.662519936	1.666189795
1397	7	480	367	3.464101615	0024-0413-0457	145.76	374.2	126.04	cytoplasmic	zstack_001	2.148516746	1.081888412
1398	7	248	504	3.464101615	0024-0205-0512	139.24	352.84	187.92	cytoplasmic	zstack_001	2.072819843	1.492744925
1399	7	308	557	2	0024-0413-0457	111.5555556	218.8888889	144	cytoplasmic	zstack_001	1.256778309	1.236051502
1401	7	228	224	2	0024-0176-0254	119.6666667	170.8888889	168.2222222	cytoplasmic	zstack_001	1.596263622	1.511732401
1402	7	485	383	3.464101615	0024-0413-0457	243.04	300.72	154.24	cytoplasmic	zstack_001	1.72662201	1.323948498
1403	7	381	147	2.828427125	0024-0403-0123	493.2222222	209.1111111	155.3333333	cytoplasmic	zstack_001	1.640802092	1.366568915
1404	7	204	457	2.828427125	0024-0205-0512	117.6666667	401.7777778	268.7777778	cytoplasmic	zstack_001	2.360313316	2.135039718
1405	7	552	332	2	0024-0413-0457	112.5555556	394.8888889	189.1111111	cytoplasmic	zstack_001	2.267304625	1.62327134
1406	7	267	599	2.828427125	0024-0413-0457	112	313.5	116.1666667	cytoplasmic	zstack_001	1.8	0.99713877
1407	7	269	589	2	0024-0413-0457	114.8888889	252.2222222	122.5555556	cytoplasmic	zstack_001	1.448165869	1.051979018
1408	7	367	199	3.464101615	0024-0403-0123	123.56	356.84	184.04	cytoplasmic	zstack_001	2.799965126	1.619120235
1409	7	414	404	2	0024-0413-0457	130.1111111	177	113.4444444	cytoplasmic	zstack_001	1.016267943	0.973772055
1410	7	232	230	2	0024-0176-0254	114	164.7777778	116.8888889	cytoplasmic	zstack_001	1.539180073	1.050424363
1411	7	215	557	3.464101615	0024-0205-0512	123.24	413.24	223.36	cytoplasmic	zstack_001	2.427650131	1.774263019
1412	7	182	482	2	0024-0205-0512	124.3333333	288.1111111	166.1111111	cytoplasmic	zstack_001	1.692558747	1.319505737
1413	7	198	452	2	0024-0205-0512	118.7777778	307	128.6666667	cytoplasmic	zstack_001	1.803524804	1.022065313
1415	7	162	497	2	0024-0205-0512	121.3333333	299.2222222	119.3333333	cytoplasmic	zstack_001	1.757832898	0.947925861
1416	7	356	511	2	0024-0413-0457	114.2222222	343.7777778	268.2222222	cytoplasmic	zstack_001	1.9738437	2.302336671
1417	7	501	363	2	0024-0413-0457	127.5555556	571.2222222	348	cytoplasmic	zstack_001	3.279744817	2.987124464
1418	7	474	375	2	0024-0413-0457	159	314.5555556	130	cytoplasmic	zstack_001	1.806060606	1.115879828
1419	7	424	84	2	0024-0403-0123	129.8888889	310.4444444	117.6666667	cytoplasmic	zstack_001	2.435919791	1.035190616
1420	7	397	463	2	0024-0413-0457	255.8888889	275.6666667	119.3333333	cytoplasmic	zstack_001	1.58277512	1.024320458
1421	7	181	474	3.464101615	0024-0205-0512	124.6	360.2	197.28	cytoplasmic	zstack_001	2.116057441	1.567096205
1422	7	356	494	3.464101615	0024-0413-0457	118.36	306.6	188.32	cytoplasmic	zstack_001	1.760382775	1.616480687
1423	7	557	343	2.828427125	0024-0413-0457	112	578.6666667	130.2222222	cytoplasmic	zstack_001	3.322488038	1.117787315
1424	7	394	473	2.828427125	0024-0413-0457	124.2222222	292	118.1111111	cytoplasmic	zstack_001	1.676555024	1.01382928
1425	7	429	114	2	0024-0403-0123	421.3333333	314.2222222	151.4444444	cytoplasmic	zstack_001	2.465562337	1.332355816
1426	7	385	485	2.828427125	0024-0413-0457	121.5555556	343.8888889	122.4444444	cytoplasmic	zstack_001	1.974481659	1.051025274
1427	7	164	507	2.828427125	0024-0205-0512	123.6666667	254.1111111	220.6666667	cytoplasmic	zstack_001	1.492819843	1.752868491
1428	7	282	583	2	0024-0413-0457	111.3333333	229.8888889	117.1111111	cytoplasmic	zstack_001	1.319936204	1.005245589
1429	7	254	459	2	0024-0205-0512	116	214.7777778	177.4444444	cytoplasmic	zstack_001	1.261749347	1.409532215
1430	7	384	167	2	0024-0403-0123	444.4444444	268.4444444	146.3333333	cytoplasmic	zstack_001	2.106364429	1.287390029
1432	8	369	498	2	0024-0413-0457	120.3333333	325.8888889	217.1111111	cytoplasmic	zstack_001	1.871132376	1.863614688
1433	8	387	478	3.464101615	0024-0413-0457	124	345.76	131.2	cytoplasmic	zstack_001	1.98522488	1.126180258
1436	8	400	469	2	0024-0413-0457	126.3333333	259.2222222	120	cytoplasmic	zstack_001	1.488357257	1.030042918
1437	8	240	526	2	0024-0205-0512	126.8888889	253.8888889	120	cytoplasmic	zstack_001	1.49151436	0.953221536
1440	8	489	368	3.464101615	0024-0413-0457	147.12	418.24	168.72	cytoplasmic	zstack_001	2.40137799	1.448240343
1443	8	184	459	2	0024-0205-0512	114	251.1111111	178.1111111	cytoplasmic	zstack_001	1.475195822	1.414827891
1444	8	297	561	2.828427125	0024-0413-0457	110.7777778	286.4444444	114	cytoplasmic	zstack_001	1.644657097	0.978540773
1445	8	246	460	2.828427125	0024-0205-0512	117.4444444	217.4444444	138.3333333	cytoplasmic	zstack_001	1.277415144	1.098852604
1446	8	384	178	2	0024-0403-0123	186.1111111	309	118.1111111	cytoplasmic	zstack_001	2.424585876	1.039100684
1447	8	407	470	2	0024-0413-0457	123.2222222	301.5555556	118.5555556	cytoplasmic	zstack_001	1.731419458	1.017644254
1448	8	405	100	3.464101615	0024-0403-0123	405.96	204.88	117.92	cytoplasmic	zstack_001	1.607602441	1.037419355
1449	8	194	464	2.828427125	0024-0205-0512	117.5555556	338.5555556	193.8888889	cytoplasmic	zstack_001	1.988903394	1.54015887
1450	8	510	374	2.828427125	0024-0413-0457	131.2222222	897.4444444	284.8888889	cytoplasmic	zstack_001	5.152791069	2.445398188
1451	8	220	534	3.464101615	0024-0205-0512	218.2	324.52	143.68	cytoplasmic	zstack_001	1.906449086	1.141323919
1452	8	367	479	2.828427125	0024-0413-0457	120.6666667	325.3333333	113.8888889	cytoplasmic	zstack_001	1.867942584	0.977587029
1454	8	380	461	2	0024-0413-0457	119.4444444	292.8888889	119.1111111	cytoplasmic	zstack_001	1.681658692	1.022412971
1455	8	436	385	2	0024-0413-0457	134.8888889	187.5555556	121.5555556	cytoplasmic	zstack_001	1.076874003	1.043395327
1456	8	361	500	3.464101615	0024-0413-0457	118.76	347	161.96	cytoplasmic	zstack_001	1.992344498	1.390214592
1457	8	496	377	2	0024-0413-0457	135.1111111	572.4444444	156.6666667	cytoplasmic	zstack_001	3.28676236	1.344778255
1458	8	501	385	3.464101615	0024-0413-0457	133.04	505.64	219.28	cytoplasmic	zstack_001	2.903196172	1.88223176
1459	8	500	370	3.464101615	0024-0413-0457	128.28	450.8	146.76	cytoplasmic	zstack_001	2.588325359	1.259742489
1460	8	232	457	2	0024-0205-0512	115.3333333	192.8888889	191.3333333	cytoplasmic	zstack_001	1.133159269	1.519858782
1461	8	376	166	3.464101615	0024-0403-0123	257.28	250.52	123.16	cytoplasmic	zstack_001	1.965719268	1.083519062
1463	8	214	452	2	0024-0205-0512	114.4444444	217.5555556	114.5555556	cytoplasmic	zstack_001	1.278067885	0.909973522
1464	8	226	542	2	0024-0205-0512	128.2222222	323.6666667	213.6666667	cytoplasmic	zstack_001	1.901436031	1.697263901
1465	8	370	192	3.464101615	0024-0403-0123	130.52	372.36	149.96	cytoplasmic	zstack_001	2.921743679	1.319296188
1466	8	265	592	2	0024-0413-0457	112.8888889	251.6666667	121.5555556	cytoplasmic	zstack_001	1.444976077	1.043395327
1467	8	286	367	2	0024-0277-0336	119	153.2222222	194	cytoplasmic	zstack_001	1.445492662	1.749498998
1468	8	226	456	2.828427125	0024-0205-0512	115.3333333	213.4444444	156.1111111	cytoplasmic	zstack_001	1.253916449	1.240070609
1469	8	253	490	3.464101615	0024-0205-0512	122.8	315.68	132.68	cytoplasmic	zstack_001	1.854516971	1.053945278
1470	8	231	545	2	0024-0205-0512	123.8888889	243.3333333	229.6666667	cytoplasmic	zstack_001	1.429503916	1.824360106
1471	8	447	441	2.828427125	0024-0413-0457	145	200.8888889	119.4444444	cytoplasmic	zstack_001	1.153429027	1.025274201
1472	8	349	508	2	0024-0413-0457	115.8888889	268	113.7777778	cytoplasmic	zstack_001	1.538755981	0.976633286
1473	8	230	537	3.464101615	0024-0205-0512	128.64	306.24	145.96	cytoplasmic	zstack_001	1.799060052	1.159435128
1474	8	482	374	2	0024-0413-0457	148.7777778	357.6666667	113.6666667	cytoplasmic	zstack_001	2.053588517	0.975679542
1476	8	223	526	2	0024-0205-0512	294.4444444	241.5555556	206	cytoplasmic	zstack_001	1.419060052	1.636363636
1477	8	251	479	3.464101615	0024-0205-0512	123.24	258.28	184.84	cytoplasmic	zstack_001	1.517310705	1.468278906
1478	8	295	568	2	0024-0413-0457	113.3333333	431.7777778	240.6666667	cytoplasmic	zstack_001	2.479106858	2.065808298
1479	8	134	199	2	0024-0176-0254	113.7777778	156.1111111	115	cytoplasmic	zstack_001	1.458225221	1.033449825
1480	9	420	100	2.828427125	0024-0403-0123	177.1111111	364.4444444	144.5555556	cytoplasmic	zstack_001	2.859633827	1.271749756
1481	9	514	379	2	0024-0413-0457	125.4444444	359.4444444	200.2222222	cytoplasmic	zstack_001	2.063795853	1.718645684
1483	9	211	459	2	0024-0205-0512	118.5555556	439.7777778	178.2222222	cytoplasmic	zstack_001	2.583550914	1.415710503
1484	9	414	92	2	0024-0403-0123	146.2222222	280.5555556	148.7777778	cytoplasmic	zstack_001	2.201394943	1.308895406
1486	9	201	483	2	0024-0205-0512	194.8888889	255.1111111	131.2222222	cytoplasmic	zstack_001	1.498694517	1.042365402
1487	9	518	372	2	0024-0413-0457	126	492.3333333	168.8888889	cytoplasmic	zstack_001	2.826794258	1.449690033
1488	9	232	229	2	0024-0176-0254	115.3333333	156.4444444	111.5555556	cytoplasmic	zstack_001	1.461338869	1.002496256
1489	9	486	373	2	0024-0413-0457	148.4444444	416	129.7777778	cytoplasmic	zstack_001	2.388516746	1.113972341
1490	9	192	470	2	0024-0205-0512	123.7777778	298.4444444	144.4444444	cytoplasmic	zstack_001	1.753263708	1.147396293
1491	9	436	448	3.464101615	0024-0413-0457	143.44	195.08	129.32	cytoplasmic	zstack_001	1.120076555	1.110042918
1492	9	376	177	3.464101615	0024-0403-0123	166	311.44	120.28	cytoplasmic	zstack_001	2.443731473	1.058181818
1493	9	232	529	2	0024-0205-0512	128.4444444	361.8888889	141.5555556	cytoplasmic	zstack_001	2.125979112	1.124448367
1494	9	210	553	3.464101615	0024-0205-0512	159.48	458.68	276.84	cytoplasmic	zstack_001	2.6945953	2.199082083
1495	9	240	459	2.828427125	0024-0205-0512	115	210.4444444	166.2222222	cytoplasmic	zstack_001	1.236292428	1.32038835
1496	9	231	463	2.828427125	0024-0205-0512	120.8888889	323.7777778	205.8888889	cytoplasmic	zstack_001	1.902088773	1.635481024
1497	9	218	454	2	0024-0205-0512	115.8888889	292.3333333	131.5555556	cytoplasmic	zstack_001	1.717362924	1.045013239
1498	9	203	562	2	0024-0205-0512	122.5555556	584.3333333	306.7777778	cytoplasmic	zstack_001	3.432767624	2.436893204
1499	9	366	188	2	0024-0403-0123	127.8888889	313.8888889	139.2222222	cytoplasmic	zstack_001	2.462946818	1.224828935
1500	9	237	522	2	0024-0205-0512	136	396.2222222	159.2222222	cytoplasmic	zstack_001	2.32767624	1.26478376
1501	9	380	185	3.464101615	0024-0403-0123	149.44	386.48	237.4	cytoplasmic	zstack_001	3.032537053	2.08856305
1503	10	557	317	2	0024-0413-0457	107.2222222	243.6666667	139.8888889	cytoplasmic	zstack_001	1.399043062	1.200762995
1504	10	368	490	2	0024-0413-0457	118.5555556	537.7777778	189.2222222	cytoplasmic	zstack_001	3.087719298	1.624225083
1506	10	218	432	2	0024-0277-0336	115.2222222	158.5555556	164	cytoplasmic	zstack_001	1.495807128	1.478957916
1508	10	270	280	2	0024-0277-0336	268.1111111	154.8888889	129.4444444	cytoplasmic	zstack_001	1.461215933	1.167334669
1509	10	397	178	3.464101615	0024-0403-0123	301.08	343	150.12	cytoplasmic	zstack_001	2.691368788	1.320703812
1511	10	403	473	2	0024-0413-0457	119.3333333	256.7777778	114.3333333	cytoplasmic	zstack_001	1.474322169	0.981402003
1512	10	183	479	2	0024-0205-0512	122.5555556	371.5555556	152.6666667	cytoplasmic	zstack_001	2.182767624	1.21270962
1513	10	424	108	2.828427125	0024-0403-0123	236.5555556	311.7777778	117.8888889	cytoplasmic	zstack_001	2.446381866	1.03714565
1514	10	201	470	2	0024-0205-0512	125	396.8888889	144.4444444	cytoplasmic	zstack_001	2.331592689	1.147396293
1515	10	376	466	2.828427125	0024-0413-0457	122.2222222	296.4444444	145.6666667	cytoplasmic	zstack_001	1.702073365	1.250357654
1516	10	385	184	2	0024-0403-0123	163.2222222	405.8888889	131.3333333	cytoplasmic	zstack_001	3.184829991	1.15542522
1517	10	494	390	2	0024-0413-0457	134.7777778	428.7777778	132.4444444	cytoplasmic	zstack_001	2.461881978	1.136862184
1519	11	278	286	2	0024-0277-0336	232.2222222	156.1111111	163	cytoplasmic	zstack_001	1.472746331	1.46993988
1520	11	248	492	2	0024-0205-0512	219.5555556	263.4444444	201.5555556	cytoplasmic	zstack_001	1.547650131	1.601059135
1522	11	157	501	2	0024-0205-0512	118.1111111	179	115.1111111	cytoplasmic	zstack_001	1.05156658	0.914386584
1524	11	192	485	2.828427125	0024-0205-0512	312	311	221.7777778	cytoplasmic	zstack_001	1.827023499	1.761694616
1526	11	481	372	2	0024-0413-0457	144.6666667	381.7777778	117	cytoplasmic	zstack_001	2.192025518	1.004291845
1527	11	399	173	2	0024-0403-0123	463.5555556	316.8888889	129.5555556	cytoplasmic	zstack_001	2.486486486	1.139784946
1528	11	386	470	3.464101615	0024-0413-0457	122.48	363.76	126.52	cytoplasmic	zstack_001	2.088574163	1.086008584
1529	11	213	468	2.828427125	0024-0205-0512	240.2222222	279.4444444	163.1111111	cytoplasmic	zstack_001	1.641644909	1.295675199
1530	11	227	545	2	0024-0205-0512	123.1111111	256	139.2222222	cytoplasmic	zstack_001	1.503916449	1.105913504
1531	11	460	434	2	0024-0413-0457	133.1111111	178.2222222	116.6666667	cytoplasmic	zstack_001	1.023285486	1.001430615
1532	11	490	382	2	0024-0413-0457	143.5555556	376.3333333	127.3333333	cytoplasmic	zstack_001	2.16076555	1.092989986
1533	11	369	485	2	0024-0413-0457	114.2222222	354.6666667	127.1111111	cytoplasmic	zstack_001	2.036363636	1.091082499
1534	11	364	495	2	0024-0413-0457	117.6666667	309.8888889	208.5555556	cytoplasmic	zstack_001	1.779266348	1.790176443
1536	11	488	402	2.828427125	0024-0413-0457	143.5555556	364.8888889	119.8888889	cytoplasmic	zstack_001	2.095055821	1.029089175
1537	11	216	549	3.464101615	0024-0205-0512	131.36	425.6	175.16	cytoplasmic	zstack_001	2.500261097	1.391385702
1538	11	189	475	3.464101615	0024-0205-0512	122.68	363.24	242.24	cytoplasmic	zstack_001	2.133916449	1.92423654
1539	11	453	439	2	0024-0413-0457	134.2222222	195.5555556	119.3333333	cytoplasmic	zstack_001	1.122807018	1.024320458
1541	11	390	169	2	0024-0403-0123	397.4444444	292.1111111	122	cytoplasmic	zstack_001	2.29206626	1.073313783
1542	12	446	437	2	0024-0413-0457	203.5555556	197.4444444	118.8888889	cytoplasmic	zstack_001	1.133652313	1.020505484
1543	12	461	378	2	0024-0413-0457	278	249	129.4444444	cytoplasmic	zstack_001	1.429665072	1.111111111
1544	12	223	466	2.828427125	0024-0205-0512	207	355.4444444	195.2222222	cytoplasmic	zstack_001	2.088120104	1.550750221
1547	12	187	551	2.828427125	0024-0205-0512	293	304.7777778	136.3333333	cytoplasmic	zstack_001	1.790469974	1.082965578
1548	12	249	471	2	0024-0205-0512	116	200.4444444	116.5555556	cytoplasmic	zstack_001	1.177545692	0.925860547
1549	12	425	399	2	0024-0413-0457	284.3333333	249	193.7777778	cytoplasmic	zstack_001	1.429665072	1.663328565
1552	13	424	458	2	0024-0413-0457	127.8888889	333.7777778	131.1111111	cytoplasmic	zstack_001	1.916427432	1.125417263
1553	13	386	484	2	0024-0413-0457	117.4444444	258.8888889	142.8888889	cytoplasmic	zstack_001	1.486443381	1.226514068
1554	13	373	483	2.828427125	0024-0413-0457	117.2222222	436.8888889	124.6666667	cytoplasmic	zstack_001	2.508452951	1.070100143
1556	13	217	463	2	0024-0205-0512	117.7777778	248	155.7777778	cytoplasmic	zstack_001	1.45691906	1.237422771
1559	13	167	488	2.828427125	0024-0205-0512	116.3333333	393.2222222	150.8888889	cytoplasmic	zstack_001	2.310052219	1.19858782
1560	13	391	181	2	0024-0403-0123	174	291.7777778	191.5555556	cytoplasmic	zstack_001	2.289450741	1.685239492
1561	13	208	560	2	0024-0205-0512	120.3333333	292.2222222	131.7777778	cytoplasmic	zstack_001	1.716710183	1.046778464
1562	13	232	468	2	0024-0205-0512	295.4444444	247.3333333	157.7777778	cytoplasmic	zstack_001	1.453002611	1.253309797
1565	14	205	471	2.828427125	0024-0205-0512	162.3333333	434	217.6666667	cytoplasmic	zstack_001	2.549608355	1.729037952
1566	14	471	420	2	0024-0413-0457	150.1111111	226.7777778	114.8888889	cytoplasmic	zstack_001	1.302073365	0.98617072
1567	14	204	551	2.828427125	0024-0205-0512	298.6666667	377.1111111	210.6666667	cytoplasmic	zstack_001	2.2154047	1.673433363
1570	14	213	465	2	0024-0205-0512	123.8888889	241.1111111	217.1111111	cytoplasmic	zstack_001	1.416449086	1.72462489
1571	14	390	463	3.464101615	0024-0413-0457	170.56	385.44	152.4	cytoplasmic	zstack_001	2.213052632	1.308154506
1573	14	170	504	2.828427125	0024-0205-0512	279.5555556	370.3333333	175.5555556	cytoplasmic	zstack_001	2.175587467	1.394527802
1575	14	465	378	2.828427125	0024-0413-0457	314.6666667	241.7777778	120.7777778	cytoplasmic	zstack_001	1.388197767	1.036719123
1576	14	491	375	2	0024-0413-0457	140.2222222	661.5555556	140.4444444	cytoplasmic	zstack_001	3.798405104	1.205531712
1577	14	195	474	2	0024-0205-0512	117.6666667	287.2222222	126.2222222	cytoplasmic	zstack_001	1.687336815	1.002647838
1578	14	391	480	2	0024-0413-0457	118.7777778	255.4444444	145.2222222	cytoplasmic	zstack_001	1.466666667	1.24654268
1580	14	430	114	2	0024-0403-0123	328.1111111	223.4444444	116.8888889	cytoplasmic	zstack_001	1.753269398	1.028347996
1581	14	478	378	2.828427125	0024-0413-0457	295.6666667	398.1111111	122.1111111	cytoplasmic	zstack_001	2.285805423	1.048164044
1582	15	227	531	2	0024-0205-0512	121.7777778	359	124	cytoplasmic	zstack_001	2.109007833	0.984995587
1583	15	244	471	2	0024-0205-0512	130.4444444	229.1111111	120.8888889	cytoplasmic	zstack_001	1.345953003	0.960282436
1584	15	201	476	2	0024-0205-0512	131.6666667	349.4444444	171.2222222	cytoplasmic	zstack_001	2.052872063	1.360105914
1586	15	166	497	2	0024-0205-0512	121.3333333	230.5555556	133.7777778	cytoplasmic	zstack_001	1.354438642	1.06266549
1587	15	493	396	2	0024-0413-0457	128.2222222	1046.444444	353.7777778	cytoplasmic	zstack_001	6.008293461	3.036719123
1588	15	398	472	2	0024-0413-0457	123.5555556	244.3333333	114.7777778	cytoplasmic	zstack_001	1.402870813	0.985216977
1589	15	498	388	2.828427125	0024-0413-0457	128.8888889	455.2222222	176.7777778	cytoplasmic	zstack_001	2.613716108	1.517405818
1590	15	486	379	2	0024-0413-0457	163.8888889	499.4444444	193	cytoplasmic	zstack_001	2.867623604	1.656652361
1593	16	482	409	2.828427125	0024-0413-0457	146.4444444	294.1111111	118.4444444	cytoplasmic	zstack_001	1.688676236	1.01669051
1594	16	218	544	2	0024-0205-0512	136.3333333	339.7777778	176.1111111	cytoplasmic	zstack_001	1.996083551	1.398940865
1597	16	457	381	2	0024-0413-0457	324.5555556	213.4444444	164.6666667	cytoplasmic	zstack_001	1.225518341	1.413447783
1598	16	409	168	2	0024-0403-0123	381.6666667	223.5555556	146	cytoplasmic	zstack_001	1.754141238	1.284457478
1599	16	395	460	2	0024-0413-0457	302.5555556	268.7777778	118.3333333	cytoplasmic	zstack_001	1.543221691	1.015736767
1602	17	407	175	2	0024-0403-0123	405.4444444	277.5555556	127.7777778	cytoplasmic	zstack_001	2.177855275	1.124144673
1604	17	190	483	2.828427125	0024-0205-0512	221.8888889	306.1111111	127.6666667	cytoplasmic	zstack_001	1.798302872	1.014121801
1605	17	496	376	2	0024-0413-0457	135.4444444	650.8888889	357.4444444	cytoplasmic	zstack_001	3.737161085	3.068192656
1606	17	492	382	2	0024-0413-0457	133.7777778	438.7777778	145.6666667	cytoplasmic	zstack_001	2.519298246	1.250357654
1607	17	384	476	2	0024-0413-0457	116.6666667	239.7777778	135.1111111	cytoplasmic	zstack_001	1.376714514	1.159752027
1608	17	391	168	2.828427125	0024-0403-0123	272.5555556	310.3333333	123.3333333	cytoplasmic	zstack_001	2.435047951	1.085043988
1609	17	498	381	2	0024-0413-0457	129.5555556	325	123	cytoplasmic	zstack_001	1.866028708	1.055793991
1613	18	222	531	2.828427125	0024-0205-0512	135.1111111	291.7777778	122.5555556	cytoplasmic	zstack_001	1.714099217	0.973521624
1614	18	490	387	2	0024-0413-0457	241.5555556	418.8888889	187.7777778	cytoplasmic	zstack_001	2.405103668	1.611826419
1615	18	475	415	2.828427125	0024-0413-0457	204.8888889	244.4444444	119.5555556	cytoplasmic	zstack_001	1.403508772	1.026227945
1616	19	209	546	2	0024-0205-0512	294.6666667	338	185.5555556	cytoplasmic	zstack_001	1.985639687	1.47396293
1617	19	396	457	2	0024-0413-0457	333.1111111	245.7777778	116.5555556	cytoplasmic	zstack_001	1.411164274	1.000476872
1618	19	418	459	2	0024-0413-0457	130.6666667	258.2222222	118.3333333	cytoplasmic	zstack_001	1.48261563	1.015736767
1619	19	400	459	2	0024-0413-0457	198.1111111	278.5555556	117.4444444	cytoplasmic	zstack_001	1.599362041	1.008106819
1622	20	403	462	2.828427125	0024-0413-0457	130.6666667	297	158.7777778	cytoplasmic	zstack_001	1.705263158	1.36289938
1625	20	217	538	2.828427125	0024-0205-0512	242.4444444	265.3333333	131	cytoplasmic	zstack_001	1.558746736	1.040600177
1626	21	222	474	2.828427125	0024-0205-0512	278.5555556	193.5555556	159.6666667	cytoplasmic	zstack_001	1.137075718	1.26831421
1628	21	418	460	2	0024-0413-0457	131.6666667	231	114.5555556	cytoplasmic	zstack_001	1.326315789	0.98330949
1635	23	214	536	2.828427125	0024-0205-0512	293	245.6666667	174.3333333	cytoplasmic	zstack_001	1.443211488	1.384819064
1636	23	471	383	2	0024-0413-0457	296.7777778	293.4444444	168	cytoplasmic	zstack_001	1.684848485	1.442060086
1644	25	421	446	2	0024-0413-0457	245.1111111	195.4444444	116.3333333	cytoplasmic	zstack_001	1.122169059	0.998569385
1646	26	215	513	2	0024-0205-0512	273.5555556	243.1111111	184.8888889	cytoplasmic	zstack_001	1.428198433	1.468667255
1647	26	205	494	2	0024-0205-0512	259.2222222	194.6666667	139.1111111	cytoplasmic	zstack_001	1.143603133	1.105030891
1650	6	662	347	2.828427125	0022-0769-0354	102.2222222	137.7777778	107.7777778	cytoplasmic	zstack_002	1.294363257	0.994871795
1651	6	334	482	2.828427125	0022-0429-0510	100.5555556	127.1111111	104.3333333	cytoplasmic	zstack_002	1.157894737	0.972049689
1652	6	331	536	2.828427125	0022-0429-0510	102.1111111	135.7777778	105.6666667	cytoplasmic	zstack_002	1.236842105	0.98447205
1654	7	348	504	2.828427125	0022-0429-0510	102.5555556	124.3333333	105.4444444	cytoplasmic	zstack_002	1.132591093	0.982401656
1655	7	381	562	2.828427125	0022-0429-0510	106	126.6666667	107.2222222	cytoplasmic	zstack_002	1.153846154	0.998964803
1657	7	426	472	2.828427125	0022-0429-0510	140.6666667	125.2222222	109.2222222	cytoplasmic	zstack_002	1.140688259	1.017598344
1658	7	516	463	2.828427125	0022-0429-0510	105.7777778	145.6666667	133.5555556	cytoplasmic	zstack_002	1.326923077	1.244306418
1659	7	768	399	2.828427125	0022-0769-0354	103.7777778	117.8888889	106.2222222	cytoplasmic	zstack_002	1.107515658	0.980512821
1660	7	767	360	2.828427125	0022-0769-0354	276.4444444	123.7777778	109.6666667	cytoplasmic	zstack_002	1.162839248	1.012307692
1661	7	384	546	2.828427125	0022-0429-0510	108.2222222	146.8888889	112.7777778	cytoplasmic	zstack_002	1.33805668	1.050724638
1662	7	568	198	2.828427125	0022-0613-0278	109.6666667	149.1111111	110.4444444	cytoplasmic	zstack_002	1.331349206	1.015321757
1663	7	322	502	2.828427125	0022-0429-0510	101.4444444	133.1111111	132.3333333	cytoplasmic	zstack_002	1.212550607	1.232919255
1665	7	527	485	2.828427125	0022-0429-0510	103.7777778	115.4444444	107.8888889	cytoplasmic	zstack_002	1.051619433	1.005175983
1666	7	899	436	2.828427125	0022-0769-0354	101.1666667	132.8333333	111.1666667	cytoplasmic	zstack_002	1.247912317	1.026153846
1667	7	517	446	2.828427125	0022-0429-0510	106.3333333	143	119.8888889	cytoplasmic	zstack_002	1.302631579	1.116977226
1668	7	515	129	2.828427125	0022-0530-0229	106.1111111	119.6666667	160.4444444	cytoplasmic	zstack_002	1.116062176	1.476482618
1669	7	653	307	2.828427125	0022-0613-0278	104.8888889	138.8888889	105.8888889	cytoplasmic	zstack_002	1.240079365	0.973442288
1671	7	384	519	2.828427125	0022-0429-0510	113.3333333	129.3333333	110.3333333	cytoplasmic	zstack_002	1.178137652	1.027950311
1672	7	638	248	2.828427125	0022-0613-0278	110.6666667	140.2222222	110.4444444	cytoplasmic	zstack_002	1.251984127	1.015321757
1673	7	629	367	2.828427125	0022-0613-0278	108	180.1111111	109.7777778	cytoplasmic	zstack_002	1.608134921	1.009193054
1674	7	614	334	2.828427125	0022-0613-0278	117.5555556	156.3333333	108.2222222	cytoplasmic	zstack_002	1.395833333	0.994892748
1677	7	374	572	2.828427125	0022-0429-0510	103.7777778	116	105.7777778	cytoplasmic	zstack_002	1.056680162	0.985507246
1679	7	769	375	2.828427125	0022-0769-0354	112.8888889	142.3333333	150.5555556	cytoplasmic	zstack_002	1.337160752	1.38974359
1680	7	510	504	2.828427125	0022-0429-0510	106.1111111	118.3333333	110.6666667	cytoplasmic	zstack_002	1.077935223	1.031055901
1681	7	561	159	2.828427125	0022-0613-0278	103.4444444	138.7777778	110.4444444	cytoplasmic	zstack_002	1.239087302	1.015321757
1682	7	333	500	2.828427125	0022-0429-0510	105.2222222	135.6666667	165	cytoplasmic	zstack_002	1.23582996	1.537267081
1683	7	859	418	2.828427125	0022-0769-0354	105.6666667	125.2222222	132	cytoplasmic	zstack_002	1.176409186	1.218461538
1684	7	686	302	2.828427125	0022-0769-0354	356	139.1111111	112.5555556	cytoplasmic	zstack_002	1.306889353	1.038974359
1685	7	381	539	2.828427125	0022-0429-0510	108	152.7777778	167.3333333	cytoplasmic	zstack_002	1.391700405	1.559006211
1686	7	647	214	2.828427125	0022-0613-0278	104.7777778	128.2222222	121.8888889	cytoplasmic	zstack_002	1.14484127	1.120531154
1688	7	340	480	2.828427125	0022-0429-0510	103.7777778	147	105.7777778	cytoplasmic	zstack_002	1.339068826	0.985507246
1689	7	594	180	2.828427125	0022-0613-0278	106.7777778	153.7777778	113.2222222	cytoplasmic	zstack_002	1.373015873	1.040858018
1690	7	591	182	2.828427125	0022-0613-0278	105.7777778	142.4444444	120	cytoplasmic	zstack_002	1.271825397	1.103166496
1691	7	324	522	2.828427125	0022-0429-0510	101.6666667	128.3333333	106.3333333	cytoplasmic	zstack_002	1.16902834	0.99068323
1692	8	688	280	2.828427125	0022-0769-0354	274	159	108.4444444	cytoplasmic	zstack_002	1.493736952	1.001025641
1693	8	374	562	2.828427125	0022-0429-0510	104.2222222	122.7777778	106.6666667	cytoplasmic	zstack_002	1.118421053	0.99378882
1694	8	775	380	2.828427125	0022-0769-0354	108	124.8888889	110.7777778	cytoplasmic	zstack_002	1.173277662	1.022564103
1695	8	576	156	3.464101615	0022-0613-0278	106.8	131.12	111.2	cytoplasmic	zstack_002	1.170714286	1.02226762
1696	8	501	466	2.828427125	0022-0429-0510	111.4444444	187.6666667	150.1111111	cytoplasmic	zstack_002	1.70951417	1.398550725
1697	8	367	529	2.828427125	0022-0429-0510	104.3333333	115.8888889	107	cytoplasmic	zstack_002	1.055668016	0.99689441
1698	8	379	488	2.828427125	0022-0429-0510	107.4444444	120.1111111	106.6666667	cytoplasmic	zstack_002	1.094129555	0.99378882
1699	8	390	563	2.828427125	0022-0429-0510	105.6666667	129.5555556	106	cytoplasmic	zstack_002	1.180161943	0.98757764
1700	8	666	286	2.828427125	0022-0769-0354	108.3333333	133.5555556	113.5555556	cytoplasmic	zstack_002	1.254697286	1.048205128
1702	8	637	226	2.828427125	0022-0613-0278	109	134.4444444	116.3333333	cytoplasmic	zstack_002	1.200396825	1.069458631
1703	8	654	352	2.828427125	0022-0769-0354	103	118.1111111	107.8888889	cytoplasmic	zstack_002	1.10960334	0.995897436
1704	8	591	131	2.828427125	0022-0613-0278	105.8888889	130.3333333	131	cytoplasmic	zstack_002	1.163690476	1.204290092
1705	8	587	218	2.828427125	0022-0613-0278	111.2222222	143.8888889	121.6666667	cytoplasmic	zstack_002	1.284722222	1.118488253
1706	8	583	165	2.828427125	0022-0613-0278	105.1111111	130.7777778	109.7777778	cytoplasmic	zstack_002	1.16765873	1.009193054
1708	8	488	155	2.828427125	0022-0530-0229	106.5555556	131	127.1111111	cytoplasmic	zstack_002	1.221761658	1.169734151
1709	8	372	512	2.828427125	0022-0429-0510	110.2222222	135.7777778	118.2222222	cytoplasmic	zstack_002	1.236842105	1.101449275
1710	8	812	405	2.828427125	0022-0769-0354	101.5555556	133.2222222	108.6666667	cytoplasmic	zstack_002	1.251565762	1.003076923
1711	8	564	193	2.828427125	0022-0613-0278	111.3333333	137.7777778	110.3333333	cytoplasmic	zstack_002	1.23015873	1.014300306
1712	8	605	364	2.828427125	0022-0613-0278	111.3333333	144.6666667	158.3333333	cytoplasmic	zstack_002	1.291666667	1.455566905
1713	8	665	294	2.828427125	0022-0769-0354	109.7777778	123.6666667	109.4444444	cytoplasmic	zstack_002	1.161795407	1.01025641
1714	8	337	493	2.828427125	0022-0429-0510	103.3333333	136.4444444	118.6666667	cytoplasmic	zstack_002	1.24291498	1.105590062
1715	8	604	182	2.828427125	0022-0613-0278	106.8888889	119.7777778	107.3333333	cytoplasmic	zstack_002	1.069444444	0.986721144
1716	8	643	224	2.828427125	0022-0613-0278	107.7777778	125.1111111	108	cytoplasmic	zstack_002	1.117063492	0.992849847
1717	8	494	141	2.828427125	0022-0530-0229	107.4444444	134.6666667	109.3333333	cytoplasmic	zstack_002	1.255958549	1.006134969
1718	8	607	187	2.828427125	0022-0613-0278	106.2222222	121.4444444	108.1111111	cytoplasmic	zstack_002	1.084325397	0.993871297
1719	8	318	510	2.828427125	0022-0429-0510	104.1111111	131.1111111	109.1111111	cytoplasmic	zstack_002	1.194331984	1.016563147
1720	8	822	407	2.828427125	0022-0769-0354	103	139.3333333	120.4444444	cytoplasmic	zstack_002	1.308977035	1.111794872
1721	8	587	150	2.828427125	0022-0613-0278	105.7777778	134.7777778	118.5555556	cytoplasmic	zstack_002	1.203373016	1.08988764
1722	8	533	165	2.828427125	0022-0530-0229	106.2222222	146.6666667	132	cytoplasmic	zstack_002	1.367875648	1.214723926
1723	8	748	295	2.828427125	0022-0769-0354	121.6666667	139.6666667	108.4444444	cytoplasmic	zstack_002	1.312108559	1.001025641
1724	8	615	206	2.828427125	0022-0613-0278	108	137.1111111	132.6666667	cytoplasmic	zstack_002	1.224206349	1.219611849
1725	8	352	574	2.828427125	0022-0429-0510	103.8888889	128	106	cytoplasmic	zstack_002	1.165991903	0.98757764
1726	8	749	374	2.828427125	0022-0769-0354	113.2222222	138.2222222	142.8888889	cytoplasmic	zstack_002	1.298538622	1.318974359
1727	8	688	331	2.828427125	0022-0769-0354	115.4444444	120.1111111	123.2222222	cytoplasmic	zstack_002	1.128392484	1.137435897
1728	8	616	192	2.828427125	0022-0613-0278	108.4444444	129	109.2222222	cytoplasmic	zstack_002	1.151785714	1.004085802
1729	8	615	345	2.828427125	0022-0613-0278	114.6666667	133	115.4444444	cytoplasmic	zstack_002	1.1875	1.061287028
1730	8	668	348	2.828427125	0022-0769-0354	102.7777778	137.4444444	128.1111111	cytoplasmic	zstack_002	1.291231733	1.182564103
1731	8	663	247	2.828427125	0022-0613-0278	104.1111111	125.5555556	108.4444444	cytoplasmic	zstack_002	1.121031746	0.996935649
1732	8	513	454	2.828427125	0022-0429-0510	105.5555556	165.7777778	112.5555556	cytoplasmic	zstack_002	1.510121457	1.048654244
1733	8	598	195	2.828427125	0022-0613-0278	111	129.5555556	110.3333333	cytoplasmic	zstack_002	1.156746032	1.014300306
1734	8	631	397	2.828427125	0022-0613-0278	105.3333333	122	115.5555556	cytoplasmic	zstack_002	1.089285714	1.062308478
1735	8	682	319	2.828427125	0022-0769-0354	112.8888889	161.1111111	150.7777778	cytoplasmic	zstack_002	1.513569937	1.391794872
1736	8	693	267	2.828427125	0022-0769-0354	109	128.3333333	107	cytoplasmic	zstack_002	1.205636743	0.987692308
1738	8	632	257	2.828427125	0022-0613-0278	115.2222222	120.5555556	109.1111111	cytoplasmic	zstack_002	1.076388889	1.003064351
1739	8	499	461	2.828427125	0022-0429-0510	113.1111111	229.1111111	202.2222222	cytoplasmic	zstack_002	2.087044534	1.884057971
1740	8	642	240	2.828427125	0022-0613-0278	109.8888889	133.3333333	109.6666667	cytoplasmic	zstack_002	1.19047619	1.008171604
1741	8	518	148	2.828427125	0022-0530-0229	105.6666667	156.3333333	108.8888889	cytoplasmic	zstack_002	1.458031088	1.00204499
1742	8	569	209	2.828427125	0022-0613-0278	112	119.5555556	108.3333333	cytoplasmic	zstack_002	1.067460317	0.995914198
1743	8	343	568	2.828427125	0022-0429-0510	104.7777778	126	108.5555556	cytoplasmic	zstack_002	1.147773279	1.011387164
1744	8	388	487	2.828427125	0022-0429-0510	114.5555556	173.2222222	133.7777778	cytoplasmic	zstack_002	1.577935223	1.246376812
1746	8	655	240	2.828427125	0022-0613-0278	105.6666667	127.2222222	130.7777778	cytoplasmic	zstack_002	1.135912698	1.202247191
1747	8	623	332	2.828427125	0022-0613-0278	124.7777778	137.2222222	112	cytoplasmic	zstack_002	1.225198413	1.029622063
1748	8	677	271	2.828427125	0022-0769-0354	112.2222222	133.6666667	112.4444444	cytoplasmic	zstack_002	1.255741127	1.037948718
1749	8	332	508	2.828427125	0022-0429-0510	103.3333333	119	109.7777778	cytoplasmic	zstack_002	1.084008097	1.022774327
1751	8	375	556	2.828427125	0022-0429-0510	104.5555556	127.4444444	108.5555556	cytoplasmic	zstack_002	1.160931174	1.011387164
1752	8	590	174	2.828427125	0022-0613-0278	106.7777778	124.8888889	109.7777778	cytoplasmic	zstack_002	1.115079365	1.009193054
1753	8	411	537	2.828427125	0022-0429-0510	116.5555556	122.1111111	106.4444444	cytoplasmic	zstack_002	1.112348178	0.991718427
1754	8	353	567	2.828427125	0022-0429-0510	102.8888889	169.5555556	177.7777778	cytoplasmic	zstack_002	1.544534413	1.6563147
1755	8	494	473	2.828427125	0022-0429-0510	116.6666667	219.8888889	210.8888889	cytoplasmic	zstack_002	2.003036437	1.964803313
1756	8	585	145	2.828427125	0022-0613-0278	104.7777778	166.2222222	159.2222222	cytoplasmic	zstack_002	1.484126984	1.463738509
1757	8	515	125	2.828427125	0022-0530-0229	105.5555556	115.6666667	107.1111111	cytoplasmic	zstack_002	1.078756477	0.985685072
1758	8	585	139	2.828427125	0022-0613-0278	105.1111111	160.6666667	117	cytoplasmic	zstack_002	1.43452381	1.075587334
1759	8	349	496	2.828427125	0022-0429-0510	103.2222222	122.3333333	107.4444444	cytoplasmic	zstack_002	1.11437247	1.001035197
1760	8	599	425	2.828427125	0022-0613-0278	103	157.5555556	117	cytoplasmic	zstack_002	1.406746032	1.075587334
1761	8	650	254	2.828427125	0022-0613-0278	111.5555556	206.5555556	128.2222222	cytoplasmic	zstack_002	1.844246032	1.17875383
1762	8	656	270	2.828427125	0022-0613-0278	107.2222222	124.7777778	126.8888889	cytoplasmic	zstack_002	1.114087302	1.166496425
1763	8	472	462	2.828427125	0022-0429-0510	119	224.5555556	135.1111111	cytoplasmic	zstack_002	2.045546559	1.258799172
1764	8	596	151	2.828427125	0022-0613-0278	103.4444444	117.4444444	109.5555556	cytoplasmic	zstack_002	1.048611111	1.007150153
1765	8	679	279	2.828427125	0022-0769-0354	115.5555556	158.7777778	151.2222222	cytoplasmic	zstack_002	1.491649269	1.395897436
1766	8	334	528	2.828427125	0022-0429-0510	107.2222222	146.6666667	106.4444444	cytoplasmic	zstack_002	1.336032389	0.991718427
1767	8	350	558	2.828427125	0022-0429-0510	102.3333333	125.1111111	105.8888889	cytoplasmic	zstack_002	1.139676113	0.986542443
1768	8	649	225	2.828427125	0022-0613-0278	107	120.8888889	107.3333333	cytoplasmic	zstack_002	1.079365079	0.986721144
1769	8	494	485	2.828427125	0022-0429-0510	118.8888889	191.3333333	189.8888889	cytoplasmic	zstack_002	1.74291498	1.769151139
1770	8	624	252	2.828427125	0022-0613-0278	119.3333333	135.5555556	133.1111111	cytoplasmic	zstack_002	1.21031746	1.223697651
1771	8	571	145	2.828427125	0022-0613-0278	103.4444444	121.4444444	108.7777778	cytoplasmic	zstack_002	1.084325397	1
1772	8	617	421	2.828427125	0022-0613-0278	102.5555556	120.8888889	108.4444444	cytoplasmic	zstack_002	1.079365079	0.996935649
1773	8	477	259	2.828427125	0022-0530-0229	106.2222222	120.2222222	123.4444444	cytoplasmic	zstack_002	1.121243523	1.13599182
1774	8	558	155	2.828427125	0022-0613-0278	106.1111111	164.6666667	108.2222222	cytoplasmic	zstack_002	1.470238095	0.994892748
1775	8	504	128	2.828427125	0022-0530-0229	105.3333333	156.4444444	122.7777778	cytoplasmic	zstack_002	1.459067358	1.129856851
1776	8	742	365	2.828427125	0022-0769-0354	202	129	114.1111111	cytoplasmic	zstack_002	1.211899791	1.053333333
1777	8	628	307	2.828427125	0022-0613-0278	121.2222222	121.8888889	113.2222222	cytoplasmic	zstack_002	1.088293651	1.040858018
1778	9	406	536	2.828427125	0022-0429-0510	113.7777778	133.4444444	111.6666667	cytoplasmic	zstack_002	1.215587045	1.040372671
1779	9	553	161	2.828427125	0022-0613-0278	107.1111111	136.3333333	109.2222222	cytoplasmic	zstack_002	1.217261905	1.004085802
1780	9	535	454	2.828427125	0022-0429-0510	103.3333333	115.5555556	112.7777778	cytoplasmic	zstack_002	1.052631579	1.050724638
1781	9	630	376	2.828427125	0022-0613-0278	105.2222222	128.8888889	106.8888889	cytoplasmic	zstack_002	1.150793651	0.982635342
1782	9	557	172	3.464101615	0022-0613-0278	107	126.36	110.76	cytoplasmic	zstack_002	1.128214286	1.018222676
1783	9	666	257	3.464101615	0022-0613-0278	111.6	133.36	112.84	cytoplasmic	zstack_002	1.190714286	1.037344229
1784	9	583	192	2.828427125	0022-0613-0278	108	130.6666667	112.6666667	cytoplasmic	zstack_002	1.166666667	1.035750766
1785	9	369	549	2.828427125	0022-0429-0510	106	128.6666667	135.1111111	cytoplasmic	zstack_002	1.172064777	1.258799172
1786	9	614	240	2.828427125	0022-0613-0278	129.1111111	133.6666667	112	cytoplasmic	zstack_002	1.193452381	1.029622063
1788	9	601	213	2.828427125	0022-0613-0278	110.5555556	131.1111111	111.4444444	cytoplasmic	zstack_002	1.170634921	1.024514811
1789	9	494	168	2.828427125	0022-0530-0229	110	129.5555556	155.8888889	cytoplasmic	zstack_002	1.208290155	1.434560327
1790	9	631	382	2.828427125	0022-0613-0278	106.2222222	119.8888889	108.4444444	cytoplasmic	zstack_002	1.070436508	0.996935649
1792	9	583	156	2.828427125	0022-0613-0278	105.5555556	131.1111111	111.8888889	cytoplasmic	zstack_002	1.170634921	1.028600613
1793	9	605	222	2.828427125	0022-0613-0278	113	132.2222222	108.2222222	cytoplasmic	zstack_002	1.180555556	0.994892748
1794	9	494	214	2.828427125	0022-0530-0229	116	129.2222222	125	cytoplasmic	zstack_002	1.205181347	1.150306748
1795	9	625	405	2.828427125	0022-0613-0278	107.4444444	127.5555556	112.3333333	cytoplasmic	zstack_002	1.138888889	1.032686415
1796	9	610	204	2.828427125	0022-0613-0278	107.6666667	133.5555556	110	cytoplasmic	zstack_002	1.192460317	1.011235955
1798	9	627	222	3.464101615	0022-0613-0278	112.84	126.12	120	cytoplasmic	zstack_002	1.126071429	1.103166496
1799	9	664	336	2.828427125	0022-0769-0354	105.6666667	126.1111111	134.8888889	cytoplasmic	zstack_002	1.184759916	1.245128205
1800	9	601	203	2.828427125	0022-0613-0278	109.5555556	129.3333333	113.3333333	cytoplasmic	zstack_002	1.154761905	1.041879469
1801	9	581	176	2.828427125	0022-0613-0278	105.4444444	128	128.5555556	cytoplasmic	zstack_002	1.142857143	1.181818182
1802	9	492	505	2.828427125	0022-0429-0510	112.8888889	132.5555556	109.4444444	cytoplasmic	zstack_002	1.207489879	1.019668737
1803	9	507	488	2.828427125	0022-0429-0510	105.7777778	141.8888889	118.8888889	cytoplasmic	zstack_002	1.292510121	1.107660455
1804	9	642	316	2.828427125	0022-0613-0278	110.7777778	126.5555556	108.5555556	cytoplasmic	zstack_002	1.129960317	0.997957099
1806	9	559	181	3.464101615	0022-0613-0278	108.12	125.28	110.84	cytoplasmic	zstack_002	1.118571429	1.018958121
1808	9	485	507	2.828427125	0022-0429-0510	119.8888889	134.8888889	108.4444444	cytoplasmic	zstack_002	1.228744939	1.010351967
1809	9	608	412	3.464101615	0022-0613-0278	104.2	125.2	110.08	cytoplasmic	zstack_002	1.117857143	1.011971399
1810	9	608	198	2.828427125	0022-0613-0278	108.7777778	130.7777778	112.8888889	cytoplasmic	zstack_002	1.16765873	1.037793667
1811	9	828	397	2.828427125	0022-0769-0354	104.6666667	134.5555556	111.5555556	cytoplasmic	zstack_002	1.264091858	1.02974359
1812	9	366	500	2.828427125	0022-0429-0510	105.4444444	125.6666667	105.6666667	cytoplasmic	zstack_002	1.144736842	0.98447205
1813	9	656	247	2.828427125	0022-0613-0278	109.6666667	133.6666667	110.6666667	cytoplasmic	zstack_002	1.193452381	1.017364658
1814	9	671	285	3.464101615	0022-0769-0354	108.48	124.92	112.08	cytoplasmic	zstack_002	1.173569937	1.034584615
1815	9	700	342	2.828427125	0022-0769-0354	112.8888889	118.6666667	117.3333333	cytoplasmic	zstack_002	1.114822547	1.083076923
1816	9	426	530	2.828427125	0022-0429-0510	124.2222222	124.6666667	111.3333333	cytoplasmic	zstack_002	1.13562753	1.037267081
1817	9	321	553	2.828427125	0022-0429-0510	105.7777778	142.8888889	132.8888889	cytoplasmic	zstack_002	1.301619433	1.238095238
1818	9	834	405	3.464101615	0022-0769-0354	103.68	120.88	126.2	cytoplasmic	zstack_002	1.135615866	1.164923077
1819	9	499	506	2.828427125	0022-0429-0510	106.6666667	170.8888889	108.1111111	cytoplasmic	zstack_002	1.556680162	1.007246377
1820	9	509	474	2.828427125	0022-0429-0510	107.4444444	168.7777778	112	cytoplasmic	zstack_002	1.537449393	1.043478261
1821	9	387	557	2.828427125	0022-0429-0510	107.1111111	149.3333333	129.1111111	cytoplasmic	zstack_002	1.360323887	1.202898551
1822	9	359	549	2.828427125	0022-0429-0510	104.1111111	171.3333333	121.3333333	cytoplasmic	zstack_002	1.560728745	1.130434783
1823	9	515	138	2.828427125	0022-0530-0229	104.7777778	119.5555556	106.7777778	cytoplasmic	zstack_002	1.115025907	0.982617587
1824	9	623	206	2.828427125	0022-0613-0278	107.6666667	162.3333333	153	cytoplasmic	zstack_002	1.449404762	1.406537283
1825	9	835	393	2.828427125	0022-0769-0354	107.7777778	125	115.5555556	cytoplasmic	zstack_002	1.174321503	1.066666667
1826	9	611	379	2.828427125	0022-0613-0278	107.1111111	170.6666667	110.2222222	cytoplasmic	zstack_002	1.523809524	1.013278856
1827	9	541	294	2.828427125	0022-0530-0229	120.2222222	143	140	cytoplasmic	zstack_002	1.333678756	1.288343558
1828	9	360	485	2.828427125	0022-0429-0510	104	164.2222222	107.7777778	cytoplasmic	zstack_002	1.495951417	1.004140787
1829	9	341	560	2.828427125	0022-0429-0510	102	153.6666667	107.8888889	cytoplasmic	zstack_002	1.399797571	1.005175983
1830	9	626	353	2.828427125	0022-0613-0278	111.1111111	164.7777778	113.8888889	cytoplasmic	zstack_002	1.471230159	1.046986721
1831	9	592	419	2.828427125	0022-0613-0278	104.5555556	119.4444444	107.5555556	cytoplasmic	zstack_002	1.066468254	0.988764045
1832	9	480	461	2.828427125	0022-0429-0510	115.4444444	186.3333333	118.2222222	cytoplasmic	zstack_002	1.697368421	1.101449275
1833	9	458	521	2.828427125	0022-0429-0510	125.5555556	123.2222222	112.7777778	cytoplasmic	zstack_002	1.122469636	1.050724638
1834	9	324	489	2.828427125	0022-0429-0510	102.2222222	138.7777778	125.3333333	cytoplasmic	zstack_002	1.26417004	1.167701863
1835	9	464	516	2.828427125	0022-0429-0510	129.6666667	161.6666667	117	cytoplasmic	zstack_002	1.472672065	1.090062112
1836	9	329	515	2.828427125	0022-0429-0510	103.3333333	152.6666667	150.8888889	cytoplasmic	zstack_002	1.390688259	1.405797101
1837	9	326	552	2.828427125	0022-0429-0510	103.3333333	137.6666667	175.2222222	cytoplasmic	zstack_002	1.254048583	1.632505176
1839	9	494	479	2.828427125	0022-0429-0510	119.1111111	233	179.3333333	cytoplasmic	zstack_002	2.122469636	1.670807453
1840	9	595	140	3.464101615	0022-0613-0278	106.28	139.68	111.6	cytoplasmic	zstack_002	1.247142857	1.025944842
1841	9	552	311	2.828427125	0022-0530-0229	113.7777778	155.7777778	111.7777778	cytoplasmic	zstack_002	1.452849741	1.028629857
1842	9	512	153	2.828427125	0022-0530-0229	108	125.1111111	134.5555556	cytoplasmic	zstack_002	1.166839378	1.238241309
1843	9	518	486	2.828427125	0022-0429-0510	105.1111111	120.3333333	108.1111111	cytoplasmic	zstack_002	1.096153846	1.007246377
1844	9	659	263	2.828427125	0022-0613-0278	107.8888889	141.8888889	135.3333333	cytoplasmic	zstack_002	1.266865079	1.24412666
1845	9	678	341	2.828427125	0022-0769-0354	107.6666667	117.8888889	107.3333333	cytoplasmic	zstack_002	1.107515658	0.990769231
1846	9	510	481	2.828427125	0022-0429-0510	104.6666667	148.8888889	109.3333333	cytoplasmic	zstack_002	1.356275304	1.01863354
1847	9	813	395	3.464101615	0022-0769-0354	105.28	119.8	114.04	cytoplasmic	zstack_002	1.125469729	1.052676923
1848	9	332	556	2.828427125	0022-0429-0510	101.7777778	137.6666667	106.5555556	cytoplasmic	zstack_002	1.254048583	0.992753623
1849	9	512	156	2.828427125	0022-0530-0229	110.2222222	122.5555556	124.1111111	cytoplasmic	zstack_002	1.143005181	1.142126789
1850	9	648	246	2.828427125	0022-0613-0278	111	188.3333333	111.8888889	cytoplasmic	zstack_002	1.681547619	1.028600613
1851	9	631	391	2.828427125	0022-0613-0278	105.2222222	117	110	cytoplasmic	zstack_002	1.044642857	1.011235955
1852	9	361	575	3.464101615	0022-0429-0510	103.6	133.28	109.8	cytoplasmic	zstack_002	1.214089069	1.022981366
1853	9	488	498	2.828427125	0022-0429-0510	117.7777778	212.6666667	119.3333333	cytoplasmic	zstack_002	1.937246964	1.111801242
1854	9	337	517	2.828427125	0022-0429-0510	103.3333333	119.5555556	105.5555556	cytoplasmic	zstack_002	1.089068826	0.983436853
1855	10	601	352	2.828427125	0022-0613-0278	112.4444444	184.8888889	169.4444444	cytoplasmic	zstack_002	1.650793651	1.557711951
1856	10	650	273	2.828427125	0022-0613-0278	104.7777778	126.7777778	109.8888889	cytoplasmic	zstack_002	1.131944444	1.010214505
1857	10	694	336	2.828427125	0022-0769-0354	115.1111111	123.6666667	108.5555556	cytoplasmic	zstack_002	1.161795407	1.002051282
1858	10	502	492	2.828427125	0022-0429-0510	110	165.4444444	142.5555556	cytoplasmic	zstack_002	1.50708502	1.32815735
1859	10	785	341	2.828427125	0022-0769-0354	118.7777778	126.4444444	115.3333333	cytoplasmic	zstack_002	1.187891441	1.064615385
1860	10	644	248	2.828427125	0022-0613-0278	111.1111111	178.4444444	110.4444444	cytoplasmic	zstack_002	1.593253968	1.015321757
1861	10	366	556	2.828427125	0022-0429-0510	103.7777778	130.8888889	107.3333333	cytoplasmic	zstack_002	1.192307692	1
1862	10	356	509	2.828427125	0022-0429-0510	105.8888889	119.2222222	107.4444444	cytoplasmic	zstack_002	1.086032389	1.001035197
1863	10	707	273	2.828427125	0022-0769-0354	136.6666667	191.8888889	138	cytoplasmic	zstack_002	1.802713987	1.273846154
1864	10	632	358	2.828427125	0022-0613-0278	108.3333333	179.1111111	109.4444444	cytoplasmic	zstack_002	1.599206349	1.006128703
1865	10	838	401	2.828427125	0022-0769-0354	104.4444444	127.3333333	109	cytoplasmic	zstack_002	1.196242171	1.006153846
1866	10	655	282	2.828427125	0022-0613-0278	109.3333333	130.5555556	119.6666667	cytoplasmic	zstack_002	1.165674603	1.100102145
1867	10	365	535	2.828427125	0022-0429-0510	106.5555556	121.1111111	105.7777778	cytoplasmic	zstack_002	1.103238866	0.985507246
1868	10	534	299	2.828427125	0022-0530-0229	119.7777778	125.1111111	133.2222222	cytoplasmic	zstack_002	1.166839378	1.22597137
1869	10	717	277	2.828427125	0022-0769-0354	312.2222222	155.1111111	109.8888889	cytoplasmic	zstack_002	1.457202505	1.014358974
1870	10	519	172	3.464101615	0022-0530-0229	116.12	123.8	124.96	cytoplasmic	zstack_002	1.154611399	1.14993865
1871	10	362	519	3.464101615	0022-0429-0510	105.84	117.48	112.32	cytoplasmic	zstack_002	1.070161943	1.046459627
1872	10	344	512	2.828427125	0022-0429-0510	103.7777778	122.8888889	107.4444444	cytoplasmic	zstack_002	1.119433198	1.001035197
1873	10	581	203	2.828427125	0022-0613-0278	108.6666667	124.2222222	110.2222222	cytoplasmic	zstack_002	1.109126984	1.013278856
1874	10	668	297	3.464101615	0022-0769-0354	108.56	120.64	110.48	cytoplasmic	zstack_002	1.133361169	1.019815385
1875	10	562	314	2.828427125	0022-0530-0229	115.6666667	127.3333333	120	cytoplasmic	zstack_002	1.187564767	1.104294479
1876	10	789	381	2.828427125	0022-0769-0354	105.2222222	131.7777778	120.4444444	cytoplasmic	zstack_002	1.237995825	1.111794872
1877	10	606	397	2.828427125	0022-0613-0278	106.3333333	127.1111111	109.7777778	cytoplasmic	zstack_002	1.134920635	1.009193054
1878	10	844	406	3.464101615	0022-0769-0354	104.08	122	109.96	cytoplasmic	zstack_002	1.146137787	1.015015385
1879	10	479	510	2.828427125	0022-0429-0510	121.4444444	162.1111111	118.2222222	cytoplasmic	zstack_002	1.476720648	1.101449275
1880	10	637	322	2.828427125	0022-0613-0278	113.1111111	130.5555556	111	cytoplasmic	zstack_002	1.165674603	1.020429009
1881	10	668	274	2.828427125	0022-0613-0278	108	130.6666667	110.8888889	cytoplasmic	zstack_002	1.166666667	1.019407559
1882	10	618	374	2.828427125	0022-0613-0278	106.3333333	129	111.3333333	cytoplasmic	zstack_002	1.151785714	1.023493361
1883	10	370	501	2.828427125	0022-0429-0510	105.2222222	124.2222222	108.2222222	cytoplasmic	zstack_002	1.131578947	1.008281573
1884	10	609	210	2.828427125	0022-0613-0278	110.7777778	131	128	cytoplasmic	zstack_002	1.169642857	1.17671093
1885	10	587	333	2.828427125	0022-0613-0278	153.1111111	130.3333333	115.3333333	cytoplasmic	zstack_002	1.163690476	1.060265577
1886	10	501	481	2.828427125	0022-0429-0510	110.2222222	216.4444444	186.8888889	cytoplasmic	zstack_002	1.971659919	1.741200828
1887	10	354	536	2.828427125	0022-0429-0510	104.2222222	120.7777778	105.6666667	cytoplasmic	zstack_002	1.100202429	0.98447205
1888	10	499	163	2.828427125	0022-0530-0229	107.8888889	134.6666667	133.5555556	cytoplasmic	zstack_002	1.255958549	1.229038855
1889	10	544	194	2.828427125	0022-0530-0229	158.1111111	117.2222222	109.8888889	cytoplasmic	zstack_002	1.093264249	1.011247444
1890	10	572	203	2.828427125	0022-0613-0278	108.1111111	127.1111111	123.4444444	cytoplasmic	zstack_002	1.134920635	1.134831461
1891	10	645	283	2.828427125	0022-0613-0278	113	131.4444444	135.8888889	cytoplasmic	zstack_002	1.173611111	1.249233912
1892	10	708	341	2.828427125	0022-0769-0354	249.5555556	123.6666667	113.6666667	cytoplasmic	zstack_002	1.161795407	1.049230769
1893	10	824	378	2.828427125	0022-0769-0354	102.5555556	120.5555556	131.8888889	cytoplasmic	zstack_002	1.13256785	1.217435897
1895	10	660	280	2.828427125	0022-0613-0278	104.8888889	138.4444444	119.1111111	cytoplasmic	zstack_002	1.236111111	1.094994893
1896	10	483	483	2.828427125	0022-0429-0510	128	181.3333333	129.8888889	cytoplasmic	zstack_002	1.651821862	1.210144928
1897	10	621	231	2.828427125	0022-0613-0278	110.8888889	126.8888889	109.5555556	cytoplasmic	zstack_002	1.132936508	1.007150153
1898	10	340	527	2.828427125	0022-0429-0510	103.1111111	137.1111111	107.8888889	cytoplasmic	zstack_002	1.248987854	1.005175983
1899	10	642	269	3.464101615	0022-0613-0278	109.48	127.12	120.12	cytoplasmic	zstack_002	1.135	1.104269663
1900	10	809	367	2.828427125	0022-0769-0354	104.7777778	142.8888889	108.4444444	cytoplasmic	zstack_002	1.342379958	1.001025641
1901	10	601	235	2.828427125	0022-0613-0278	333.4444444	143.2222222	129.6666667	cytoplasmic	zstack_002	1.278769841	1.192032686
1902	10	622	379	2.828427125	0022-0613-0278	105.2222222	139.8888889	112.1111111	cytoplasmic	zstack_002	1.249007937	1.030643514
1903	10	329	547	2.828427125	0022-0429-0510	103.8888889	151.4444444	109.8888889	cytoplasmic	zstack_002	1.379554656	1.023809524
1904	10	694	274	2.828427125	0022-0769-0354	151	148.4444444	131.4444444	cytoplasmic	zstack_002	1.394572025	1.213333333
1905	10	335	544	2.828427125	0022-0429-0510	104.8888889	161.1111111	122.6666667	cytoplasmic	zstack_002	1.467611336	1.142857143
1906	10	699	332	2.828427125	0022-0769-0354	356.3333333	139.4444444	118.2222222	cytoplasmic	zstack_002	1.310020877	1.091282051
1907	10	535	173	2.828427125	0022-0530-0229	109.7777778	148	109.6666667	cytoplasmic	zstack_002	1.380310881	1.009202454
1908	10	591	203	2.828427125	0022-0613-0278	110.2222222	124.5555556	114	cytoplasmic	zstack_002	1.112103175	1.048008172
1909	10	557	289	2.828427125	0022-0530-0229	126	138.3333333	140.6666667	cytoplasmic	zstack_002	1.29015544	1.294478528
1910	11	608	418	2.828427125	0022-0613-0278	105.5555556	126.3333333	110	cytoplasmic	zstack_002	1.12797619	1.011235955
1911	11	612	351	2.828427125	0022-0613-0278	112.7777778	230.8888889	154.1111111	cytoplasmic	zstack_002	2.061507937	1.416751788
1912	11	481	491	2.828427125	0022-0429-0510	187.3333333	175.8888889	119.3333333	cytoplasmic	zstack_002	1.602226721	1.111801242
1913	11	632	330	2.828427125	0022-0613-0278	113.8888889	195.5555556	158.3333333	cytoplasmic	zstack_002	1.746031746	1.455566905
1914	11	690	346	2.828427125	0022-0769-0354	108.7777778	131.1111111	105.1111111	cytoplasmic	zstack_002	1.231732777	0.97025641
1915	11	416	530	3.464101615	0022-0429-0510	259.92	125.88	111.68	cytoplasmic	zstack_002	1.146680162	1.040496894
1917	11	608	390	2.828427125	0022-0613-0278	107.7777778	132.1111111	109.8888889	cytoplasmic	zstack_002	1.179563492	1.010214505
1918	11	617	357	2.828427125	0022-0613-0278	114.7777778	141	114.3333333	cytoplasmic	zstack_002	1.258928571	1.051072523
1919	11	484	470	2.828427125	0022-0429-0510	116.1111111	253.8888889	130.2222222	cytoplasmic	zstack_002	2.312753036	1.213250518
1920	11	357	528	2.828427125	0022-0429-0510	102.1111111	126.5555556	111.5555556	cytoplasmic	zstack_002	1.152834008	1.039337474
1921	11	635	339	2.828427125	0022-0613-0278	109.1111111	128.3333333	110.1111111	cytoplasmic	zstack_002	1.145833333	1.012257406
1922	11	392	551	2.828427125	0022-0429-0510	104.3333333	139.8888889	105.2222222	cytoplasmic	zstack_002	1.274291498	0.980331263
1923	11	613	368	2.828427125	0022-0613-0278	113	176.4444444	113.7777778	cytoplasmic	zstack_002	1.575396825	1.045965271
1924	11	809	385	2.828427125	0022-0769-0354	108.1111111	128.2222222	110.2222222	cytoplasmic	zstack_002	1.204592902	1.017435897
1925	11	689	314	3.464101615	0022-0769-0354	431.64	122.6	116.56	cytoplasmic	zstack_002	1.15177453	1.075938462
1926	11	517	265	3.464101615	0022-0530-0229	243.2	120.28	114.24	cytoplasmic	zstack_002	1.121782383	1.051288344
1927	11	616	216	2.828427125	0022-0613-0278	111	140.6666667	113.2222222	cytoplasmic	zstack_002	1.255952381	1.040858018
1928	11	631	268	2.828427125	0022-0613-0278	117.7777778	136.6666667	119.7777778	cytoplasmic	zstack_002	1.220238095	1.101123596
1929	11	500	209	2.828427125	0022-0530-0229	120.8888889	132	147.2222222	cytoplasmic	zstack_002	1.231088083	1.354805726
1931	11	470	511	2.828427125	0022-0429-0510	126.8888889	166.3333333	242.7777778	cytoplasmic	zstack_002	1.515182186	2.261904762
1932	11	401	485	2.828427125	0022-0429-0510	112.5555556	165.2222222	108.3333333	cytoplasmic	zstack_002	1.505060729	1.00931677
1933	11	514	175	3.464101615	0022-0530-0229	190.16	124.44	128.4	cytoplasmic	zstack_002	1.160580311	1.181595092
1934	11	505	472	2.828427125	0022-0429-0510	109.2222222	189	115.2222222	cytoplasmic	zstack_002	1.721659919	1.073498965
1935	11	598	409	2.828427125	0022-0613-0278	103.3333333	120	138.2222222	cytoplasmic	zstack_002	1.071428571	1.270684372
1936	11	570	309	2.828427125	0022-0613-0278	186	157	113.6666667	cytoplasmic	zstack_002	1.401785714	1.04494382
1938	11	499	197	3.464101615	0022-0530-0229	131.8	118.4	111.2	cytoplasmic	zstack_002	1.104248705	1.023312883
1939	11	355	559	2.828427125	0022-0429-0510	103.4444444	127.3333333	107.5555556	cytoplasmic	zstack_002	1.159919028	1.002070393
1940	11	580	211	3.464101615	0022-0613-0278	108.48	129.8	126.88	cytoplasmic	zstack_002	1.158928571	1.166414709
1941	11	515	168	3.464101615	0022-0530-0229	111.92	123.52	125.24	cytoplasmic	zstack_002	1.152	1.152515337
1942	11	646	292	2.828427125	0022-0613-0278	109.1111111	130.8888889	107.6666667	cytoplasmic	zstack_002	1.168650794	0.989785495
1943	11	483	460	2.828427125	0022-0429-0510	111.7777778	187	112.8888889	cytoplasmic	zstack_002	1.703441296	1.051759834
1944	11	591	210	3.464101615	0022-0613-0278	110	132	111.44	cytoplasmic	zstack_002	1.178571429	1.024473953
1945	11	629	370	2.828427125	0022-0613-0278	106.3333333	163	117.2222222	cytoplasmic	zstack_002	1.455357143	1.077630235
1946	11	619	256	2.828427125	0022-0613-0278	272.6666667	129.2222222	112.3333333	cytoplasmic	zstack_002	1.153769841	1.032686415
1947	11	632	232	2.828427125	0022-0613-0278	112.7777778	139.7777778	126.6666667	cytoplasmic	zstack_002	1.248015873	1.164453524
1948	11	525	459	2.828427125	0022-0429-0510	105.3333333	124.2222222	108.5555556	cytoplasmic	zstack_002	1.131578947	1.011387164
1949	12	578	336	2.828427125	0022-0530-0229	116.6666667	152.6666667	112.1111111	cytoplasmic	zstack_002	1.423834197	1.031697342
1950	12	579	224	2.828427125	0022-0613-0278	112.2222222	162.1111111	116.3333333	cytoplasmic	zstack_002	1.447420635	1.069458631
1951	12	874	422	2.828427125	0022-0769-0354	105.6666667	150.8888889	107.7777778	cytoplasmic	zstack_002	1.417536534	0.994871795
1952	12	629	317	2.828427125	0022-0613-0278	116.7777778	124.6666667	114.6666667	cytoplasmic	zstack_002	1.113095238	1.054136874
1953	12	582	216	2.828427125	0022-0613-0278	108.4444444	145.3333333	133.4444444	cytoplasmic	zstack_002	1.297619048	1.226762002
1954	12	401	536	2.828427125	0022-0429-0510	112	137.5555556	109.3333333	cytoplasmic	zstack_002	1.253036437	1.01863354
1955	12	605	222	2.828427125	0022-0613-0278	111.8888889	133.5555556	111.1111111	cytoplasmic	zstack_002	1.192460317	1.02145046
1956	12	676	303	2.828427125	0022-0769-0354	105.4444444	133.1111111	125.1111111	cytoplasmic	zstack_002	1.250521921	1.154871795
1957	12	793	387	2.828427125	0022-0769-0354	105.2222222	140.5555556	152	cytoplasmic	zstack_002	1.32045929	1.403076923
1958	12	606	386	2.828427125	0022-0613-0278	106.2222222	140	129.1111111	cytoplasmic	zstack_002	1.25	1.186925434
1959	12	630	323	2.828427125	0022-0613-0278	119.1111111	137	110.3333333	cytoplasmic	zstack_002	1.223214286	1.014300306
1960	12	625	258	2.828427125	0022-0613-0278	118.4444444	146.1111111	123.7777778	cytoplasmic	zstack_002	1.304563492	1.137895812
1961	12	639	242	2.828427125	0022-0613-0278	108.2222222	137.4444444	113.3333333	cytoplasmic	zstack_002	1.22718254	1.041879469
1962	12	631	347	2.828427125	0022-0613-0278	105.6666667	150.4444444	111.4444444	cytoplasmic	zstack_002	1.343253968	1.024514811
1963	12	587	232	3.464101615	0022-0613-0278	160	135.04	128.4	cytoplasmic	zstack_002	1.205714286	1.180388151
1964	12	621	240	2.828427125	0022-0613-0278	117.7777778	148.1111111	118.3333333	cytoplasmic	zstack_002	1.322420635	1.08784474
1965	12	617	230	2.828427125	0022-0613-0278	106.7777778	121.6666667	107.8888889	cytoplasmic	zstack_002	1.086309524	0.991828396
1966	12	379	502	2.828427125	0022-0429-0510	109.1111111	127.8888889	108.5555556	cytoplasmic	zstack_002	1.164979757	1.011387164
1967	12	801	377	3.464101615	0022-0769-0354	107.32	127.16	114.2	cytoplasmic	zstack_002	1.194613779	1.054153846
1968	12	484	479	3.464101615	0022-0429-0510	120.8	187.08	141.32	cytoplasmic	zstack_002	1.70417004	1.316645963
1969	12	608	342	2.828427125	0022-0613-0278	112.7777778	166.7777778	115.7777778	cytoplasmic	zstack_002	1.489087302	1.064351379
1970	12	605	404	3.464101615	0022-0613-0278	105.76	121.4	140.2	cytoplasmic	zstack_002	1.083928571	1.28886619
1971	12	781	347	2.828427125	0022-0769-0354	115.6666667	123.7777778	113.5555556	cytoplasmic	zstack_002	1.162839248	1.048205128
1972	12	686	306	2.828427125	0022-0769-0354	328.3333333	130.7777778	146	cytoplasmic	zstack_002	1.228601253	1.347692308
1973	13	564	301	2.828427125	0022-0530-0229	118.5555556	123.6666667	112.5555556	cytoplasmic	zstack_002	1.153367876	1.035787321
1974	13	347	541	2.828427125	0022-0429-0510	102.6666667	126	107	cytoplasmic	zstack_002	1.147773279	0.99689441
1975	13	525	275	3.464101615	0022-0530-0229	331.52	120.2	147.16	cytoplasmic	zstack_002	1.121036269	1.354233129
1978	13	495	460	2.828427125	0022-0429-0510	107.3333333	260.4444444	123.6666667	cytoplasmic	zstack_002	2.372469636	1.152173913
1979	13	675	261	2.828427125	0022-0613-0278	110.5555556	157.4444444	170	cytoplasmic	zstack_002	1.405753968	1.562819203
1980	13	337	538	2.828427125	0022-0429-0510	104.2222222	170.3333333	117	cytoplasmic	zstack_002	1.551619433	1.090062112
1982	13	594	225	3.464101615	0022-0613-0278	113.44	135.12	112.88	cytoplasmic	zstack_002	1.206428571	1.037711951
1983	13	619	320	2.828427125	0022-0613-0278	127.4444444	157.6666667	150.3333333	cytoplasmic	zstack_002	1.407738095	1.382022472
1984	13	666	265	2.828427125	0022-0613-0278	109.6666667	142.6666667	166.5555556	cytoplasmic	zstack_002	1.273809524	1.531154239
1985	13	625	352	2.828427125	0022-0613-0278	108.7777778	185.7777778	109.6666667	cytoplasmic	zstack_002	1.658730159	1.008171604
1986	13	510	465	2.828427125	0022-0429-0510	107	212.6666667	242.6666667	cytoplasmic	zstack_002	1.937246964	2.260869565
1987	13	340	542	2.828427125	0022-0429-0510	101.7777778	178.6666667	108.7777778	cytoplasmic	zstack_002	1.627530364	1.013457557
1989	13	615	323	2.828427125	0022-0613-0278	375.1111111	147.7777778	132.5555556	cytoplasmic	zstack_002	1.319444444	1.218590398
1990	13	388	493	2.828427125	0022-0429-0510	113.1111111	151.4444444	125.4444444	cytoplasmic	zstack_002	1.379554656	1.16873706
1991	13	600	234	2.828427125	0022-0613-0278	349.5555556	145	170.6666667	cytoplasmic	zstack_002	1.294642857	1.568947906
1992	13	377	539	2.828427125	0022-0429-0510	106.2222222	141.7777778	108.1111111	cytoplasmic	zstack_002	1.291497976	1.007246377
1994	14	628	242	2.828427125	0022-0613-0278	111.8888889	172.7777778	112.7777778	cytoplasmic	zstack_002	1.54265873	1.036772217
1995	14	410	531	2.828427125	0022-0429-0510	172.7777778	131.8888889	111.8888889	cytoplasmic	zstack_002	1.201417004	1.042443064
1999	14	604	375	2.828427125	0022-0613-0278	107.5555556	145.5555556	110.3333333	cytoplasmic	zstack_002	1.299603175	1.014300306
2000	14	488	490	2.828427125	0022-0429-0510	117.3333333	258	124.8888889	cytoplasmic	zstack_002	2.350202429	1.163561077
2001	14	608	229	2.828427125	0022-0613-0278	112.3333333	129.5555556	107.3333333	cytoplasmic	zstack_002	1.156746032	0.986721144
2003	14	471	467	3.464101615	0022-0429-0510	262.04	201.96	191.2	cytoplasmic	zstack_002	1.839716599	1.78136646
2004	14	586	330	2.828427125	0022-0613-0278	274.3333333	130	122.5555556	cytoplasmic	zstack_002	1.160714286	1.126659857
2005	14	621	248	2.828427125	0022-0613-0278	115	139	129.2222222	cytoplasmic	zstack_002	1.241071429	1.187946885
2006	14	600	419	3.464101615	0022-0613-0278	105.04	123.08	110.48	cytoplasmic	zstack_002	1.098928571	1.015648621
2007	15	469	506	2.828427125	0022-0429-0510	252.5555556	166.8888889	175	cytoplasmic	zstack_002	1.520242915	1.630434783
2008	15	699	274	2.828427125	0022-0769-0354	241.3333333	143.2222222	110.1111111	cytoplasmic	zstack_002	1.345511482	1.016410256
2009	15	501	465	2.828427125	0022-0429-0510	108	162.8888889	129.3333333	cytoplasmic	zstack_002	1.483805668	1.204968944
2010	15	624	332	2.828427125	0022-0613-0278	115.8888889	145.8888889	113.4444444	cytoplasmic	zstack_002	1.302579365	1.042900919
2011	15	822	390	2.828427125	0022-0769-0354	102.3333333	154.2222222	113.6666667	cytoplasmic	zstack_002	1.448851775	1.049230769
2012	15	615	353	2.828427125	0022-0613-0278	109.6666667	179.4444444	165.6666667	cytoplasmic	zstack_002	1.60218254	1.522982635
2013	15	478	498	2.828427125	0022-0429-0510	139.7777778	225.7777778	137.6666667	cytoplasmic	zstack_002	2.056680162	1.282608696
2014	15	442	521	2.828427125	0022-0429-0510	244.1111111	172.5555556	123.7777778	cytoplasmic	zstack_002	1.571862348	1.15320911
2015	15	378	519	2.828427125	0022-0429-0510	106.1111111	120.5555556	106.6666667	cytoplasmic	zstack_002	1.098178138	0.99378882
2016	15	595	342	2.828427125	0022-0613-0278	111	132.2222222	106.7777778	cytoplasmic	zstack_002	1.180555556	0.981613892
2017	15	622	310	2.828427125	0022-0613-0278	120.7777778	132.2222222	110.2222222	cytoplasmic	zstack_002	1.180555556	1.013278856
2018	15	579	320	2.828427125	0022-0613-0278	364.2222222	190.3333333	211.8888889	cytoplasmic	zstack_002	1.699404762	1.947906027
2019	15	792	378	2.828427125	0022-0769-0354	107.7777778	138.7777778	122.5555556	cytoplasmic	zstack_002	1.303757829	1.131282051
2020	15	547	295	2.828427125	0022-0530-0229	113.7777778	140.7777778	136.6666667	cytoplasmic	zstack_002	1.312953368	1.257668712
2021	15	619	412	2.828427125	0022-0613-0278	106.6666667	152.6666667	111	cytoplasmic	zstack_002	1.363095238	1.020429009
2022	16	621	265	2.828427125	0022-0613-0278	176.1111111	125.8888889	111.5555556	cytoplasmic	zstack_002	1.124007937	1.025536261
2024	16	386	504	2.828427125	0022-0429-0510	112.4444444	122.8888889	108.8888889	cytoplasmic	zstack_002	1.119433198	1.014492754
2025	16	483	465	2.828427125	0022-0429-0510	114.7777778	249.3333333	142.5555556	cytoplasmic	zstack_002	2.271255061	1.32815735
2026	16	601	336	2.828427125	0022-0613-0278	296.2222222	164.6666667	115.8888889	cytoplasmic	zstack_002	1.470238095	1.065372829
2027	16	786	366	2.828427125	0022-0769-0354	105.8888889	140.8888889	120.8888889	cytoplasmic	zstack_002	1.323590814	1.115897436
2028	16	455	513	2.828427125	0022-0429-0510	276.5555556	152.1111111	113.2222222	cytoplasmic	zstack_002	1.38562753	1.054865424
2029	16	637	304	2.828427125	0022-0613-0278	111.4444444	133.1111111	108.7777778	cytoplasmic	zstack_002	1.188492063	1
2030	16	555	292	3.464101615	0022-0530-0229	117.4	124.36	129.92	cytoplasmic	zstack_002	1.159834197	1.195582822
2031	17	611	362	2.828427125	0022-0613-0278	107.7777778	152.7777778	140.2222222	cytoplasmic	zstack_002	1.364087302	1.28907048
2032	17	620	350	2.828427125	0022-0613-0278	107	154.5555556	157.5555556	cytoplasmic	zstack_002	1.379960317	1.448416752
2033	17	394	534	2.828427125	0022-0429-0510	111.3333333	145.6666667	202.4444444	cytoplasmic	zstack_002	1.326923077	1.886128364
2034	17	687	280	2.828427125	0022-0769-0354	365.3333333	130.8888889	113.5555556	cytoplasmic	zstack_002	1.229645094	1.048205128
2035	17	684	282	2.828427125	0022-0769-0354	231.4444444	134.4444444	112.5555556	cytoplasmic	zstack_002	1.263048017	1.038974359
2036	17	879	424	2.828427125	0022-0769-0354	102.5555556	118	104.1111111	cytoplasmic	zstack_002	1.108559499	0.961025641
2037	17	611	239	2.828427125	0022-0613-0278	185.8888889	129	111.1111111	cytoplasmic	zstack_002	1.151785714	1.02145046
2038	17	510	244	2.828427125	0022-0530-0229	249.8888889	132.7777778	111.1111111	cytoplasmic	zstack_002	1.238341969	1.022494888
2040	18	403	529	2.828427125	0022-0429-0510	258.2222222	130.4444444	112	cytoplasmic	zstack_002	1.188259109	1.043478261
2044	18	620	338	2.828427125	0022-0613-0278	109.1111111	129.8888889	124.6666667	cytoplasmic	zstack_002	1.159722222	1.146067416
2045	18	610	357	2.828427125	0022-0613-0278	107.4444444	139.3333333	112.4444444	cytoplasmic	zstack_002	1.244047619	1.033707865
2047	19	598	360	2.828427125	0022-0613-0278	107.5555556	149.3333333	128.3333333	cytoplasmic	zstack_002	1.333333333	1.179775281
2049	19	615	343	2.828427125	0022-0613-0278	113.3333333	128.6666667	130.3333333	cytoplasmic	zstack_002	1.148809524	1.198161389
2050	19	605	366	2.828427125	0022-0613-0278	106.6666667	143.5555556	161.3333333	cytoplasmic	zstack_002	1.281746032	1.483146067
2051	20	554	281	2.828427125	0022-0530-0229	310.3333333	137.5555556	116.4444444	cytoplasmic	zstack_002	1.282901554	1.071574642
2052	20	626	314	2.828427125	0022-0613-0278	115.3333333	147	157	cytoplasmic	zstack_002	1.3125	1.443309499
2053	20	463	508	2.828427125	0022-0429-0510	245.4444444	134.2222222	114.7777778	cytoplasmic	zstack_002	1.222672065	1.069358178
2054	20	488	476	2.828427125	0022-0429-0510	111.7777778	208.6666667	161	cytoplasmic	zstack_002	1.900809717	1.5
2055	21	608	341	2.828427125	0022-0613-0278	113.8888889	127.3333333	109.4444444	cytoplasmic	zstack_002	1.136904762	1.006128703
2056	21	477	473	2.828427125	0022-0429-0510	178	231.6666667	182.8888889	cytoplasmic	zstack_002	2.110323887	1.703933747
2057	21	468	468	2.828427125	0022-0429-0510	305.6666667	198.8888889	179.8888889	cytoplasmic	zstack_002	1.811740891	1.675983437
2060	23	480	490	2.828427125	0022-0429-0510	140.6666667	228.8888889	138.5555556	cytoplasmic	zstack_002	2.085020243	1.290890269
2061	23	477	485	3.464101615	0022-0429-0510	219.88	202.24	124.52	cytoplasmic	zstack_002	1.842267206	1.160124224
2062	23	615	317	2.828427125	0022-0613-0278	277.2222222	128.4444444	112.3333333	cytoplasmic	zstack_002	1.146825397	1.032686415
2063	23	475	493	2.828427125	0022-0429-0510	239.8888889	213.8888889	168.5555556	cytoplasmic	zstack_002	1.948380567	1.570393375
2064	23	613	327	2.828427125	0022-0613-0278	131.7777778	147.5555556	122.6666667	cytoplasmic	zstack_002	1.317460317	1.127681307
2066	24	741	327	2.828427125	0022-0769-0354	395	122.1111111	131.2222222	cytoplasmic	zstack_002	1.147181628	1.211282051
2067	24	467	502	2.828427125	0022-0429-0510	304.4444444	136.6666667	125.2222222	cytoplasmic	zstack_002	1.244939271	1.166666667
2076	28	471	487	2.828427125	0022-0429-0510	338.7777778	188.7777778	145.8888889	cytoplasmic	zstack_002	1.719635628	1.359213251
2083	6	439	403	2	0019-0479-0362	106.1111111	132.4444444	108.8888889	cytoplasmic	zstack_003	1.28172043	1.01344364
2084	6	517	328	2	0019-0479-0362	105.5555556	121.3333333	108.1111111	cytoplasmic	zstack_003	1.174193548	1.006204757
2085	6	457	391	2	0019-0479-0362	112.3333333	122.8888889	209.2222222	cytoplasmic	zstack_003	1.189247312	1.947259566
2086	6	348	269	2	0019-0298-0262	109	137.6666667	160.2222222	cytoplasmic	zstack_003	1.323011212	1.504434011
2087	6	716	517	2	0019-0692-0438	103.3333333	159.3333333	107.8888889	cytoplasmic	zstack_003	1.52715655	1.005175983
2088	6	348	255	2	0019-0298-0262	106.7777778	157.2222222	114.7777778	cytoplasmic	zstack_003	1.510945008	1.077725613
2089	7	654	539	2	0019-0692-0438	102.1111111	115	109.1111111	cytoplasmic	zstack_003	1.102236422	1.016563147
2090	7	732	517	2	0019-0692-0438	103.4444444	148.3333333	110.3333333	cytoplasmic	zstack_003	1.42172524	1.027950311
2092	7	668	494	2	0019-0692-0438	108.1111111	141	110.1111111	cytoplasmic	zstack_003	1.3514377	1.025879917
2094	7	726	524	2	0019-0692-0438	103.1111111	137.7777778	108.8888889	cytoplasmic	zstack_003	1.320553781	1.014492754
2095	7	523	358	2	0019-0479-0362	106	133.6666667	153.1111111	cytoplasmic	zstack_003	1.293548387	1.425025853
2096	7	721	515	2	0019-0692-0438	102.8888889	142.4444444	151.1111111	cytoplasmic	zstack_003	1.365282215	1.407867495
2097	7	641	238	2	0019-0623-0220	238.4444444	131.7777778	119.3333333	cytoplasmic	zstack_003	1.240585774	1.097037794
2098	7	456	260	2	0019-0479-0362	101.5555556	118.4444444	106.4444444	cytoplasmic	zstack_003	1.146236559	0.990692865
2100	7	730	161	2	0019-0623-0220	100.8888889	146.3333333	107.3333333	cytoplasmic	zstack_003	1.377615063	0.986721144
2101	7	530	264	2	0019-0623-0220	102	133.5555556	113.6666667	cytoplasmic	zstack_003	1.257322176	1.04494382
2102	7	681	506	2	0019-0692-0438	106.4444444	119	110.1111111	cytoplasmic	zstack_003	1.14057508	1.025879917
2103	7	745	165	2	0019-0623-0220	101.3333333	153.5555556	118.5555556	cytoplasmic	zstack_003	1.445606695	1.08988764
2104	7	408	288	2	0019-0479-0362	104.3333333	165.1111111	107.8888889	cytoplasmic	zstack_003	1.597849462	1.004136505
2105	7	559	257	2	0019-0623-0220	104.2222222	162.4444444	134.7777778	cytoplasmic	zstack_003	1.529288703	1.239019408
2106	7	749	181	2	0019-0623-0220	104.1111111	150.5555556	109.4444444	cytoplasmic	zstack_003	1.417364017	1.006128703
2107	8	735	500	2	0019-0692-0438	104.2222222	151.6666667	135.4444444	cytoplasmic	zstack_003	1.453674121	1.261904762
2108	8	563	241	2	0019-0623-0220	108	127.3333333	111.1111111	cytoplasmic	zstack_003	1.19874477	1.02145046
2109	8	728	172	2	0019-0623-0220	103.8888889	137.5555556	109.1111111	cytoplasmic	zstack_003	1.294979079	1.003064351
2111	8	383	315	2	0019-0298-0262	103.2222222	156	114.6666667	cytoplasmic	zstack_003	1.499199146	1.076682316
2112	8	664	486	2	0019-0692-0438	106.2222222	169.8888889	109.3333333	cytoplasmic	zstack_003	1.628328009	1.01863354
2113	8	566	249	2	0019-0623-0220	108.7777778	187	114	cytoplasmic	zstack_003	1.760460251	1.048008172
2114	8	501	325	2	0019-0479-0362	198.2222222	127.5555556	118.6666667	cytoplasmic	zstack_003	1.234408602	1.104446743
2115	8	698	515	2	0019-0692-0438	102.7777778	179.2222222	110.5555556	cytoplasmic	zstack_003	1.717784878	1.030020704
2116	8	362	267	2	0019-0298-0262	104.5555556	128.2222222	115.2222222	cytoplasmic	zstack_003	1.232247731	1.0818988
2118	8	184	242	2	0019-0298-0262	101.8888889	119	106.3333333	cytoplasmic	zstack_003	1.143619861	0.998435055
2119	8	289	299	2	0019-0298-0262	106.3333333	119.5555556	109.8888889	cytoplasmic	zstack_003	1.148958889	1.031820553
2120	8	517	242	2	0019-0623-0220	105.5555556	124.3333333	112	cytoplasmic	zstack_003	1.170502092	1.029622063
2121	8	651	368	2	0019-0692-0438	104.7777778	176.1111111	107.1111111	cytoplasmic	zstack_003	1.687965921	0.997929607
2122	8	726	499	2	0019-0692-0438	104.4444444	123.4444444	108.5555556	cytoplasmic	zstack_003	1.183173589	1.011387164
2123	8	658	193	2	0019-0623-0220	106.2222222	151	146.3333333	cytoplasmic	zstack_003	1.421548117	1.345250255
2124	8	511	308	2	0019-0479-0362	101.3333333	153.4444444	132.3333333	cytoplasmic	zstack_003	1.484946237	1.231644261
2125	8	666	349	2	0019-0692-0438	104.8888889	122.3333333	110	cytoplasmic	zstack_003	1.172523962	1.02484472
2126	8	541	237	2.828427125	0019-0623-0220	104.4444444	129.3333333	111	cytoplasmic	zstack_003	1.217573222	1.020429009
2127	8	693	497	2	0019-0692-0438	110	127.8888889	113.1111111	cytoplasmic	zstack_003	1.225772098	1.053830228
2128	8	507	242	2	0019-0623-0220	105	126	110.5555556	cytoplasmic	zstack_003	1.186192469	1.016343207
2130	8	450	286	2	0019-0479-0362	105.3333333	119.6666667	109.4444444	cytoplasmic	zstack_003	1.158064516	1.018614271
2133	9	575	247	2	0019-0623-0220	169.2222222	131.2222222	113.3333333	cytoplasmic	zstack_003	1.235355649	1.041879469
2134	9	196	189	2	0019-0298-0262	103.6666667	117.7777778	108.7777778	cytoplasmic	zstack_003	1.131873999	1.021387585
2135	9	491	377	2	0019-0479-0362	110.4444444	126	143.4444444	cytoplasmic	zstack_003	1.219354839	1.335056877
2136	9	551	234	2	0019-0623-0220	104	127.5555556	113.6666667	cytoplasmic	zstack_003	1.20083682	1.04494382
2137	9	667	189	2	0019-0623-0220	108.3333333	155.8888889	158.2222222	cytoplasmic	zstack_003	1.467573222	1.454545455
2138	9	209	189	2	0019-0298-0262	104.2222222	134.1111111	124.8888889	cytoplasmic	zstack_003	1.288841431	1.172665623
2139	9	516	255	2	0019-0623-0220	102.5555556	125.8888889	115.6666667	cytoplasmic	zstack_003	1.185146444	1.063329928
2142	9	693	345	2	0019-0692-0438	103.5555556	119.2222222	106.8888889	cytoplasmic	zstack_003	1.142705005	0.995859213
2143	9	363	283	2	0019-0298-0262	105	150.7777778	110.1111111	cytoplasmic	zstack_003	1.44901228	1.033907147
2144	9	699	482	2	0019-0692-0438	112.4444444	175.7777778	186	cytoplasmic	zstack_003	1.684771033	1.732919255
2145	9	370	318	2	0019-0298-0262	104.6666667	121.4444444	110.8888889	cytoplasmic	zstack_003	1.167111586	1.041210224
2147	10	497	239	2	0019-0623-0220	106.3333333	123.4444444	113.1111111	cytoplasmic	zstack_003	1.162133891	1.039836568
2150	10	731	529	2	0019-0692-0438	102.3333333	151.7777778	106.7777778	cytoplasmic	zstack_003	1.454739084	0.994824017
2151	10	190	261	2	0019-0298-0262	102.7777778	126.4444444	106.6666667	cytoplasmic	zstack_003	1.21516284	1.001564945
2152	11	658	456	2	0019-0692-0438	315.8888889	133.5555556	132.6666667	cytoplasmic	zstack_003	1.280085197	1.236024845
2153	11	192	170	2	0019-0298-0262	103	154.5555556	109.3333333	cytoplasmic	zstack_003	1.485317672	1.026604069
2154	11	369	310	2	0019-0298-0262	101.2222222	135.6666667	174.2222222	cytoplasmic	zstack_003	1.30379071	1.635889411
2155	11	704	202	2	0019-0623-0220	104.3333333	151.4444444	111	cytoplasmic	zstack_003	1.425732218	1.020429009
2156	11	362	290	2	0019-0298-0262	102.6666667	147.3333333	129.1111111	cytoplasmic	zstack_003	1.415910304	1.212310902
2160	12	216	194	2	0019-0298-0262	104.3333333	142.1111111	108	cytoplasmic	zstack_003	1.365723438	1.014084507
2161	12	676	363	2	0019-0692-0438	104.5555556	156.3333333	109.1111111	cytoplasmic	zstack_003	1.498402556	1.016563147
2162	12	407	325	2	0019-0298-0262	103.2222222	149	108.5555556	cytoplasmic	zstack_003	1.431927389	1.019300991
2165	12	676	476	2	0019-0692-0438	221.8888889	173.1111111	134.3333333	cytoplasmic	zstack_003	1.659211928	1.251552795
2166	12	529	260	2	0019-0623-0220	102.6666667	157.7777778	108	cytoplasmic	zstack_003	1.485355649	0.992849847
2168	13	662	425	2	0019-0692-0438	373.1111111	141.1111111	192.3333333	cytoplasmic	zstack_003	1.352502662	1.791925466
2176	15	458	320	2	0019-0479-0362	342.3333333	132.3333333	174.8888889	cytoplasmic	zstack_003	1.280645161	1.627714581
2181	16	680	467	2	0019-0692-0438	317.1111111	126.4444444	217.7777778	cytoplasmic	zstack_003	1.211927583	2.028985507
2182	16	699	421	2	0019-0692-0438	367.8888889	130	181.8888889	cytoplasmic	zstack_003	1.24600639	1.694616977
2184	17	672	218	2	0019-0623-0220	290.6666667	128.5555556	119.6666667	cytoplasmic	zstack_003	1.210251046	1.100102145
