# Supplementary material for: Condensation of LINE-1 is critical for retrotransposition
Source: eLife. 2023 Apr 28;12:e82991. doi: 10.7554/eLife.82991 (PMC10202459; doi:10.7554/eLife.82991)
Supplement: Figure 1—source data 3. — Output data matrices from the spot detection algorithm run on the ORF1-Halo and reporter L1 RNA FISH colocalization data, with intensity information for the detected Halo+ spots and randomized cytoplasmic ‘Halo’ spots, as well as detected RNA+ spots and randomized cytoplasmic ‘RNA’ spots; associated with Figure 1G. [file elife-82991-fig1-data3.zip › Figure 1-Source Data 3/RNA-all_random_spots-NORM-CYT.csv]

	plane (z)	row (y)	col (x)	radius	location	roi	nuclei_ch_intensity	RNA_intensity	Halo_intensity	file_name	RNA_intensity-norm	Halo_intensity-norm
0	7	514	344	2	cytoplasmic	0019-0524-0418	101.4444444	111.5555556	130	zstack_004	1.008032129	1.120689655
1	9	580	426	2	cytoplasmic	0019-0524-0418	103.5555556	107.5555556	106.4444444	zstack_004	0.97188755	0.917624521
2	9	565	409	2	cytoplasmic	0019-0524-0418	107.7777778	110.8888889	121.4444444	zstack_004	1.002008032	1.046934866
3	8	554	508	2	cytoplasmic	0019-0524-0418	102.6666667	110.8888889	114	zstack_004	1.002008032	0.982758621
4	6	559	506	2	cytoplasmic	0019-0524-0418	103	108.2222222	100.5555556	zstack_004	0.977911647	0.866858238
5	6	503	336	2	cytoplasmic	0019-0524-0418	100.6666667	109	120.6666667	zstack_004	0.984939759	1.040229885
6	6	576	448	2	cytoplasmic	0019-0524-0418	106.5555556	111.1111111	105.1111111	zstack_004	1.004016064	0.906130268
7	8	509	342	2	cytoplasmic	0019-0524-0418	103.3333333	111.4444444	134.6666667	zstack_004	1.007028112	1.16091954
8	8	543	533	2	cytoplasmic	0019-0524-0418	101.2222222	104.5555556	100.6666667	zstack_004	0.944779116	0.867816092
9	18	535	511	2	cytoplasmic	0019-0524-0418	102.6666667	105.2222222	101.5555556	zstack_004	0.950803213	0.875478927
10	9	565	474	2	cytoplasmic	0019-0524-0418	104.2222222	106	102.5555556	zstack_004	0.957831325	0.884099617
11	8	477	346	2	cytoplasmic	0019-0524-0418	101.7777778	105.4444444	102.6666667	zstack_004	0.952811245	0.885057471
12	14	550	464	2	cytoplasmic	0019-0524-0418	258.7777778	114.3333333	115.7777778	zstack_004	1.03313253	0.998084291
13	8	572	412	2	cytoplasmic	0019-0524-0418	105.4444444	110.8888889	122	zstack_004	1.002008032	1.051724138
14	8	539	505	2	cytoplasmic	0019-0524-0418	106.5555556	115.1111111	140.8888889	zstack_004	1.040160643	1.214559387
15	16	536	508	2	cytoplasmic	0019-0524-0418	101.5555556	105.7777778	105	zstack_004	0.955823293	0.905172414
16	8	567	451	2	cytoplasmic	0019-0524-0418	107	108.6666667	114.7777778	zstack_004	0.981927711	0.989463602
17	11	554	361	2	cytoplasmic	0019-0524-0418	103.4444444	107.7777778	104.6666667	zstack_004	0.973895582	0.902298851
18	6	468	365	2	cytoplasmic	0019-0524-0418	103.4444444	108	108.5555556	zstack_004	0.975903614	0.935823755
19	11	484	386	2	cytoplasmic	0019-0524-0418	102.1111111	106.7777778	103.2222222	zstack_004	0.964859438	0.889846743
20	14	513	446	2	cytoplasmic	0019-0524-0418	106.6666667	107.3333333	102.2222222	zstack_004	0.969879518	0.881226054
21	6	578	444	2	cytoplasmic	0019-0524-0418	105.5555556	110.7777778	108.5555556	zstack_004	1.001004016	0.935823755
22	8	524	481	2	cytoplasmic	0019-0524-0418	107.3333333	111.2222222	123.3333333	zstack_004	1.00502008	1.063218391
23	8	499	340	2	cytoplasmic	0019-0524-0418	102.2222222	107.1111111	115.6666667	zstack_004	0.967871486	0.997126437
24	6	551	489	2	cytoplasmic	0019-0524-0418	104.8888889	109.8888889	121.2222222	zstack_004	0.992971888	1.045019157
25	8	543	523	2	cytoplasmic	0019-0524-0418	101.6666667	111.3333333	138.2222222	zstack_004	1.006024096	1.191570881
26	8	537	351	2	cytoplasmic	0019-0524-0418	103.5555556	109.1111111	118.2222222	zstack_004	0.985943775	1.019157088
27	7	549	507	2	cytoplasmic	0019-0524-0418	103.5555556	111.6666667	139.1111111	zstack_004	1.009036145	1.199233716
28	8	550	477	2	cytoplasmic	0019-0524-0418	108.3333333	142.2222222	152.2222222	zstack_004	1.285140562	1.312260536
29	8	573	463	2	cytoplasmic	0019-0524-0418	103.8888889	105.1111111	100	zstack_004	0.949799197	0.862068966
30	8	562	453	2	cytoplasmic	0019-0524-0418	111.1111111	115.4444444	122.8888889	zstack_004	1.043172691	1.059386973
31	8	553	367	2	cytoplasmic	0019-0524-0418	106.1111111	110.7777778	153.7777778	zstack_004	1.001004016	1.325670498
32	9	502	407	2	cytoplasmic	0019-0524-0418	109.5555556	147.7777778	124.6666667	zstack_004	1.335341365	1.074712644
33	8	515	457	2	cytoplasmic	0019-0524-0418	112.3333333	110.6666667	116	zstack_004	1	1
34	18	583	426	2	cytoplasmic	0019-0524-0418	103.8888889	105	101	zstack_004	0.948795181	0.870689655
35	7	574	435	2	cytoplasmic	0019-0524-0418	107.8888889	111.1111111	121.5555556	zstack_004	1.004016064	1.04789272
36	11	517	339	2	cytoplasmic	0019-0524-0418	102.4444444	106.5555556	106.5555556	zstack_004	0.962851406	0.918582375
37	9	537	368	2	cytoplasmic	0019-0524-0418	106.8888889	117.5555556	144	zstack_004	1.062248996	1.24137931
38	7	513	334	2	cytoplasmic	0019-0524-0418	102.7777778	108	121.8888889	zstack_004	0.975903614	1.050766284
39	7	499	361	2	cytoplasmic	0019-0524-0418	106.7777778	113.1111111	153.5555556	zstack_004	1.022088353	1.323754789
40	8	491	341	2	cytoplasmic	0019-0524-0418	100.6666667	107	110.5555556	zstack_004	0.96686747	0.953065134
41	10	544	489	2	cytoplasmic	0019-0524-0418	104.1111111	113.4444444	134.2222222	zstack_004	1.025100402	1.157088123
42	11	503	373	2	cytoplasmic	0019-0524-0418	108.2222222	135.7777778	133.2222222	zstack_004	1.226907631	1.148467433
69	7	306	353	2.016243669	cytoplasmic	0019-0371-0356	103.3333333	110.8888889	134.5555556	zstack_004	0.986166008	1.104927007
70	20	444	397	2.016243669	cytoplasmic	0019-0371-0356	102.4444444	105	101.7777778	zstack_004	0.933794466	0.835766423
71	9	278	338	2.016243669	cytoplasmic	0019-0371-0356	103.7777778	113.2222222	141.1111111	zstack_004	1.006916996	1.158759124
72	10	461	391	2.016243669	cytoplasmic	0019-0371-0356	103.1111111	118	124	zstack_004	1.049407115	1.018248175
73	8	422	331	2.016243669	cytoplasmic	0019-0371-0356	106.4444444	112.3333333	118.4444444	zstack_004	0.999011858	0.972627737
74	10	334	334	2.016243669	cytoplasmic	0019-0371-0356	101.5555556	110	108.6666667	zstack_004	0.97826087	0.892335766
75	8	348	367	2.016243669	cytoplasmic	0019-0371-0356	105.5555556	119.1111111	151.8888889	zstack_004	1.059288538	1.247262774
76	9	330	347	2.016243669	cytoplasmic	0019-0371-0356	103.4444444	116.2222222	145.5555556	zstack_004	1.033596838	1.195255474
77	10	345	348	2.016243669	cytoplasmic	0019-0371-0356	110.6666667	125.6666667	165.4444444	zstack_004	1.117588933	1.358576642
78	6	399	316	2.016243669	cytoplasmic	0019-0371-0356	103.2222222	104.3333333	100.3333333	zstack_004	0.927865613	0.823905109
79	7	315	352	2.016243669	cytoplasmic	0019-0371-0356	105	114.2222222	145.4444444	zstack_004	1.015810277	1.194343066
80	7	418	336	2.016243669	cytoplasmic	0019-0371-0356	113.5555556	113.2222222	122.5555556	zstack_004	1.006916996	1.006386861
81	7	423	338	2.016243669	cytoplasmic	0019-0371-0356	108.6666667	111.5555556	121.7777778	zstack_004	0.992094862	1
82	7	462	387	2.016243669	cytoplasmic	0019-0371-0356	102.1111111	109.2222222	128.7777778	zstack_004	0.971343874	1.057481752
83	6	274	343	2.016243669	cytoplasmic	0019-0371-0356	102.6666667	105	112.4444444	zstack_004	0.933794466	0.923357664
84	10	317	344	2.016243669	cytoplasmic	0019-0371-0356	104.6666667	118.2222222	153.3333333	zstack_004	1.051383399	1.259124088
85	12	437	394	2.016243669	cytoplasmic	0019-0371-0356	102.8888889	104.2222222	104.2222222	zstack_004	0.92687747	0.855839416
86	7	375	377	2.016243669	cytoplasmic	0019-0371-0356	205.2222222	146.5555556	132.1111111	zstack_004	1.303359684	1.084854015
87	7	431	335	2.016243669	cytoplasmic	0019-0371-0356	107.1111111	111	117.6666667	zstack_004	0.98715415	0.966240876
88	7	313	367	2.016243669	cytoplasmic	0019-0371-0356	103.5555556	109.6666667	139.7777778	zstack_004	0.975296443	1.147810219
89	6	375	329	2.016243669	cytoplasmic	0019-0371-0356	110.8888889	109.7777778	113.8888889	zstack_004	0.976284585	0.935218978
90	10	460	375	2.016243669	cytoplasmic	0019-0371-0356	103	118.3333333	118.4444444	zstack_004	1.052371542	0.972627737
91	10	382	383	2.016243669	cytoplasmic	0019-0371-0356	259.7777778	123.1111111	123.6666667	zstack_004	1.09486166	1.015510949
92	9	467	380	2.016243669	cytoplasmic	0019-0371-0356	101.8888889	108	112.3333333	zstack_004	0.960474308	0.922445255
93	12	465	382	2.016243669	cytoplasmic	0019-0371-0356	102.2222222	109	108.7777778	zstack_004	0.969367589	0.893248175
94	7	315	378	2.016243669	cytoplasmic	0019-0371-0356	100.6666667	107.3333333	103	zstack_004	0.954545455	0.84580292
95	9	368	376	2.016243669	cytoplasmic	0019-0371-0356	120.2222222	113.4444444	136.6666667	zstack_004	1.008893281	1.122262774
96	7	366	375	2.016243669	cytoplasmic	0019-0371-0356	120.2222222	112.4444444	124.3333333	zstack_004	1	1.020985401
97	8	351	339	2.016243669	cytoplasmic	0019-0371-0356	105.4444444	128.8888889	175.5555556	zstack_004	1.146245059	1.441605839
98	7	404	338	2.016243669	cytoplasmic	0019-0371-0356	152.6666667	113.2222222	127.1111111	zstack_004	1.006916996	1.04379562
99	7	321	377	2.016243669	cytoplasmic	0019-0371-0356	103.4444444	109.5555556	104.7777778	zstack_004	0.9743083	0.86040146
100	6	352	376	2.016243669	cytoplasmic	0019-0371-0356	106	116.5555556	132	zstack_004	1.036561265	1.083941606
101	7	362	342	2.016243669	cytoplasmic	0019-0371-0356	115.3333333	115.5555556	139.2222222	zstack_004	1.027667984	1.143248175
102	20	295	343	2.016243669	cytoplasmic	0019-0371-0356	100.8888889	102.8888889	102.1111111	zstack_004	0.915019763	0.83850365
103	6	363	352	2.016243669	cytoplasmic	0019-0371-0356	314.3333333	114.4444444	120	zstack_004	1.017786561	0.98540146
104	8	425	395	2.016243669	cytoplasmic	0019-0371-0356	107	105.6666667	100.6666667	zstack_004	0.93972332	0.826642336
105	8	437	322	2.016243669	cytoplasmic	0019-0371-0356	101.3333333	107.1111111	100.2222222	zstack_004	0.95256917	0.822992701
106	8	321	339	2.016243669	cytoplasmic	0019-0371-0356	103.5555556	113.5555556	143.6666667	zstack_004	1.009881423	1.179744526
107	6	283	335	2.016243669	cytoplasmic	0019-0371-0356	104.5555556	126.4444444	142.7777778	zstack_004	1.124505929	1.172445255
108	7	416	320	2.016243669	cytoplasmic	0019-0371-0356	104.1111111	114	104.8888889	zstack_004	1.013833992	0.861313869
109	8	336	358	2.016243669	cytoplasmic	0019-0371-0356	105.3333333	125	175	zstack_004	1.111660079	1.437043796
110	7	355	364	2.016243669	cytoplasmic	0019-0371-0356	111.8888889	117	134	zstack_004	1.040513834	1.100364964
111	8	476	394	2.016243669	cytoplasmic	0019-0371-0356	102.5555556	112.3333333	110.8888889	zstack_004	0.999011858	0.910583942
112	8	364	345	2.016243669	cytoplasmic	0019-0371-0356	291	118.8888889	148.1111111	zstack_004	1.057312253	1.216240876
113	7	459	368	2.016243669	cytoplasmic	0019-0371-0356	105.3333333	107.6666667	108.2222222	zstack_004	0.957509881	0.888686131
114	25	449	355	2.016243669	cytoplasmic	0019-0371-0356	108.6666667	107	102.8888889	zstack_004	0.951581028	0.844890511
115	10	453	391	2.016243669	cytoplasmic	0019-0371-0356	105.2222222	118	127.4444444	zstack_004	1.049407115	1.046532847
116	7	382	325	2.016243669	cytoplasmic	0019-0371-0356	109.8888889	111.5555556	110.6666667	zstack_004	0.992094862	0.908759124
117	9	409	392	2.016243669	cytoplasmic	0019-0371-0356	116	107.1111111	103.5555556	zstack_004	0.95256917	0.850364964
118	6	463	394	2.016243669	cytoplasmic	0019-0371-0356	105.7777778	138.3333333	118	zstack_004	1.230237154	0.968978102
119	10	421	318	2.016243669	cytoplasmic	0019-0371-0356	101	104.8888889	101.1111111	zstack_004	0.932806324	0.830291971
162	9	633	205	2.013149637	cytoplasmic	0019-0705-0259	105	117.2222222	146.2222222	zstack_004	1.052894212	1.17921147
163	9	765	315	2.013149637	cytoplasmic	0019-0705-0259	99.44444444	103.6666667	102.2222222	zstack_004	0.931137725	0.82437276
164	7	745	298	2.013149637	cytoplasmic	0019-0705-0259	105.3333333	130.8888889	140.2222222	zstack_004	1.175648703	1.130824373
165	7	738	290	2.013149637	cytoplasmic	0019-0705-0259	106.1111111	111.3333333	134.2222222	zstack_004	1	1.082437276
166	9	739	277	2.013149637	cytoplasmic	0019-0705-0259	112.4444444	113.2222222	128.5555556	zstack_004	1.016966068	1.036738351
167	7	789	296	2.013149637	cytoplasmic	0019-0705-0259	103.1111111	111.5555556	124.4444444	zstack_004	1.001996008	1.003584229
168	20	647	206	2.013149637	cytoplasmic	0019-0705-0259	103.5555556	105.1111111	107.1111111	zstack_004	0.944111776	0.863799283
169	9	768	306	2.013149637	cytoplasmic	0019-0705-0259	105.6666667	113.7777778	141.4444444	zstack_004	1.021956088	1.140681004
170	8	791	306	2.013149637	cytoplasmic	0019-0705-0259	104.4444444	110.5555556	129	zstack_004	0.993013972	1.040322581
171	7	739	268	2.013149637	cytoplasmic	0019-0705-0259	114	111.1111111	126.7777778	zstack_004	0.998003992	1.022401434
172	8	730	293	2.013149637	cytoplasmic	0019-0705-0259	104.8888889	111.1111111	123.2222222	zstack_004	0.998003992	0.993727599
173	20	749	305	2.013149637	cytoplasmic	0019-0705-0259	101.6666667	104	99.88888889	zstack_004	0.934131737	0.805555556
174	16	768	295	2.013149637	cytoplasmic	0019-0705-0259	103.6666667	111.2222222	122	zstack_004	0.999001996	0.983870968
175	21	636	223	2.013149637	cytoplasmic	0019-0705-0259	104.3333333	138.8888889	133	zstack_004	1.24750499	1.072580645
176	12	763	305	2.013149637	cytoplasmic	0019-0705-0259	100.3333333	111.5555556	121	zstack_004	1.001996008	0.975806452
177	10	682	270	2.013149637	cytoplasmic	0019-0705-0259	113.2222222	105.6666667	102	zstack_004	0.949101796	0.822580645
178	15	740	282	2.013149637	cytoplasmic	0019-0705-0259	106.1111111	112.8888889	141.7777778	zstack_004	1.013972056	1.143369176
179	13	748	298	2.013149637	cytoplasmic	0019-0705-0259	101.5555556	108.4444444	111.1111111	zstack_004	0.974051896	0.896057348
180	8	691	223	2.013149637	cytoplasmic	0019-0705-0259	119.7777778	110	104.6666667	zstack_004	0.988023952	0.844086022
181	11	782	322	2.013149637	cytoplasmic	0019-0705-0259	100.2222222	112.1111111	107.3333333	zstack_004	1.006986028	0.865591398
182	7	738	254	2.013149637	cytoplasmic	0019-0705-0259	110.2222222	112.7777778	129.2222222	zstack_004	1.012974052	1.042114695
183	21	755	275	2.013149637	cytoplasmic	0019-0705-0259	101.8888889	112.1111111	108.8888889	zstack_004	1.006986028	0.878136201
184	13	628	229	2.013149637	cytoplasmic	0019-0705-0259	103.8888889	111.6666667	124.7777778	zstack_004	1.002994012	1.006272401
185	20	666	246	2.013149637	cytoplasmic	0019-0705-0259	267.4444444	115.5555556	108.7777778	zstack_004	1.037924152	0.877240143
186	14	623	217	2.013149637	cytoplasmic	0019-0705-0259	104.3333333	114.6666667	134.5555556	zstack_004	1.02994012	1.085125448
187	15	650	246	2.013149637	cytoplasmic	0019-0705-0259	107.3333333	107	105.2222222	zstack_004	0.961077844	0.848566308
188	10	749	274	2.013149637	cytoplasmic	0019-0705-0259	107.6666667	157	193.7777778	zstack_004	1.410179641	1.562724014
189	23	752	266	2.013149637	cytoplasmic	0019-0705-0259	102	105.2222222	103.1111111	zstack_004	0.94510978	0.831541219
190	11	750	265	2.013149637	cytoplasmic	0019-0705-0259	106.5555556	116	132.6666667	zstack_004	1.041916168	1.069892473
191	17	787	307	2.013149637	cytoplasmic	0019-0705-0259	100.4444444	105.4444444	103.6666667	zstack_004	0.947105788	0.836021505
192	7	660	243	2.013149637	cytoplasmic	0019-0705-0259	151	113	128.7777778	zstack_004	1.01497006	1.038530466
193	7	770	285	2.013149637	cytoplasmic	0019-0705-0259	105.2222222	111.3333333	134.6666667	zstack_004	1	1.086021505
194	8	725	283	2.013149637	cytoplasmic	0019-0705-0259	111.1111111	112.2222222	161.8888889	zstack_004	1.007984032	1.305555556
195	14	646	226	2.013149637	cytoplasmic	0019-0705-0259	109	137.5555556	141.1111111	zstack_004	1.235528942	1.137992832
196	9	650	200	2.013149637	cytoplasmic	0019-0705-0259	106.3333333	106.7777778	106.5555556	zstack_004	0.959081836	0.859318996
197	20	725	265	2.013149637	cytoplasmic	0019-0705-0259	348.8888889	126.5555556	141.2222222	zstack_004	1.136726547	1.138888889
198	7	673	259	2.013149637	cytoplasmic	0019-0705-0259	115.3333333	109.8888889	115.6666667	zstack_004	0.987025948	0.932795699
199	9	726	284	2.013149637	cytoplasmic	0019-0705-0259	109.3333333	113.1111111	162.5555556	zstack_004	1.015968064	1.3109319
200	7	791	296	2.013149637	cytoplasmic	0019-0705-0259	102.6666667	110	124.1111111	zstack_004	0.988023952	1.000896057
201	15	753	292	2.013149637	cytoplasmic	0019-0705-0259	103.8888889	113.3333333	147.3333333	zstack_004	1.017964072	1.188172043
202	16	645	229	2.013149637	cytoplasmic	0019-0705-0259	105.4444444	113.7777778	139.8888889	zstack_004	1.021956088	1.128136201
203	26	737	280	2.013149637	cytoplasmic	0019-0705-0259	105.2222222	105.1111111	107.3333333	zstack_004	0.944111776	0.865591398
204	7	731	285	2.013149637	cytoplasmic	0019-0705-0259	106.2222222	124.7777778	160	zstack_004	1.120758483	1.290322581
205	27	711	279	2.013149637	cytoplasmic	0019-0705-0259	116.8888889	105.2222222	100.8888889	zstack_004	0.94510978	0.813620072
206	7	682	238	2.013149637	cytoplasmic	0019-0705-0259	440.7777778	126.2222222	117.5555556	zstack_004	1.133732535	0.948028674
207	17	639	244	2.013149637	cytoplasmic	0019-0705-0259	101.3333333	105	99.44444444	zstack_004	0.943113772	0.801971326
208	7	672	264	2.013149637	cytoplasmic	0019-0705-0259	114.1111111	106.3333333	118.1111111	zstack_004	0.95508982	0.952508961
209	20	778	317	2.013149637	cytoplasmic	0019-0705-0259	100.5555556	105.6666667	102.2222222	zstack_004	0.949101796	0.82437276
210	27	736	263	2.013149637	cytoplasmic	0019-0705-0259	113.1111111	113.4444444	114.5555556	zstack_004	1.018962076	0.923835125
211	15	772	281	2.013149637	cytoplasmic	0019-0705-0259	100.4444444	104.4444444	104.2222222	zstack_004	0.938123752	0.840501792
212	12	792	303	2.013149637	cytoplasmic	0019-0705-0259	101.6666667	108.3333333	110.2222222	zstack_004	0.973053892	0.888888889
213	7	754	285	2.013149637	cytoplasmic	0019-0705-0259	106.3333333	111.2222222	141.8888889	zstack_004	0.999001996	1.144265233
214	7	630	228	2.013149637	cytoplasmic	0019-0705-0259	105.5555556	110.7777778	125.4444444	zstack_004	0.99500998	1.011648746
215	21	786	309	2.013149637	cytoplasmic	0019-0705-0259	101.2222222	105.7777778	101.2222222	zstack_004	0.9500998	0.816308244
216	12	625	207	2.013149637	cytoplasmic	0019-0705-0259	105.3333333	113.6666667	124	zstack_004	1.020958084	1
217	15	666	249	2.013149637	cytoplasmic	0019-0705-0259	174	118.4444444	125.7777778	zstack_004	1.063872255	1.014336918
218	11	762	272	2.013149637	cytoplasmic	0019-0705-0259	100.6666667	107.1111111	110.2222222	zstack_004	0.962075848	0.888888889
219	15	673	214	2.013149637	cytoplasmic	0019-0705-0259	107	107.4444444	101.6666667	zstack_004	0.96506986	0.819892473
220	23	726	249	2.013149637	cytoplasmic	0019-0705-0259	114.3333333	110.3333333	125.8888889	zstack_004	0.991017964	1.015232975
221	10	643	236	2.013149637	cytoplasmic	0019-0705-0259	105.7777778	122.1111111	138.8888889	zstack_004	1.096806387	1.120071685
222	7	740	302	2.013149637	cytoplasmic	0019-0705-0259	101.5555556	107.7777778	109.6666667	zstack_004	0.968063872	0.884408602
223	12	696	276	2.013149637	cytoplasmic	0019-0705-0259	108.5555556	106.3333333	103.8888889	zstack_004	0.95508982	0.83781362
224	23	684	246	2.013149637	cytoplasmic	0019-0705-0259	390.1111111	142.8888889	125.1111111	zstack_004	1.283433134	1.008960573
291	7	526	152	2.0156307	cytoplasmic	0019-0532-0158	109.8888889	114.7777778	133.7777778	zstack_004	1.015732547	1
292	9	513	130	2.0156307	cytoplasmic	0019-0532-0158	114.6666667	125.2222222	169.6666667	zstack_004	1.108161259	1.268272425
293	8	503	144	2.0156307	cytoplasmic	0019-0532-0158	106.2222222	114.1111111	151.8888889	zstack_004	1.009832842	1.13538206
294	6	443	80	2.0156307	cytoplasmic	0019-0532-0158	103.7777778	110.8888889	125.4444444	zstack_004	0.981317601	0.937707641
295	27	602	224	2.0156307	cytoplasmic	0019-0532-0158	108.3333333	105.4444444	102.1111111	zstack_004	0.933136676	0.763289037
296	8	466	101	2.0156307	cytoplasmic	0019-0532-0158	104.2222222	113	156.4444444	zstack_004	1	1.169435216
297	8	491	126	2.0156307	cytoplasmic	0019-0532-0158	106.3333333	119.1111111	177.8888889	zstack_004	1.054080629	1.329734219
298	11	433	81	2.0156307	cytoplasmic	0019-0532-0158	102.5555556	157.2222222	168.3333333	zstack_004	1.391347099	1.258305648
299	7	462	100	2.0156307	cytoplasmic	0019-0532-0158	104.7777778	111.2222222	148.1111111	zstack_004	0.984267453	1.107142857
300	7	597	178	2.0156307	cytoplasmic	0019-0532-0158	116.7777778	111	125.5555556	zstack_004	0.982300885	0.938538206
301	11	446	78	2.0156307	cytoplasmic	0019-0532-0158	102.8888889	108.6666667	111.8888889	zstack_004	0.961651917	0.836378738
302	8	518	142	2.0156307	cytoplasmic	0019-0532-0158	111.5555556	116.8888889	140.2222222	zstack_004	1.034414946	1.048172757
303	9	515	122	2.0156307	cytoplasmic	0019-0532-0158	104	114.1111111	140.3333333	zstack_004	1.009832842	1.049003322
304	6	452	99	2.0156307	cytoplasmic	0019-0532-0158	100.4444444	106.8888889	102.4444444	zstack_004	0.945919371	0.765780731
305	8	477	113	2.0156307	cytoplasmic	0019-0532-0158	104.7777778	138.8888889	193.5555556	zstack_004	1.229105211	1.446843854
306	7	480	116	2.0156307	cytoplasmic	0019-0532-0158	106	133.8888889	180.2222222	zstack_004	1.184857424	1.34717608
307	7	518	143	2.0156307	cytoplasmic	0019-0532-0158	112.1111111	118.4444444	134.7777778	zstack_004	1.048180924	1.007475083
308	15	538	172	2.0156307	cytoplasmic	0019-0532-0158	160.8888889	117.6666667	141.4444444	zstack_004	1.041297935	1.05730897
309	8	526	145	2.0156307	cytoplasmic	0019-0532-0158	108.6666667	114.7777778	138.8888889	zstack_004	1.015732547	1.03820598
310	7	502	109	2.0156307	cytoplasmic	0019-0532-0158	101.7777778	107.4444444	106.1111111	zstack_004	0.950835792	0.793189369
311	6	491	134	2.0156307	cytoplasmic	0019-0532-0158	102.8888889	116.5555556	131.4444444	zstack_004	1.031465093	0.98255814
312	9	489	120	2.0156307	cytoplasmic	0019-0532-0158	105.3333333	126.7777778	178.4444444	zstack_004	1.121927237	1.333887043
313	14	606	183	2.0156307	cytoplasmic	0019-0532-0158	108.1111111	105.1111111	108.1111111	zstack_004	0.930186824	0.808139535
314	11	518	134	2.0156307	cytoplasmic	0019-0532-0158	108.6666667	125	149.1111111	zstack_004	1.10619469	1.11461794
315	13	547	183	2.0156307	cytoplasmic	0019-0532-0158	298.1111111	193	140.6666667	zstack_004	1.707964602	1.051495017
316	24	491	115	2.0156307	cytoplasmic	0019-0532-0158	101.7777778	109.1111111	105.3333333	zstack_004	0.965585054	0.787375415
317	6	585	165	2.0156307	cytoplasmic	0019-0532-0158	133.4444444	106.6666667	108.5555556	zstack_004	0.943952802	0.811461794
318	7	588	168	2.0156307	cytoplasmic	0019-0532-0158	124.6666667	109.7777778	108.8888889	zstack_004	0.971484759	0.813953488
319	11	588	171	2.0156307	cytoplasmic	0019-0532-0158	267.6666667	110.3333333	112.3333333	zstack_004	0.97640118	0.839700997
320	17	505	143	2.0156307	cytoplasmic	0019-0532-0158	101.7777778	108.3333333	112.1111111	zstack_004	0.958702065	0.838039867
321	19	512	115	2.0156307	cytoplasmic	0019-0532-0158	101.1111111	105.1111111	101.8888889	zstack_004	0.930186824	0.761627907
322	14	601	181	2.0156307	cytoplasmic	0019-0532-0158	107	106	106.8888889	zstack_004	0.938053097	0.799003322
323	7	493	121	2.0156307	cytoplasmic	0019-0532-0158	103.8888889	113.6666667	158	zstack_004	1.005899705	1.181063123
324	25	593	185	2.0156307	cytoplasmic	0019-0532-0158	201.6666667	112.2222222	104.4444444	zstack_004	0.993117011	0.780730897
325	23	500	115	2.0156307	cytoplasmic	0019-0532-0158	100.7777778	107.3333333	104.7777778	zstack_004	0.949852507	0.783222591
326	6	501	122	2.0156307	cytoplasmic	0019-0532-0158	105.5555556	115.8888889	141	zstack_004	1.025565388	1.053986711
327	5	564	180	2.0156307	cytoplasmic	0019-0532-0158	379.7777778	138.1111111	106.8888889	zstack_004	1.222222222	0.799003322
328	6	509	150	2.0156307	cytoplasmic	0019-0532-0158	104.8888889	112.4444444	141.4444444	zstack_004	0.995083579	1.05730897
329	24	587	213	2.0156307	cytoplasmic	0019-0532-0158	123.1111111	107.6666667	102.1111111	zstack_004	0.95280236	0.763289037
330	13	512	151	2.0156307	cytoplasmic	0019-0532-0158	106.4444444	114	156.2222222	zstack_004	1.008849558	1.167774086
331	6	483	124	2.0156307	cytoplasmic	0019-0532-0158	104.1111111	114.5555556	136.7777778	zstack_004	1.013765978	1.022425249
332	8	617	229	2.0156307	cytoplasmic	0019-0532-0158	107.1111111	111.6666667	135.2222222	zstack_004	0.98820059	1.010797342
333	7	526	143	2.0156307	cytoplasmic	0019-0532-0158	109.6666667	115.6666667	133.8888889	zstack_004	1.02359882	1.000830565
334	23	630	235	2.0156307	cytoplasmic	0019-0532-0158	102	105.1111111	99.11111111	zstack_004	0.930186824	0.740863787
335	6	556	189	2.0156307	cytoplasmic	0019-0532-0158	311.3333333	119.1111111	118.6666667	zstack_004	1.054080629	0.887043189
336	12	536	143	2.0156307	cytoplasmic	0019-0532-0158	463.5555556	131.3333333	141.3333333	zstack_004	1.162241888	1.056478405
337	9	566	200	2.0156307	cytoplasmic	0019-0532-0158	207.2222222	121.1111111	119.1111111	zstack_004	1.071779744	0.890365449
338	6	551	192	2.0156307	cytoplasmic	0019-0532-0158	114.8888889	107.1111111	112.3333333	zstack_004	0.947885939	0.839700997
339	6	528	129	2.0156307	cytoplasmic	0019-0532-0158	106.8888889	107	109.2222222	zstack_004	0.946902655	0.816445183
340	27	535	156	2.0156307	cytoplasmic	0019-0532-0158	124	109.1111111	108.7777778	zstack_004	0.965585054	0.813122924
341	9	483	123	2.0156307	cytoplasmic	0019-0532-0158	106.7777778	111.3333333	169.4444444	zstack_004	0.985250737	1.266611296
342	12	515	152	2.0156307	cytoplasmic	0019-0532-0158	105.8888889	116.7777778	153.5555556	zstack_004	1.033431662	1.147840532
343	19	575	205	2.0156307	cytoplasmic	0019-0532-0158	153.8888889	111.6666667	109.4444444	zstack_004	0.98820059	0.818106312
433	12	670	446	2	cytoplasmic	0001-0698-0362	105.4444444	109.1111111	118.1111111	zstack_005	1.00666325	1.078640284
434	11	711	376	2	cytoplasmic	0001-0698-0362	411.4444444	121	128.4444444	zstack_005	1.116350589	1.173008625
435	14	779	410	2	cytoplasmic	0001-0698-0362	101.2222222	102.1111111	100.8888889	zstack_005	0.942080984	0.921359716
436	14	770	401	2	cytoplasmic	0001-0698-0362	101.3333333	103.8888889	102	zstack_005	0.958482829	0.931506849
437	12	758	347	2	cytoplasmic	0001-0698-0362	104.5555556	109.6666667	120.3333333	zstack_005	1.011788826	1.098934551
438	19	661	379	2	cytoplasmic	0001-0698-0362	101.1111111	104.2222222	102.8888889	zstack_005	0.961558175	0.939624556
439	22	765	277	2	cytoplasmic	0001-0698-0362	101.3333333	104.5555556	102	zstack_005	0.964633521	0.931506849
440	22	653	387	2	cytoplasmic	0001-0698-0362	100.8888889	104.3333333	104.5555556	zstack_005	0.962583291	0.954845256
441	10	778	322	2	cytoplasmic	0001-0698-0362	102.5555556	109.2222222	108.5555556	zstack_005	1.007688365	0.991374937
442	12	662	372	2	cytoplasmic	0001-0698-0362	106	107	107.7777778	zstack_005	0.987186058	0.984271943
443	12	739	341	2	cytoplasmic	0001-0698-0362	106.7777778	110	122.5555556	zstack_005	1.014864172	1.119228818
444	14	771	321	2	cytoplasmic	0001-0698-0362	100.1111111	104.8888889	100.8888889	zstack_005	0.967708867	0.921359716
445	20	623	387	2	cytoplasmic	0001-0698-0362	101.7777778	105.6666667	101.2222222	zstack_005	0.974884675	0.924403856
446	17	751	399	2	cytoplasmic	0001-0698-0362	101	104	103.2222222	zstack_005	0.959507945	0.942668696
447	22	776	273	2	cytoplasmic	0001-0698-0362	100.5555556	105.5555556	103.2222222	zstack_005	0.973859559	0.942668696
448	13	735	392	2	cytoplasmic	0001-0698-0362	171.2222222	110.7777778	135.1111111	zstack_005	1.022039979	1.233891426
449	12	772	407	2	cytoplasmic	0001-0698-0362	102.1111111	131.5555556	101	zstack_005	1.213736545	0.922374429
450	15	757	328	2	cytoplasmic	0001-0698-0362	102.3333333	104.6666667	103.4444444	zstack_005	0.965658637	0.944698123
451	20	616	412	2	cytoplasmic	0001-0698-0362	99.66666667	106	102.7777778	zstack_005	0.977960021	0.938609843
452	15	630	415	2	cytoplasmic	0001-0698-0362	101.1111111	104.2222222	119.5555556	zstack_005	0.961558175	1.091831558
453	17	670	393	2	cytoplasmic	0001-0698-0362	107.3333333	110.2222222	146	zstack_005	1.016914403	1.333333333
454	20	706	412	2	cytoplasmic	0001-0698-0362	196.1111111	135.3333333	110.4444444	zstack_005	1.248590466	1.008625063
455	22	779	311	2	cytoplasmic	0001-0698-0362	101.1111111	104.3333333	100.4444444	zstack_005	0.962583291	0.917300863
456	11	784	317	2	cytoplasmic	0001-0698-0362	102	105.3333333	101.8888889	zstack_005	0.971809329	0.930492136
457	12	648	405	2	cytoplasmic	0001-0698-0362	103.7777778	111.8888889	148.1111111	zstack_005	1.032291133	1.352612887
458	11	753	384	2	cytoplasmic	0001-0698-0362	108.7777778	109.7777778	119.7777778	zstack_005	1.012813942	1.093860984
459	12	664	405	2	cytoplasmic	0001-0698-0362	109.2222222	115.3333333	189.3333333	zstack_005	1.064069708	1.729071537
460	12	739	330	2	cytoplasmic	0001-0698-0362	105.4444444	112.2222222	117.8888889	zstack_005	1.035366479	1.076610857
461	11	750	358	2	cytoplasmic	0001-0698-0362	382	111	124.8888889	zstack_005	1.02409021	1.140537798
462	12	751	411	2	cytoplasmic	0001-0698-0362	105.5555556	105.5555556	111.8888889	zstack_005	0.973859559	1.021816337
463	20	776	402	2	cytoplasmic	0001-0698-0362	101.1111111	105.2222222	100.2222222	zstack_005	0.970784213	0.915271436
464	12	768	287	2	cytoplasmic	0001-0698-0362	103.1111111	109.1111111	116.7777778	zstack_005	1.00666325	1.066463724
465	12	755	402	2	cytoplasmic	0001-0698-0362	103.6666667	109.5555556	110.1111111	zstack_005	1.010763711	1.005580923
466	10	757	372	2	cytoplasmic	0001-0698-0362	109	137.5555556	122.7777778	zstack_005	1.269092773	1.121258245
467	14	652	438	2	cytoplasmic	0001-0698-0362	102.7777778	117.8888889	116.5555556	zstack_005	1.08764736	1.064434297
468	12	674	400	2	cytoplasmic	0001-0698-0362	216.5555556	119.1111111	140	zstack_005	1.098923629	1.278538813
469	18	781	296	2	cytoplasmic	0001-0698-0362	100.4444444	103.6666667	103.3333333	zstack_005	0.956432599	0.943683409
470	11	777	307	2	cytoplasmic	0001-0698-0362	100.5555556	107.6666667	105.2222222	zstack_005	0.99333675	0.960933536
471	15	677	393	2	cytoplasmic	0001-0698-0362	117.7777778	113.4444444	154	zstack_005	1.046642747	1.406392694
472	14	785	290	2	cytoplasmic	0001-0698-0362	105.1111111	115	160.6666667	zstack_005	1.060994362	1.467275495
473	12	744	329	2	cytoplasmic	0001-0698-0362	104.3333333	110.1111111	113.2222222	zstack_005	1.015889288	1.033992897
474	18	668	449	2	cytoplasmic	0001-0698-0362	102.7777778	105.5555556	100.7777778	zstack_005	0.973859559	0.920345003
475	11	648	426	2	cytoplasmic	0001-0698-0362	102.1111111	109.4444444	132.7777778	zstack_005	1.009738596	1.212582445
476	12	638	376	2	cytoplasmic	0001-0698-0362	101.5555556	104.6666667	101.6666667	zstack_005	0.965658637	0.928462709
477	19	740	398	2	cytoplasmic	0001-0698-0362	107.2222222	105.3333333	106.6666667	zstack_005	0.971809329	0.97412481
478	18	732	337	2	cytoplasmic	0001-0698-0362	104.5555556	110.2222222	120.4444444	zstack_005	1.016914403	1.099949264
479	16	653	424	2	cytoplasmic	0001-0698-0362	104.4444444	107.1111111	108.8888889	zstack_005	0.988211174	0.994419077
480	20	610	416	2	cytoplasmic	0001-0698-0362	100.7777778	104.5555556	101.1111111	zstack_005	0.964633521	0.923389143
481	10	637	417	2	cytoplasmic	0001-0698-0362	103.1111111	112.2222222	141	zstack_005	1.035366479	1.287671233
482	17	750	409	2	cytoplasmic	0001-0698-0362	104.5555556	104.7777778	102.3333333	zstack_005	0.966683752	0.934550989
535	13	650	489	2.015931291	cytoplasmic	0001-0687-0518	103.8888889	111.8888889	126	zstack_005	1.040289256	1.105802048
536	22	663	535	2.015931291	cytoplasmic	0001-0687-0518	104.2222222	107	108	zstack_005	0.994834711	0.947830327
537	14	621	530	2.015931291	cytoplasmic	0001-0687-0518	101.7777778	106	106.4444444	zstack_005	0.98553719	0.93417845
538	15	696	545	2.015931291	cytoplasmic	0001-0687-0518	109.7777778	113.7777778	148.4444444	zstack_005	1.05785124	1.302779132
539	13	761	581	2.015931291	cytoplasmic	0001-0687-0518	101.2222222	109.7777778	115.2222222	zstack_005	1.020661157	1.011214042
540	14	678	549	2.015931291	cytoplasmic	0001-0687-0518	107.5555556	109.8888889	138.7777778	zstack_005	1.021694215	1.217942467
541	17	690	569	2.015931291	cytoplasmic	0001-0687-0518	104	105.6666667	103	zstack_005	0.982438017	0.903949293
542	12	735	470	2.015931291	cytoplasmic	0001-0687-0518	105.6666667	108.1111111	125.4444444	zstack_005	1.005165289	1.100926377
543	9	735	478	2.015931291	cytoplasmic	0001-0687-0518	160.4444444	132	118.1111111	zstack_005	1.227272727	1.036567528
544	11	661	524	2.015931291	cytoplasmic	0001-0687-0518	109.5555556	110.3333333	125	zstack_005	1.025826446	1.097025841
545	12	756	569	2.015931291	cytoplasmic	0001-0687-0518	100.8888889	107.7777778	122.6666667	zstack_005	1.002066116	1.076548025
546	9	735	458	2.015931291	cytoplasmic	0001-0687-0518	104.3333333	106.8888889	106.7777778	zstack_005	0.993801653	0.937103852
547	12	763	518	2.015931291	cytoplasmic	0001-0687-0518	102.7777778	107.2222222	113.7777778	zstack_005	0.996900826	0.998537299
548	10	618	517	2.015931291	cytoplasmic	0001-0687-0518	101.4444444	105.5555556	108.1111111	zstack_005	0.981404959	0.948805461
549	17	663	549	2.015931291	cytoplasmic	0001-0687-0518	102.6666667	103	104.1111111	zstack_005	0.957644628	0.913700634
550	19	761	486	2.015931291	cytoplasmic	0001-0687-0518	100.8888889	101.6666667	101	zstack_005	0.945247934	0.88639688
551	11	713	578	2.015931291	cytoplasmic	0001-0687-0518	102.8888889	107.4444444	133	zstack_005	0.998966942	1.167235495
552	12	715	455	2.015931291	cytoplasmic	0001-0687-0518	104.3333333	106	107.7777778	zstack_005	0.98553719	0.945880059
553	12	743	475	2.015931291	cytoplasmic	0001-0687-0518	103.3333333	106.5555556	108.5555556	zstack_005	0.990702479	0.952705997
554	14	749	513	2.015931291	cytoplasmic	0001-0687-0518	103.7777778	105.6666667	118.8888889	zstack_005	0.982438017	1.043393467
555	12	659	513	2.015931291	cytoplasmic	0001-0687-0518	225.4444444	131.4444444	137.6666667	zstack_005	1.222107438	1.208191126
556	17	620	533	2.015931291	cytoplasmic	0001-0687-0518	100.4444444	104.2222222	103.2222222	zstack_005	0.969008264	0.905899561
557	17	719	573	2.015931291	cytoplasmic	0001-0687-0518	103.1111111	105.8888889	103.5555556	zstack_005	0.984504132	0.908824963
558	9	735	552	2.015931291	cytoplasmic	0001-0687-0518	105.4444444	110.2222222	131.3333333	zstack_005	1.024793388	1.152608484
559	19	701	523	2.015931291	cytoplasmic	0001-0687-0518	360.6666667	118.7777778	119.2222222	zstack_005	1.104338843	1.046318869
560	12	752	567	2.015931291	cytoplasmic	0001-0687-0518	103.8888889	106	114.1111111	zstack_005	0.98553719	1.001462701
561	12	706	555	2.015931291	cytoplasmic	0001-0687-0518	108.5555556	121.2222222	140.2222222	zstack_005	1.127066116	1.23061921
562	13	695	454	2.015931291	cytoplasmic	0001-0687-0518	106.2222222	104.4444444	104.6666667	zstack_005	0.97107438	0.918576304
563	13	740	564	2.015931291	cytoplasmic	0001-0687-0518	103.7777778	141.4444444	145.1111111	zstack_005	1.315082645	1.27352511
564	12	669	529	2.015931291	cytoplasmic	0001-0687-0518	112.5555556	110.6666667	129.1111111	zstack_005	1.02892562	1.133105802
565	17	760	593	2.015931291	cytoplasmic	0001-0687-0518	99.33333333	106.3333333	108.3333333	zstack_005	0.988636364	0.950755729
566	14	712	561	2.015931291	cytoplasmic	0001-0687-0518	104.4444444	108	121.4444444	zstack_005	1.004132231	1.06582155
567	10	696	489	2.015931291	cytoplasmic	0001-0687-0518	381	123.7777778	111.5555556	zstack_005	1.150826446	0.979034617
568	22	637	535	2.015931291	cytoplasmic	0001-0687-0518	101	105.2222222	100.4444444	zstack_005	0.978305785	0.881521209
569	13	741	548	2.015931291	cytoplasmic	0001-0687-0518	105.3333333	108	124.2222222	zstack_005	1.004132231	1.090199902
570	9	704	459	2.015931291	cytoplasmic	0001-0687-0518	106.5555556	112	112.3333333	zstack_005	1.041322314	0.985860556
571	13	769	487	2.015931291	cytoplasmic	0001-0687-0518	101.6666667	103.8888889	100.7777778	zstack_005	0.965909091	0.884446611
572	13	668	535	2.015931291	cytoplasmic	0001-0687-0518	109.6666667	109	127.1111111	zstack_005	1.013429752	1.115553389
573	10	625	531	2.015931291	cytoplasmic	0001-0687-0518	102.4444444	106	105	zstack_005	0.98553719	0.921501706
574	11	754	478	2.015931291	cytoplasmic	0001-0687-0518	103.5555556	105.6666667	106	zstack_005	0.982438017	0.930277913
575	28	698	487	2.015931291	cytoplasmic	0001-0687-0518	148.3333333	111	103.5555556	zstack_005	1.032024793	0.908824963
576	13	715	454	2.015931291	cytoplasmic	0001-0687-0518	107.2222222	107.1111111	105.7777778	zstack_005	0.995867769	0.928327645
577	13	704	549	2.015931291	cytoplasmic	0001-0687-0518	109.6666667	114.6666667	150.6666667	zstack_005	1.066115702	1.322281814
578	11	663	556	2.015931291	cytoplasmic	0001-0687-0518	103.5555556	104.3333333	112.4444444	zstack_005	0.970041322	0.98683569
579	25	699	552	2.015931291	cytoplasmic	0001-0687-0518	102.8888889	105.1111111	101.1111111	zstack_005	0.977272727	0.887372014
580	15	642	501	2.015931291	cytoplasmic	0001-0687-0518	102.6666667	110.2222222	136.8888889	zstack_005	1.024793388	1.201365188
581	12	718	595	2.015931291	cytoplasmic	0001-0687-0518	102	108.1111111	121.1111111	zstack_005	1.005165289	1.062896148
582	12	759	574	2.015931291	cytoplasmic	0001-0687-0518	101.6666667	107.4444444	114.3333333	zstack_005	0.998966942	1.003412969
583	14	747	466	2.015931291	cytoplasmic	0001-0687-0518	103.2222222	107.6666667	105.1111111	zstack_005	1.001033058	0.922476841
584	9	715	453	2.015931291	cytoplasmic	0001-0687-0518	105.7777778	106.1111111	102.4444444	zstack_005	0.986570248	0.899073623
585	13	729	581	2.015931291	cytoplasmic	0001-0687-0518	104.4444444	133.7777778	133	zstack_005	1.243801653	1.167235495
586	9	745	547	2.015931291	cytoplasmic	0001-0687-0518	103.3333333	110.8888889	117.8888889	zstack_005	1.030991736	1.03461726
663	16	576	90	2	cytoplasmic	0001-0555-0068	103.3333333	107.1111111	105.6666667	zstack_005	0.974721941	0.992693111
664	24	522	21	2	cytoplasmic	0001-0555-0068	279.3333333	112.2222222	106.6666667	zstack_005	1.021233569	1.002087683
665	15	556	87	2	cytoplasmic	0001-0555-0068	412.2222222	129	123.6666667	zstack_005	1.173913043	1.161795407
666	12	548	34	2	cytoplasmic	0001-0555-0068	180.7777778	119.7777778	110.1111111	zstack_005	1.089989889	1.034446764
667	11	568	24	2	cytoplasmic	0001-0555-0068	109.2222222	110.3333333	111.6666667	zstack_005	1.004044489	1.049060543
668	10	511	62	2	cytoplasmic	0001-0555-0068	175.7777778	108.4444444	104.8888889	zstack_005	0.98685541	0.985386221
669	10	536	40	2	cytoplasmic	0001-0555-0068	321.5555556	116.7777778	105.8888889	zstack_005	1.062689585	0.994780793
670	23	492	9	2	cytoplasmic	0001-0555-0068	103	103.2222222	100.8888889	zstack_005	0.939332659	0.947807933
671	12	564	37	2	cytoplasmic	0001-0555-0068	114.5555556	114.3333333	111	zstack_005	1.040444894	1.042797495
672	11	505	79	2	cytoplasmic	0001-0555-0068	106.6666667	109.2222222	107.3333333	zstack_005	0.993933266	1.008350731
673	12	573	40	2	cytoplasmic	0001-0555-0068	108.8888889	118.7777778	126.5555556	zstack_005	1.080889788	1.188935282
674	10	550	25	2	cytoplasmic	0001-0555-0068	177.6666667	110.3333333	105.4444444	zstack_005	1.004044489	0.990605428
675	24	527	48	2	cytoplasmic	0001-0555-0068	162.5555556	113.3333333	106.5555556	zstack_005	1.031344793	1.001043841
676	10	557	71	2	cytoplasmic	0001-0555-0068	277.3333333	119.1111111	107	zstack_005	1.083923155	1.005219207
677	14	485	73	2	cytoplasmic	0001-0555-0068	103.5555556	107.6666667	104.4444444	zstack_005	0.979777553	0.981210856
678	23	555	112	2	cytoplasmic	0001-0555-0068	101.8888889	104.4444444	101.3333333	zstack_005	0.950455005	0.951983299
679	16	537	98	2	cytoplasmic	0001-0555-0068	105.3333333	108.4444444	101.3333333	zstack_005	0.98685541	0.951983299
680	11	570	29	2	cytoplasmic	0001-0555-0068	110	111	106.4444444	zstack_005	1.010111223	1
681	23	574	18	2	cytoplasmic	0001-0555-0068	101.7777778	104.3333333	99.33333333	zstack_005	0.949443883	0.933194154
682	12	572	118	2	cytoplasmic	0001-0555-0068	103.7777778	107.6666667	104.3333333	zstack_005	0.979777553	0.980167015
683	21	561	125	2	cytoplasmic	0001-0555-0068	102.1111111	103.8888889	100	zstack_005	0.945399393	0.939457203
684	19	575	86	2	cytoplasmic	0001-0555-0068	101.8888889	107	102.5555556	zstack_005	0.973710819	0.963465553
685	11	544	46	2	cytoplasmic	0001-0555-0068	288.6666667	116.4444444	105.7777778	zstack_005	1.059656218	0.993736952
686	20	589	74	2	cytoplasmic	0001-0555-0068	101.3333333	107.2222222	101.1111111	zstack_005	0.975733064	0.949895616
687	10	504	65	2	cytoplasmic	0001-0555-0068	108.2222222	108.8888889	105.5555556	zstack_005	0.990899899	0.991649269
688	12	598	35	2	cytoplasmic	0001-0555-0068	102.8888889	105.7777778	104.2222222	zstack_005	0.962588473	0.979123173
689	14	577	50	2	cytoplasmic	0001-0555-0068	105.7777778	113.7777778	121.1111111	zstack_005	1.035389282	1.137787056
690	21	573	127	2	cytoplasmic	0001-0555-0068	101.7777778	104.6666667	101.1111111	zstack_005	0.95247725	0.949895616
691	14	551	19	2	cytoplasmic	0001-0555-0068	333.5555556	116.8888889	114.7777778	zstack_005	1.063700708	1.0782881
692	21	550	31	2	cytoplasmic	0001-0555-0068	163.6666667	114.8888889	109.1111111	zstack_005	1.045500506	1.025052192
693	24	530	40	2	cytoplasmic	0001-0555-0068	230.6666667	113.6666667	109.8888889	zstack_005	1.03437816	1.032359081
694	21	563	26	2	cytoplasmic	0001-0555-0068	104.2222222	105.2222222	102.2222222	zstack_005	0.957532861	0.960334029
695	10	587	48	2	cytoplasmic	0001-0555-0068	102.4444444	108.6666667	110.5555556	zstack_005	0.988877654	1.038622129
696	12	558	5	2	cytoplasmic	0001-0555-0068	105.7777778	107.7777778	108.4444444	zstack_005	0.980788675	1.018789144
697	23	491	60	2	cytoplasmic	0001-0555-0068	102.1111111	103.7777778	100.8888889	zstack_005	0.944388271	0.947807933
698	15	575	58	2	cytoplasmic	0001-0555-0068	108.7777778	115.1111111	121.1111111	zstack_005	1.04752275	1.137787056
699	13	575	29	2	cytoplasmic	0001-0555-0068	107.7777778	118	115.8888889	zstack_005	1.073811931	1.088726514
700	12	597	75	2	cytoplasmic	0001-0555-0068	102.5555556	109.8888889	109	zstack_005	1	1.024008351
701	10	576	80	2	cytoplasmic	0001-0555-0068	105.7777778	110.7777778	112.8888889	zstack_005	1.008088979	1.060542797
763	25	497	167	2	cytoplasmic	0001-0516-0232	100.8888889	106	100.3333333	zstack_005	0.960725076	0.926629041
764	12	541	258	2	cytoplasmic	0001-0516-0232	104.7777778	111.3333333	114.7777778	zstack_005	1.009063444	1.060030785
765	10	478	206	2	cytoplasmic	0001-0516-0232	105.2222222	107.3333333	107.7777778	zstack_005	0.972809668	0.995382247
766	25	553	241	2	cytoplasmic	0001-0516-0232	106.3333333	106.4444444	101	zstack_005	0.964753273	0.932786044
767	24	524	188	2	cytoplasmic	0001-0516-0232	105.6666667	105.1111111	101.4444444	zstack_005	0.952668681	0.936890713
768	12	574	298	2	cytoplasmic	0001-0516-0232	101.8888889	111.5555556	104.7777778	zstack_005	1.011077543	0.967675731
769	25	458	262	2	cytoplasmic	0001-0516-0232	107.8888889	105.1111111	100.3333333	zstack_005	0.952668681	0.926629041
770	11	472	219	2	cytoplasmic	0001-0516-0232	106.8888889	111.2222222	108.5555556	zstack_005	1.008056395	1.002565418
771	11	542	275	2	cytoplasmic	0001-0516-0232	105.2222222	117.1111111	146.1111111	zstack_005	1.06143001	1.349409954
772	12	434	254	2	cytoplasmic	0001-0516-0232	102	106.1111111	105.8888889	zstack_005	0.961732125	0.977937404
773	10	540	267	2	cytoplasmic	0001-0516-0232	109.8888889	111.5555556	115.1111111	zstack_005	1.011077543	1.063109287
774	10	565	212	2	cytoplasmic	0001-0516-0232	103.6666667	108.3333333	111.1111111	zstack_005	0.981873112	1.026167265
775	12	591	202	2	cytoplasmic	0001-0516-0232	101.1111111	110.2222222	108.6666667	zstack_005	0.998992951	1.003591585
776	12	566	242	2	cytoplasmic	0001-0516-0232	103.8888889	193.5555556	122.1111111	zstack_005	1.75427996	1.127757825
777	10	566	245	2	cytoplasmic	0001-0516-0232	103	112.8888889	108	zstack_005	1.023162135	0.997434582
778	11	464	242	2	cytoplasmic	0001-0516-0232	108.1111111	107.5555556	107	zstack_005	0.974823766	0.988199076
779	10	466	216	2	cytoplasmic	0001-0516-0232	106.5555556	106.6666667	111.8888889	zstack_005	0.966767372	1.033350436
780	25	510	203	2	cytoplasmic	0001-0516-0232	161.2222222	107.3333333	101.7777778	zstack_005	0.972809668	0.939969215
781	10	562	252	2	cytoplasmic	0001-0516-0232	105.3333333	112	122.4444444	zstack_005	1.01510574	1.130836326
782	10	563	243	2	cytoplasmic	0001-0516-0232	103.4444444	154.2222222	127.3333333	zstack_005	1.397784491	1.175987686
783	16	492	273	2	cytoplasmic	0001-0516-0232	138.3333333	112.7777778	114.3333333	zstack_005	1.022155086	1.055926116
784	10	546	291	2	cytoplasmic	0001-0516-0232	106.1111111	111	110	zstack_005	1.006042296	1.015905593
785	9	472	224	2	cytoplasmic	0001-0516-0232	109	111.1111111	103.3333333	zstack_005	1.007049345	0.954335557
786	12	541	272	2	cytoplasmic	0001-0516-0232	109.1111111	120.4444444	121.8888889	zstack_005	1.09164149	1.12570549
787	14	566	281	2	cytoplasmic	0001-0516-0232	103.4444444	110.4444444	108.8888889	zstack_005	1.001007049	1.00564392
788	17	561	264	2	cytoplasmic	0001-0516-0232	103.1111111	106.4444444	101.8888889	zstack_005	0.964753273	0.940995382
789	10	561	206	2	cytoplasmic	0001-0516-0232	106.1111111	106.6666667	107.6666667	zstack_005	0.966767372	0.99435608
790	10	516	281	2	cytoplasmic	0001-0516-0232	107.5555556	118.1111111	112.4444444	zstack_005	1.070493454	1.038481272
791	12	598	219	2	cytoplasmic	0001-0516-0232	101.7777778	109.4444444	106.3333333	zstack_005	0.991943605	0.982042073
792	25	578	213	2	cytoplasmic	0001-0516-0232	100.2222222	105	101.2222222	zstack_005	0.951661631	0.934838379
823	11	374	332	2.019818831	cytoplasmic	0001-0430-0389	103.2222222	109.7777778	108.4444444	zstack_005	1	0.976
824	15	415	390	2.019818831	cytoplasmic	0001-0430-0389	113.4444444	111.8888889	108.4444444	zstack_005	1.019230769	0.976
825	13	503	481	2.019818831	cytoplasmic	0001-0430-0389	105.2222222	109.2222222	125	zstack_005	0.994939271	1.125
826	11	541	438	2.019818831	cytoplasmic	0001-0430-0389	101.5555556	108.2222222	102.2222222	zstack_005	0.98582996	0.92
827	10	535	413	2.019818831	cytoplasmic	0001-0430-0389	105.1111111	113.5555556	122.4444444	zstack_005	1.034412955	1.102
828	22	558	362	2.019818831	cytoplasmic	0001-0430-0389	100.6666667	104.3333333	100.4444444	zstack_005	0.950404858	0.904
829	12	306	291	2.019818831	cytoplasmic	0001-0430-0389	101.7777778	108.6666667	104	zstack_005	0.989878543	0.936
830	11	395	241	2.019818831	cytoplasmic	0001-0430-0389	102.7777778	105.4444444	108.4444444	zstack_005	0.960526316	0.976
831	11	484	411	2.019818831	cytoplasmic	0001-0430-0389	192.8888889	127.7777778	113.1111111	zstack_005	1.163967611	1.018
832	13	404	361	2.019818831	cytoplasmic	0001-0430-0389	106.5555556	111.2222222	128.6666667	zstack_005	1.013157895	1.158
833	10	531	311	2.019818831	cytoplasmic	0001-0430-0389	102.1111111	105.5555556	118.2222222	zstack_005	0.961538462	1.064
834	11	364	271	2.019818831	cytoplasmic	0001-0430-0389	102.2222222	107.6666667	111.1111111	zstack_005	0.980769231	1
835	11	486	343	2.019818831	cytoplasmic	0001-0430-0389	106.8888889	110.1111111	122.5555556	zstack_005	1.003036437	1.103
836	12	388	341	2.019818831	cytoplasmic	0001-0430-0389	104.7777778	109.4444444	111.5555556	zstack_005	0.996963563	1.004
837	15	436	430	2.019818831	cytoplasmic	0001-0430-0389	149.5555556	112.7777778	106.8888889	zstack_005	1.027327935	0.962
838	10	382	357	2.019818831	cytoplasmic	0001-0430-0389	104.1111111	108.6666667	119.4444444	zstack_005	0.989878543	1.075
839	10	424	414	2.019818831	cytoplasmic	0001-0430-0389	112.5555556	109.7777778	112	zstack_005	1	1.008
840	10	396	242	2.019818831	cytoplasmic	0001-0430-0389	101.7777778	105.1111111	110.3333333	zstack_005	0.957489879	0.993
841	10	394	317	2.019818831	cytoplasmic	0001-0430-0389	102.5555556	115.6666667	118.1111111	zstack_005	1.053643725	1.063
842	20	512	407	2.019818831	cytoplasmic	0001-0430-0389	102.7777778	107.5555556	104.7777778	zstack_005	0.979757085	0.943
843	14	576	334	2.019818831	cytoplasmic	0001-0430-0389	101.1111111	105.8888889	99.33333333	zstack_005	0.964574899	0.894
844	12	429	304	2.019818831	cytoplasmic	0001-0430-0389	102.8888889	119.4444444	104.2222222	zstack_005	1.08805668	0.938
845	11	505	478	2.019818831	cytoplasmic	0001-0430-0389	107.1111111	112.4444444	121.8888889	zstack_005	1.024291498	1.097
846	11	413	330	2.019818831	cytoplasmic	0001-0430-0389	108.3333333	121.2222222	141.7777778	zstack_005	1.104251012	1.276
847	16	506	386	2.019818831	cytoplasmic	0001-0430-0389	106.5555556	114.2222222	122.2222222	zstack_005	1.04048583	1.1
848	11	526	409	2.019818831	cytoplasmic	0001-0430-0389	107	112.5555556	119.8888889	zstack_005	1.025303644	1.079
849	11	484	499	2.019818831	cytoplasmic	0001-0430-0389	105.6666667	142.7777778	147.2222222	zstack_005	1.300607287	1.325
850	13	411	410	2.019818831	cytoplasmic	0001-0430-0389	106.5555556	106.8888889	102.8888889	zstack_005	0.973684211	0.926
851	11	539	306	2.019818831	cytoplasmic	0001-0430-0389	101.8888889	108.3333333	101.8888889	zstack_005	0.986842105	0.917
852	10	438	430	2.019818831	cytoplasmic	0001-0430-0389	271.5555556	126.6666667	106.5555556	zstack_005	1.153846154	0.959
853	12	560	358	2.019818831	cytoplasmic	0001-0430-0389	101	105.8888889	109.7777778	zstack_005	0.964574899	0.988
854	16	527	334	2.019818831	cytoplasmic	0001-0430-0389	100.7777778	105.4444444	100.2222222	zstack_005	0.960526316	0.902
855	11	516	452	2.019818831	cytoplasmic	0001-0430-0389	105.3333333	113.2222222	130.7777778	zstack_005	1.031376518	1.177
856	10	353	326	2.019818831	cytoplasmic	0001-0430-0389	103.2222222	110.3333333	108.8888889	zstack_005	1.005060729	0.98
857	11	333	272	2.019818831	cytoplasmic	0001-0430-0389	101.5555556	107.5555556	114.5555556	zstack_005	0.979757085	1.031
858	10	479	539	2.019818831	cytoplasmic	0001-0430-0389	103.7777778	125.1111111	116.3333333	zstack_005	1.139676113	1.047
859	12	349	257	2.019818831	cytoplasmic	0001-0430-0389	101.4444444	104.7777778	105.5555556	zstack_005	0.954453441	0.95
860	12	483	496	2.019818831	cytoplasmic	0001-0430-0389	103.5555556	111.2222222	141.3333333	zstack_005	1.013157895	1.272
861	11	483	398	2.019818831	cytoplasmic	0001-0430-0389	224.3333333	118.5555556	110.7777778	zstack_005	1.079959514	0.997
862	11	510	421	2.019818831	cytoplasmic	0001-0430-0389	109.2222222	113.8888889	141.1111111	zstack_005	1.037449393	1.27
863	12	332	328	2.019818831	cytoplasmic	0001-0430-0389	102	107.6666667	104.2222222	zstack_005	0.980769231	0.938
864	10	491	493	2.019818831	cytoplasmic	0001-0430-0389	107.4444444	112	133.1111111	zstack_005	1.020242915	1.198
865	11	519	450	2.019818831	cytoplasmic	0001-0430-0389	103.2222222	111.4444444	129.2222222	zstack_005	1.015182186	1.163
866	11	298	279	2.019818831	cytoplasmic	0001-0430-0389	101.7777778	110.8888889	106.1111111	zstack_005	1.010121457	0.955
867	13	394	264	2.019818831	cytoplasmic	0001-0430-0389	102.6666667	104.7777778	105.1111111	zstack_005	0.954453441	0.946
868	12	349	336	2.019818831	cytoplasmic	0001-0430-0389	101.8888889	107.3333333	105.4444444	zstack_005	0.977732794	0.949
869	11	411	340	2.019818831	cytoplasmic	0001-0430-0389	107.4444444	117.5555556	141.1111111	zstack_005	1.070850202	1.27
870	11	381	264	2.019818831	cytoplasmic	0001-0430-0389	103	107.8888889	107.1111111	zstack_005	0.982793522	0.964
871	10	487	443	2.019818831	cytoplasmic	0001-0430-0389	403	116.6666667	120.7777778	zstack_005	1.062753036	1.087
872	12	490	567	2.019818831	cytoplasmic	0001-0430-0389	101.6666667	106.5555556	100.6666667	zstack_005	0.970647773	0.906
873	11	540	378	2.019818831	cytoplasmic	0001-0430-0389	102.7777778	123.3333333	104.7777778	zstack_005	1.123481781	0.943
874	15	424	310	2.019818831	cytoplasmic	0001-0430-0389	102.5555556	112.1111111	109.3333333	zstack_005	1.021255061	0.984
875	15	326	325	2.019818831	cytoplasmic	0001-0430-0389	100.4444444	103.7777778	102.2222222	zstack_005	0.94534413	0.92
876	13	545	348	2.019818831	cytoplasmic	0001-0430-0389	102.3333333	107	102.3333333	zstack_005	0.974696356	0.921
877	14	496	379	2.019818831	cytoplasmic	0001-0430-0389	111.4444444	123.2222222	142.3333333	zstack_005	1.122469636	1.281
878	9	559	355	2.019818831	cytoplasmic	0001-0430-0389	100.6666667	106.3333333	105.8888889	zstack_005	0.968623482	0.953
879	11	402	258	2.019818831	cytoplasmic	0001-0430-0389	99.88888889	108.1111111	104.3333333	zstack_005	0.984817814	0.939
880	11	496	504	2.019818831	cytoplasmic	0001-0430-0389	106	134.1111111	145.8888889	zstack_005	1.221659919	1.313
881	17	351	293	2.019818831	cytoplasmic	0001-0430-0389	99.88888889	103.8888889	101.3333333	zstack_005	0.946356275	0.912
882	11	563	323	2.019818831	cytoplasmic	0001-0430-0389	101.4444444	106.1111111	112.3333333	zstack_005	0.96659919	1.011
883	10	489	502	2.019818831	cytoplasmic	0001-0430-0389	104.3333333	161.5555556	128.2222222	zstack_005	1.471659919	1.154
884	16	490	517	2.019818831	cytoplasmic	0001-0430-0389	102	114.2222222	109.2222222	zstack_005	1.04048583	0.983
885	12	345	317	2.019818831	cytoplasmic	0001-0430-0389	100.8888889	109	110.7777778	zstack_005	0.99291498	0.997
886	12	395	223	2.019818831	cytoplasmic	0001-0430-0389	101.3333333	107	103.8888889	zstack_005	0.974696356	0.935
887	12	361	319	2.019818831	cytoplasmic	0001-0430-0389	101.2222222	107.5555556	108	zstack_005	0.979757085	0.972
888	10	435	300	2.019818831	cytoplasmic	0001-0430-0389	102.6666667	106.1111111	99.66666667	zstack_005	0.96659919	0.897
889	10	506	442	2.019818831	cytoplasmic	0001-0430-0389	110.5555556	115	137.3333333	zstack_005	1.04757085	1.236
890	13	501	471	2.019818831	cytoplasmic	0001-0430-0389	107.6666667	126.2222222	158.1111111	zstack_005	1.149797571	1.423
891	11	311	250	2.019818831	cytoplasmic	0001-0430-0389	103.2222222	107.4444444	104.5555556	zstack_005	0.978744939	0.941
892	9	486	562	2.019818831	cytoplasmic	0001-0430-0389	101	107.1111111	102.7777778	zstack_005	0.975708502	0.925
893	10	326	259	2.019818831	cytoplasmic	0001-0430-0389	103.1111111	110.4444444	107.6666667	zstack_005	1.006072874	0.969
894	10	377	317	2.019818831	cytoplasmic	0001-0430-0389	102.5555556	108.8888889	115.1111111	zstack_005	0.991902834	1.036
895	10	389	338	2.019818831	cytoplasmic	0001-0430-0389	103.5555556	110.2222222	129.4444444	zstack_005	1.004048583	1.165
896	11	376	245	2.019818831	cytoplasmic	0001-0430-0389	101	107.5555556	104.8888889	zstack_005	0.979757085	0.944
897	15	484	465	2.019818831	cytoplasmic	0001-0430-0389	111.5555556	119.2222222	169	zstack_005	1.086032389	1.521
898	10	465	476	2.019818831	cytoplasmic	0001-0430-0389	109.2222222	130.5555556	129.7777778	zstack_005	1.189271255	1.168
899	11	517	546	2.019818831	cytoplasmic	0001-0430-0389	101	107.7777778	101.2222222	zstack_005	0.981781377	0.911
900	11	313	239	2.019818831	cytoplasmic	0001-0430-0389	103.8888889	110.1111111	119	zstack_005	1.003036437	1.071
901	12	380	250	2.019818831	cytoplasmic	0001-0430-0389	101.6666667	106.8888889	107.3333333	zstack_005	0.973684211	0.966
902	11	302	236	2.019818831	cytoplasmic	0001-0430-0389	101.7777778	107.3333333	103.4444444	zstack_005	0.977732794	0.931
903	13	547	332	2.019818831	cytoplasmic	0001-0430-0389	99.88888889	108.2222222	103.7777778	zstack_005	0.98582996	0.934
904	12	495	412	2.019818831	cytoplasmic	0001-0430-0389	115.4444444	119.3333333	124.1111111	zstack_005	1.087044534	1.117
905	12	488	389	2.019818831	cytoplasmic	0001-0430-0389	347	122	118.7777778	zstack_005	1.111336032	1.069
906	12	504	357	2.019818831	cytoplasmic	0001-0430-0389	106.2222222	116.4444444	125.8888889	zstack_005	1.060728745	1.133
907	13	340	312	2.019818831	cytoplasmic	0001-0430-0389	101.4444444	105.7777778	106.2222222	zstack_005	0.963562753	0.956
908	14	498	458	2.019818831	cytoplasmic	0001-0430-0389	108	119.2222222	143.7777778	zstack_005	1.086032389	1.294
909	12	364	257	2.019818831	cytoplasmic	0001-0430-0389	102.2222222	106.5555556	109.6666667	zstack_005	0.970647773	0.987
910	10	379	293	2.019818831	cytoplasmic	0001-0430-0389	104.3333333	109.8888889	116.1111111	zstack_005	1.001012146	1.045
911	12	418	312	2.019818831	cytoplasmic	0001-0430-0389	104.8888889	110.8888889	124	zstack_005	1.010121457	1.116
912	11	502	363	2.019818831	cytoplasmic	0001-0430-0389	110.2222222	114.3333333	120.1111111	zstack_005	1.041497976	1.081
913	16	428	329	2.019818831	cytoplasmic	0001-0430-0389	104.1111111	117.2222222	112.3333333	zstack_005	1.067813765	1.011
914	16	389	280	2.019818831	cytoplasmic	0001-0430-0389	100	107.1111111	104	zstack_005	0.975708502	0.936
915	12	532	383	2.019818831	cytoplasmic	0001-0430-0389	103.6666667	105.5555556	106.1111111	zstack_005	0.961538462	0.955
916	10	355	287	2.019818831	cytoplasmic	0001-0430-0389	102.2222222	110.3333333	116.3333333	zstack_005	1.005060729	1.047
917	10	362	265	2.019818831	cytoplasmic	0001-0430-0389	104.4444444	106.8888889	111.1111111	zstack_005	0.973684211	1
918	15	422	319	2.019818831	cytoplasmic	0001-0430-0389	104	123.6666667	108.1111111	zstack_005	1.126518219	0.973
919	10	518	301	2.019818831	cytoplasmic	0001-0430-0389	102	106.6666667	102.2222222	zstack_005	0.971659919	0.92
920	12	464	504	2.019818831	cytoplasmic	0001-0430-0389	103	114	116.3333333	zstack_005	1.038461538	1.047
921	11	339	299	2.019818831	cytoplasmic	0001-0430-0389	101.8888889	108.7777778	111	zstack_005	0.990890688	0.999
922	12	339	245	2.019818831	cytoplasmic	0001-0430-0389	101.7777778	109.6666667	112.3333333	zstack_005	0.998987854	1.011
923	10	531	362	2.019818831	cytoplasmic	0001-0430-0389	105	111.2222222	115.3333333	zstack_005	1.013157895	1.038
924	14	366	339	2.019818831	cytoplasmic	0001-0430-0389	101.4444444	106.6666667	102.2222222	zstack_005	0.971659919	0.92
925	11	305	238	2.019818831	cytoplasmic	0001-0430-0389	103.2222222	109.5555556	111.2222222	zstack_005	0.997975709	1.001
926	16	321	281	2.019818831	cytoplasmic	0001-0430-0389	101.2222222	105.1111111	102.5555556	zstack_005	0.957489879	0.923
927	14	470	334	2.019818831	cytoplasmic	0001-0430-0389	106.7777778	106.2222222	101.7777778	zstack_005	0.967611336	0.916
928	13	474	497	2.019818831	cytoplasmic	0001-0430-0389	105.8888889	111.2222222	132.1111111	zstack_005	1.013157895	1.189
929	11	396	371	2.019818831	cytoplasmic	0001-0430-0389	106.1111111	108.5555556	111.1111111	zstack_005	0.988866397	1
930	10	572	337	2.019818831	cytoplasmic	0001-0430-0389	103.2222222	110.8888889	118.3333333	zstack_005	1.010121457	1.065
931	13	510	425	2.019818831	cytoplasmic	0001-0430-0389	107.5555556	117.4444444	172.2222222	zstack_005	1.069838057	1.55
932	17	446	329	2.019818831	cytoplasmic	0001-0430-0389	106.1111111	109.5555556	106.6666667	zstack_005	0.997975709	0.96
933	10	413	389	2.019818831	cytoplasmic	0001-0430-0389	111	108.7777778	112.8888889	zstack_005	0.990890688	1.016
934	12	383	279	2.019818831	cytoplasmic	0001-0430-0389	101.7777778	106.7777778	105.8888889	zstack_005	0.972672065	0.953
935	11	546	407	2.019818831	cytoplasmic	0001-0430-0389	101.5555556	107.2222222	108.8888889	zstack_005	0.976720648	0.98
936	11	474	500	2.019818831	cytoplasmic	0001-0430-0389	105.4444444	114.5555556	136.1111111	zstack_005	1.043522267	1.225
937	10	433	443	2.019818831	cytoplasmic	0001-0430-0389	109.2222222	105.6666667	99.44444444	zstack_005	0.962550607	0.895
938	12	368	309	2.019818831	cytoplasmic	0001-0430-0389	101.6666667	108.4444444	116.1111111	zstack_005	0.987854251	1.045
939	11	535	397	2.019818831	cytoplasmic	0001-0430-0389	101.6666667	109.7777778	120.7777778	zstack_005	1	1.087
940	10	330	320	2.019818831	cytoplasmic	0001-0430-0389	100.6666667	115.1111111	113	zstack_005	1.048582996	1.017
941	11	478	412	2.019818831	cytoplasmic	0001-0430-0389	406	119.1111111	115.7777778	zstack_005	1.085020243	1.042
942	12	296	273	2.019818831	cytoplasmic	0001-0430-0389	101.5555556	110.6666667	104.3333333	zstack_005	1.008097166	0.939
943	10	437	332	2.019818831	cytoplasmic	0001-0430-0389	106.8888889	128.4444444	135.8888889	zstack_005	1.170040486	1.223
944	17	562	332	2.019818831	cytoplasmic	0001-0430-0389	100.5555556	105.8888889	100.1111111	zstack_005	0.964574899	0.901
945	12	488	464	2.019818831	cytoplasmic	0001-0430-0389	115.2222222	116.1111111	128.3333333	zstack_005	1.057692308	1.155
946	14	337	276	2.019818831	cytoplasmic	0001-0430-0389	100.5555556	115.7777778	103.6666667	zstack_005	1.05465587	0.933
947	12	514	414	2.019818831	cytoplasmic	0001-0430-0389	109	114.7777778	126.2222222	zstack_005	1.045546559	1.136
948	10	404	311	2.019818831	cytoplasmic	0001-0430-0389	103	120.7777778	119.8888889	zstack_005	1.100202429	1.079
949	10	463	490	2.019818831	cytoplasmic	0001-0430-0389	106.6666667	116.2222222	119.7777778	zstack_005	1.058704453	1.078
950	11	561	415	2.019818831	cytoplasmic	0001-0430-0389	101.5555556	106.6666667	103.6666667	zstack_005	0.971659919	0.933
951	10	464	553	2.019818831	cytoplasmic	0001-0430-0389	101.4444444	104	100.8888889	zstack_005	0.947368421	0.908
952	11	537	312	2.019818831	cytoplasmic	0001-0430-0389	103	106.3333333	101.7777778	zstack_005	0.968623482	0.916
953	13	499	339	2.019818831	cytoplasmic	0001-0430-0389	103.2222222	105.7777778	101.2222222	zstack_005	0.963562753	0.911
954	10	464	514	2.019818831	cytoplasmic	0001-0430-0389	103.7777778	108	103.3333333	zstack_005	0.983805668	0.93
955	13	493	526	2.019818831	cytoplasmic	0001-0430-0389	103.6666667	112.2222222	124.2222222	zstack_005	1.022267206	1.118
956	12	385	238	2.019818831	cytoplasmic	0001-0430-0389	102.2222222	106.4444444	104.2222222	zstack_005	0.969635628	0.938
957	11	505	358	2.019818831	cytoplasmic	0001-0430-0389	108.6666667	110.8888889	127.1111111	zstack_005	1.010121457	1.144
958	11	372	248	2.019818831	cytoplasmic	0001-0430-0389	101.4444444	107.7777778	101.4444444	zstack_005	0.981781377	0.913
959	11	518	347	2.019818831	cytoplasmic	0001-0430-0389	102.5555556	111.4444444	117.8888889	zstack_005	1.015182186	1.061
960	11	575	330	2.019818831	cytoplasmic	0001-0430-0389	101.1111111	107.3333333	102.7777778	zstack_005	0.977732794	0.925
961	14	414	337	2.019818831	cytoplasmic	0001-0430-0389	108.5555556	169.3333333	162.8888889	zstack_005	1.542510121	1.466
962	11	497	544	2.019818831	cytoplasmic	0001-0430-0389	100.6666667	107.3333333	118.8888889	zstack_005	0.977732794	1.07
963	10	278	264	2.019818831	cytoplasmic	0001-0430-0389	101.6666667	107.8888889	100.8888889	zstack_005	0.982793522	0.908
964	10	284	268	2.019818831	cytoplasmic	0001-0430-0389	102.2222222	106.7777778	103.3333333	zstack_005	0.972672065	0.93
965	14	375	273	2.019818831	cytoplasmic	0001-0430-0389	101.1111111	108.5555556	104.5555556	zstack_005	0.988866397	0.941
966	10	394	289	2.019818831	cytoplasmic	0001-0430-0389	103.4444444	111.7777778	121.3333333	zstack_005	1.018218623	1.092
967	12	557	338	2.019818831	cytoplasmic	0001-0430-0389	100.4444444	105.6666667	103.1111111	zstack_005	0.962550607	0.928
968	12	349	261	2.019818831	cytoplasmic	0001-0430-0389	100.3333333	108.4444444	114.8888889	zstack_005	0.987854251	1.034
969	10	503	512	2.019818831	cytoplasmic	0001-0430-0389	104	110.8888889	116.7777778	zstack_005	1.010121457	1.051
970	14	422	352	2.019818831	cytoplasmic	0001-0430-0389	285.7777778	147	147.2222222	zstack_005	1.339068826	1.325
971	11	458	459	2.019818831	cytoplasmic	0001-0430-0389	122.5555556	130.4444444	119.6666667	zstack_005	1.188259109	1.077
972	11	512	551	2.019818831	cytoplasmic	0001-0430-0389	101.6666667	117.1111111	101.1111111	zstack_005	1.066801619	0.91
973	11	396	297	2.019818831	cytoplasmic	0001-0430-0389	102.3333333	125.6666667	125.5555556	zstack_005	1.144736842	1.13
974	12	312	308	2.019818831	cytoplasmic	0001-0430-0389	102.6666667	105.5555556	103.6666667	zstack_005	0.961538462	0.933
975	14	382	354	2.019818831	cytoplasmic	0001-0430-0389	102.3333333	106.7777778	108.7777778	zstack_005	0.972672065	0.979
976	10	342	290	2.019818831	cytoplasmic	0001-0430-0389	103.5555556	109.5555556	115.1111111	zstack_005	0.997975709	1.036
977	14	504	503	2.019818831	cytoplasmic	0001-0430-0389	103	107.6666667	106.7777778	zstack_005	0.980769231	0.961
978	12	416	337	2.019818831	cytoplasmic	0001-0430-0389	108.2222222	129.8888889	152.4444444	zstack_005	1.183198381	1.372
979	11	363	261	2.019818831	cytoplasmic	0001-0430-0389	103.1111111	108.1111111	111.1111111	zstack_005	0.984817814	1
980	13	395	350	2.019818831	cytoplasmic	0001-0430-0389	103.8888889	112.1111111	130.8888889	zstack_005	1.021255061	1.178
981	10	412	279	2.019818831	cytoplasmic	0001-0430-0389	102.6666667	108.4444444	108.6666667	zstack_005	0.987854251	0.978
982	13	370	301	2.019818831	cytoplasmic	0001-0430-0389	100.7777778	107.7777778	106.2222222	zstack_005	0.981781377	0.956
983	11	421	402	2.019818831	cytoplasmic	0001-0430-0389	126.6666667	110.3333333	111.4444444	zstack_005	1.005060729	1.003
984	13	487	400	2.019818831	cytoplasmic	0001-0430-0389	167.6666667	116.3333333	112.8888889	zstack_005	1.059716599	1.016
985	12	412	282	2.019818831	cytoplasmic	0001-0430-0389	102.6666667	107.5555556	106.3333333	zstack_005	0.979757085	0.957
986	14	528	335	2.019818831	cytoplasmic	0001-0430-0389	102.4444444	107.4444444	101.7777778	zstack_005	0.978744939	0.916
987	12	387	337	2.019818831	cytoplasmic	0001-0430-0389	103.5555556	107.3333333	128.4444444	zstack_005	0.977732794	1.156
988	12	385	222	2.019818831	cytoplasmic	0001-0430-0389	100.8888889	106.1111111	102.6666667	zstack_005	0.96659919	0.924
989	12	358	257	2.019818831	cytoplasmic	0001-0430-0389	102.7777778	105.5555556	102.3333333	zstack_005	0.961538462	0.921
990	12	348	269	2.019818831	cytoplasmic	0001-0430-0389	101.5555556	109.7777778	119	zstack_005	1	1.071
991	14	472	522	2.019818831	cytoplasmic	0001-0430-0389	103.2222222	130.3333333	110.6666667	zstack_005	1.187246964	0.996
992	15	325	304	2.019818831	cytoplasmic	0001-0430-0389	102.3333333	106.2222222	102.2222222	zstack_005	0.967611336	0.92
993	12	397	388	2.019818831	cytoplasmic	0001-0430-0389	105.6666667	124.1111111	106.4444444	zstack_005	1.130566802	0.958
994	13	377	236	2.019818831	cytoplasmic	0001-0430-0389	100.6666667	103.6666667	100.8888889	zstack_005	0.944331984	0.908
995	12	478	562	2.019818831	cytoplasmic	0001-0430-0389	100.7777778	104.4444444	100.4444444	zstack_005	0.951417004	0.904
996	10	294	231	2.019818831	cytoplasmic	0001-0430-0389	101.2222222	108.8888889	102.5555556	zstack_005	0.991902834	0.923
997	17	420	340	2.019818831	cytoplasmic	0001-0430-0389	106	119.7777778	126.3333333	zstack_005	1.091093117	1.137
998	10	283	258	2.019818831	cytoplasmic	0001-0430-0389	102.1111111	105	101.2222222	zstack_005	0.956477733	0.911
999	11	575	317	2.019818831	cytoplasmic	0001-0430-0389	102	108	107.8888889	zstack_005	0.983805668	0.971
1000	12	354	336	2.019818831	cytoplasmic	0001-0430-0389	100.6666667	108.1111111	108.5555556	zstack_005	0.984817814	0.977
1001	11	518	435	2.019818831	cytoplasmic	0001-0430-0389	105.4444444	117	133.3333333	zstack_005	1.065789474	1.2
1002	11	526	303	2.019818831	cytoplasmic	0001-0430-0389	102.4444444	106.4444444	101.6666667	zstack_005	0.969635628	0.915
1003	16	397	361	2.019818831	cytoplasmic	0001-0430-0389	104.1111111	107.7777778	111	zstack_005	0.981781377	0.999
1004	12	490	518	2.019818831	cytoplasmic	0001-0430-0389	104.4444444	118.2222222	137	zstack_005	1.076923077	1.233
1005	11	545	365	2.019818831	cytoplasmic	0001-0430-0389	104.5555556	115.1111111	112.8888889	zstack_005	1.048582996	1.016
1006	13	397	326	2.019818831	cytoplasmic	0001-0430-0389	101.3333333	108.8888889	119.7777778	zstack_005	0.991902834	1.078
1007	12	509	410	2.019818831	cytoplasmic	0001-0430-0389	110.5555556	119.1111111	163.8888889	zstack_005	1.085020243	1.475
1008	11	389	238	2.019818831	cytoplasmic	0001-0430-0389	100.4444444	109.2222222	109.2222222	zstack_005	0.994939271	0.983
1009	12	328	287	2.019818831	cytoplasmic	0001-0430-0389	102.2222222	108.3333333	111	zstack_005	0.986842105	0.999
1010	11	472	460	2.019818831	cytoplasmic	0001-0430-0389	130.7777778	120.8888889	130.1111111	zstack_005	1.101214575	1.171
1011	11	491	410	2.019818831	cytoplasmic	0001-0430-0389	114	118.5555556	115.3333333	zstack_005	1.079959514	1.038
1012	12	502	462	2.019818831	cytoplasmic	0001-0430-0389	107.7777778	127.1111111	148.7777778	zstack_005	1.157894737	1.339
1013	13	491	562	2.019818831	cytoplasmic	0001-0430-0389	100.7777778	105.1111111	100.7777778	zstack_005	0.957489879	0.907
1014	11	479	487	2.019818831	cytoplasmic	0001-0430-0389	107.4444444	125.8888889	159	zstack_005	1.146761134	1.431
1015	11	492	360	2.019818831	cytoplasmic	0001-0430-0389	116.3333333	135.3333333	124.4444444	zstack_005	1.232793522	1.12
1016	15	430	411	2.019818831	cytoplasmic	0001-0430-0389	130.8888889	139.7777778	119.3333333	zstack_005	1.273279352	1.074
1017	20	521	452	2.019818831	cytoplasmic	0001-0430-0389	101.7777778	105.4444444	102.2222222	zstack_005	0.960526316	0.92
1018	11	470	460	2.019818831	cytoplasmic	0001-0430-0389	133.2222222	123	126.1111111	zstack_005	1.120445344	1.135
1019	11	394	311	2.019818831	cytoplasmic	0001-0430-0389	104.2222222	111.5555556	126.8888889	zstack_005	1.016194332	1.142
1020	10	382	213	2.019818831	cytoplasmic	0001-0430-0389	102.3333333	163.4444444	115	zstack_005	1.488866397	1.035
1021	11	463	355	2.019818831	cytoplasmic	0001-0430-0389	376.3333333	132.1111111	111.2222222	zstack_005	1.203441296	1.001
1022	11	525	349	2.019818831	cytoplasmic	0001-0430-0389	104.5555556	172.7777778	150.2222222	zstack_005	1.57388664	1.352
1023	11	438	328	2.019818831	cytoplasmic	0001-0430-0389	106.1111111	128.1111111	129.2222222	zstack_005	1.167004049	1.163
1024	10	518	403	2.019818831	cytoplasmic	0001-0430-0389	103.7777778	113.5555556	125.6666667	zstack_005	1.034412955	1.131
1025	12	372	302	2.019818831	cytoplasmic	0001-0430-0389	102.2222222	112.1111111	107.2222222	zstack_005	1.021255061	0.965
1026	10	487	456	2.019818831	cytoplasmic	0001-0430-0389	115.6666667	114.5555556	119.7777778	zstack_005	1.043522267	1.078
1027	10	494	502	2.019818831	cytoplasmic	0001-0430-0389	107	126.8888889	134.2222222	zstack_005	1.155870445	1.208
1028	11	529	373	2.019818831	cytoplasmic	0001-0430-0389	103.6666667	122.1111111	141.3333333	zstack_005	1.112348178	1.272
1029	12	356	310	2.019818831	cytoplasmic	0001-0430-0389	101.8888889	150.6666667	111.1111111	zstack_005	1.372469636	1
1030	10	424	351	2.019818831	cytoplasmic	0001-0430-0389	190.5555556	160.5555556	129	zstack_005	1.462550607	1.161
1031	10	331	290	2.019818831	cytoplasmic	0001-0430-0389	102.5555556	109.3333333	114.7777778	zstack_005	0.995951417	1.033
1184	15	333	74	2	cytoplasmic	0001-0332-0107	115.8888889	112	116.3333333	zstack_005	1.012048193	1.092901879
1185	10	373	73	2	cytoplasmic	0001-0332-0107	114.5555556	112.5555556	110.1111111	zstack_005	1.017068273	1.034446764
1186	17	321	67	2	cytoplasmic	0001-0332-0107	105.2222222	114.7777778	105.8888889	zstack_005	1.037148594	0.994780793
1187	11	287	109	2	cytoplasmic	0001-0332-0107	107.3333333	110.3333333	107.4444444	zstack_005	0.996987952	1.009394572
1188	11	354	162	2	cytoplasmic	0001-0332-0107	107.3333333	107.1111111	101.4444444	zstack_005	0.967871486	0.95302714
1189	11	274	82	2	cytoplasmic	0001-0332-0107	103.3333333	109.6666667	107.4444444	zstack_005	0.990963855	1.009394572
1190	10	244	98	2	cytoplasmic	0001-0332-0107	102.3333333	107.6666667	103.4444444	zstack_005	0.972891566	0.971816284
1191	10	386	150	2	cytoplasmic	0001-0332-0107	109.7777778	111.4444444	112.4444444	zstack_005	1.007028112	1.056367432
1192	11	365	78	2	cytoplasmic	0001-0332-0107	117	115	105.7777778	zstack_005	1.039156627	0.993736952
1193	10	355	60	2	cytoplasmic	0001-0332-0107	110.2222222	111.5555556	109.2222222	zstack_005	1.008032129	1.026096033
1194	13	423	100	2	cytoplasmic	0001-0332-0107	103	104.8888889	100.8888889	zstack_005	0.947791165	0.947807933
1195	17	378	38	2	cytoplasmic	0001-0332-0107	101.3333333	104.4444444	100.8888889	zstack_005	0.9437751	0.947807933
1196	15	342	69	2	cytoplasmic	0001-0332-0107	113.3333333	114.2222222	114.4444444	zstack_005	1.032128514	1.075156576
1197	11	313	63	2	cytoplasmic	0001-0332-0107	107.1111111	111.2222222	106.4444444	zstack_005	1.00502008	1
1198	11	396	163	2	cytoplasmic	0001-0332-0107	112	113	112.6666667	zstack_005	1.021084337	1.058455115
1199	12	372	157	2	cytoplasmic	0001-0332-0107	111.2222222	111.7777778	110.7777778	zstack_005	1.010040161	1.040709812
1200	13	344	140	2	cytoplasmic	0001-0332-0107	329	115.6666667	115.2222222	zstack_005	1.045180723	1.082463466
1201	15	381	177	2	cytoplasmic	0001-0332-0107	102.5555556	105.6666667	101.3333333	zstack_005	0.954819277	0.951983299
1202	15	350	41	2	cytoplasmic	0001-0332-0107	104.3333333	108.6666667	104.1111111	zstack_005	0.981927711	0.978079332
1203	21	346	34	2	cytoplasmic	0001-0332-0107	101	104.1111111	100	zstack_005	0.940763052	0.939457203
1204	14	399	156	2	cytoplasmic	0001-0332-0107	107.5555556	109.7777778	106.1111111	zstack_005	0.991967871	0.996868476
1205	12	324	57	2	cytoplasmic	0001-0332-0107	104.5555556	110.6666667	114.3333333	zstack_005	1	1.074112735
1206	11	343	38	2	cytoplasmic	0001-0332-0107	104.7777778	108.1111111	105.5555556	zstack_005	0.976907631	0.991649269
1232	17	213	145	2.007396671	cytoplasmic	0001-0184-0185	104	110.6666667	103.7777778	zstack_005	1.004538578	0.943911066
1233	11	164	244	2.007396671	cytoplasmic	0001-0184-0185	110.7777778	107	113.3333333	zstack_005	0.971255673	1.030823648
1234	13	132	258	2.007396671	cytoplasmic	0001-0184-0185	101.5555556	110.1111111	110.2222222	zstack_005	0.999495714	1.002526529
1235	38	169	248	2.007396671	cytoplasmic	0001-0184-0185	106.6666667	106.2222222	102	zstack_005	0.964195663	0.927741283
1236	10	241	176	2.007396671	cytoplasmic	0001-0184-0185	119.4444444	148.5555556	119.7777778	zstack_005	1.348461926	1.089439111
1237	13	158	205	2.007396671	cytoplasmic	0001-0184-0185	124.5555556	121.2222222	134.5555556	zstack_005	1.100353001	1.22385043
1238	10	198	147	2.007396671	cytoplasmic	0001-0184-0185	110.8888889	112.2222222	114.3333333	zstack_005	1.018658598	1.039919151
1239	20	142	211	2.007396671	cytoplasmic	0001-0184-0185	115.3333333	121.2222222	136.7777778	zstack_005	1.100353001	1.244062658
1240	12	254	183	2.007396671	cytoplasmic	0001-0184-0185	109.3333333	111.1111111	120.2222222	zstack_005	1.008572869	1.093481556
1241	33	239	210	2.007396671	cytoplasmic	0001-0184-0185	114.5555556	106.1111111	101.3333333	zstack_005	0.96318709	0.921677615
1242	17	220	218	2.007396671	cytoplasmic	0001-0184-0185	120.1111111	111.5555556	108	zstack_005	1.012607161	0.9823143
1243	13	145	260	2.007396671	cytoplasmic	0001-0184-0185	104.5555556	113.8888889	112.6666667	zstack_005	1.033787191	1.02475998
1244	11	148	252	2.007396671	cytoplasmic	0001-0184-0185	106	111	116.6666667	zstack_005	1.007564297	1.061141991
1245	26	186	100	2.007396671	cytoplasmic	0001-0184-0185	100.6666667	102.2222222	100.7777778	zstack_005	0.92788704	0.916624558
1246	13	172	197	2.007396671	cytoplasmic	0001-0184-0185	148.2222222	125.4444444	118.2222222	zstack_005	1.13867877	1.075290551
1247	11	162	248	2.007396671	cytoplasmic	0001-0184-0185	106.2222222	107.4444444	108	zstack_005	0.975289965	0.9823143
1248	11	137	192	2.007396671	cytoplasmic	0001-0184-0185	106.7777778	105.8888889	102.2222222	zstack_005	0.961169945	0.929762506
1249	16	169	132	2.007396671	cytoplasmic	0001-0184-0185	101.4444444	104.1111111	101	zstack_005	0.945032779	0.918645781
1250	11	114	235	2.007396671	cytoplasmic	0001-0184-0185	104.4444444	112.7777778	115.6666667	zstack_005	1.023701462	1.052046488
1251	22	167	238	2.007396671	cytoplasmic	0001-0184-0185	109.7777778	105.6666667	102.1111111	zstack_005	0.959152799	0.928751895
1252	12	216	137	2.007396671	cytoplasmic	0001-0184-0185	107.6666667	109.6666667	111.8888889	zstack_005	0.995461422	1.0176857
1253	38	177	264	2.007396671	cytoplasmic	0001-0184-0185	107.5555556	105.1111111	102.1111111	zstack_005	0.954109934	0.928751895
1254	16	129	243	2.007396671	cytoplasmic	0001-0184-0185	103.3333333	111.8888889	107.6666667	zstack_005	1.015632879	0.979282466
1255	27	166	260	2.007396671	cytoplasmic	0001-0184-0185	102.7777778	104.6666667	100.6666667	zstack_005	0.950075643	0.915613946
1256	20	73	259	2.007396671	cytoplasmic	0001-0184-0185	101.5555556	104.5555556	101.2222222	zstack_005	0.94906707	0.920667004
1257	9	186	167	2.007396671	cytoplasmic	0001-0184-0185	144.4444444	111.2222222	114.4444444	zstack_005	1.009581442	1.040929763
1258	21	176	179	2.007396671	cytoplasmic	0001-0184-0185	237	115.4444444	121	zstack_005	1.047907211	1.100555836
1259	18	162	186	2.007396671	cytoplasmic	0001-0184-0185	120	151.1111111	120.7777778	zstack_005	1.371659102	1.098534613
1260	12	115	242	2.007396671	cytoplasmic	0001-0184-0185	102.7777778	106.6666667	110.3333333	zstack_005	0.968229955	1.00353714
1261	16	183	111	2.007396671	cytoplasmic	0001-0184-0185	102.7777778	105.3333333	101.6666667	zstack_005	0.95612708	0.924709449
1262	29	79	263	2.007396671	cytoplasmic	0001-0184-0185	102.2222222	105.4444444	102.2222222	zstack_005	0.957135653	0.929762506
1263	11	152	240	2.007396671	cytoplasmic	0001-0184-0185	110.3333333	108.3333333	104.1111111	zstack_005	0.983358548	0.9469429
1264	13	88	256	2.007396671	cytoplasmic	0001-0184-0185	101.4444444	107.3333333	102.4444444	zstack_005	0.974281392	0.931783729
1265	16	173	260	2.007396671	cytoplasmic	0001-0184-0185	105.3333333	108.5555556	106.8888889	zstack_005	0.985375693	0.972208186
1266	15	153	242	2.007396671	cytoplasmic	0001-0184-0185	107.1111111	104.6666667	102	zstack_005	0.950075643	0.927741283
1267	13	169	184	2.007396671	cytoplasmic	0001-0184-0185	128.1111111	118.5555556	116.5555556	zstack_005	1.076147252	1.060131379
1268	33	198	132	2.007396671	cytoplasmic	0001-0184-0185	100.5555556	104	101.8888889	zstack_005	0.944024206	0.926730672
1269	11	96	256	2.007396671	cytoplasmic	0001-0184-0185	102.8888889	135.8888889	113.3333333	zstack_005	1.233484619	1.030823648
1270	15	173	209	2.007396671	cytoplasmic	0001-0184-0185	320.3333333	119.6666667	133.4444444	zstack_005	1.08623298	1.213744315
1271	33	219	196	2.007396671	cytoplasmic	0001-0184-0185	321.5555556	116.7777778	122.7777778	zstack_005	1.060010086	1.116725619
1272	11	119	234	2.007396671	cytoplasmic	0001-0184-0185	107	111.3333333	128.2222222	zstack_005	1.010590015	1.166245579
1273	11	83	248	2.007396671	cytoplasmic	0001-0184-0185	103	110.3333333	107.7777778	zstack_005	1.001512859	0.980293077
1274	20	165	145	2.007396671	cytoplasmic	0001-0184-0185	102.5555556	103.7777778	101.6666667	zstack_005	0.94200706	0.924709449
1275	12	171	246	2.007396671	cytoplasmic	0001-0184-0185	114.5555556	117.6666667	126.2222222	zstack_005	1.068078669	1.148054573
1276	11	196	160	2.007396671	cytoplasmic	0001-0184-0185	124.3333333	123.4444444	131.8888889	zstack_005	1.120524458	1.199595755
1277	12	274	178	2.007396671	cytoplasmic	0001-0184-0185	105.4444444	108.6666667	109.7777778	zstack_005	0.986384266	0.998484083
1278	11	136	232	2.007396671	cytoplasmic	0001-0184-0185	105.6666667	119.4444444	138.6666667	zstack_005	1.084215835	1.261243052
1279	27	136	209	2.007396671	cytoplasmic	0001-0184-0185	102.7777778	104.3333333	102.5555556	zstack_005	0.947049924	0.932794341
1280	12	187	148	2.007396671	cytoplasmic	0001-0184-0185	112.7777778	109.7777778	114.8888889	zstack_005	0.996469995	1.044972208
1281	11	204	131	2.007396671	cytoplasmic	0001-0184-0185	106	111.4444444	109.8888889	zstack_005	1.011598588	0.999494694
1282	12	170	243	2.007396671	cytoplasmic	0001-0184-0185	112	119.6666667	125	zstack_005	1.08623298	1.136937847
1283	11	170	241	2.007396671	cytoplasmic	0001-0184-0185	114.6666667	113.2222222	123.8888889	zstack_005	1.027735754	1.126831733
1284	22	214	116	2.007396671	cytoplasmic	0001-0184-0185	102	104.5555556	100.2222222	zstack_005	0.94906707	0.911571501
1285	24	90	247	2.007396671	cytoplasmic	0001-0184-0185	100	101.8888889	99	zstack_005	0.924861321	0.900454775
1286	11	242	171	2.007396671	cytoplasmic	0001-0184-0185	108.8888889	114	126	zstack_005	1.034795764	1.14603335
1287	11	94	242	2.007396671	cytoplasmic	0001-0184-0185	102.4444444	106.4444444	99.88888889	zstack_005	0.966212809	0.908539666
1288	11	205	112	2.007396671	cytoplasmic	0001-0184-0185	104.8888889	105.5555556	100.6666667	zstack_005	0.958144226	0.915613946
1289	16	204	117	2.007396671	cytoplasmic	0001-0184-0185	103.6666667	107.8888889	101.8888889	zstack_005	0.979324256	0.926730672
1290	12	196	116	2.007396671	cytoplasmic	0001-0184-0185	103.8888889	112.7777778	115.1111111	zstack_005	1.023701462	1.046993431
1291	17	138	243	2.007396671	cytoplasmic	0001-0184-0185	105	108.1111111	109.8888889	zstack_005	0.981341402	0.999494694
1292	13	179	235	2.007396671	cytoplasmic	0001-0184-0185	121.7777778	116.5555556	124.5555556	zstack_005	1.05799294	1.132895402
1293	12	245	201	2.007396671	cytoplasmic	0001-0184-0185	114.1111111	113.8888889	114.7777778	zstack_005	1.033787191	1.043961597
1294	11	249	205	2.007396671	cytoplasmic	0001-0184-0185	112.5555556	111.3333333	110.7777778	zstack_005	1.010590015	1.007579586
1295	25	169	170	2.007396671	cytoplasmic	0001-0184-0185	109.6666667	104.6666667	104.3333333	zstack_005	0.950075643	0.948964123
1296	13	110	229	2.007396671	cytoplasmic	0001-0184-0185	104.1111111	106.1111111	102.1111111	zstack_005	0.96318709	0.928751895
1297	13	170	247	2.007396671	cytoplasmic	0001-0184-0185	111.2222222	120.5555556	131.3333333	zstack_005	1.094301563	1.194542698
1298	22	241	154	2.007396671	cytoplasmic	0001-0184-0185	103.6666667	105.1111111	101.2222222	zstack_005	0.954109934	0.920667004
1299	12	236	209	2.007396671	cytoplasmic	0001-0184-0185	117.8888889	111.7777778	116.2222222	zstack_005	1.014624307	1.057099545
1300	17	242	199	2.007396671	cytoplasmic	0001-0184-0185	111.8888889	112.7777778	114.7777778	zstack_005	1.023701462	1.043961597
1301	14	171	157	2.007396671	cytoplasmic	0001-0184-0185	108.1111111	107.4444444	116.8888889	zstack_005	0.975289965	1.063163214
1302	14	162	152	2.007396671	cytoplasmic	0001-0184-0185	105.5555556	106.5555556	102.5555556	zstack_005	0.967221382	0.932794341
1303	15	216	148	2.007396671	cytoplasmic	0001-0184-0185	108.2222222	110	108	zstack_005	0.998487141	0.9823143
1304	11	174	223	2.007396671	cytoplasmic	0001-0184-0185	312.7777778	126.8888889	120.3333333	zstack_005	1.151790217	1.094492168
1305	15	272	179	2.007396671	cytoplasmic	0001-0184-0185	102	105.5555556	103.3333333	zstack_005	0.958144226	0.939868621
1306	33	119	223	2.007396671	cytoplasmic	0001-0184-0185	100.4444444	101.7777778	101.2222222	zstack_005	0.923852748	0.920667004
1307	15	120	220	2.007396671	cytoplasmic	0001-0184-0185	103.5555556	106	106.6666667	zstack_005	0.962178517	0.970186963
1308	16	221	157	2.007396671	cytoplasmic	0001-0184-0185	110.2222222	109.3333333	109.8888889	zstack_005	0.992435703	0.999494694
1309	33	170	152	2.007396671	cytoplasmic	0001-0184-0185	104.7777778	105.2222222	100.7777778	zstack_005	0.955118507	0.916624558
1310	10	241	213	2.007396671	cytoplasmic	0001-0184-0185	112.5555556	122.4444444	113.4444444	zstack_005	1.111447302	1.03183426
1311	12	208	125	2.007396671	cytoplasmic	0001-0184-0185	103.2222222	112.1111111	108.7777778	zstack_005	1.017650025	0.98938858
1312	13	238	154	2.007396671	cytoplasmic	0001-0184-0185	105.6666667	110.2222222	107.7777778	zstack_005	1.000504286	0.980293077
1313	17	143	250	2.007396671	cytoplasmic	0001-0184-0185	104.1111111	107.6666667	107.1111111	zstack_005	0.97730711	0.974229409
1314	12	90	245	2.007396671	cytoplasmic	0001-0184-0185	101	103.5555556	100.5555556	zstack_005	0.939989914	0.914603335
1315	12	258	166	2.007396671	cytoplasmic	0001-0184-0185	104.5555556	109.2222222	115.7777778	zstack_005	0.991427131	1.0530571
1316	12	179	107	2.007396671	cytoplasmic	0001-0184-0185	101.7777778	104.3333333	105.2222222	zstack_005	0.947049924	0.957049015
1317	12	145	193	2.007396671	cytoplasmic	0001-0184-0185	112.8888889	113	115.7777778	zstack_005	1.025718608	1.0530571
1318	12	208	159	2.007396671	cytoplasmic	0001-0184-0185	121	113.7777778	129.2222222	zstack_005	1.032778618	1.175341081
1319	12	250	173	2.007396671	cytoplasmic	0001-0184-0185	107.6666667	114.6666667	122.8888889	zstack_005	1.040847201	1.11773623
1320	12	226	223	2.007396671	cytoplasmic	0001-0184-0185	115.2222222	113.2222222	118.8888889	zstack_005	1.027735754	1.081354219
1321	12	292	182	2.007396671	cytoplasmic	0001-0184-0185	104.6666667	112	104.4444444	zstack_005	1.016641452	0.949974735
1322	13	153	192	2.007396671	cytoplasmic	0001-0184-0185	119.3333333	120.1111111	124.1111111	zstack_005	1.090267272	1.128852956
1323	16	150	231	2.007396671	cytoplasmic	0001-0184-0185	109.1111111	144.7777778	117.4444444	zstack_005	1.314170449	1.068216271
1324	12	210	122	2.007396671	cytoplasmic	0001-0184-0185	103.6666667	109.7777778	110	zstack_005	0.996469995	1.000505306
1325	12	183	174	2.007396671	cytoplasmic	0001-0184-0185	206.6666667	149	124.6666667	zstack_005	1.352496218	1.133906013
1326	11	152	205	2.007396671	cytoplasmic	0001-0184-0185	121.4444444	117.1111111	125	zstack_005	1.063035804	1.136937847
1327	10	227	140	2.007396671	cytoplasmic	0001-0184-0185	106.1111111	105.7777778	104.6666667	zstack_005	0.960161372	0.951995958
1328	17	177	124	2.007396671	cytoplasmic	0001-0184-0185	102.4444444	106.7777778	102.6666667	zstack_005	0.969238527	0.933804952
1329	26	217	142	2.007396671	cytoplasmic	0001-0184-0185	102.8888889	106.2222222	101.3333333	zstack_005	0.964195663	0.921677615
1330	27	230	209	2.007396671	cytoplasmic	0001-0184-0185	116.1111111	104.6666667	100.6666667	zstack_005	0.950075643	0.915613946
1331	11	113	249	2.007396671	cytoplasmic	0001-0184-0185	103.6666667	110.2222222	115.1111111	zstack_005	1.000504286	1.046993431
1332	17	145	242	2.007396671	cytoplasmic	0001-0184-0185	107.4444444	107.2222222	107.1111111	zstack_005	0.973272819	0.974229409
1333	11	188	252	2.007396671	cytoplasmic	0001-0184-0185	110	104.4444444	100.7777778	zstack_005	0.948058497	0.916624558
1334	11	107	232	2.007396671	cytoplasmic	0001-0184-0185	100.8888889	104.4444444	100.4444444	zstack_005	0.948058497	0.913592724
1335	12	255	170	2.007396671	cytoplasmic	0001-0184-0185	106	111.5555556	121.3333333	zstack_005	1.012607161	1.103587671
1336	13	184	234	2.007396671	cytoplasmic	0001-0184-0185	126.1111111	115.1111111	117.4444444	zstack_005	1.044881493	1.068216271
1337	13	177	237	2.007396671	cytoplasmic	0001-0184-0185	118.2222222	112.7777778	113.7777778	zstack_005	1.023701462	1.034866094
1338	12	248	174	2.007396671	cytoplasmic	0001-0184-0185	109.2222222	133.2222222	130.4444444	zstack_005	1.20927887	1.186457807
1339	13	174	239	2.007396671	cytoplasmic	0001-0184-0185	121.6666667	110.7777778	118.2222222	zstack_005	1.005547151	1.075290551
1340	12	195	106	2.007396671	cytoplasmic	0001-0184-0185	103.1111111	107.8888889	104.8888889	zstack_005	0.979324256	0.95401718
1341	14	142	208	2.007396671	cytoplasmic	0001-0184-0185	119.7777778	121.3333333	147.1111111	zstack_005	1.101361573	1.33804952
1342	15	241	197	2.007396671	cytoplasmic	0001-0184-0185	114.1111111	122.7777778	121.6666667	zstack_005	1.114473021	1.106619505
1343	9	179	102	2.007396671	cytoplasmic	0001-0184-0185	101.3333333	102.5555556	100.1111111	zstack_005	0.930912758	0.910560889
1504	11	155	476	2.019378412	cytoplasmic	0001-0200-0342	100.8888889	107.8888889	103.2222222	zstack_005	0.992842536	0.970741902
1505	10	292	203	2.019378412	cytoplasmic	0001-0200-0342	102.3333333	108	101.4444444	zstack_005	0.993865031	0.954022989
1506	10	162	438	2.019378412	cytoplasmic	0001-0200-0342	102.7777778	112.6666667	107.5555556	zstack_005	1.036809816	1.011494253
1507	13	162	370	2.019378412	cytoplasmic	0001-0200-0342	113.8888889	112.1111111	122.2222222	zstack_005	1.031697342	1.149425287
1508	11	213	377	2.019378412	cytoplasmic	0001-0200-0342	127.8888889	118.3333333	129.3333333	zstack_005	1.088957055	1.21630094
1509	10	231	243	2.019378412	cytoplasmic	0001-0200-0342	109.6666667	108.8888889	110.3333333	zstack_005	1.00204499	1.037617555
1510	12	189	289	2.019378412	cytoplasmic	0001-0200-0342	155.3333333	110.6666667	122.6666667	zstack_005	1.018404908	1.153605016
1511	15	202	382	2.019378412	cytoplasmic	0001-0200-0342	293.4444444	111.6666667	116	zstack_005	1.027607362	1.090909091
1512	9	200	344	2.019378412	cytoplasmic	0001-0200-0342	362.1111111	121.8888889	108.2222222	zstack_005	1.121676892	1.017763845
1513	16	235	338	2.019378412	cytoplasmic	0001-0200-0342	116.8888889	112.6666667	108.4444444	zstack_005	1.036809816	1.01985371
1514	15	170	377	2.019378412	cytoplasmic	0001-0200-0342	115.7777778	149	134.4444444	zstack_005	1.371165644	1.264367816
1515	25	265	247	2.019378412	cytoplasmic	0001-0200-0342	101.2222222	105.2222222	99	zstack_005	0.968302658	0.931034483
1516	11	264	211	2.019378412	cytoplasmic	0001-0200-0342	104.6666667	105.7777778	103.4444444	zstack_005	0.973415133	0.972831766
1517	13	149	382	2.019378412	cytoplasmic	0001-0200-0342	106	108	104.2222222	zstack_005	0.993865031	0.98014629
1518	9	171	437	2.019378412	cytoplasmic	0001-0200-0342	103.2222222	109.5555556	110.1111111	zstack_005	1.008179959	1.035527691
1519	11	143	468	2.019378412	cytoplasmic	0001-0200-0342	102.7777778	110	103.1111111	zstack_005	1.012269939	0.96969697
1520	11	208	395	2.019378412	cytoplasmic	0001-0200-0342	108	136.2222222	127.1111111	zstack_005	1.253578732	1.195402299
1521	25	148	346	2.019378412	cytoplasmic	0001-0200-0342	101.5555556	103.5555556	100.5555556	zstack_005	0.952965235	0.945663532
1522	15	151	311	2.019378412	cytoplasmic	0001-0200-0342	101.5555556	103.8888889	102.3333333	zstack_005	0.95603272	0.962382445
1523	13	132	269	2.019378412	cytoplasmic	0001-0200-0342	100.7777778	108.7777778	104.6666667	zstack_005	1.001022495	0.984326019
1524	23	187	426	2.019378412	cytoplasmic	0001-0200-0342	100.6666667	104	100.5555556	zstack_005	0.957055215	0.945663532
1525	23	180	306	2.019378412	cytoplasmic	0001-0200-0342	119.4444444	116.7777778	110	zstack_005	1.074642127	1.034482759
1526	29	185	428	2.019378412	cytoplasmic	0001-0200-0342	101.3333333	105.5555556	101.2222222	zstack_005	0.971370143	0.951933124
1527	15	242	282	2.019378412	cytoplasmic	0001-0200-0342	107	114.2222222	119	zstack_005	1.051124744	1.119122257
1528	11	169	314	2.019378412	cytoplasmic	0001-0200-0342	110.6666667	116.1111111	122.4444444	zstack_005	1.068507157	1.151515152
1529	11	178	291	2.019378412	cytoplasmic	0001-0200-0342	110.7777778	115.5555556	133.5555556	zstack_005	1.063394683	1.256008359
1530	12	240	241	2.019378412	cytoplasmic	0001-0200-0342	108	107.5555556	118	zstack_005	0.989775051	1.109717868
1531	22	176	370	2.019378412	cytoplasmic	0001-0200-0342	132.8888889	124	130.8888889	zstack_005	1.141104294	1.23092999
1532	13	177	402	2.019378412	cytoplasmic	0001-0200-0342	110.6666667	114.1111111	132.7777778	zstack_005	1.050102249	1.248693835
1533	13	128	284	2.019378412	cytoplasmic	0001-0200-0342	100.8888889	105.3333333	101.2222222	zstack_005	0.969325153	0.951933124
1534	11	171	316	2.019378412	cytoplasmic	0001-0200-0342	114	126	126.4444444	zstack_005	1.159509202	1.189132706
1535	10	166	351	2.019378412	cytoplasmic	0001-0200-0342	121.4444444	126.8888889	114.2222222	zstack_005	1.167689162	1.074190178
1536	10	146	456	2.019378412	cytoplasmic	0001-0200-0342	100.8888889	109	103.1111111	zstack_005	1.003067485	0.96969697
1537	22	159	463	2.019378412	cytoplasmic	0001-0200-0342	99.88888889	104.7777778	100.1111111	zstack_005	0.964212679	0.941483804
1538	26	165	433	2.019378412	cytoplasmic	0001-0200-0342	102	105.7777778	99.66666667	zstack_005	0.973415133	0.937304075
1539	11	165	346	2.019378412	cytoplasmic	0001-0200-0342	118.7777778	118.5555556	119.7777778	zstack_005	1.091002045	1.126436782
1540	27	195	296	2.019378412	cytoplasmic	0001-0200-0342	168.1111111	111.4444444	103.2222222	zstack_005	1.025562372	0.970741902
1541	28	225	300	2.019378412	cytoplasmic	0001-0200-0342	168.3333333	108	100.6666667	zstack_005	0.993865031	0.946708464
1542	20	193	294	2.019378412	cytoplasmic	0001-0200-0342	426.3333333	166.6666667	126.1111111	zstack_005	1.533742331	1.18599791
1543	19	229	312	2.019378412	cytoplasmic	0001-0200-0342	359.2222222	128	110.1111111	zstack_005	1.17791411	1.035527691
1544	12	277	213	2.019378412	cytoplasmic	0001-0200-0342	102.6666667	107.2222222	102.4444444	zstack_005	0.986707566	0.963427377
1545	18	170	426	2.019378412	cytoplasmic	0001-0200-0342	102.6666667	108.2222222	113	zstack_005	0.99591002	1.062695925
1546	27	171	301	2.019378412	cytoplasmic	0001-0200-0342	108	106	101	zstack_005	0.975460123	0.94984326
1547	14	130	488	2.019378412	cytoplasmic	0001-0200-0342	101	105.7777778	100.8888889	zstack_005	0.973415133	0.948798328
1548	13	262	237	2.019378412	cytoplasmic	0001-0200-0342	103.4444444	106.3333333	112.4444444	zstack_005	0.978527607	1.057471264
1549	11	272	213	2.019378412	cytoplasmic	0001-0200-0342	103.1111111	108.4444444	105.6666667	zstack_005	0.99795501	0.993730408
1550	22	220	366	2.019378412	cytoplasmic	0001-0200-0342	122.8888889	110.4444444	102.5555556	zstack_005	1.016359918	0.964472309
1551	10	190	355	2.019378412	cytoplasmic	0001-0200-0342	322	120.7777778	114	zstack_005	1.111451943	1.072100313
1552	18	148	474	2.019378412	cytoplasmic	0001-0200-0342	99.88888889	103.8888889	100.2222222	zstack_005	0.95603272	0.942528736
1553	10	203	342	2.019378412	cytoplasmic	0001-0200-0342	387.7777778	120.6666667	111.6666667	zstack_005	1.110429448	1.05015674
1554	16	283	203	2.019378412	cytoplasmic	0001-0200-0342	100.4444444	106.5555556	100	zstack_005	0.980572597	0.940438871
1555	13	223	363	2.019378412	cytoplasmic	0001-0200-0342	157.8888889	122.1111111	120.2222222	zstack_005	1.123721881	1.13061651
1556	26	157	460	2.019378412	cytoplasmic	0001-0200-0342	101.2222222	104	98.55555556	zstack_005	0.957055215	0.926854754
1557	26	140	480	2.019378412	cytoplasmic	0001-0200-0342	100	103.2222222	100.1111111	zstack_005	0.949897751	0.941483804
1558	13	156	298	2.019378412	cytoplasmic	0001-0200-0342	104.8888889	108.7777778	106.2222222	zstack_005	1.001022495	0.998955068
1559	10	227	362	2.019378412	cytoplasmic	0001-0200-0342	118	127.4444444	116.3333333	zstack_005	1.172801636	1.094043887
1560	10	161	310	2.019378412	cytoplasmic	0001-0200-0342	108.5555556	124	110.2222222	zstack_005	1.141104294	1.036572623
1561	31	149	486	2.019378412	cytoplasmic	0001-0200-0342	99.66666667	104.4444444	99.11111111	zstack_005	0.961145194	0.932079415
1562	18	228	377	2.019378412	cytoplasmic	0001-0200-0342	103.7777778	105.7777778	100.6666667	zstack_005	0.973415133	0.946708464
1563	25	153	277	2.019378412	cytoplasmic	0001-0200-0342	103	102.7777778	100.3333333	zstack_005	0.945807771	0.943573668
1564	12	263	217	2.019378412	cytoplasmic	0001-0200-0342	104.7777778	124.8888889	113.8888889	zstack_005	1.149284254	1.071055381
1565	11	158	321	2.019378412	cytoplasmic	0001-0200-0342	107.5555556	110.1111111	120.5555556	zstack_005	1.013292434	1.133751306
1566	14	164	380	2.019378412	cytoplasmic	0001-0200-0342	108.8888889	247.1111111	133.8888889	zstack_005	2.27402863	1.259143156
1567	14	260	256	2.019378412	cytoplasmic	0001-0200-0342	103.4444444	110	108.8888889	zstack_005	1.012269939	1.024033438
1568	11	269	231	2.019378412	cytoplasmic	0001-0200-0342	104.7777778	111.7777778	107.6666667	zstack_005	1.028629857	1.012539185
1569	10	185	394	2.019378412	cytoplasmic	0001-0200-0342	111.8888889	118.1111111	116.7777778	zstack_005	1.086912065	1.098223615
1570	30	229	250	2.019378412	cytoplasmic	0001-0200-0342	105.3333333	105	99.88888889	zstack_005	0.966257669	0.939393939
1571	14	197	409	2.019378412	cytoplasmic	0001-0200-0342	109.8888889	110.2222222	110.4444444	zstack_005	1.014314928	1.038662487
1572	13	152	472	2.019378412	cytoplasmic	0001-0200-0342	101.3333333	106.8888889	106.6666667	zstack_005	0.983640082	1.003134796
1573	26	209	262	2.019378412	cytoplasmic	0001-0200-0342	107.5555556	106.4444444	100.5555556	zstack_005	0.979550102	0.945663532
1574	18	239	244	2.019378412	cytoplasmic	0001-0200-0342	103.2222222	106	106.1111111	zstack_005	0.975460123	0.997910136
1575	19	185	288	2.019378412	cytoplasmic	0001-0200-0342	108.2222222	104.6666667	105.1111111	zstack_005	0.963190184	0.988505747
1576	27	227	312	2.019378412	cytoplasmic	0001-0200-0342	157.4444444	114.6666667	102.3333333	zstack_005	1.055214724	0.962382445
1577	17	118	281	2.019378412	cytoplasmic	0001-0200-0342	101.3333333	103.6666667	101.1111111	zstack_005	0.95398773	0.950888192
1578	10	144	309	2.019378412	cytoplasmic	0001-0200-0342	104.1111111	107.4444444	103.6666667	zstack_005	0.988752556	0.97492163
1579	12	159	457	2.019378412	cytoplasmic	0001-0200-0342	101.3333333	108.8888889	106.1111111	zstack_005	1.00204499	0.997910136
1580	16	177	350	2.019378412	cytoplasmic	0001-0200-0342	191.8888889	120.4444444	123.4444444	zstack_005	1.108384458	1.16091954
1581	19	174	286	2.019378412	cytoplasmic	0001-0200-0342	105.4444444	108.6666667	104.4444444	zstack_005	1	0.982236155
1582	15	256	258	2.019378412	cytoplasmic	0001-0200-0342	102.2222222	107.5555556	107.1111111	zstack_005	0.989775051	1.007314525
1583	15	157	373	2.019378412	cytoplasmic	0001-0200-0342	109.3333333	111.6666667	116.6666667	zstack_005	1.027607362	1.097178683
1584	11	247	250	2.019378412	cytoplasmic	0001-0200-0342	105.6666667	111.6666667	121.5555556	zstack_005	1.027607362	1.143155695
1585	16	189	277	2.019378412	cytoplasmic	0001-0200-0342	109.4444444	107.7777778	108.1111111	zstack_005	0.991820041	1.016718913
1586	17	162	390	2.019378412	cytoplasmic	0001-0200-0342	105.3333333	107.3333333	106.2222222	zstack_005	0.987730061	0.998955068
1587	13	153	393	2.019378412	cytoplasmic	0001-0200-0342	107.4444444	110	118.6666667	zstack_005	1.012269939	1.115987461
1588	10	155	473	2.019378412	cytoplasmic	0001-0200-0342	100.7777778	108.7777778	104.2222222	zstack_005	1.001022495	0.98014629
1589	11	186	291	2.019378412	cytoplasmic	0001-0200-0342	120.1111111	113.4444444	122.5555556	zstack_005	1.04396728	1.152560084
1590	11	208	347	2.019378412	cytoplasmic	0001-0200-0342	483.4444444	129	106.7777778	zstack_005	1.187116564	1.004179728
1591	11	225	360	2.019378412	cytoplasmic	0001-0200-0342	142.1111111	115.3333333	120	zstack_005	1.061349693	1.128526646
1592	18	227	255	2.019378412	cytoplasmic	0001-0200-0342	105.8888889	108.8888889	107.5555556	zstack_005	1.00204499	1.011494253
1593	15	167	426	2.019378412	cytoplasmic	0001-0200-0342	104.8888889	119.5555556	117.5555556	zstack_005	1.100204499	1.10553814
1594	13	153	310	2.019378412	cytoplasmic	0001-0200-0342	104.1111111	107.8888889	112	zstack_005	0.992842536	1.053291536
1595	30	245	271	2.019378412	cytoplasmic	0001-0200-0342	105.2222222	105.6666667	100.7777778	zstack_005	0.972392638	0.947753396
1596	15	115	273	2.019378412	cytoplasmic	0001-0200-0342	100.2222222	107.5555556	100.3333333	zstack_005	0.989775051	0.943573668
1597	14	194	402	2.019378412	cytoplasmic	0001-0200-0342	108	125.1111111	144.6666667	zstack_005	1.151329243	1.360501567
1598	30	211	375	2.019378412	cytoplasmic	0001-0200-0342	120	108.1111111	100.6666667	zstack_005	0.994887526	0.946708464
1599	13	172	454	2.019378412	cytoplasmic	0001-0200-0342	101.1111111	105.7777778	105	zstack_005	0.973415133	0.987460815
1600	11	179	269	2.019378412	cytoplasmic	0001-0200-0342	108.5555556	170.1111111	168.2222222	zstack_005	1.565439673	1.582027168
1601	10	107	278	2.019378412	cytoplasmic	0001-0200-0342	100.8888889	104.7777778	101.1111111	zstack_005	0.964212679	0.950888192
1602	15	227	233	2.019378412	cytoplasmic	0001-0200-0342	109.4444444	105.7777778	107.6666667	zstack_005	0.973415133	1.012539185
1603	11	150	450	2.019378412	cytoplasmic	0001-0200-0342	102.7777778	107.6666667	106.5555556	zstack_005	0.990797546	1.002089864
1604	12	170	456	2.019378412	cytoplasmic	0001-0200-0342	101.8888889	107.1111111	103.8888889	zstack_005	0.985685072	0.977011494
1605	22	130	469	2.019378412	cytoplasmic	0001-0200-0342	100.1111111	103.5555556	100.4444444	zstack_005	0.952965235	0.9446186
1606	18	232	235	2.019378412	cytoplasmic	0001-0200-0342	105.6666667	107.4444444	103.6666667	zstack_005	0.988752556	0.97492163
1607	16	225	238	2.019378412	cytoplasmic	0001-0200-0342	107.5555556	111.6666667	106.7777778	zstack_005	1.027607362	1.004179728
1608	13	158	444	2.019378412	cytoplasmic	0001-0200-0342	103.5555556	105.6666667	106.3333333	zstack_005	0.972392638	1
1609	29	206	274	2.019378412	cytoplasmic	0001-0200-0342	123.4444444	107.3333333	102.2222222	zstack_005	0.987730061	0.961337513
1610	14	144	394	2.019378412	cytoplasmic	0001-0200-0342	101.6666667	105.7777778	100	zstack_005	0.973415133	0.940438871
1611	23	167	279	2.019378412	cytoplasmic	0001-0200-0342	101.7777778	102	102	zstack_005	0.938650307	0.959247649
1612	10	240	238	2.019378412	cytoplasmic	0001-0200-0342	107.5555556	109.1111111	112.6666667	zstack_005	1.00408998	1.059561129
1613	16	186	275	2.019378412	cytoplasmic	0001-0200-0342	106.5555556	111.2222222	107.8888889	zstack_005	1.023517382	1.014629049
1614	9	175	316	2.019378412	cytoplasmic	0001-0200-0342	119	111.4444444	116.1111111	zstack_005	1.025562372	1.091954023
1615	11	293	205	2.019378412	cytoplasmic	0001-0200-0342	101.4444444	108.1111111	102.6666667	zstack_005	0.994887526	0.965517241
1616	9	209	273	2.019378412	cytoplasmic	0001-0200-0342	114.6666667	111.5555556	109.6666667	zstack_005	1.026584867	1.031347962
1617	26	157	347	2.019378412	cytoplasmic	0001-0200-0342	103	106.1111111	102.4444444	zstack_005	0.976482618	0.963427377
1618	13	150	289	2.019378412	cytoplasmic	0001-0200-0342	103	107.6666667	106.2222222	zstack_005	0.990797546	0.998955068
1619	13	145	486	2.019378412	cytoplasmic	0001-0200-0342	101	108	102.1111111	zstack_005	0.993865031	0.960292581
1620	15	127	277	2.019378412	cytoplasmic	0001-0200-0342	100.3333333	104.1111111	100.3333333	zstack_005	0.95807771	0.943573668
1621	17	158	277	2.019378412	cytoplasmic	0001-0200-0342	102.5555556	104.6666667	100.8888889	zstack_005	0.963190184	0.948798328
1622	10	237	288	2.019378412	cytoplasmic	0001-0200-0342	270.6666667	111.7777778	103.6666667	zstack_005	1.028629857	0.97492163
1623	13	193	395	2.019378412	cytoplasmic	0001-0200-0342	110	130	143.7777778	zstack_005	1.196319018	1.352142111
1624	16	135	466	2.019378412	cytoplasmic	0001-0200-0342	100.5555556	106.3333333	100	zstack_005	0.978527607	0.940438871
1625	27	220	336	2.019378412	cytoplasmic	0001-0200-0342	201.7777778	112.6666667	104.4444444	zstack_005	1.036809816	0.982236155
1626	15	145	476	2.019378412	cytoplasmic	0001-0200-0342	102.8888889	105.2222222	101.3333333	zstack_005	0.968302658	0.952978056
1627	27	193	393	2.019378412	cytoplasmic	0001-0200-0342	108.4444444	112	103	zstack_005	1.030674847	0.968652038
1628	23	159	392	2.019378412	cytoplasmic	0001-0200-0342	101.5555556	104.5555556	100.4444444	zstack_005	0.962167689	0.9446186
1629	11	152	281	2.019378412	cytoplasmic	0001-0200-0342	104.8888889	109.1111111	110.4444444	zstack_005	1.00408998	1.038662487
1630	14	174	278	2.019378412	cytoplasmic	0001-0200-0342	106	105.3333333	113.1111111	zstack_005	0.969325153	1.063740857
1631	11	174	360	2.019378412	cytoplasmic	0001-0200-0342	122.8888889	130.7777778	115	zstack_005	1.203476483	1.081504702
1632	13	141	411	2.019378412	cytoplasmic	0001-0200-0342	101.1111111	107.6666667	102.5555556	zstack_005	0.990797546	0.964472309
1633	12	226	255	2.019378412	cytoplasmic	0001-0200-0342	108.6666667	108.6666667	130.4444444	zstack_005	1	1.226750261
1634	10	129	482	2.019378412	cytoplasmic	0001-0200-0342	102	108	103.1111111	zstack_005	0.993865031	0.96969697
1635	23	173	311	2.019378412	cytoplasmic	0001-0200-0342	110.3333333	104.6666667	104.6666667	zstack_005	0.963190184	0.984326019
1636	12	206	393	2.019378412	cytoplasmic	0001-0200-0342	111.8888889	145.8888889	124.7777778	zstack_005	1.342535787	1.173458725
1637	16	144	399	2.019378412	cytoplasmic	0001-0200-0342	101.5555556	104.4444444	101.4444444	zstack_005	0.961145194	0.954022989
1638	13	172	397	2.019378412	cytoplasmic	0001-0200-0342	109.2222222	114	144.3333333	zstack_005	1.049079755	1.357366771
1639	10	171	450	2.019378412	cytoplasmic	0001-0200-0342	103.3333333	108.1111111	106.7777778	zstack_005	0.994887526	1.004179728
1640	16	162	449	2.019378412	cytoplasmic	0001-0200-0342	101.4444444	106.8888889	103.1111111	zstack_005	0.983640082	0.96969697
1641	15	172	355	2.019378412	cytoplasmic	0001-0200-0342	125	138	123.2222222	zstack_005	1.26993865	1.158829676
1642	16	282	218	2.019378412	cytoplasmic	0001-0200-0342	101.7777778	104.8888889	100.4444444	zstack_005	0.965235174	0.9446186
1643	14	172	352	2.019378412	cytoplasmic	0001-0200-0342	125.8888889	127.3333333	120.4444444	zstack_005	1.171779141	1.132706374
1644	13	157	319	2.019378412	cytoplasmic	0001-0200-0342	106.3333333	109.1111111	113	zstack_005	1.00408998	1.062695925
1645	11	172	442	2.019378412	cytoplasmic	0001-0200-0342	101.7777778	108.3333333	107.2222222	zstack_005	0.996932515	1.008359457
1646	12	154	332	2.019378412	cytoplasmic	0001-0200-0342	106.3333333	117.6666667	112.8888889	zstack_005	1.082822086	1.061650993
1647	13	170	410	2.019378412	cytoplasmic	0001-0200-0342	107.3333333	246	202.7777778	zstack_005	2.263803681	1.907001045
1648	11	171	278	2.019378412	cytoplasmic	0001-0200-0342	106.6666667	107.8888889	118.4444444	zstack_005	0.992842536	1.113897597
1649	10	184	374	2.019378412	cytoplasmic	0001-0200-0342	207.6666667	115	110.1111111	zstack_005	1.058282209	1.035527691
1650	19	193	289	2.019378412	cytoplasmic	0001-0200-0342	261.6666667	115.4444444	122.4444444	zstack_005	1.062372188	1.151515152
1651	12	178	268	2.019378412	cytoplasmic	0001-0200-0342	107.3333333	165.5555556	200.7777778	zstack_005	1.523517382	1.888192268
1652	12	280	211	2.019378412	cytoplasmic	0001-0200-0342	104.6666667	107.2222222	102.8888889	zstack_005	0.986707566	0.967607106
1653	26	227	320	2.019378412	cytoplasmic	0001-0200-0342	150.3333333	109.6666667	102.8888889	zstack_005	1.009202454	0.967607106
1654	14	284	210	2.019378412	cytoplasmic	0001-0200-0342	101.8888889	104.4444444	100.6666667	zstack_005	0.961145194	0.946708464
1655	13	145	270	2.019378412	cytoplasmic	0001-0200-0342	102.2222222	108.8888889	115	zstack_005	1.00204499	1.081504702
1656	11	222	384	2.019378412	cytoplasmic	0001-0200-0342	112.4444444	111.6666667	106.2222222	zstack_005	1.027607362	0.998955068
1657	22	145	298	2.019378412	cytoplasmic	0001-0200-0342	101.2222222	104.4444444	100.4444444	zstack_005	0.961145194	0.9446186
1658	11	201	344	2.019378412	cytoplasmic	0001-0200-0342	499.1111111	126.3333333	111.1111111	zstack_005	1.162576687	1.044932079
1659	15	151	465	2.019378412	cytoplasmic	0001-0200-0342	100.1111111	104.5555556	100.8888889	zstack_005	0.962167689	0.948798328
1660	11	235	240	2.019378412	cytoplasmic	0001-0200-0342	108.3333333	108	108.1111111	zstack_005	0.993865031	1.016718913
1661	22	143	413	2.019378412	cytoplasmic	0001-0200-0342	103.2222222	106	100.5555556	zstack_005	0.975460123	0.945663532
1662	9	191	292	2.019378412	cytoplasmic	0001-0200-0342	439.8888889	113	108.5555556	zstack_005	1.039877301	1.020898642
1663	18	182	323	2.019378412	cytoplasmic	0001-0200-0342	504.5555556	132.6666667	117.4444444	zstack_005	1.220858896	1.104493208
1664	14	278	209	2.019378412	cytoplasmic	0001-0200-0342	102.2222222	108.4444444	99.88888889	zstack_005	0.99795501	0.939393939
1665	11	182	423	2.019378412	cytoplasmic	0001-0200-0342	105	112	126	zstack_005	1.030674847	1.184952978
1666	13	191	264	2.019378412	cytoplasmic	0001-0200-0342	112	115.3333333	112.3333333	zstack_005	1.061349693	1.056426332
1667	14	158	280	2.019378412	cytoplasmic	0001-0200-0342	102.5555556	107.4444444	105	zstack_005	0.988752556	0.987460815
1668	16	163	459	2.019378412	cytoplasmic	0001-0200-0342	101.5555556	105.8888889	101.3333333	zstack_005	0.974437628	0.952978056
1669	19	193	268	2.019378412	cytoplasmic	0001-0200-0342	106.6666667	106.2222222	103.4444444	zstack_005	0.977505112	0.972831766
1670	20	156	284	2.019378412	cytoplasmic	0001-0200-0342	102	104.3333333	99.77777778	zstack_005	0.960122699	0.938349007
1671	18	172	453	2.019378412	cytoplasmic	0001-0200-0342	101	103.1111111	101.1111111	zstack_005	0.948875256	0.950888192
1672	29	170	409	2.019378412	cytoplasmic	0001-0200-0342	103.5555556	106.7777778	103.4444444	zstack_005	0.982617587	0.972831766
1673	23	158	415	2.019378412	cytoplasmic	0001-0200-0342	101.4444444	105.6666667	103.5555556	zstack_005	0.972392638	0.973876698
1674	14	210	298	2.019378412	cytoplasmic	0001-0200-0342	370.8888889	141	110.8888889	zstack_005	1.297546012	1.042842215
1847	11	287	332	2	cytoplasmic	0001-0314-0413	105.1111111	110.6666667	121.6666667	zstack_005	0.993516209	1.058994197
1848	12	244	333	2	cytoplasmic	0001-0314-0413	104	108.4444444	112.8888889	zstack_005	0.973566085	0.982591876
1849	12	300	314	2	cytoplasmic	0001-0314-0413	101.4444444	107	108.1111111	zstack_005	0.960598504	0.941005803
1850	11	326	475	2	cytoplasmic	0001-0314-0413	112.3333333	114.8888889	125.3333333	zstack_005	1.031421446	1.090909091
1851	13	327	492	2	cytoplasmic	0001-0314-0413	106	114	108.7777778	zstack_005	1.023441397	0.946808511
1852	13	363	499	2	cytoplasmic	0001-0314-0413	103.5555556	115.1111111	141.7777778	zstack_005	1.033416459	1.234042553
1853	14	324	470	2	cytoplasmic	0001-0314-0413	110.2222222	121.7777778	134.8888889	zstack_005	1.093266833	1.174081238
1854	12	309	376	2	cytoplasmic	0001-0314-0413	415.1111111	114.2222222	114.8888889	zstack_005	1.025436409	1
1855	14	298	446	2	cytoplasmic	0001-0314-0413	136	109.6666667	105.4444444	zstack_005	0.984538653	0.917794971
1856	16	324	431	2	cytoplasmic	0001-0314-0413	391.6666667	133.5555556	125.7777778	zstack_005	1.199002494	1.094777563
1857	11	259	355	2	cytoplasmic	0001-0314-0413	107.1111111	109.6666667	112.7777778	zstack_005	0.984538653	0.981624758
1858	13	330	464	2	cytoplasmic	0001-0314-0413	156.5555556	118.4444444	135.8888889	zstack_005	1.063341646	1.1827853
1859	12	296	319	2	cytoplasmic	0001-0314-0413	104.1111111	111.6666667	114.8888889	zstack_005	1.002493766	1
1860	11	312	475	2	cytoplasmic	0001-0314-0413	105.6666667	110.7777778	112	zstack_005	0.994513716	0.974854932
1861	10	282	295	2	cytoplasmic	0001-0314-0413	101.4444444	107.6666667	110.8888889	zstack_005	0.966583541	0.965183752
1862	12	289	337	2	cytoplasmic	0001-0314-0413	104.4444444	114.4444444	127.1111111	zstack_005	1.027431421	1.106382979
1863	18	363	493	2	cytoplasmic	0001-0314-0413	102.1111111	106.5555556	103.7777778	zstack_005	0.956608479	0.903288201
1864	14	279	307	2	cytoplasmic	0001-0314-0413	102.6666667	112.8888889	123.3333333	zstack_005	1.013466334	1.073500967
1865	11	290	327	2	cytoplasmic	0001-0314-0413	103.4444444	111.6666667	116.7777778	zstack_005	1.002493766	1.016441006
1866	13	264	366	2	cytoplasmic	0001-0314-0413	104	108.8888889	109.4444444	zstack_005	0.97755611	0.952611219
1867	11	368	527	2	cytoplasmic	0001-0314-0413	102	111.4444444	111.5555556	zstack_005	1.000498753	0.97098646
1868	18	323	413	2	cytoplasmic	0001-0314-0413	171.2222222	111.3333333	117	zstack_005	0.999501247	1.018375242
1869	15	295	301	2	cytoplasmic	0001-0314-0413	101	106.4444444	102.8888889	zstack_005	0.955610973	0.895551257
1870	10	263	328	2	cytoplasmic	0001-0314-0413	105.1111111	109.8888889	120.5555556	zstack_005	0.986533666	1.049323017
1904	4	193	270	2	cytoplasmic	0024-0176-0254	116.8888889	111.6666667	103.6666667	zstack_001	1.003494758	0.99626268
1905	7	191	256	2	cytoplasmic	0024-0176-0254	117.1111111	111.4444444	113.4444444	zstack_001	1.001497753	1.090229578
1906	7	43	256	2	cytoplasmic	0024-0176-0254	110	110.6666667	104.8888889	zstack_001	0.994508238	1.008008542
1907	7	223	268	2	cytoplasmic	0024-0176-0254	110.6666667	110.7777778	105.3333333	zstack_001	0.99550674	1.012279765
1908	5	114	287	2	cytoplasmic	0024-0176-0254	110.3333333	114.3333333	110.1111111	zstack_001	1.027458812	1.058195408
1909	11	111	245	2	cytoplasmic	0024-0176-0254	284.7777778	113	102.5555556	zstack_001	1.015476785	0.985584624
1910	13	254	202	2	cytoplasmic	0024-0176-0254	106.3333333	108.3333333	100.8888889	zstack_001	0.97353969	0.969567539
1911	13	97	263	2	cytoplasmic	0024-0176-0254	124.5555556	110.4444444	100.3333333	zstack_001	0.992511233	0.96422851
1912	4	202	202	2	cytoplasmic	0024-0176-0254	115.8888889	112	125.3333333	zstack_001	1.006490265	1.204484784
1913	5	112	290	2	cytoplasmic	0024-0176-0254	113.1111111	110.6666667	114.2222222	zstack_001	0.994508238	1.097704218
1914	6	280	216	2	cytoplasmic	0024-0176-0254	106.6666667	112.8888889	109.1111111	zstack_001	1.014478283	1.048585158
1915	10	212	279	2	cytoplasmic	0024-0176-0254	111.4444444	111.7777778	102.2222222	zstack_001	1.00449326	0.982381207
1916	7	261	222	2	cytoplasmic	0024-0176-0254	113.3333333	160.3333333	114.4444444	zstack_001	1.440838742	1.099839829
1917	11	55	257	2	cytoplasmic	0024-0176-0254	109	110.7777778	102.2222222	zstack_001	0.99550674	0.982381207
1918	9	47	214	2	cytoplasmic	0024-0176-0254	110.5555556	108.2222222	101.4444444	zstack_001	0.972541188	0.974906567
1919	13	51	215	2	cytoplasmic	0024-0176-0254	111.6666667	107	100.6666667	zstack_001	0.961557664	0.967431927
1920	10	230	231	2	cytoplasmic	0024-0176-0254	114.2222222	113.2222222	123.4444444	zstack_001	1.017473789	1.186332088
1921	9	216	267	2	cytoplasmic	0024-0176-0254	252.1111111	111.3333333	101.8888889	zstack_001	1.000499251	0.97917779
1922	5	207	264	2	cytoplasmic	0024-0176-0254	108.8888889	110.3333333	104.2222222	zstack_001	0.991512731	1.001601708
1923	6	256	220	2	cytoplasmic	0024-0176-0254	114.3333333	110.5555556	109.2222222	zstack_001	0.993509735	1.049652963
1924	5	57	229	2	cytoplasmic	0024-0176-0254	112.7777778	111.2222222	107.6666667	zstack_001	0.999500749	1.034703684
1925	8	114	293	2	cytoplasmic	0024-0176-0254	110.3333333	111.3333333	103.8888889	zstack_001	1.000499251	0.998398292
1926	11	48	246	2	cytoplasmic	0024-0176-0254	108.8888889	109.4444444	100.5555556	zstack_001	0.983524713	0.966364122
1927	8	65	245	2	cytoplasmic	0024-0176-0254	111.7777778	110.4444444	102.4444444	zstack_001	0.992511233	0.984516818
1928	9	124	279	2	cytoplasmic	0024-0176-0254	138.3333333	113	102	zstack_001	1.015476785	0.980245595
1929	11	184	263	2	cytoplasmic	0024-0176-0254	113.5555556	135.5555556	117.3333333	zstack_001	1.218172741	1.127602776
1949	5	227	405	2	cytoplasmic	0024-0277-0336	113.3333333	115	105.5555556	zstack_001	1.019704433	1.013874066
1950	10	317	315	2	cytoplasmic	0024-0277-0336	111.1111111	109.6666667	100.1111111	zstack_001	0.972413793	0.961579509
1951	6	218	361	2	cytoplasmic	0024-0277-0336	108.3333333	112.7777778	102.7777778	zstack_001	1	0.98719317
1952	7	329	274	2	cytoplasmic	0024-0277-0336	113.8888889	109.4444444	102.3333333	zstack_001	0.97044335	0.982924226
1953	5	248	333	2	cytoplasmic	0024-0277-0336	282.2222222	119.4444444	105.2222222	zstack_001	1.0591133	1.010672359
1954	6	239	370	2	cytoplasmic	0024-0277-0336	119.2222222	114.4444444	109.1111111	zstack_001	1.014778325	1.048025614
1955	8	246	414	2	cytoplasmic	0024-0277-0336	111.8888889	112.1111111	103.1111111	zstack_001	0.99408867	0.990394877
1956	5	313	224	2	cytoplasmic	0024-0277-0336	105.3333333	109.1111111	104.1111111	zstack_001	0.967487685	1
1957	4	232	259	2	cytoplasmic	0024-0277-0336	112.5555556	112.5555556	113.3333333	zstack_001	0.998029557	1.088580576
1958	4	295	262	2	cytoplasmic	0024-0277-0336	119.2222222	113.6666667	113.7777778	zstack_001	1.007881773	1.09284952
1959	4	330	232	2	cytoplasmic	0024-0277-0336	107.3333333	109.6666667	100.6666667	zstack_001	0.972413793	0.966915688
1960	4	217	348	2	cytoplasmic	0024-0277-0336	110.4444444	112.8888889	108.6666667	zstack_001	1.000985222	1.04375667
1961	8	232	437	2	cytoplasmic	0024-0277-0336	109.5555556	125.8888889	101.7777778	zstack_001	1.116256158	0.977588047
1969	6	240	587	2.036018571	cytoplasmic	0024-0205-0512	112.1111111	137.6666667	144.5555556	zstack_001	1.120253165	0.89600551
1970	8	184	562	2.036018571	cytoplasmic	0024-0205-0512	116.7777778	112.2222222	106.8888889	zstack_001	0.913200723	0.662534435
1971	6	208	594	2.036018571	cytoplasmic	0024-0205-0512	113.2222222	122.8888889	167.1111111	zstack_001	1	1.035812672
1972	5	241	530	2.036018571	cytoplasmic	0024-0205-0512	126.2222222	113.6666667	210.7777778	zstack_001	0.924954792	1.306473829
1973	4	200	492	2.036018571	cytoplasmic	0024-0205-0512	264	124.2222222	173.3333333	zstack_001	1.01084991	1.074380165
1974	4	218	582	2.036018571	cytoplasmic	0024-0205-0512	114.5555556	142.5555556	225.5555556	zstack_001	1.160036166	1.398071625
1975	13	247	493	2.036018571	cytoplasmic	0024-0205-0512	235	154.7777778	211.4444444	zstack_001	1.259493671	1.310606061
1976	10	195	452	2.036018571	cytoplasmic	0024-0205-0512	114.3333333	117.7777778	144.4444444	zstack_001	0.95840868	0.895316804
1977	15	162	454	2.036018571	cytoplasmic	0024-0205-0512	110.1111111	110.1111111	103.4444444	zstack_001	0.8960217	0.641184573
1978	5	209	559	2.036018571	cytoplasmic	0024-0205-0512	123	242.6666667	369.3333333	zstack_001	1.974683544	2.289256198
1979	5	215	526	2.036018571	cytoplasmic	0024-0205-0512	322.6666667	134.4444444	166.3333333	zstack_001	1.09403255	1.030991736
1980	4	173	458	2.036018571	cytoplasmic	0024-0205-0512	113.1111111	149.7777778	226.1111111	zstack_001	1.21880651	1.401515152
1981	4	259	477	2.036018571	cytoplasmic	0024-0205-0512	119.4444444	121.8888889	192.2222222	zstack_001	0.991862568	1.191460055
1982	15	204	451	2.036018571	cytoplasmic	0024-0205-0512	111	117.6666667	113.1111111	zstack_001	0.957504521	0.701101928
1983	15	188	554	2.036018571	cytoplasmic	0024-0205-0512	132.3333333	125.5555556	142.2222222	zstack_001	1.021699819	0.8815427
1984	12	180	427	2.036018571	cytoplasmic	0024-0205-0512	109	110	99.77777778	zstack_001	0.895117541	0.6184573
1985	18	155	479	2.036018571	cytoplasmic	0024-0205-0512	110.1111111	111.4444444	105.7777778	zstack_001	0.906871609	0.655647383
1986	6	196	446	2.036018571	cytoplasmic	0024-0205-0512	113.8888889	113.3333333	166.8888889	zstack_001	0.922242315	1.034435262
1987	10	220	543	2.036018571	cytoplasmic	0024-0205-0512	132.8888889	199.2222222	355.2222222	zstack_001	1.621157324	2.201790634
1988	9	223	573	2.036018571	cytoplasmic	0024-0205-0512	112.7777778	125.4444444	139	zstack_001	1.02079566	0.861570248
1989	5	222	583	2.036018571	cytoplasmic	0024-0205-0512	114.3333333	174.3333333	208.4444444	zstack_001	1.418625678	1.292011019
1990	8	249	461	2.036018571	cytoplasmic	0024-0205-0512	115.4444444	113.6666667	171.8888889	zstack_001	0.924954792	1.065426997
1991	9	225	463	2.036018571	cytoplasmic	0024-0205-0512	124.1111111	163.5555556	231.6666667	zstack_001	1.330922242	1.435950413
1992	4	200	458	2.036018571	cytoplasmic	0024-0205-0512	119.4444444	216.7777778	284.7777778	zstack_001	1.764014467	1.765151515
1993	17	205	563	2.036018571	cytoplasmic	0024-0205-0512	123.6666667	118.5555556	125.8888889	zstack_001	0.964737794	0.78030303
1994	9	233	546	2.036018571	cytoplasmic	0024-0205-0512	124.3333333	188.4444444	166.7777778	zstack_001	1.533453888	1.033746556
1995	4	189	464	2.036018571	cytoplasmic	0024-0205-0512	119.4444444	116.8888889	203.5555556	zstack_001	0.951175407	1.261707989
1996	15	172	474	2.036018571	cytoplasmic	0024-0205-0512	114.8888889	119.2222222	121	zstack_001	0.970162749	0.75
1997	10	236	462	2.036018571	cytoplasmic	0024-0205-0512	117.1111111	126.3333333	204.1111111	zstack_001	1.028028933	1.265151515
1998	8	223	564	2.036018571	cytoplasmic	0024-0205-0512	117.1111111	129.5555556	204.2222222	zstack_001	1.054249548	1.26584022
1999	22	241	579	2.036018571	cytoplasmic	0024-0205-0512	106.7777778	110.5555556	101.8888889	zstack_001	0.899638336	0.6315427
2000	5	191	486	2.036018571	cytoplasmic	0024-0205-0512	181.2222222	130.4444444	196.2222222	zstack_001	1.061482821	1.216253444
2001	8	191	451	2.036018571	cytoplasmic	0024-0205-0512	112.7777778	115	185.1111111	zstack_001	0.935804702	1.14738292
2002	3	232	532	2.036018571	cytoplasmic	0024-0205-0512	136.1111111	117.1111111	191.5555556	zstack_001	0.952983725	1.187327824
2003	5	210	459	2.036018571	cytoplasmic	0024-0205-0512	118.3333333	137.4444444	235	zstack_001	1.118444846	1.45661157
2004	5	242	490	2.036018571	cytoplasmic	0024-0205-0512	477.7777778	122.8888889	185	zstack_001	1	1.146694215
2005	10	161	511	2.036018571	cytoplasmic	0024-0205-0512	118.2222222	115.4444444	120.6666667	zstack_001	0.939421338	0.747933884
2006	6	224	582	2.036018571	cytoplasmic	0024-0205-0512	111	146.4444444	180.7777778	zstack_001	1.191681736	1.120523416
2007	16	224	553	2.036018571	cytoplasmic	0024-0205-0512	117.3333333	119.5555556	120.3333333	zstack_001	0.972875226	0.745867769
2008	5	246	468	2.036018571	cytoplasmic	0024-0205-0512	120.4444444	117.1111111	243.2222222	zstack_001	0.952983725	1.507575758
2009	5	235	583	2.036018571	cytoplasmic	0024-0205-0512	111.2222222	120.6666667	141.3333333	zstack_001	0.981916817	0.876033058
2010	10	225	573	2.036018571	cytoplasmic	0024-0205-0512	113	121.8888889	124.2222222	zstack_001	0.991862568	0.769972452
2011	4	172	458	2.036018571	cytoplasmic	0024-0205-0512	116.4444444	142.6666667	202	zstack_001	1.160940325	1.252066116
2012	11	161	461	2.036018571	cytoplasmic	0024-0205-0512	111.8888889	111.5555556	107.7777778	zstack_001	0.907775769	0.668044077
2013	25	274	473	2.036018571	cytoplasmic	0024-0205-0512	110.6666667	110.4444444	102.8888889	zstack_001	0.898734177	0.637741047
2014	3	197	584	2.036018571	cytoplasmic	0024-0205-0512	113.4444444	156.3333333	164.6666667	zstack_001	1.272151899	1.020661157
2015	12	157	502	2.036018571	cytoplasmic	0024-0205-0512	117.1111111	113	149.8888889	zstack_001	0.919529837	0.929063361
2016	4	175	480	2.036018571	cytoplasmic	0024-0205-0512	124.2222222	171.3333333	346.5555556	zstack_001	1.394213382	2.148071625
2017	15	252	500	2.036018571	cytoplasmic	0024-0205-0512	114.1111111	119.3333333	122.5555556	zstack_001	0.971066908	0.759641873
2018	6	187	458	2.036018571	cytoplasmic	0024-0205-0512	116.8888889	142	261.5555556	zstack_001	1.155515371	1.621212121
2019	9	241	546	2.036018571	cytoplasmic	0024-0205-0512	119.5555556	112.8888889	116.2222222	zstack_001	0.918625678	0.720385675
2020	11	255	475	2.036018571	cytoplasmic	0024-0205-0512	114.4444444	238.7777778	161.8888889	zstack_001	1.943037975	1.003443526
2021	4	216	457	2.036018571	cytoplasmic	0024-0205-0512	119.3333333	120.3333333	145.5555556	zstack_001	0.97920434	0.902203857
2022	4	245	470	2.036018571	cytoplasmic	0024-0205-0512	118.3333333	116.2222222	163	zstack_001	0.945750452	1.010330579
2023	4	226	588	2.036018571	cytoplasmic	0024-0205-0512	112.4444444	164.7777778	207.7777778	zstack_001	1.340867993	1.287878788
2024	8	143	489	2.036018571	cytoplasmic	0024-0205-0512	110.3333333	107.6666667	101.8888889	zstack_001	0.876130199	0.6315427
2025	11	245	510	2.036018571	cytoplasmic	0024-0205-0512	127.1111111	130.8888889	230.8888889	zstack_001	1.065099458	1.431129477
2026	11	175	485	2.036018571	cytoplasmic	0024-0205-0512	120.7777778	115.2222222	130.6666667	zstack_001	0.93761302	0.809917355
2027	8	191	570	2.036018571	cytoplasmic	0024-0205-0512	117.7777778	113	105.4444444	zstack_001	0.919529837	0.653581267
2028	20	196	428	2.036018571	cytoplasmic	0024-0205-0512	108.1111111	109.6666667	100.5555556	zstack_001	0.892405063	0.623278237
2029	6	272	459	2.036018571	cytoplasmic	0024-0205-0512	114.7777778	112.8888889	134.5555556	zstack_001	0.918625678	0.834022039
2030	5	201	440	2.036018571	cytoplasmic	0024-0205-0512	112.6666667	114.2222222	136.4444444	zstack_001	0.929475588	0.845730028
2031	7	176	547	2.036018571	cytoplasmic	0024-0205-0512	147.4444444	122.1111111	157	zstack_001	0.993670886	0.973140496
2032	6	209	558	2.036018571	cytoplasmic	0024-0205-0512	126.5555556	284	381.8888889	zstack_001	2.311030741	2.36707989
2033	7	242	561	2.036018571	cytoplasmic	0024-0205-0512	111.6666667	117	122.8888889	zstack_001	0.952079566	0.761707989
2034	18	171	533	2.036018571	cytoplasmic	0024-0205-0512	132.7777778	113.7777778	106.2222222	zstack_001	0.925858951	0.658402204
2035	5	192	496	2.036018571	cytoplasmic	0024-0205-0512	420.1111111	133.4444444	154.3333333	zstack_001	1.085895118	0.95661157
2036	5	222	519	2.036018571	cytoplasmic	0024-0205-0512	361.2222222	149.7777778	153.7777778	zstack_001	1.21880651	0.953168044
2037	4	270	464	2.036018571	cytoplasmic	0024-0205-0512	114.4444444	112.3333333	132.6666667	zstack_001	0.914104882	0.82231405
2038	4	186	523	2.036018571	cytoplasmic	0024-0205-0512	485.8888889	133.6666667	150.4444444	zstack_001	1.087703436	0.932506887
2039	5	224	493	2.036018571	cytoplasmic	0024-0205-0512	321.8888889	126.8888889	158.2222222	zstack_001	1.032549729	0.980716253
2040	8	215	579	2.036018571	cytoplasmic	0024-0205-0512	113.5555556	116.5555556	191.5555556	zstack_001	0.948462929	1.187327824
2041	6	175	474	2.036018571	cytoplasmic	0024-0205-0512	119.2222222	141.4444444	254.5555556	zstack_001	1.150994575	1.577823691
2042	6	180	435	2.036018571	cytoplasmic	0024-0205-0512	111.6666667	109.3333333	105.6666667	zstack_001	0.889692586	0.654958678
2043	4	168	468	2.036018571	cytoplasmic	0024-0205-0512	118.4444444	147.4444444	197	zstack_001	1.199819168	1.22107438
2044	5	209	457	2.036018571	cytoplasmic	0024-0205-0512	116.7777778	138.3333333	230.3333333	zstack_001	1.125678119	1.42768595
2045	26	206	596	2.036018571	cytoplasmic	0024-0205-0512	106.5555556	111.4444444	102.7777778	zstack_001	0.906871609	0.637052342
2046	11	246	467	2.036018571	cytoplasmic	0024-0205-0512	113.8888889	114.7777778	149.8888889	zstack_001	0.933996383	0.929063361
2047	5	216	542	2.036018571	cytoplasmic	0024-0205-0512	256.1111111	210.2222222	261.7777778	zstack_001	1.710669078	1.622589532
2048	3	218	562	2.036018571	cytoplasmic	0024-0205-0512	117.2222222	148.8888889	198.3333333	zstack_001	1.211573237	1.229338843
2049	5	165	466	2.036018571	cytoplasmic	0024-0205-0512	114.7777778	171	213.8888889	zstack_001	1.391500904	1.325757576
2050	5	248	488	2.036018571	cytoplasmic	0024-0205-0512	227.7777778	135.8888889	197.2222222	zstack_001	1.105786618	1.222451791
2051	3	127	452	2.036018571	cytoplasmic	0024-0205-0512	108.1111111	111.4444444	101.4444444	zstack_001	0.906871609	0.628787879
2052	8	176	469	2.036018571	cytoplasmic	0024-0205-0512	120.4444444	162.2222222	201.3333333	zstack_001	1.320072333	1.247933884
2053	8	163	523	2.036018571	cytoplasmic	0024-0205-0512	124.8888889	138.4444444	148.3333333	zstack_001	1.126582278	0.919421488
2054	6	213	455	2.036018571	cytoplasmic	0024-0205-0512	117	138	201	zstack_001	1.122965642	1.245867769
2055	4	221	467	2.036018571	cytoplasmic	0024-0205-0512	147.3333333	130.7777778	225.6666667	zstack_001	1.064195298	1.398760331
2056	6	248	472	2.036018571	cytoplasmic	0024-0205-0512	124.6666667	114.2222222	154.8888889	zstack_001	0.929475588	0.960055096
2057	6	247	557	2.036018571	cytoplasmic	0024-0205-0512	114.1111111	117	149.1111111	zstack_001	0.952079566	0.924242424
2058	8	215	470	2.036018571	cytoplasmic	0024-0205-0512	454.1111111	140.6666667	208.7777778	zstack_001	1.144665461	1.294077135
2059	6	208	588	2.036018571	cytoplasmic	0024-0205-0512	113	127.2222222	162.4444444	zstack_001	1.035262206	1.006887052
2060	9	206	455	2.036018571	cytoplasmic	0024-0205-0512	114.4444444	196.7777778	275.8888889	zstack_001	1.601265823	1.710055096
2061	4	213	579	2.036018571	cytoplasmic	0024-0205-0512	118.4444444	116.8888889	258	zstack_001	0.951175407	1.599173554
2062	10	206	577	2.036018571	cytoplasmic	0024-0205-0512	115	178	149.3333333	zstack_001	1.448462929	0.925619835
2063	18	252	491	2.036018571	cytoplasmic	0024-0205-0512	114.5555556	111.7777778	115.5555556	zstack_001	0.909584087	0.716253444
2064	9	223	547	2.036018571	cytoplasmic	0024-0205-0512	127.3333333	198.4444444	283.1111111	zstack_001	1.61482821	1.754820937
2065	10	192	561	2.036018571	cytoplasmic	0024-0205-0512	122.3333333	185.7777778	206.8888889	zstack_001	1.511754069	1.282369146
2066	8	199	459	2.036018571	cytoplasmic	0024-0205-0512	115.6666667	199.2222222	254.5555556	zstack_001	1.621157324	1.577823691
2067	21	200	575	2.036018571	cytoplasmic	0024-0205-0512	111.5555556	115.6666667	105.7777778	zstack_001	0.941229656	0.655647383
2068	5	260	481	2.036018571	cytoplasmic	0024-0205-0512	118.4444444	122.4444444	223.1111111	zstack_001	0.996383363	1.38292011
2069	5	224	453	2.036018571	cytoplasmic	0024-0205-0512	116	114.2222222	124.5555556	zstack_001	0.929475588	0.772038567
2070	4	236	521	2.036018571	cytoplasmic	0024-0205-0512	148.4444444	182.5555556	248.1111111	zstack_001	1.485533454	1.537878788
2071	8	259	491	2.036018571	cytoplasmic	0024-0205-0512	119.4444444	117.4444444	221.2222222	zstack_001	0.955696203	1.371212121
2072	6	197	534	2.036018571	cytoplasmic	0024-0205-0512	393.2222222	140.5555556	135	zstack_001	1.143761302	0.83677686
2073	5	261	469	2.036018571	cytoplasmic	0024-0205-0512	116.4444444	131.5555556	191.2222222	zstack_001	1.070524412	1.185261708
2074	9	203	560	2.036018571	cytoplasmic	0024-0205-0512	126.3333333	296	478.2222222	zstack_001	2.408679928	2.964187328
2075	4	168	460	2.036018571	cytoplasmic	0024-0205-0512	114.4444444	132.5555556	179.5555556	zstack_001	1.078661844	1.112947658
2076	3	172	549	2.036018571	cytoplasmic	0024-0205-0512	125.8888889	113.6666667	110.6666667	zstack_001	0.924954792	0.685950413
2077	10	165	460	2.036018571	cytoplasmic	0024-0205-0512	111	110.4444444	110	zstack_001	0.898734177	0.681818182
2078	4	231	537	2.036018571	cytoplasmic	0024-0205-0512	136.7777778	133.3333333	231.4444444	zstack_001	1.084990958	1.434573003
2079	6	167	451	2.036018571	cytoplasmic	0024-0205-0512	114	119.5555556	123.7777778	zstack_001	0.972875226	0.767217631
2080	4	245	454	2.036018571	cytoplasmic	0024-0205-0512	117.3333333	114.8888889	143.1111111	zstack_001	0.934900542	0.887052342
2081	4	182	498	2.036018571	cytoplasmic	0024-0205-0512	437.6666667	123	139.7777778	zstack_001	1.000904159	0.866391185
2082	25	177	543	2.036018571	cytoplasmic	0024-0205-0512	136.7777778	114	104.1111111	zstack_001	0.927667269	0.645316804
2083	18	218	596	2.036018571	cytoplasmic	0024-0205-0512	106.6666667	111.1111111	102.2222222	zstack_001	0.904159132	0.633608815
2084	9	228	485	2.036018571	cytoplasmic	0024-0205-0512	410	141.3333333	122.1111111	zstack_001	1.150090416	0.756887052
2085	8	191	522	2.036018571	cytoplasmic	0024-0205-0512	396	152.3333333	121.8888889	zstack_001	1.23960217	0.755509642
2086	4	219	559	2.036018571	cytoplasmic	0024-0205-0512	120.6666667	165.2222222	262.4444444	zstack_001	1.344484629	1.626721763
2087	13	252	506	2.036018571	cytoplasmic	0024-0205-0512	117.7777778	120.8888889	119.4444444	zstack_001	0.983725136	0.740358127
2088	9	244	460	2.036018571	cytoplasmic	0024-0205-0512	119.3333333	139.6666667	198.7777778	zstack_001	1.136528029	1.232093664
2089	17	240	581	2.036018571	cytoplasmic	0024-0205-0512	109.1111111	108.5555556	102.4444444	zstack_001	0.883363472	0.634986226
2090	5	192	453	2.036018571	cytoplasmic	0024-0205-0512	116.7777778	112.7777778	259.2222222	zstack_001	0.917721519	1.606749311
2091	3	178	493	2.036018571	cytoplasmic	0024-0205-0512	257.1111111	134.8888889	173.4444444	zstack_001	1.097649186	1.075068871
2092	5	234	516	2.036018571	cytoplasmic	0024-0205-0512	406.3333333	192.2222222	235.5555556	zstack_001	1.564195298	1.460055096
2093	15	230	535	2.036018571	cytoplasmic	0024-0205-0512	120	114.8888889	149.3333333	zstack_001	0.934900542	0.925619835
2094	8	211	583	2.036018571	cytoplasmic	0024-0205-0512	115.4444444	117.1111111	135.4444444	zstack_001	0.952983725	0.83953168
2095	6	196	469	2.036018571	cytoplasmic	0024-0205-0512	123.3333333	133.5555556	249.1111111	zstack_001	1.086799277	1.544077135
2096	12	172	494	2.036018571	cytoplasmic	0024-0205-0512	314.6666667	186	293.1111111	zstack_001	1.513562387	1.816804408
2097	3	226	500	2.036018571	cytoplasmic	0024-0205-0512	276.4444444	130.7777778	150.1111111	zstack_001	1.064195298	0.930440771
2098	6	247	536	2.036018571	cytoplasmic	0024-0205-0512	117.7777778	114.6666667	173.7777778	zstack_001	0.933092224	1.077134986
2099	13	237	589	2.036018571	cytoplasmic	0024-0205-0512	109.4444444	110.1111111	103.1111111	zstack_001	0.8960217	0.639118457
2100	8	156	511	2.036018571	cytoplasmic	0024-0205-0512	115.5555556	109.1111111	108.7777778	zstack_001	0.887884268	0.674242424
2101	6	262	460	2.036018571	cytoplasmic	0024-0205-0512	112.3333333	115.8888889	167.4444444	zstack_001	0.943037975	1.037878788
2102	5	179	483	2.036018571	cytoplasmic	0024-0205-0512	127.6666667	184.2222222	195.6666667	zstack_001	1.499095841	1.212809917
2103	5	247	460	2.036018571	cytoplasmic	0024-0205-0512	115.2222222	122.8888889	178	zstack_001	1	1.103305785
2104	12	200	450	2.036018571	cytoplasmic	0024-0205-0512	115.6666667	113.6666667	122.7777778	zstack_001	0.924954792	0.761019284
2105	10	187	553	2.036018571	cytoplasmic	0024-0205-0512	276.6666667	125.8888889	281.6666667	zstack_001	1.024412297	1.745867769
2106	8	216	483	2.036018571	cytoplasmic	0024-0205-0512	481.6666667	136.5555556	126.6666667	zstack_001	1.111211573	0.785123967
2107	13	268	455	2.036018571	cytoplasmic	0024-0205-0512	111.6666667	109.8888889	101.6666667	zstack_001	0.894213382	0.630165289
2108	6	229	568	2.036018571	cytoplasmic	0024-0205-0512	115.1111111	147.1111111	216.1111111	zstack_001	1.197106691	1.33953168
2109	9	274	472	2.036018571	cytoplasmic	0024-0205-0512	111.8888889	115.8888889	112.3333333	zstack_001	0.943037975	0.696280992
2110	4	230	590	2.036018571	cytoplasmic	0024-0205-0512	114	109.3333333	122.3333333	zstack_001	0.889692586	0.758264463
2111	8	232	498	2.036018571	cytoplasmic	0024-0205-0512	358.6666667	122.4444444	125.4444444	zstack_001	0.996383363	0.777548209
2112	11	149	502	2.036018571	cytoplasmic	0024-0205-0512	111.3333333	112.3333333	104.1111111	zstack_001	0.914104882	0.645316804
2113	3	217	522	2.036018571	cytoplasmic	0024-0205-0512	250.7777778	146.6666667	152.5555556	zstack_001	1.193490054	0.945592287
2114	4	147	471	2.036018571	cytoplasmic	0024-0205-0512	111.7777778	110.1111111	117.1111111	zstack_001	0.8960217	0.725895317
2115	5	246	581	2.036018571	cytoplasmic	0024-0205-0512	110.4444444	111	123.3333333	zstack_001	0.903254973	0.76446281
2116	10	151	490	2.036018571	cytoplasmic	0024-0205-0512	113	111.6666667	108.3333333	zstack_001	0.908679928	0.671487603
2117	22	192	461	2.036018571	cytoplasmic	0024-0205-0512	111.4444444	114.4444444	109.8888889	zstack_001	0.931283906	0.681129477
2118	4	179	478	2.036018571	cytoplasmic	0024-0205-0512	121	131.8888889	273.3333333	zstack_001	1.07323689	1.694214876
2119	7	250	494	2.036018571	cytoplasmic	0024-0205-0512	135.8888889	124.6666667	266.4444444	zstack_001	1.014466546	1.651515152
2120	17	148	485	2.036018571	cytoplasmic	0024-0205-0512	110.7777778	110.5555556	102.7777778	zstack_001	0.899638336	0.637052342
2121	13	252	494	2.036018571	cytoplasmic	0024-0205-0512	117.8888889	121.2222222	182.1111111	zstack_001	0.986437613	1.128787879
2122	8	197	465	2.036018571	cytoplasmic	0024-0205-0512	116.2222222	154.2222222	300.8888889	zstack_001	1.254972875	1.865013774
2123	4	229	548	2.036018571	cytoplasmic	0024-0205-0512	126.6666667	146.5555556	244.6666667	zstack_001	1.192585895	1.516528926
2124	5	217	492	2.036018571	cytoplasmic	0024-0205-0512	341.5555556	161	176	zstack_001	1.310126582	1.090909091
2125	6	159	516	2.036018571	cytoplasmic	0024-0205-0512	121	115.3333333	145.3333333	zstack_001	0.938517179	0.900826446
2126	9	211	590	2.036018571	cytoplasmic	0024-0205-0512	111.1111111	117.3333333	122.3333333	zstack_001	0.954792043	0.758264463
2127	27	282	459	2.036018571	cytoplasmic	0024-0205-0512	109.4444444	113.5555556	102.2222222	zstack_001	0.924050633	0.633608815
2128	16	232	496	2.036018571	cytoplasmic	0024-0205-0512	223.8888889	127.6666667	117.5555556	zstack_001	1.038878843	0.728650138
2129	6	201	561	2.036018571	cytoplasmic	0024-0205-0512	124.2222222	177.4444444	390.1111111	zstack_001	1.443942134	2.418044077
2130	10	194	560	2.036018571	cytoplasmic	0024-0205-0512	121.3333333	127.3333333	196	zstack_001	1.036166365	1.214876033
2131	15	203	570	2.036018571	cytoplasmic	0024-0205-0512	115.8888889	111.6666667	116.3333333	zstack_001	0.908679928	0.72107438
2132	5	202	485	2.036018571	cytoplasmic	0024-0205-0512	219	151.3333333	200.6666667	zstack_001	1.231464738	1.243801653
2133	6	159	530	2.036018571	cytoplasmic	0024-0205-0512	121.3333333	107.8888889	101.6666667	zstack_001	0.877938517	0.630165289
2134	4	175	449	2.036018571	cytoplasmic	0024-0205-0512	114.6666667	116.1111111	167.2222222	zstack_001	0.944846293	1.036501377
2135	10	184	463	2.036018571	cytoplasmic	0024-0205-0512	114.7777778	124.8888889	181	zstack_001	1.016274864	1.121900826
2136	10	216	449	2.036018571	cytoplasmic	0024-0205-0512	113.7777778	112.6666667	126.3333333	zstack_001	0.91681736	0.783057851
2137	10	229	535	2.036018571	cytoplasmic	0024-0205-0512	124.2222222	136.7777778	289.3333333	zstack_001	1.113019892	1.79338843
2138	7	223	484	2.036018571	cytoplasmic	0024-0205-0512	424.8888889	153.6666667	135.4444444	zstack_001	1.25045208	0.83953168
2139	10	166	522	2.036018571	cytoplasmic	0024-0205-0512	142.4444444	143	179.2222222	zstack_001	1.163652803	1.110881543
2140	10	163	489	2.036018571	cytoplasmic	0024-0205-0512	113.7777778	134.7777778	189.1111111	zstack_001	1.096745027	1.172176309
2141	4	153	498	2.036018571	cytoplasmic	0024-0205-0512	119.3333333	120.7777778	131.2222222	zstack_001	0.982820976	0.813360882
2142	4	157	503	2.036018571	cytoplasmic	0024-0205-0512	122.3333333	113.8888889	173.3333333	zstack_001	0.92676311	1.074380165
2143	5	208	557	2.036018571	cytoplasmic	0024-0205-0512	126.7777778	260.7777778	357.8888889	zstack_001	2.122061483	2.218319559
2144	12	174	538	2.036018571	cytoplasmic	0024-0205-0512	184	121.2222222	122.3333333	zstack_001	0.986437613	0.758264463
2145	3	245	536	2.036018571	cytoplasmic	0024-0205-0512	119	114	167.1111111	zstack_001	0.927667269	1.035812672
2146	3	177	450	2.036018571	cytoplasmic	0024-0205-0512	115.8888889	114.1111111	167.1111111	zstack_001	0.928571429	1.035812672
2147	10	175	444	2.036018571	cytoplasmic	0024-0205-0512	111.6666667	112.3333333	107.7777778	zstack_001	0.914104882	0.668044077
2148	6	268	478	2.036018571	cytoplasmic	0024-0205-0512	112.8888889	210	232.2222222	zstack_001	1.708860759	1.439393939
2149	9	156	519	2.036018571	cytoplasmic	0024-0205-0512	120	113.3333333	102.6666667	zstack_001	0.922242315	0.636363636
2150	17	242	506	2.036018571	cytoplasmic	0024-0205-0512	179.5555556	134.7777778	149.3333333	zstack_001	1.096745027	0.925619835
2151	4	186	552	2.036018571	cytoplasmic	0024-0205-0512	439.4444444	127	201.2222222	zstack_001	1.033453888	1.247245179
2152	6	171	499	2.036018571	cytoplasmic	0024-0205-0512	467.5555556	153.1111111	187.3333333	zstack_001	1.245931284	1.161157025
2153	4	170	457	2.036018571	cytoplasmic	0024-0205-0512	114.7777778	117.6666667	168	zstack_001	0.957504521	1.041322314
2154	9	233	561	2.036018571	cytoplasmic	0024-0205-0512	115.1111111	113	119.3333333	zstack_001	0.919529837	0.739669421
2155	7	219	557	2.036018571	cytoplasmic	0024-0205-0512	121.1111111	167.1111111	327.2222222	zstack_001	1.359855335	2.028236915
2156	10	217	566	2.036018571	cytoplasmic	0024-0205-0512	119.4444444	152.7777778	150.6666667	zstack_001	1.243218807	0.933884298
2157	5	208	475	2.036018571	cytoplasmic	0024-0205-0512	347.4444444	122.1111111	167.1111111	zstack_001	0.993670886	1.035812672
2158	5	192	481	2.036018571	cytoplasmic	0024-0205-0512	136	133.4444444	207.4444444	zstack_001	1.085895118	1.285812672
2159	9	200	456	2.036018571	cytoplasmic	0024-0205-0512	113.6666667	185.4444444	228.2222222	zstack_001	1.509041591	1.414600551
2160	8	209	516	2.036018571	cytoplasmic	0024-0205-0512	373.1111111	150.1111111	139	zstack_001	1.221518987	0.861570248
2161	7	165	473	2.036018571	cytoplasmic	0024-0205-0512	117	165.1111111	215.7777778	zstack_001	1.34358047	1.337465565
2162	18	175	473	2.036018571	cytoplasmic	0024-0205-0512	114.7777778	115	112.4444444	zstack_001	0.935804702	0.696969697
2163	13	205	567	2.036018571	cytoplasmic	0024-0205-0512	119.1111111	120.6666667	131	zstack_001	0.981916817	0.811983471
2164	8	193	565	2.036018571	cytoplasmic	0024-0205-0512	120.6666667	142.7777778	227.4444444	zstack_001	1.161844485	1.409779614
2165	5	159	452	2.036018571	cytoplasmic	0024-0205-0512	112.1111111	110.4444444	145.7777778	zstack_001	0.898734177	0.903581267
2166	8	200	488	2.036018571	cytoplasmic	0024-0205-0512	375.8888889	133.3333333	208.4444444	zstack_001	1.084990958	1.292011019
2167	5	226	511	2.036018571	cytoplasmic	0024-0205-0512	383.4444444	155	156.6666667	zstack_001	1.261301989	0.97107438
2168	14	201	557	2.036018571	cytoplasmic	0024-0205-0512	123.2222222	185.7777778	285.3333333	zstack_001	1.511754069	1.768595041
2169	4	187	495	2.036018571	cytoplasmic	0024-0205-0512	486.2222222	129.5555556	161.3333333	zstack_001	1.054249548	1
2170	4	159	518	2.036018571	cytoplasmic	0024-0205-0512	125.7777778	131.1111111	147.8888889	zstack_001	1.066907776	0.916666667
2171	5	218	491	2.036018571	cytoplasmic	0024-0205-0512	322.7777778	165.5555556	168.3333333	zstack_001	1.347197107	1.04338843
2172	5	209	552	2.036018571	cytoplasmic	0024-0205-0512	202.2222222	218.4444444	376.7777778	zstack_001	1.777576854	2.335399449
2173	3	180	449	2.036018571	cytoplasmic	0024-0205-0512	114.8888889	112.1111111	146.3333333	zstack_001	0.912296564	0.907024793
2174	8	283	468	2.036018571	cytoplasmic	0024-0205-0512	110	112.2222222	105.4444444	zstack_001	0.913200723	0.653581267
2175	18	195	552	2.036018571	cytoplasmic	0024-0205-0512	164.4444444	123.2222222	136.7777778	zstack_001	1.002712477	0.847796143
2176	9	241	589	2.036018571	cytoplasmic	0024-0205-0512	109.1111111	111.4444444	111.4444444	zstack_001	0.906871609	0.69077135
2177	9	192	439	2.036018571	cytoplasmic	0024-0205-0512	112.1111111	111.6666667	110.6666667	zstack_001	0.908679928	0.685950413
2178	10	183	460	2.036018571	cytoplasmic	0024-0205-0512	113.2222222	159.6666667	171.2222222	zstack_001	1.299276673	1.061294766
2179	6	242	556	2.036018571	cytoplasmic	0024-0205-0512	112	122.2222222	149.7777778	zstack_001	0.994575045	0.928374656
2180	4	244	553	2.036018571	cytoplasmic	0024-0205-0512	115.5555556	114.8888889	161.8888889	zstack_001	0.934900542	1.003443526
2181	16	142	465	2.036018571	cytoplasmic	0024-0205-0512	108	108.4444444	101.4444444	zstack_001	0.882459313	0.628787879
2182	5	255	486	2.036018571	cytoplasmic	0024-0205-0512	124.1111111	147.5555556	216.1111111	zstack_001	1.200723327	1.33953168
2183	6	200	452	2.036018571	cytoplasmic	0024-0205-0512	115.3333333	120	282.4444444	zstack_001	0.976491863	1.750688705
2184	15	222	454	2.036018571	cytoplasmic	0024-0205-0512	111.8888889	115.3333333	116	zstack_001	0.938517179	0.719008264
2185	7	275	465	2.036018571	cytoplasmic	0024-0205-0512	110.3333333	109.4444444	110.8888889	zstack_001	0.890596745	0.687327824
2186	17	242	471	2.036018571	cytoplasmic	0024-0205-0512	148.1111111	116.3333333	130.6666667	zstack_001	0.946654611	0.809917355
2187	9	184	457	2.036018571	cytoplasmic	0024-0205-0512	111.7777778	138.8888889	204.6666667	zstack_001	1.130198915	1.268595041
2188	6	187	565	2.036018571	cytoplasmic	0024-0205-0512	119.4444444	119.8888889	113.3333333	zstack_001	0.975587703	0.702479339
2189	6	236	557	2.036018571	cytoplasmic	0024-0205-0512	114.3333333	129	183.5555556	zstack_001	1.049728752	1.137741047
2190	4	277	465	2.036018571	cytoplasmic	0024-0205-0512	111.2222222	116.4444444	118.1111111	zstack_001	0.94755877	0.732093664
2191	8	224	580	2.036018571	cytoplasmic	0024-0205-0512	113.6666667	121.4444444	143.3333333	zstack_001	0.988245931	0.888429752
2192	10	160	454	2.036018571	cytoplasmic	0024-0205-0512	110.6666667	113.1111111	105.6666667	zstack_001	0.920433996	0.654958678
2193	18	245	537	2.036018571	cytoplasmic	0024-0205-0512	110.2222222	109.7777778	105.2222222	zstack_001	0.893309222	0.652203857
2194	6	248	500	2.036018571	cytoplasmic	0024-0205-0512	153.2222222	151	269.1111111	zstack_001	1.22875226	1.668044077
2195	3	207	549	2.036018571	cytoplasmic	0024-0205-0512	358	278	241.3333333	zstack_001	2.262206148	1.495867769
2196	4	179	551	2.036018571	cytoplasmic	0024-0205-0512	141.2222222	122	164.8888889	zstack_001	0.992766727	1.022038567
2197	8	184	480	2.036018571	cytoplasmic	0024-0205-0512	127.2222222	138.8888889	273.7777778	zstack_001	1.130198915	1.696969697
2198	7	207	466	2.036018571	cytoplasmic	0024-0205-0512	123.6666667	145.7777778	319.6666667	zstack_001	1.186256781	1.981404959
2199	8	239	561	2.036018571	cytoplasmic	0024-0205-0512	114.2222222	112.1111111	120.4444444	zstack_001	0.912296564	0.746556474
2200	5	223	467	2.036018571	cytoplasmic	0024-0205-0512	161.1111111	127.2222222	208.3333333	zstack_001	1.035262206	1.291322314
2201	21	164	465	2.036018571	cytoplasmic	0024-0205-0512	111.8888889	110	104.7777778	zstack_001	0.895117541	0.649449036
2202	4	187	491	2.036018571	cytoplasmic	0024-0205-0512	328.8888889	139.7777778	184.7777778	zstack_001	1.137432188	1.145316804
2203	10	235	548	2.036018571	cytoplasmic	0024-0205-0512	115.5555556	114.2222222	126.8888889	zstack_001	0.929475588	0.786501377
2204	9	153	473	2.036018571	cytoplasmic	0024-0205-0512	113.8888889	114.5555556	112.7777778	zstack_001	0.932188065	0.699035813
2205	4	166	444	2.036018571	cytoplasmic	0024-0205-0512	112.6666667	130	117.3333333	zstack_001	1.057866184	0.727272727
2206	5	184	475	2.036018571	cytoplasmic	0024-0205-0512	126.8888889	137.7777778	270.6666667	zstack_001	1.121157324	1.67768595
2207	12	254	481	2.036018571	cytoplasmic	0024-0205-0512	116.1111111	121.2222222	163.8888889	zstack_001	0.986437613	1.01584022
2208	15	192	467	2.036018571	cytoplasmic	0024-0205-0512	113.1111111	115.7777778	131.2222222	zstack_001	0.942133816	0.813360882
2209	6	222	470	2.036018571	cytoplasmic	0024-0205-0512	354.4444444	138.4444444	176.6666667	zstack_001	1.126582278	1.095041322
2210	13	203	580	2.036018571	cytoplasmic	0024-0205-0512	113.3333333	111.8888889	110.2222222	zstack_001	0.910488246	0.683195592
2211	8	149	514	2.036018571	cytoplasmic	0024-0205-0512	115.2222222	112.2222222	104	zstack_001	0.913200723	0.644628099
2212	5	207	558	2.036018571	cytoplasmic	0024-0205-0512	125.1111111	198.6666667	355.8888889	zstack_001	1.616636528	2.205922865
2213	8	207	583	2.036018571	cytoplasmic	0024-0205-0512	116.2222222	124.5555556	137.3333333	zstack_001	1.013562387	0.851239669
2214	25	247	553	2.036018571	cytoplasmic	0024-0205-0512	110.7777778	111	103.8888889	zstack_001	0.903254973	0.643939394
2215	6	206	454	2.036018571	cytoplasmic	0024-0205-0512	118.1111111	150.6666667	275	zstack_001	1.226039783	1.704545455
2216	7	230	553	2.036018571	cytoplasmic	0024-0205-0512	120.7777778	135.6666667	241.7777778	zstack_001	1.1039783	1.49862259
2217	26	222	547	2.036018571	cytoplasmic	0024-0205-0512	125.5555556	113.8888889	113.6666667	zstack_001	0.92676311	0.704545455
2218	8	178	455	2.036018571	cytoplasmic	0024-0205-0512	112.2222222	140.8888889	171.1111111	zstack_001	1.146473779	1.060606061
2219	4	198	476	2.036018571	cytoplasmic	0024-0205-0512	134.8888889	194.1111111	186.2222222	zstack_001	1.579566004	1.154269972
2220	26	170	521	2.036018571	cytoplasmic	0024-0205-0512	137.4444444	113.1111111	106.1111111	zstack_001	0.920433996	0.657713499
2221	4	210	488	2.036018571	cytoplasmic	0024-0205-0512	381.5555556	142.4444444	141.4444444	zstack_001	1.159132007	0.876721763
2458	4	432	51	2	cytoplasmic	0024-0403-0123	113.5555556	149.2222222	219.6666667	zstack_001	1.33234127	1.788331072
2459	27	399	83	2	cytoplasmic	0024-0403-0123	113	107.6666667	102.3333333	zstack_001	0.961309524	0.833107191
2460	5	381	170	2	cytoplasmic	0024-0403-0123	185.1111111	123.4444444	207.1111111	zstack_001	1.10218254	1.68611488
2461	4	437	53	2	cytoplasmic	0024-0403-0123	109.7777778	110.5555556	134.2222222	zstack_001	0.987103175	1.092718227
2462	5	417	182	2	cytoplasmic	0024-0403-0123	190.5555556	129.4444444	151.6666667	zstack_001	1.155753968	1.234735414
2463	16	398	76	2	cytoplasmic	0024-0403-0123	105.7777778	108.2222222	100.8888889	zstack_001	0.966269841	0.821347806
2464	10	449	64	2	cytoplasmic	0024-0403-0123	107.6666667	110.7777778	102.6666667	zstack_001	0.989087302	0.835820896
2465	6	365	203	2	cytoplasmic	0024-0403-0123	122.2222222	137.2222222	337.8888889	zstack_001	1.225198413	2.750791497
2466	7	376	132	2	cytoplasmic	0024-0403-0123	178	111.6666667	107.3333333	zstack_001	0.99702381	0.873812754
2467	6	430	82	2	cytoplasmic	0024-0403-0123	117.5555556	113.1111111	188.6666667	zstack_001	1.009920635	1.535956581
2468	12	353	212	2	cytoplasmic	0024-0403-0123	107.2222222	109.7777778	114.1111111	zstack_001	0.98015873	0.928991407
2469	4	428	191	2	cytoplasmic	0024-0403-0123	113.3333333	108.6666667	101.7777778	zstack_001	0.970238095	0.828584351
2470	4	443	177	2	cytoplasmic	0024-0403-0123	119.8888889	110.4444444	141.3333333	zstack_001	0.986111111	1.150610583
2471	12	455	176	2	cytoplasmic	0024-0403-0123	107.8888889	112	100.6666667	zstack_001	1	0.81953867
2472	6	387	128	2	cytoplasmic	0024-0403-0123	292.2222222	115	146.1111111	zstack_001	1.026785714	1.18950701
2473	8	444	126	2	cytoplasmic	0024-0403-0123	143.4444444	111.8888889	105.1111111	zstack_001	0.999007937	0.855721393
2474	4	444	129	2	cytoplasmic	0024-0403-0123	164.5555556	112.3333333	109	zstack_001	1.00297619	0.887381275
2475	7	369	209	2	cytoplasmic	0024-0403-0123	115	116.6666667	184.8888889	zstack_001	1.041666667	1.505201266
2476	4	371	144	2	cytoplasmic	0024-0403-0123	163.1111111	113.3333333	108.2222222	zstack_001	1.011904762	0.881049299
2477	3	408	195	2	cytoplasmic	0024-0403-0123	137.6666667	109.7777778	108	zstack_001	0.98015873	0.879240163
2478	5	442	92	2	cytoplasmic	0024-0403-0123	118.5555556	110.5555556	105.3333333	zstack_001	0.987103175	0.857530529
2479	4	443	1	2	cytoplasmic	0024-0403-0123	110.2222222	111.3333333	138	zstack_001	0.994047619	1.123473541
2480	4	395	103	2	cytoplasmic	0024-0403-0123	171	113.5555556	119.5555556	zstack_001	1.013888889	0.973315242
2481	5	390	129	2	cytoplasmic	0024-0403-0123	336.3333333	123.3333333	156.2222222	zstack_001	1.101190476	1.271822705
2482	5	433	55	2	cytoplasmic	0024-0403-0123	112.6666667	113.5555556	186	zstack_001	1.013888889	1.514246947
2483	3	376	137	2	cytoplasmic	0024-0403-0123	180.1111111	111	111.2222222	zstack_001	0.991071429	0.905472637
2484	5	444	165	2	cytoplasmic	0024-0403-0123	137.4444444	114	152.5555556	zstack_001	1.017857143	1.241971958
2485	8	441	185	2	cytoplasmic	0024-0403-0123	109	108.4444444	101	zstack_001	0.968253968	0.822252374
2486	4	441	127	2	cytoplasmic	0024-0403-0123	180.1111111	113.8888889	119.2222222	zstack_001	1.016865079	0.970601538
2487	5	412	88	2	cytoplasmic	0024-0403-0123	137.2222222	123.5555556	226.8888889	zstack_001	1.103174603	1.847127996
2488	4	413	61	2	cytoplasmic	0024-0403-0123	111.3333333	143.6666667	187.2222222	zstack_001	1.282738095	1.524197196
2489	11	446	180	2	cytoplasmic	0024-0403-0123	108.8888889	109.5555556	102.3333333	zstack_001	0.978174603	0.833107191
2490	3	450	155	2	cytoplasmic	0024-0403-0123	137.1111111	112.5555556	104.2222222	zstack_001	1.004960317	0.848484848
2491	7	441	137	2	cytoplasmic	0024-0403-0123	271.3333333	116.8888889	135.8888889	zstack_001	1.043650794	1.106286748
2492	4	453	110	2	cytoplasmic	0024-0403-0123	115.3333333	111.5555556	100.2222222	zstack_001	0.996031746	0.815920398
2493	6	427	181	2	cytoplasmic	0024-0403-0123	143.6666667	116.1111111	138.4444444	zstack_001	1.036706349	1.127091814
2494	5	376	209	2	cytoplasmic	0024-0403-0123	114	111.1111111	115.7777778	zstack_001	0.992063492	0.942559928
2495	11	452	105	2	cytoplasmic	0024-0403-0123	108.6666667	110.3333333	100.4444444	zstack_001	0.985119048	0.817729534
2496	8	437	79	2	cytoplasmic	0024-0403-0123	111.8888889	111.7777778	119	zstack_001	0.998015873	0.968792402
2497	3	449	77	2	cytoplasmic	0024-0403-0123	110.4444444	109.3333333	101.5555556	zstack_001	0.976190476	0.826775215
2498	3	405	30	2	cytoplasmic	0024-0403-0123	110.5555556	173.2222222	174.8888889	zstack_001	1.546626984	1.42379014
2499	4	383	204	2	cytoplasmic	0024-0403-0123	120.3333333	111	111.2222222	zstack_001	0.991071429	0.905472637
2500	4	448	30	2	cytoplasmic	0024-0403-0123	108.5555556	112	124.5555556	zstack_001	1	1.014020805
2501	3	413	44	2	cytoplasmic	0024-0403-0123	108.8888889	110.7777778	139.6666667	zstack_001	0.989087302	1.137042062
2502	8	434	170	2	cytoplasmic	0024-0403-0123	150.6666667	113.1111111	129.5555556	zstack_001	1.009920635	1.054726368
2503	4	372	175	2	cytoplasmic	0024-0403-0123	167.1111111	111.1111111	203.5555556	zstack_001	0.992063492	1.657168702
2504	6	421	191	2	cytoplasmic	0024-0403-0123	118	109	103.7777778	zstack_001	0.973214286	0.844866576
2505	5	390	118	2	cytoplasmic	0024-0403-0123	227.4444444	113.6666667	121.1111111	zstack_001	1.014880952	0.985979195
2506	4	423	66	2	cytoplasmic	0024-0403-0123	113	116.1111111	216	zstack_001	1.036706349	1.758480326
2507	3	436	81	2	cytoplasmic	0024-0403-0123	116.7777778	115.6666667	138.2222222	zstack_001	1.032738095	1.125282678
2508	15	394	94	2	cytoplasmic	0024-0403-0123	108.5555556	109	102.4444444	zstack_001	0.973214286	0.834011759
2509	4	400	122	2	cytoplasmic	0024-0403-0123	311.3333333	134.1111111	133.2222222	zstack_001	1.197420635	1.084577114
2510	3	423	193	2	cytoplasmic	0024-0403-0123	120.3333333	110.8888889	101.8888889	zstack_001	0.990079365	0.829488919
2511	14	424	94	2	cytoplasmic	0024-0403-0123	123.1111111	114.7777778	162	zstack_001	1.024801587	1.318860244
2512	8	449	58	2	cytoplasmic	0024-0403-0123	107.6666667	109.7777778	107.5555556	zstack_001	0.98015873	0.875621891
2513	4	435	110	2	cytoplasmic	0024-0403-0123	173.2222222	116	195.7777778	zstack_001	1.035714286	1.593848937
2514	27	438	61	2	cytoplasmic	0024-0403-0123	105.6666667	109	104.2222222	zstack_001	0.973214286	0.848484848
2515	6	442	99	2	cytoplasmic	0024-0403-0123	121.1111111	111.3333333	104.8888889	zstack_001	0.994047619	0.853912257
2516	4	422	57	2	cytoplasmic	0024-0403-0123	113.2222222	112	160.3333333	zstack_001	1	1.305291723
2517	5	441	172	2	cytoplasmic	0024-0403-0123	131.1111111	110.8888889	147.8888889	zstack_001	0.990079365	1.2039801
2518	6	380	195	2	cytoplasmic	0024-0403-0123	130.6666667	127.8888889	250.8888889	zstack_001	1.141865079	2.042514699
2519	4	411	80	2	cytoplasmic	0024-0403-0123	125.1111111	133.7777778	176	zstack_001	1.194444444	1.432835821
2520	6	410	114	2	cytoplasmic	0024-0403-0123	399.8888889	121.4444444	156.4444444	zstack_001	1.084325397	1.273631841
2521	11	366	179	2	cytoplasmic	0024-0403-0123	130.8888889	110.4444444	118.2222222	zstack_001	0.986111111	0.962460425
2522	17	352	214	2	cytoplasmic	0024-0403-0123	105.2222222	108.4444444	105.4444444	zstack_001	0.968253968	0.858435097
2523	9	405	60	2	cytoplasmic	0024-0403-0123	107	109	117.3333333	zstack_001	0.973214286	0.955223881
2524	10	362	195	2	cytoplasmic	0024-0403-0123	118.2222222	142.3333333	185.1111111	zstack_001	1.270833333	1.507010403
2525	12	374	211	2	cytoplasmic	0024-0403-0123	111.7777778	111.6666667	107	zstack_001	0.99702381	0.87109905
2526	12	449	52	2	cytoplasmic	0024-0403-0123	105.4444444	109	106.5555556	zstack_001	0.973214286	0.867480778
2527	4	383	167	2	cytoplasmic	0024-0403-0123	270.6666667	122.8888889	218	zstack_001	1.097222222	1.774762551
2528	4	395	189	2	cytoplasmic	0024-0403-0123	155.6666667	139	252.7777778	zstack_001	1.241071429	2.057892356
2529	8	418	106	2	cytoplasmic	0024-0403-0123	225.1111111	125.8888889	237.3333333	zstack_001	1.124007937	1.932157395
2530	4	443	167	2	cytoplasmic	0024-0403-0123	139.6666667	112.4444444	152.8888889	zstack_001	1.003968254	1.244685663
2531	16	440	188	2	cytoplasmic	0024-0403-0123	109.1111111	110.8888889	99.22222222	zstack_001	0.990079365	0.807779285
2532	5	396	146	2	cytoplasmic	0024-0403-0123	530.5555556	120.5555556	139.8888889	zstack_001	1.076388889	1.138851199
2533	16	438	81	2	cytoplasmic	0024-0403-0123	107.1111111	107.8888889	103.2222222	zstack_001	0.963293651	0.840343736
2600	5	409	464	2.029586683	cytoplasmic	0024-0413-0457	135.3333333	118.4444444	179.5555556	zstack_001	1.020095694	1.135628953
2601	6	327	534	2.029586683	cytoplasmic	0024-0413-0457	115	140.3333333	218	zstack_001	1.20861244	1.378777231
2602	19	392	431	2.029586683	cytoplasmic	0024-0413-0457	142.5555556	113.3333333	104.1111111	zstack_001	0.976076555	0.658468025
2603	13	497	362	2.029586683	cytoplasmic	0024-0413-0457	119.6666667	122.8888889	170.8888889	zstack_001	1.058373206	1.080815179
2604	6	559	345	2.029586683	cytoplasmic	0024-0413-0457	113.4444444	162	385.3333333	zstack_001	1.395215311	2.437104708
2605	5	547	346	2.029586683	cytoplasmic	0024-0413-0457	112.1111111	125.3333333	352.5555556	zstack_001	1.079425837	2.229796205
2606	6	422	450	2.029586683	cytoplasmic	0024-0413-0457	259.6666667	120.7777778	142.7777778	zstack_001	1.040191388	0.903021785
2607	9	259	584	2.029586683	cytoplasmic	0024-0413-0457	110.5555556	112.8888889	109.7777778	zstack_001	0.972248804	0.6943078
2608	5	367	514	2.029586683	cytoplasmic	0024-0413-0457	109.7777778	112.6666667	103.7777778	zstack_001	0.970334928	0.656359803
2609	6	468	421	2.029586683	cytoplasmic	0024-0413-0457	159.8888889	117.8888889	142.5555556	zstack_001	1.015311005	0.901616304
2610	11	380	474	2.029586683	cytoplasmic	0024-0413-0457	115.1111111	126.6666667	335.1111111	zstack_001	1.090909091	2.119465917
2611	4	537	357	2.029586683	cytoplasmic	0024-0413-0457	113.8888889	120.8888889	319.7777778	zstack_001	1.041148325	2.022487702
2612	7	317	531	2.029586683	cytoplasmic	0024-0413-0457	113.2222222	126.7777778	237.5555556	zstack_001	1.091866029	1.502459592
2613	6	471	368	2.029586683	cytoplasmic	0024-0413-0457	138.4444444	120.2222222	190.6666667	zstack_001	1.035406699	1.205903022
2614	8	353	524	2.029586683	cytoplasmic	0024-0413-0457	107.6666667	111	109.2222222	zstack_001	0.955980861	0.690794097
2615	20	412	409	2.029586683	cytoplasmic	0024-0413-0457	148.1111111	109.4444444	104	zstack_001	0.942583732	0.657765285
2616	4	341	522	2.029586683	cytoplasmic	0024-0413-0457	116	147.3333333	263.3333333	zstack_001	1.268899522	1.665495432
2617	3	400	474	2.029586683	cytoplasmic	0024-0413-0457	123	112.5555556	138.2222222	zstack_001	0.96937799	0.874209417
2618	3	369	493	2.029586683	cytoplasmic	0024-0413-0457	113.3333333	125	216.5555556	zstack_001	1.076555024	1.369641602
2619	5	366	507	2.029586683	cytoplasmic	0024-0413-0457	113	120	206.7777778	zstack_001	1.033492823	1.307800422
2620	10	510	360	2.029586683	cytoplasmic	0024-0413-0457	119.5555556	115.4444444	175.6666667	zstack_001	0.994258373	1.111033029
2621	15	373	485	2.029586683	cytoplasmic	0024-0413-0457	115.4444444	122.8888889	289.7777778	zstack_001	1.058373206	1.832747716
2622	7	404	464	2.029586683	cytoplasmic	0024-0413-0457	130.7777778	118.6666667	201	zstack_001	1.022009569	1.271257906
2623	6	500	380	2.029586683	cytoplasmic	0024-0413-0457	130.7777778	168.8888889	362.4444444	zstack_001	1.454545455	2.292340126
2624	5	389	488	2.029586683	cytoplasmic	0024-0413-0457	114.3333333	112.4444444	139.1111111	zstack_001	0.968421053	0.879831342
2625	5	501	375	2.029586683	cytoplasmic	0024-0413-0457	128.7777778	185	435.3333333	zstack_001	1.593301435	2.753338018
2626	6	530	346	2.029586683	cytoplasmic	0024-0413-0457	109.1111111	165.2222222	371	zstack_001	1.422966507	2.34645116
2627	13	388	459	2.029586683	cytoplasmic	0024-0413-0457	342.3333333	125.8888889	304.2222222	zstack_001	1.084210526	1.924104006
2628	5	554	340	2.029586683	cytoplasmic	0024-0413-0457	113	117.1111111	260.4444444	zstack_001	1.00861244	1.647224174
2629	4	426	399	2.029586683	cytoplasmic	0024-0413-0457	239.6666667	118.4444444	158.3333333	zstack_001	1.020095694	1.001405481
2630	4	414	402	2.029586683	cytoplasmic	0024-0413-0457	131.7777778	111.2222222	145.8888889	zstack_001	0.957894737	0.922698524
2631	7	534	333	2.029586683	cytoplasmic	0024-0413-0457	110.2222222	116	167	zstack_001	0.999043062	1.056219255
2632	22	531	339	2.029586683	cytoplasmic	0024-0413-0457	107.6666667	109.8888889	113	zstack_001	0.946411483	0.71468728
2633	6	516	337	2.029586683	cytoplasmic	0024-0413-0457	108.8888889	114.6666667	127.5555556	zstack_001	0.987559809	0.806746311
2634	4	308	582	2.029586683	cytoplasmic	0024-0413-0457	109.2222222	111.8888889	207.7777778	zstack_001	0.963636364	1.314125088
2635	7	286	581	2.029586683	cytoplasmic	0024-0413-0457	110.4444444	177.4444444	231.2222222	zstack_001	1.528229665	1.462403373
2636	4	462	426	2.029586683	cytoplasmic	0024-0413-0457	159.2222222	118.7777778	139.5555556	zstack_001	1.022966507	0.882642305
2637	8	304	588	2.029586683	cytoplasmic	0024-0413-0457	108.7777778	110.7777778	119.3333333	zstack_001	0.954066986	0.7547435
2638	8	468	358	2.029586683	cytoplasmic	0024-0413-0457	138.4444444	110.5555556	130.5555556	zstack_001	0.95215311	0.825720309
2639	6	507	399	2.029586683	cytoplasmic	0024-0413-0457	123	115.3333333	156.8888889	zstack_001	0.993301435	0.992269852
2640	7	286	561	2.029586683	cytoplasmic	0024-0413-0457	110.7777778	118.5555556	168.4444444	zstack_001	1.021052632	1.065354884
2641	3	479	374	2.029586683	cytoplasmic	0024-0413-0457	146.1111111	120.4444444	241.2222222	zstack_001	1.037320574	1.525650035
2642	6	520	353	2.029586683	cytoplasmic	0024-0413-0457	112.1111111	144.1111111	372.7777778	zstack_001	1.241148325	2.357695011
2643	6	254	597	2.029586683	cytoplasmic	0024-0413-0457	108	113.3333333	110.3333333	zstack_001	0.976076555	0.697821504
2644	6	457	427	2.029586683	cytoplasmic	0024-0413-0457	204.2222222	115.8888889	141	zstack_001	0.998086124	0.891777934
2645	10	366	483	2.029586683	cytoplasmic	0024-0413-0457	116.5555556	127.5555556	231	zstack_001	1.098564593	1.460997892
2646	7	305	578	2.029586683	cytoplasmic	0024-0413-0457	110.3333333	111.5555556	140.4444444	zstack_001	0.96076555	0.88826423
2647	5	388	427	2.029586683	cytoplasmic	0024-0413-0457	122.1111111	111.8888889	105.6666667	zstack_001	0.963636364	0.668306395
2648	6	338	516	2.029586683	cytoplasmic	0024-0413-0457	113.8888889	121.2222222	268.2222222	zstack_001	1.044019139	1.696416022
2649	7	478	378	2.029586683	cytoplasmic	0024-0413-0457	225.3333333	117.7777778	254.4444444	zstack_001	1.014354067	1.609276177
2650	6	558	319	2.029586683	cytoplasmic	0024-0413-0457	107.4444444	216.4444444	459.5555556	zstack_001	1.864114833	2.906535488
2651	20	400	429	2.029586683	cytoplasmic	0024-0413-0457	234	115.2222222	106.5555556	zstack_001	0.992344498	0.67392832
2652	18	277	590	2.029586683	cytoplasmic	0024-0413-0457	110.3333333	109.7777778	103	zstack_001	0.945454545	0.651440618
2653	11	568	326	2.029586683	cytoplasmic	0024-0413-0457	113	111.8888889	127	zstack_001	0.963636364	0.803232607
2654	17	486	347	2.029586683	cytoplasmic	0024-0413-0457	110	110.7777778	108.7777778	zstack_001	0.954066986	0.687983134
2655	3	288	585	2.029586683	cytoplasmic	0024-0413-0457	109.8888889	119.8888889	194.2222222	zstack_001	1.032535885	1.228390724
2656	6	417	455	2.029586683	cytoplasmic	0024-0413-0457	179.8888889	127.5555556	152.5555556	zstack_001	1.098564593	0.964862966
2657	6	377	492	2.029586683	cytoplasmic	0024-0413-0457	121.8888889	119.3333333	237	zstack_001	1.027751196	1.498945889
2658	5	422	394	2.029586683	cytoplasmic	0024-0413-0457	124.3333333	113.8888889	152.1111111	zstack_001	0.980861244	0.962052003
2659	5	486	413	2.029586683	cytoplasmic	0024-0413-0457	125.7777778	147.5555556	200.3333333	zstack_001	1.270813397	1.267041462
2660	6	307	541	2.029586683	cytoplasmic	0024-0413-0457	111	117.6666667	257.5555556	zstack_001	1.013397129	1.628952916
2661	6	502	377	2.029586683	cytoplasmic	0024-0413-0457	132.7777778	270.4444444	414.8888889	zstack_001	2.329186603	2.624033732
2662	13	451	434	2.029586683	cytoplasmic	0024-0413-0457	189.3333333	125.8888889	142.3333333	zstack_001	1.084210526	0.900210822
2663	27	478	359	2.029586683	cytoplasmic	0024-0413-0457	114.8888889	111.5555556	125.5555556	zstack_001	0.96076555	0.794096978
2664	8	301	584	2.029586683	cytoplasmic	0024-0413-0457	108.3333333	122.2222222	156.6666667	zstack_001	1.052631579	0.990864371
2665	3	459	419	2.029586683	cytoplasmic	0024-0413-0457	424	131.2222222	126.6666667	zstack_001	1.130143541	0.801124385
2666	7	426	389	2.029586683	cytoplasmic	0024-0413-0457	129.3333333	113.5555556	159.2222222	zstack_001	0.977990431	1.007027407
2667	7	367	515	2.029586683	cytoplasmic	0024-0413-0457	109.6666667	113	100.7777778	zstack_001	0.973205742	0.637385805
2668	8	315	538	2.029586683	cytoplasmic	0024-0413-0457	110.5555556	146.7777778	282.4444444	zstack_001	1.264114833	1.786366831
2669	4	502	353	2.029586683	cytoplasmic	0024-0413-0457	120.8888889	190.6666667	430.2222222	zstack_001	1.642105263	2.721011947
2670	10	494	378	2.029586683	cytoplasmic	0024-0413-0457	134.8888889	128.1111111	442.6666667	zstack_001	1.103349282	2.799718904
2671	6	262	593	2.029586683	cytoplasmic	0024-0413-0457	109.5555556	113.2222222	154.8888889	zstack_001	0.975119617	0.97962052
2672	2	472	418	2.029586683	cytoplasmic	0024-0413-0457	157.7777778	117.3333333	124.6666667	zstack_001	1.010526316	0.788475053
2673	11	419	405	2.029586683	cytoplasmic	0024-0413-0457	454.2222222	116.4444444	151.4444444	zstack_001	1.002870813	0.957835559
2674	4	277	557	2.029586683	cytoplasmic	0024-0413-0457	112.1111111	123.5555556	188.7777778	zstack_001	1.064114833	1.19395643
2675	4	331	553	2.029586683	cytoplasmic	0024-0413-0457	109.7777778	108.4444444	100.5555556	zstack_001	0.933971292	0.635980323
2676	3	356	492	2.029586683	cytoplasmic	0024-0413-0457	118.2222222	156.3333333	209.2222222	zstack_001	1.346411483	1.323260717
2677	6	329	537	2.029586683	cytoplasmic	0024-0413-0457	113.7777778	115.2222222	238.8888889	zstack_001	0.992344498	1.510892481
2678	4	441	447	2.029586683	cytoplasmic	0024-0413-0457	141	115.7777778	127.7777778	zstack_001	0.997129187	0.808151792
2679	12	397	483	2.029586683	cytoplasmic	0024-0413-0457	114.3333333	111.7777778	105.6666667	zstack_001	0.962679426	0.668306395
2680	10	396	422	2.029586683	cytoplasmic	0024-0413-0457	127	113.4444444	104.7777778	zstack_001	0.977033493	0.662684469
2681	6	517	395	2.029586683	cytoplasmic	0024-0413-0457	120.5555556	136	127.7777778	zstack_001	1.171291866	0.808151792
2682	5	264	567	2.029586683	cytoplasmic	0024-0413-0457	111.4444444	112	168.4444444	zstack_001	0.964593301	1.065354884
2683	9	336	520	2.029586683	cytoplasmic	0024-0413-0457	113.5555556	168	253.2222222	zstack_001	1.446889952	1.60154603
2684	6	446	374	2.029586683	cytoplasmic	0024-0413-0457	135.1111111	120.7777778	130.4444444	zstack_001	1.040191388	0.825017569
2685	5	256	589	2.029586683	cytoplasmic	0024-0413-0457	110.7777778	108.8888889	122.6666667	zstack_001	0.937799043	0.77582572
2686	12	578	328	2.029586683	cytoplasmic	0024-0413-0457	105.6666667	109.4444444	102	zstack_001	0.942583732	0.645115952
2687	8	485	344	2.029586683	cytoplasmic	0024-0413-0457	105.6666667	109.2222222	125.1111111	zstack_001	0.940669856	0.791286015
2688	8	498	376	2.029586683	cytoplasmic	0024-0413-0457	131.7777778	192.1111111	464	zstack_001	1.654545455	2.934645116
2689	11	296	570	2.029586683	cytoplasmic	0024-0413-0457	110.2222222	168.5555556	173.4444444	zstack_001	1.451674641	1.096978215
2690	15	489	406	2.029586683	cytoplasmic	0024-0413-0457	119.8888889	119.3333333	144.2222222	zstack_001	1.027751196	0.912157414
2691	7	317	533	2.029586683	cytoplasmic	0024-0413-0457	109.8888889	130.3333333	271.6666667	zstack_001	1.122488038	1.718200984
2692	3	335	510	2.029586683	cytoplasmic	0024-0413-0457	114.3333333	120.6666667	178.4444444	zstack_001	1.03923445	1.128601546
2693	8	394	471	2.029586683	cytoplasmic	0024-0413-0457	128.4444444	115.1111111	266.4444444	zstack_001	0.99138756	1.685172171
2694	7	495	373	2.029586683	cytoplasmic	0024-0413-0457	130.6666667	147.7777778	357.5555556	zstack_001	1.272727273	2.261419536
2695	24	404	422	2.029586683	cytoplasmic	0024-0413-0457	157.1111111	115.3333333	102.1111111	zstack_001	0.993301435	0.645818693
2696	24	355	507	2.029586683	cytoplasmic	0024-0413-0457	108.4444444	112.4444444	105.4444444	zstack_001	0.968421053	0.666900914
2697	7	542	339	2.029586683	cytoplasmic	0024-0413-0457	110.8888889	205.5555556	292.2222222	zstack_001	1.770334928	1.848208011
2698	4	310	546	2.029586683	cytoplasmic	0024-0413-0457	111.5555556	125.1111111	249.3333333	zstack_001	1.077511962	1.576950105
2699	3	315	558	2.029586683	cytoplasmic	0024-0413-0457	113.3333333	112.5555556	170.1111111	zstack_001	0.96937799	1.075895994
2700	20	398	460	2.029586683	cytoplasmic	0024-0413-0457	160.3333333	115.8888889	239.2222222	zstack_001	0.998086124	1.513000703
2701	3	518	347	2.029586683	cytoplasmic	0024-0413-0457	114.7777778	126.5555556	260	zstack_001	1.089952153	1.644413212
2702	6	295	557	2.029586683	cytoplasmic	0024-0413-0457	109.5555556	122.5555556	205.7777778	zstack_001	1.055502392	1.301475755
2703	7	294	569	2.029586683	cytoplasmic	0024-0413-0457	111.5555556	211.5555556	386.5555556	zstack_001	1.822009569	2.444834856
2704	4	425	463	2.029586683	cytoplasmic	0024-0413-0457	126.1111111	111.7777778	122.8888889	zstack_001	0.962679426	0.777231202
2705	4	540	328	2.029586683	cytoplasmic	0024-0413-0457	111.3333333	112	203.4444444	zstack_001	0.964593301	1.286718201
2706	16	319	559	2.029586683	cytoplasmic	0024-0413-0457	107.1111111	112.1111111	105.7777778	zstack_001	0.965550239	0.669009136
2707	6	258	579	2.029586683	cytoplasmic	0024-0413-0457	109.7777778	112.4444444	189.4444444	zstack_001	0.968421053	1.198172874
2708	24	272	553	2.029586683	cytoplasmic	0024-0413-0457	109.3333333	109.7777778	103.2222222	zstack_001	0.945454545	0.6528461
2709	14	449	365	2.029586683	cytoplasmic	0024-0413-0457	130.6666667	112.7777778	103	zstack_001	0.971291866	0.651440618
2710	13	456	360	2.029586683	cytoplasmic	0024-0413-0457	150.3333333	111.6666667	107.1111111	zstack_001	0.961722488	0.677442024
2711	6	370	504	2.029586683	cytoplasmic	0024-0413-0457	114	119.2222222	189.1111111	zstack_001	1.026794258	1.196064652
2712	4	471	348	2.029586683	cytoplasmic	0024-0413-0457	118	115.1111111	161.2222222	zstack_001	0.99138756	1.019676739
2713	11	508	372	2.029586683	cytoplasmic	0024-0413-0457	127.4444444	236.5555556	499.6666667	zstack_001	2.037320574	3.160224877
2714	8	421	398	2.029586683	cytoplasmic	0024-0413-0457	128.4444444	112.5555556	145.8888889	zstack_001	0.96937799	0.922698524
2715	5	390	464	2.029586683	cytoplasmic	0024-0413-0457	150.4444444	133.2222222	231.7777778	zstack_001	1.147368421	1.465917077
2716	7	342	535	2.029586683	cytoplasmic	0024-0413-0457	109	111.4444444	107.2222222	zstack_001	0.959808612	0.678144765
2717	6	576	326	2.029586683	cytoplasmic	0024-0413-0457	111.4444444	114.6666667	108.7777778	zstack_001	0.987559809	0.687983134
2718	6	456	364	2.029586683	cytoplasmic	0024-0413-0457	136.8888889	115.6666667	147.1111111	zstack_001	0.996172249	0.930428672
2719	4	409	459	2.029586683	cytoplasmic	0024-0413-0457	200.5555556	140.2222222	155.3333333	zstack_001	1.207655502	0.982431483
2720	7	321	534	2.029586683	cytoplasmic	0024-0413-0457	112.1111111	118.3333333	217.1111111	zstack_001	1.019138756	1.373155306
2721	4	425	391	2.029586683	cytoplasmic	0024-0413-0457	127.5555556	110.3333333	141.1111111	zstack_001	0.950239234	0.892480675
2722	6	469	358	2.029586683	cytoplasmic	0024-0413-0457	132.5555556	114.2222222	157.8888889	zstack_001	0.983732057	0.998594519
2723	6	549	341	2.029586683	cytoplasmic	0024-0413-0457	112.1111111	175.2222222	492.6666667	zstack_001	1.509090909	3.115952214
2724	4	283	569	2.029586683	cytoplasmic	0024-0413-0457	110.7777778	111.3333333	191.1111111	zstack_001	0.958851675	1.208713985
2725	5	461	368	2.029586683	cytoplasmic	0024-0413-0457	138.2222222	116	156.1111111	zstack_001	0.999043062	0.987350668
2726	8	253	589	2.029586683	cytoplasmic	0024-0413-0457	109.7777778	109.4444444	105.3333333	zstack_001	0.942583732	0.666198173
2727	4	412	462	2.029586683	cytoplasmic	0024-0413-0457	135	116.7777778	165.2222222	zstack_001	1.005741627	1.044975404
2728	3	408	458	2.029586683	cytoplasmic	0024-0413-0457	252.4444444	126.6666667	155.7777778	zstack_001	1.090909091	0.985242446
2729	9	475	376	2.029586683	cytoplasmic	0024-0413-0457	209.5555556	125.1111111	304.7777778	zstack_001	1.077511962	1.927617709
2730	16	292	567	2.029586683	cytoplasmic	0024-0413-0457	109.3333333	113.7777778	117	zstack_001	0.979904306	0.739985945
2731	8	513	389	2.029586683	cytoplasmic	0024-0413-0457	122	120.8888889	138.1111111	zstack_001	1.041148325	0.873506676
2732	3	380	473	2.029586683	cytoplasmic	0024-0413-0457	118.4444444	129.2222222	178.2222222	zstack_001	1.11291866	1.127196065
2733	6	571	326	2.029586683	cytoplasmic	0024-0413-0457	105	112.1111111	116.7777778	zstack_001	0.965550239	0.738580464
2734	5	441	380	2.029586683	cytoplasmic	0024-0413-0457	128.4444444	112.7777778	152.7777778	zstack_001	0.971291866	0.966268447
2735	5	552	340	2.029586683	cytoplasmic	0024-0413-0457	110.6666667	128.7777778	309.4444444	zstack_001	1.109090909	1.957132818
2736	11	490	404	2.029586683	cytoplasmic	0024-0413-0457	125.8888889	126.8888889	248	zstack_001	1.092822967	1.568517217
2737	4	440	445	2.029586683	cytoplasmic	0024-0413-0457	153.8888889	119.5555556	163.3333333	zstack_001	1.029665072	1.033028812
2738	11	483	347	2.029586683	cytoplasmic	0024-0413-0457	109.3333333	108.4444444	124.2222222	zstack_001	0.933971292	0.78566409
2739	8	346	521	2.029586683	cytoplasmic	0024-0413-0457	113.8888889	116.7777778	210	zstack_001	1.005741627	1.328179902
2740	6	500	370	2.029586683	cytoplasmic	0024-0413-0457	132.3333333	138.6666667	432.1111111	zstack_001	1.194258373	2.732958538
2741	6	324	551	2.029586683	cytoplasmic	0024-0413-0457	109.7777778	114.8888889	168.5555556	zstack_001	0.989473684	1.066057625
2742	6	518	389	2.029586683	cytoplasmic	0024-0413-0457	115.7777778	118.3333333	154.6666667	zstack_001	1.019138756	0.978215039
2743	14	391	438	2.029586683	cytoplasmic	0024-0413-0457	388	115.3333333	139.2222222	zstack_001	0.993301435	0.880534083
2744	5	489	361	2.029586683	cytoplasmic	0024-0413-0457	137.6666667	117	237.7777778	zstack_001	1.007655502	1.503865074
2745	4	248	557	2.029586683	cytoplasmic	0024-0413-0457	113.3333333	115.8888889	152	zstack_001	0.998086124	0.961349262
2746	4	249	562	2.029586683	cytoplasmic	0024-0413-0457	112.8888889	112.1111111	152.5555556	zstack_001	0.965550239	0.964862966
2747	15	328	538	2.029586683	cytoplasmic	0024-0413-0457	112.1111111	113	107.4444444	zstack_001	0.973205742	0.679550246
2748	4	366	515	2.029586683	cytoplasmic	0024-0413-0457	112.3333333	109.8888889	101.7777778	zstack_001	0.946411483	0.643710471
2749	7	295	554	2.029586683	cytoplasmic	0024-0413-0457	108.2222222	129.6666667	184.2222222	zstack_001	1.116746411	1.165144062
2750	5	460	365	2.029586683	cytoplasmic	0024-0413-0457	144.4444444	118.1111111	142.1111111	zstack_001	1.01722488	0.898805341
2751	8	305	551	2.029586683	cytoplasmic	0024-0413-0457	109.4444444	121.7777778	177.7777778	zstack_001	1.048803828	1.124385102
2752	4	498	373	2.029586683	cytoplasmic	0024-0413-0457	126.7777778	197.2222222	401.3333333	zstack_001	1.698564593	2.538299368
2753	15	399	411	2.029586683	cytoplasmic	0024-0413-0457	116.7777778	112.8888889	101.1111111	zstack_001	0.972248804	0.639494027
2754	5	433	455	2.029586683	cytoplasmic	0024-0413-0457	128.7777778	112.5555556	135.8888889	zstack_001	0.96937799	0.859451862
2755	6	512	338	2.029586683	cytoplasmic	0024-0413-0457	110	109	118.8888889	zstack_001	0.938755981	0.751932537
2756	5	370	474	2.029586683	cytoplasmic	0024-0413-0457	116.5555556	127.7777778	220.5555556	zstack_001	1.100478469	1.394940267
2757	6	432	448	2.029586683	cytoplasmic	0024-0413-0457	160.1111111	124.7777778	183.5555556	zstack_001	1.074641148	1.160927618
2758	9	264	562	2.029586683	cytoplasmic	0024-0413-0457	110.1111111	113	116.1111111	zstack_001	0.973205742	0.73436402
2759	15	342	503	2.029586683	cytoplasmic	0024-0413-0457	112.1111111	110	112	zstack_001	0.947368421	0.708362614
2760	5	298	574	2.029586683	cytoplasmic	0024-0413-0457	109	120.3333333	224.5555556	zstack_001	1.036363636	1.420238932
2761	9	460	366	2.029586683	cytoplasmic	0024-0413-0457	140	114.7777778	114.6666667	zstack_001	0.988516746	0.725228391
2762	5	434	445	2.029586683	cytoplasmic	0024-0413-0457	208.8888889	128.2222222	160.4444444	zstack_001	1.10430622	1.014757554
2763	15	500	347	2.029586683	cytoplasmic	0024-0413-0457	108.2222222	113.5555556	126.2222222	zstack_001	0.977990431	0.798313422
2764	7	316	553	2.029586683	cytoplasmic	0024-0413-0457	109	114.5555556	140.8888889	zstack_001	0.986602871	0.891075193
2765	10	369	473	2.029586683	cytoplasmic	0024-0413-0457	114.8888889	115.5555556	183.8888889	zstack_001	0.995215311	1.16303584
2766	4	388	493	2.029586683	cytoplasmic	0024-0413-0457	108.1111111	112.3333333	103.6666667	zstack_001	0.967464115	0.655657063
2767	10	323	529	2.029586683	cytoplasmic	0024-0413-0457	109.5555556	115.8888889	192.7777778	zstack_001	0.998086124	1.219255095
2768	10	414	466	2.029586683	cytoplasmic	0024-0413-0457	126.7777778	117	180.5555556	zstack_001	1.007655502	1.141953619
2769	9	388	496	2.029586683	cytoplasmic	0024-0413-0457	114.1111111	109.6666667	101.2222222	zstack_001	0.944497608	0.640196767
2770	16	534	335	2.029586683	cytoplasmic	0024-0413-0457	105	115.4444444	119.2222222	zstack_001	0.994258373	0.754040759
2771	7	352	504	2.029586683	cytoplasmic	0024-0413-0457	115.6666667	125.6666667	308.6666667	zstack_001	1.082296651	1.952213633
2772	9	346	519	2.029586683	cytoplasmic	0024-0413-0457	110.6666667	115.6666667	180.2222222	zstack_001	0.996172249	1.139845397
2773	7	312	555	2.029586683	cytoplasmic	0024-0413-0457	110	112.1111111	140.3333333	zstack_001	0.965550239	0.88756149
2774	7	304	562	2.029586683	cytoplasmic	0024-0413-0457	111	111.6666667	231.6666667	zstack_001	0.961722488	1.465214336
2775	4	415	468	2.029586683	cytoplasmic	0024-0413-0457	123.7777778	112.4444444	127.3333333	zstack_001	0.968421053	0.805340829
2776	20	276	575	2.029586683	cytoplasmic	0024-0413-0457	108.6666667	110.8888889	109.1111111	zstack_001	0.955023923	0.690091356
2777	7	372	474	2.029586683	cytoplasmic	0024-0413-0457	120	124.4444444	243.5555556	zstack_001	1.071770335	1.54040759
2778	10	331	528	2.029586683	cytoplasmic	0024-0413-0457	110.1111111	121.1111111	165.4444444	zstack_001	1.043062201	1.046380885
2779	4	252	561	2.029586683	cytoplasmic	0024-0413-0457	112.2222222	110.6666667	140.4444444	zstack_001	0.953110048	0.88826423
2780	6	397	424	2.029586683	cytoplasmic	0024-0413-0457	133	114	121.5555556	zstack_001	0.981818182	0.768798313
2781	4	249	548	2.029586683	cytoplasmic	0024-0413-0457	120.7777778	114.3333333	114.7777778	zstack_001	0.984688995	0.725931131
2782	7	310	539	2.029586683	cytoplasmic	0024-0413-0457	110.7777778	146	280.1111111	zstack_001	1.257416268	1.771609276
2783	6	519	390	2.029586683	cytoplasmic	0024-0413-0457	117.5555556	112.5555556	133.4444444	zstack_001	0.96937799	0.843991567
2784	6	530	372	2.029586683	cytoplasmic	0024-0413-0457	115.8888889	114.6666667	118.1111111	zstack_001	0.987559809	0.747013352
2785	6	372	462	2.029586683	cytoplasmic	0024-0413-0457	117	116.2222222	169.6666667	zstack_001	1.000956938	1.073085032
2786	8	418	401	2.029586683	cytoplasmic	0024-0413-0457	135	110.1111111	153.1111111	zstack_001	0.948325359	0.968376669
2787	7	478	413	2.029586683	cytoplasmic	0024-0413-0457	163.2222222	117.8888889	171.7777778	zstack_001	1.015311005	1.086437105
2788	7	573	328	2.029586683	cytoplasmic	0024-0413-0457	111.8888889	110.1111111	109.5555556	zstack_001	0.948325359	0.692902319
2789	10	372	445	2.029586683	cytoplasmic	0024-0413-0457	112.8888889	110.7777778	105.1111111	zstack_001	0.954066986	0.664792691
2790	8	507	374	2.029586683	cytoplasmic	0024-0413-0457	132.1111111	174.6666667	528	zstack_001	1.50430622	3.339423753
2791	6	355	503	2.029586683	cytoplasmic	0024-0413-0457	119.7777778	189.6666667	385.1111111	zstack_001	1.633492823	2.435699227
2792	9	280	564	2.029586683	cytoplasmic	0024-0413-0457	109.7777778	111.1111111	124.7777778	zstack_001	0.956937799	0.789177793
2793	6	453	378	2.029586683	cytoplasmic	0024-0413-0457	159.5555556	124.5555556	155.2222222	zstack_001	1.072727273	0.981728742
2794	8	496	396	2.029586683	cytoplasmic	0024-0413-0457	127.3333333	127.5555556	340.4444444	zstack_001	1.098564593	2.15319747
2795	11	439	385	2.029586683	cytoplasmic	0024-0413-0457	144.3333333	113.2222222	140	zstack_001	0.975119617	0.885453268
2920	9	354	569	2.014662427	cytoplasmic	0022-0429-0510	103.6666667	151.7777778	151.7777778	zstack_002	1.421436004	1.395301328
2921	8	388	501	2.014662427	cytoplasmic	0022-0429-0510	112	107.2222222	107.1111111	zstack_002	1.004162331	0.984678243
2922	9	369	537	2.014662427	cytoplasmic	0022-0429-0510	104.7777778	105	108	zstack_002	0.983350676	0.992849847
2923	27	507	479	2.014662427	cytoplasmic	0022-0429-0510	103.2222222	106	104	zstack_002	0.992715921	0.95607763
2924	12	485	463	2.014662427	cytoplasmic	0022-0429-0510	112.7777778	134.2222222	176.1111111	zstack_002	1.257023933	1.618998979
2925	13	406	545	2.014662427	cytoplasmic	0022-0429-0510	110	105.6666667	101	zstack_002	0.989594173	0.928498468
2926	19	346	558	2.014662427	cytoplasmic	0022-0429-0510	101.6666667	103.8888889	101.1111111	zstack_002	0.972944849	0.929519918
2927	27	471	469	2.014662427	cytoplasmic	0022-0429-0510	175.8888889	116.1111111	126	zstack_002	1.087408949	1.158324821
2928	23	340	472	2.014662427	cytoplasmic	0022-0429-0510	100.3333333	106.3333333	100.1111111	zstack_002	0.995837669	0.920326864
2929	8	503	500	2.014662427	cytoplasmic	0022-0429-0510	106.3333333	108.1111111	118.4444444	zstack_002	1.012486993	1.08886619
2930	11	347	536	2.014662427	cytoplasmic	0022-0429-0510	101.3333333	107.5555556	110.1111111	zstack_002	1.007284079	1.012257406
2931	18	398	552	2.014662427	cytoplasmic	0022-0429-0510	104.3333333	104.8888889	100.6666667	zstack_002	0.982310094	0.925434116
2932	13	486	469	2.014662427	cytoplasmic	0022-0429-0510	115.6666667	126	209.2222222	zstack_002	1.180020812	1.923391216
2933	21	319	555	2.014662427	cytoplasmic	0022-0429-0510	100.4444444	107.1111111	100.1111111	zstack_002	1.003121748	0.920326864
2934	23	498	463	2.014662427	cytoplasmic	0022-0429-0510	106.5555556	107	105.4444444	zstack_002	1.002081165	0.969356486
2935	19	410	528	2.014662427	cytoplasmic	0022-0429-0510	292.1111111	114.8888889	115.3333333	zstack_002	1.075962539	1.060265577
2936	10	395	535	2.014662427	cytoplasmic	0022-0429-0510	114.8888889	114.5555556	126.3333333	zstack_002	1.072840791	1.161389173
2937	11	490	470	2.014662427	cytoplasmic	0022-0429-0510	115.8888889	124.5555556	163.1111111	zstack_002	1.166493236	1.499489275
2938	21	317	490	2.014662427	cytoplasmic	0022-0429-0510	100	104.8888889	100.3333333	zstack_002	0.982310094	0.922369765
2939	30	324	499	2.014662427	cytoplasmic	0022-0429-0510	100.7777778	105.2222222	100.4444444	zstack_002	0.985431842	0.923391216
2940	17	354	516	2.014662427	cytoplasmic	0022-0429-0510	101.2222222	104.7777778	101.7777778	zstack_002	0.981269511	0.935648621
2941	21	383	561	2.014662427	cytoplasmic	0022-0429-0510	102.2222222	104.4444444	100.6666667	zstack_002	0.978147763	0.925434116
2942	24	505	503	2.014662427	cytoplasmic	0022-0429-0510	102	102.7777778	99.66666667	zstack_002	0.962539022	0.916241062
2943	23	374	503	2.014662427	cytoplasmic	0022-0429-0510	108.3333333	105	102.6666667	zstack_002	0.983350676	0.943820225
2944	8	514	479	2.014662427	cytoplasmic	0022-0429-0510	103.3333333	106	109	zstack_002	0.992715921	1.002042901
2945	30	335	555	2.014662427	cytoplasmic	0022-0429-0510	101.4444444	104	100.7777778	zstack_002	0.973985432	0.926455567
2946	10	349	535	2.014662427	cytoplasmic	0022-0429-0510	104.1111111	108.4444444	109.2222222	zstack_002	1.015608741	1.004085802
2947	8	442	519	2.014662427	cytoplasmic	0022-0429-0510	465	111.3333333	113.4444444	zstack_002	1.042663892	1.042900919
2948	21	500	472	2.014662427	cytoplasmic	0022-0429-0510	104.7777778	106.5555556	112.2222222	zstack_002	0.997918835	1.031664964
2949	10	478	479	2.014662427	cytoplasmic	0022-0429-0510	456	116.6666667	163	zstack_002	1.092611863	1.498467824
2950	9	516	462	2.014662427	cytoplasmic	0022-0429-0510	106.8888889	124.2222222	130.6666667	zstack_002	1.163371488	1.201225741
2951	7	455	511	2.014662427	cytoplasmic	0022-0429-0510	449.1111111	114.5555556	123.3333333	zstack_002	1.072840791	1.13381001
2952	26	339	534	2.014662427	cytoplasmic	0022-0429-0510	99.77777778	106	101.4444444	zstack_002	0.992715921	0.93258427
2953	9	357	543	2.014662427	cytoplasmic	0022-0429-0510	104.8888889	106.7777778	113.8888889	zstack_002	1	1.046986721
2954	18	509	493	2.014662427	cytoplasmic	0022-0429-0510	101.4444444	102.7777778	98.77777778	zstack_002	0.962539022	0.908069459
2955	9	501	460	2.014662427	cytoplasmic	0022-0429-0510	109.7777778	134.6666667	174.2222222	zstack_002	1.261186264	1.601634321
2956	15	359	574	2.014662427	cytoplasmic	0022-0429-0510	102.4444444	107.7777778	106.7777778	zstack_002	1.009365245	0.981613892
2957	12	514	504	2.014662427	cytoplasmic	0022-0429-0510	104.1111111	105.5555556	101.4444444	zstack_002	0.98855359	0.93258427
2958	19	353	507	2.014662427	cytoplasmic	0022-0429-0510	101.6666667	104.4444444	101.7777778	zstack_002	0.978147763	0.935648621
2959	9	336	482	2.014662427	cytoplasmic	0022-0429-0510	100.8888889	106.2222222	108.1111111	zstack_002	0.994797086	0.993871297
2960	11	524	487	2.014662427	cytoplasmic	0022-0429-0510	101.6666667	105.4444444	102.7777778	zstack_002	0.987513007	0.944841675
2961	23	340	508	2.014662427	cytoplasmic	0022-0429-0510	103.1111111	104.7777778	101.7777778	zstack_002	0.981269511	0.935648621
2962	21	374	499	2.014662427	cytoplasmic	0022-0429-0510	103.4444444	104.3333333	101.2222222	zstack_002	0.97710718	0.930541369
2963	21	314	528	2.014662427	cytoplasmic	0022-0429-0510	100.6666667	103.2222222	99.66666667	zstack_002	0.966701353	0.916241062
2964	27	328	520	2.014662427	cytoplasmic	0022-0429-0510	101	104.5555556	101.5555556	zstack_002	0.979188345	0.93360572
2965	32	443	501	2.014662427	cytoplasmic	0022-0429-0510	433	123.2222222	115	zstack_002	1.154006243	1.057201226
2966	20	334	504	2.014662427	cytoplasmic	0022-0429-0510	99.66666667	104	102.2222222	zstack_002	0.973985432	0.939734423
2967	8	332	531	2.014662427	cytoplasmic	0022-0429-0510	103.4444444	105.8888889	119.7777778	zstack_002	0.991675338	1.101123596
2968	10	380	515	2.014662427	cytoplasmic	0022-0429-0510	106.7777778	106	104.2222222	zstack_002	0.992715921	0.958120531
2969	27	476	499	2.014662427	cytoplasmic	0022-0429-0510	125.4444444	113.6666667	112	zstack_002	1.064516129	1.029622063
2970	8	492	489	2.014662427	cytoplasmic	0022-0429-0510	120.6666667	149.2222222	162.4444444	zstack_002	1.397502601	1.493360572
2971	12	390	526	2.014662427	cytoplasmic	0022-0429-0510	124	105.6666667	112.8888889	zstack_002	0.989594173	1.037793667
2972	17	376	511	2.014662427	cytoplasmic	0022-0429-0510	107	106.7777778	105.2222222	zstack_002	1	0.967313585
2973	11	508	470	2.014662427	cytoplasmic	0022-0429-0510	110	121.2222222	157.1111111	zstack_002	1.135275754	1.44433095
2974	10	346	520	2.014662427	cytoplasmic	0022-0429-0510	105.2222222	107.1111111	108.7777778	zstack_002	1.003121748	1
2975	20	380	551	2.014662427	cytoplasmic	0022-0429-0510	102.6666667	105.6666667	100.6666667	zstack_002	0.989594173	0.925434116
2976	10	427	525	2.014662427	cytoplasmic	0022-0429-0510	181.3333333	110.4444444	120.5555556	zstack_002	1.03433923	1.108273749
2977	10	478	494	2.014662427	cytoplasmic	0022-0429-0510	394	117.1111111	142.8888889	zstack_002	1.096774194	1.313585291
2978	21	316	518	2.014662427	cytoplasmic	0022-0429-0510	99.88888889	104.3333333	100.3333333	zstack_002	0.97710718	0.922369765
2979	11	368	548	2.014662427	cytoplasmic	0022-0429-0510	104.3333333	140.1111111	121.4444444	zstack_002	1.312174818	1.116445352
2980	8	480	493	2.014662427	cytoplasmic	0022-0429-0510	184.7777778	117.2222222	143.7777778	zstack_002	1.097814776	1.321756895
2981	30	472	469	2.014662427	cytoplasmic	0022-0429-0510	148	114.1111111	109	zstack_002	1.06867846	1.002042901
2982	12	324	505	2.014662427	cytoplasmic	0022-0429-0510	101.8888889	106	106.2222222	zstack_002	0.992715921	0.976506639
2983	11	356	542	2.014662427	cytoplasmic	0022-0429-0510	104.5555556	106.5555556	110.6666667	zstack_002	0.997918835	1.017364658
2984	8	342	478	2.014662427	cytoplasmic	0022-0429-0510	101.8888889	106.1111111	111.3333333	zstack_002	0.993756504	1.023493361
2985	32	465	520	2.014662427	cytoplasmic	0022-0429-0510	123.8888889	106.4444444	101.1111111	zstack_002	0.996878252	0.929519918
2986	13	381	558	2.014662427	cytoplasmic	0022-0429-0510	103.6666667	104	101.6666667	zstack_002	0.973985432	0.934627171
2987	15	355	551	2.014662427	cytoplasmic	0022-0429-0510	101.4444444	108.3333333	107.8888889	zstack_002	1.014568158	0.991828396
2988	10	353	565	2.014662427	cytoplasmic	0022-0429-0510	103.8888889	121.6666667	144.6666667	zstack_002	1.139438085	1.329928498
2989	16	373	540	2.014662427	cytoplasmic	0022-0429-0510	104.1111111	104.6666667	102.1111111	zstack_002	0.980228928	0.938712972
2990	19	374	520	2.014662427	cytoplasmic	0022-0429-0510	103.7777778	105.8888889	105	zstack_002	0.991675338	0.965270684
2991	11	490	488	2.014662427	cytoplasmic	0022-0429-0510	120.7777778	207.3333333	168.6666667	zstack_002	1.941727367	1.550561798
2992	8	369	554	2.014662427	cytoplasmic	0022-0429-0510	103.5555556	113.4444444	111.2222222	zstack_002	1.062434964	1.02247191
2993	13	368	577	2.014662427	cytoplasmic	0022-0429-0510	101.2222222	106.1111111	102.3333333	zstack_002	0.993756504	0.940755873
2994	11	389	511	2.014662427	cytoplasmic	0022-0429-0510	438.2222222	110.2222222	103.7777778	zstack_002	1.032258065	0.954034729
2995	15	388	504	2.014662427	cytoplasmic	0022-0429-0510	151.1111111	105.8888889	114.4444444	zstack_002	0.991675338	1.052093973
2996	10	481	487	2.014662427	cytoplasmic	0022-0429-0510	219.4444444	118.6666667	158.6666667	zstack_002	1.111342352	1.458631256
2997	17	354	568	2.014662427	cytoplasmic	0022-0429-0510	101.7777778	108	104.7777778	zstack_002	1.01144641	0.963227783
2998	21	359	538	2.014662427	cytoplasmic	0022-0429-0510	101.7777778	104.3333333	101.3333333	zstack_002	0.97710718	0.931562819
2999	7	414	534	2.014662427	cytoplasmic	0022-0429-0510	119.4444444	107.7777778	112.5555556	zstack_002	1.009365245	1.034729316
3000	17	368	513	2.014662427	cytoplasmic	0022-0429-0510	102.2222222	104.7777778	103	zstack_002	0.981269511	0.946884576
3001	21	354	573	2.014662427	cytoplasmic	0022-0429-0510	100.5555556	103.5555556	101	zstack_002	0.969823101	0.928498468
3002	9	389	566	2.014662427	cytoplasmic	0022-0429-0510	103.4444444	106.8888889	112.6666667	zstack_002	1.001040583	1.035750766
3003	8	503	487	2.014662427	cytoplasmic	0022-0429-0510	110.6666667	129.8888889	132.2222222	zstack_002	1.216441207	1.215526047
3004	7	500	452	2.014662427	cytoplasmic	0022-0429-0510	107.3333333	108.3333333	120.8888889	zstack_002	1.014568158	1.1113381
3005	24	513	501	2.014662427	cytoplasmic	0022-0429-0510	101.8888889	104.4444444	99.77777778	zstack_002	0.978147763	0.917262513
3006	18	522	459	2.014662427	cytoplasmic	0022-0429-0510	102.3333333	106.5555556	101.8888889	zstack_002	0.997918835	0.936670072
3007	19	505	487	2.014662427	cytoplasmic	0022-0429-0510	102.6666667	108.1111111	103.7777778	zstack_002	1.012486993	0.954034729
3008	19	382	532	2.014662427	cytoplasmic	0022-0429-0510	104.7777778	104.8888889	100.6666667	zstack_002	0.982310094	0.925434116
3009	7	467	459	2.014662427	cytoplasmic	0022-0429-0510	120.2222222	112.1111111	113.6666667	zstack_002	1.049947971	1.04494382
3010	8	359	566	2.014662427	cytoplasmic	0022-0429-0510	104.1111111	107.3333333	120.7777778	zstack_002	1.005202914	1.11031665
3011	7	509	466	2.014662427	cytoplasmic	0022-0429-0510	106.6666667	153.2222222	148.6666667	zstack_002	1.43496358	1.366700715
3012	18	451	464	2.014662427	cytoplasmic	0022-0429-0510	157.3333333	113.2222222	111.3333333	zstack_002	1.060353798	1.023493361
3013	7	442	483	2.014662427	cytoplasmic	0022-0429-0510	465.1111111	116.3333333	112	zstack_002	1.089490114	1.029622063
3014	17	502	476	2.014662427	cytoplasmic	0022-0429-0510	102.5555556	111.1111111	118.7777778	zstack_002	1.040582726	1.091930541
3015	6	366	528	2.014662427	cytoplasmic	0022-0429-0510	106.5555556	106.6666667	108.3333333	zstack_002	0.998959417	0.995914198
3016	7	516	465	2.014662427	cytoplasmic	0022-0429-0510	106.1111111	119.1111111	128.6666667	zstack_002	1.115504683	1.182839632
3017	12	485	484	2.014662427	cytoplasmic	0022-0429-0510	121.4444444	121.3333333	164.3333333	zstack_002	1.136316337	1.51072523
3018	7	336	537	2.014662427	cytoplasmic	0022-0429-0510	103.5555556	107.2222222	110.7777778	zstack_002	1.004162331	1.018386108
3019	23	517	502	2.014662427	cytoplasmic	0022-0429-0510	100.7777778	103.6666667	100.1111111	zstack_002	0.970863684	0.920326864
3020	8	371	514	2.014662427	cytoplasmic	0022-0429-0510	106.7777778	113.4444444	122.1111111	zstack_002	1.062434964	1.122574055
3021	15	473	509	2.014662427	cytoplasmic	0022-0429-0510	120.4444444	124.6666667	121.4444444	zstack_002	1.167533819	1.116445352
3022	18	396	534	2.014662427	cytoplasmic	0022-0429-0510	112.6666667	136	125.1111111	zstack_002	1.273673257	1.150153218
3023	8	388	524	2.014662427	cytoplasmic	0022-0429-0510	140.8888889	106.2222222	107.4444444	zstack_002	0.994797086	0.987742594
3024	8	499	465	2.014662427	cytoplasmic	0022-0429-0510	111.4444444	152	179.6666667	zstack_002	1.42351717	1.651685393
3025	22	355	540	2.014662427	cytoplasmic	0022-0429-0510	99.44444444	104.7777778	101.6666667	zstack_002	0.981269511	0.934627171
3026	10	505	484	2.014662427	cytoplasmic	0022-0429-0510	108.8888889	111	151.3333333	zstack_002	1.039542144	1.391215526
3027	10	382	565	2.014662427	cytoplasmic	0022-0429-0510	103.7777778	106.5555556	109.7777778	zstack_002	0.997918835	1.009193054
3028	7	403	546	2.014662427	cytoplasmic	0022-0429-0510	112.6666667	106.1111111	105.6666667	zstack_002	0.993756504	0.971399387
3029	22	419	481	2.014662427	cytoplasmic	0022-0429-0510	186.8888889	107.8888889	103.7777778	zstack_002	1.010405827	0.954034729
3030	20	373	507	2.014662427	cytoplasmic	0022-0429-0510	106.1111111	105.1111111	102.3333333	zstack_002	0.984391259	0.940755873
3031	22	334	530	2.014662427	cytoplasmic	0022-0429-0510	100.3333333	105.2222222	102.3333333	zstack_002	0.985431842	0.940755873
3032	7	413	538	2.014662427	cytoplasmic	0022-0429-0510	117.6666667	105.5555556	109.1111111	zstack_002	0.98855359	1.003064351
3146	11	554	313	2	cytoplasmic	0022-0530-0229	113	110.6666667	117.1111111	zstack_002	1.022587269	1.111814346
3147	27	532	200	2	cytoplasmic	0022-0530-0229	226.4444444	108.2222222	103	zstack_002	1	0.977848101
3148	19	473	258	2	cytoplasmic	0022-0530-0229	101.1111111	108.2222222	101.2222222	zstack_002	1	0.960970464
3149	14	522	163	2	cytoplasmic	0022-0530-0229	107.2222222	107.8888889	105.4444444	zstack_002	0.996919918	1.001054852
3150	25	490	229	2	cytoplasmic	0022-0530-0229	104.8888889	106.1111111	100.6666667	zstack_002	0.980492813	0.955696203
3151	12	494	245	2	cytoplasmic	0022-0530-0229	112.1111111	111.6666667	106.8888889	zstack_002	1.031827515	1.014767932
3152	17	489	207	2	cytoplasmic	0022-0530-0229	105.2222222	105.6666667	101	zstack_002	0.976386037	0.958860759
3153	25	493	254	2	cytoplasmic	0022-0530-0229	103.5555556	105.8888889	99.55555556	zstack_002	0.978439425	0.945147679
3154	10	530	143	2	cytoplasmic	0022-0530-0229	103.5555556	111	104.5555556	zstack_002	1.025667351	0.992616034
3155	6	546	333	2	cytoplasmic	0022-0530-0229	105.8888889	106.4444444	102.1111111	zstack_002	0.983572895	0.969409283
3156	8	484	209	2	cytoplasmic	0022-0530-0229	109.2222222	108.7777778	109.1111111	zstack_002	1.00513347	1.035864979
3157	6	511	258	2	cytoplasmic	0022-0530-0229	135.6666667	107.5555556	105.3333333	zstack_002	0.993839836	1
3158	11	544	185	2	cytoplasmic	0022-0530-0229	114.2222222	105	101.3333333	zstack_002	0.970225873	0.962025316
3159	7	551	345	2	cytoplasmic	0022-0530-0229	106	105.3333333	100.4444444	zstack_002	0.973305955	0.953586498
3160	27	485	158	2	cytoplasmic	0022-0530-0229	103.5555556	106.2222222	100.6666667	zstack_002	0.981519507	0.955696203
3161	25	529	183	2	cytoplasmic	0022-0530-0229	154.2222222	108.1111111	101.3333333	zstack_002	0.998973306	0.962025316
3162	9	503	103	2	cytoplasmic	0022-0530-0229	103.4444444	107.1111111	106.1111111	zstack_002	0.98973306	1.007383966
3163	9	526	179	2	cytoplasmic	0022-0530-0229	357.5555556	121.4444444	113.4444444	zstack_002	1.122176591	1.077004219
3164	9	515	139	2	cytoplasmic	0022-0530-0229	103.8888889	108.1111111	120.2222222	zstack_002	0.998973306	1.141350211
3165	19	526	279	2	cytoplasmic	0022-0530-0229	121.3333333	110	106.8888889	zstack_002	1.016427105	1.014767932
3166	9	483	266	2	cytoplasmic	0022-0530-0229	103.7777778	106.6666667	101.8888889	zstack_002	0.985626283	0.967299578
3167	8	581	332	2	cytoplasmic	0022-0530-0229	118.7777778	109.4444444	108.1111111	zstack_002	1.011293634	1.026371308
3168	26	537	203	2	cytoplasmic	0022-0530-0229	220.2222222	110.4444444	101.1111111	zstack_002	1.020533881	0.959915612
3169	25	545	187	2	cytoplasmic	0022-0530-0229	113.5555556	106.5555556	100.8888889	zstack_002	0.984599589	0.957805907
3170	17	538	186	2	cytoplasmic	0022-0530-0229	141.8888889	108.2222222	103.3333333	zstack_002	1	0.981012658
3171	7	512	130	2	cytoplasmic	0022-0530-0229	104.5555556	173.3333333	108.2222222	zstack_002	1.60164271	1.02742616
3172	9	538	148	2	cytoplasmic	0022-0530-0229	102.5555556	106	100.7777778	zstack_002	0.979466119	0.956751055
3173	9	484	234	2	cytoplasmic	0022-0530-0229	107.4444444	108.6666667	105.7777778	zstack_002	1.004106776	1.004219409
3174	17	500	235	2	cytoplasmic	0022-0530-0229	111.5555556	108.3333333	101.2222222	zstack_002	1.001026694	0.960970464
3175	9	500	122	2	cytoplasmic	0022-0530-0229	103.1111111	109.7777778	103.3333333	zstack_002	1.014373717	0.981012658
3176	15	579	340	2	cytoplasmic	0022-0530-0229	114.3333333	110.3333333	116.3333333	zstack_002	1.019507187	1.10443038
3177	11	514	148	2	cytoplasmic	0022-0530-0229	107.1111111	108.8888889	113.5555556	zstack_002	1.006160164	1.078059072
3178	10	486	245	2	cytoplasmic	0022-0530-0229	105.7777778	107.1111111	105.5555556	zstack_002	0.98973306	1.002109705
3179	25	543	274	2	cytoplasmic	0022-0530-0229	441.3333333	114.5555556	118.2222222	zstack_002	1.058521561	1.122362869
3180	17	502	202	2	cytoplasmic	0022-0530-0229	173.6666667	117.4444444	112.1111111	zstack_002	1.085215606	1.064345992
3181	7	495	276	2	cytoplasmic	0022-0530-0229	104.2222222	105.6666667	99.22222222	zstack_002	0.976386037	0.941983122
3182	8	498	231	2	cytoplasmic	0022-0530-0229	121.3333333	110.7777778	110	zstack_002	1.023613963	1.044303797
3183	12	478	178	2	cytoplasmic	0022-0530-0229	104.6666667	110.8888889	103.4444444	zstack_002	1.024640657	0.982067511
3184	14	529	159	2	cytoplasmic	0022-0530-0229	103.3333333	106.1111111	101	zstack_002	0.980492813	0.958860759
3185	12	523	287	2	cytoplasmic	0022-0530-0229	116.2222222	108.5555556	105.3333333	zstack_002	1.003080082	1
3186	11	528	286	2	cytoplasmic	0022-0530-0229	118.1111111	106.6666667	109.4444444	zstack_002	0.985626283	1.039029536
3187	14	486	207	2	cytoplasmic	0022-0530-0229	106.3333333	106.4444444	100.1111111	zstack_002	0.983572895	0.950421941
3188	7	530	294	2	cytoplasmic	0022-0530-0229	119.6666667	107.3333333	108.8888889	zstack_002	0.991786448	1.033755274
3189	7	475	157	2	cytoplasmic	0022-0530-0229	102.8888889	108	103.6666667	zstack_002	0.997946612	0.984177215
3190	15	556	295	2	cytoplasmic	0022-0530-0229	115.6666667	115.1111111	124.1111111	zstack_002	1.063655031	1.178270042
3191	10	577	333	2	cytoplasmic	0022-0530-0229	117.3333333	110.1111111	120.1111111	zstack_002	1.017453799	1.140295359
3192	12	539	145	2	cytoplasmic	0022-0530-0229	99.55555556	102.8888889	99.66666667	zstack_002	0.950718686	0.946202532
3193	14	499	160	2	cytoplasmic	0022-0530-0229	104.1111111	107.3333333	105.2222222	zstack_002	0.991786448	0.998945148
3194	9	537	163	2	cytoplasmic	0022-0530-0229	105	107.5555556	110.4444444	zstack_002	0.993839836	1.048523207
3195	8	562	270	2	cytoplasmic	0022-0530-0229	332.1111111	107.2222222	104.6666667	zstack_002	0.990759754	0.993670886
3196	23	535	323	2	cytoplasmic	0022-0530-0229	103.7777778	105	100	zstack_002	0.970225873	0.949367089
3197	9	505	130	2	cytoplasmic	0022-0530-0229	105.8888889	112.5555556	121.4444444	zstack_002	1.040041068	1.152953586
3198	10	561	294	2	cytoplasmic	0022-0530-0229	118.7777778	111.1111111	112.8888889	zstack_002	1.026694045	1.071729958
3199	6	537	297	2	cytoplasmic	0022-0530-0229	118.7777778	109.2222222	107.7777778	zstack_002	1.009240246	1.023206751
3200	15	509	233	2	cytoplasmic	0022-0530-0229	180.7777778	113.2222222	113	zstack_002	1.046201232	1.07278481
3201	6	516	144	2	cytoplasmic	0022-0530-0229	105.7777778	110.3333333	112.7777778	zstack_002	1.019507187	1.070675105
3202	26	521	242	2	cytoplasmic	0022-0530-0229	542.8888889	113.5555556	105.4444444	zstack_002	1.049281314	1.001054852
3203	9	572	329	2	cytoplasmic	0022-0530-0229	112.1111111	108.8888889	111.3333333	zstack_002	1.006160164	1.056962025
3204	9	552	297	2	cytoplasmic	0022-0530-0229	124.5555556	111.2222222	114.2222222	zstack_002	1.027720739	1.084388186
3205	10	539	315	2	cytoplasmic	0022-0530-0229	107.2222222	109.2222222	104.7777778	zstack_002	1.009240246	0.994725738
3206	10	524	276	2	cytoplasmic	0022-0530-0229	148.3333333	118.6666667	115.8888889	zstack_002	1.09650924	1.10021097
3207	25	475	156	2	cytoplasmic	0022-0530-0229	100.3333333	105.6666667	98.88888889	zstack_002	0.976386037	0.938818565
3208	13	572	330	2	cytoplasmic	0022-0530-0229	114	110.7777778	114.1111111	zstack_002	1.023613963	1.083333333
3209	11	518	223	2	cytoplasmic	0022-0530-0229	532.4444444	118.2222222	112.8888889	zstack_002	1.092402464	1.071729958
3210	12	509	164	2	cytoplasmic	0022-0530-0229	112.6666667	127.1111111	104.4444444	zstack_002	1.174537988	0.991561181
3211	23	504	255	2	cytoplasmic	0022-0530-0229	110.4444444	107.2222222	101.3333333	zstack_002	0.990759754	0.962025316
3212	13	524	137	2	cytoplasmic	0022-0530-0229	102.1111111	105.5555556	102.2222222	zstack_002	0.975359343	0.970464135
3213	17	496	158	2	cytoplasmic	0022-0530-0229	103.5555556	104.2222222	102.5555556	zstack_002	0.963039014	0.973628692
3214	9	536	294	2	cytoplasmic	0022-0530-0229	126.5555556	111.4444444	112.1111111	zstack_002	1.029774127	1.064345992
3215	10	540	173	2	cytoplasmic	0022-0530-0229	106.6666667	108.1111111	106.6666667	zstack_002	0.998973306	1.012658228
3216	14	497	125	2	cytoplasmic	0022-0530-0229	101.4444444	105.7777778	101.5555556	zstack_002	0.977412731	0.964135021
3217	23	574	348	2	cytoplasmic	0022-0530-0229	106.4444444	106.2222222	100.2222222	zstack_002	0.981519507	0.951476793
3218	9	540	192	2	cytoplasmic	0022-0530-0229	563.3333333	111.6666667	108.6666667	zstack_002	1.031827515	1.03164557
3219	9	497	268	2	cytoplasmic	0022-0530-0229	109.1111111	111.1111111	102.3333333	zstack_002	1.026694045	0.971518987
3220	8	565	243	2	cytoplasmic	0022-0530-0229	129.7777778	104	103.2222222	zstack_002	0.960985626	0.979957806
3221	8	470	195	2	cytoplasmic	0022-0530-0229	103.8888889	103.5555556	100.6666667	zstack_002	0.95687885	0.955696203
3222	17	533	147	2	cytoplasmic	0022-0530-0229	102.1111111	105.7777778	102.1111111	zstack_002	0.977412731	0.969409283
3223	9	506	124	2	cytoplasmic	0022-0530-0229	103.4444444	118.3333333	106.6666667	zstack_002	1.093429158	1.012658228
3224	14	498	169	2	cytoplasmic	0022-0530-0229	108.6666667	108.7777778	106.4444444	zstack_002	1.00513347	1.010548523
3225	13	501	128	2	cytoplasmic	0022-0530-0229	101.5555556	112.2222222	104.6666667	zstack_002	1.036960986	0.993670886
3226	13	502	162	2	cytoplasmic	0022-0530-0229	108.8888889	108.1111111	108.3333333	zstack_002	0.998973306	1.028481013
3227	6	533	153	2	cytoplasmic	0022-0530-0229	106.6666667	107.5555556	106.6666667	zstack_002	0.993839836	1.012658228
3228	7	549	286	2	cytoplasmic	0022-0530-0229	291.7777778	111	110.8888889	zstack_002	1.025667351	1.052742616
3229	15	476	154	2	cytoplasmic	0022-0530-0229	100.3333333	103.7777778	100.6666667	zstack_002	0.958932238	0.955696203
3305	10	593	138	2.015341243	cytoplasmic	0022-0613-0278	106.5555556	110.3333333	135.6666667	zstack_002	1.017939518	1.222222222
3306	10	633	242	2.015341243	cytoplasmic	0022-0613-0278	110.3333333	123.6666667	119.2222222	zstack_002	1.140953357	1.074074074
3307	9	624	249	2.015341243	cytoplasmic	0022-0613-0278	115.4444444	113.3333333	128.1111111	zstack_002	1.045617632	1.154154154
3308	8	621	192	2.015341243	cytoplasmic	0022-0613-0278	105.5555556	106.7777778	115.8888889	zstack_002	0.985135828	1.044044044
3309	10	621	279	2.015341243	cytoplasmic	0022-0613-0278	203.8888889	112.4444444	112.5555556	zstack_002	1.037416709	1.014014014
3310	8	654	245	2.015341243	cytoplasmic	0022-0613-0278	109.6666667	112.4444444	126.1111111	zstack_002	1.037416709	1.136136136
3311	16	613	388	2.015341243	cytoplasmic	0022-0613-0278	107.7777778	107.1111111	109.8888889	zstack_002	0.988211174	0.98998999
3312	13	579	241	2.015341243	cytoplasmic	0022-0613-0278	533.4444444	112.1111111	120.5555556	zstack_002	1.034341363	1.086086086
3313	10	634	288	2.015341243	cytoplasmic	0022-0613-0278	119.8888889	110.4444444	116	zstack_002	1.018964634	1.045045045
3314	9	645	242	2.015341243	cytoplasmic	0022-0613-0278	109.2222222	110.3333333	121.3333333	zstack_002	1.017939518	1.093093093
3315	7	621	261	2.015341243	cytoplasmic	0022-0613-0278	153.6666667	110.7777778	115.6666667	zstack_002	1.022039979	1.042042042
3316	9	673	254	2.015341243	cytoplasmic	0022-0613-0278	104.1111111	105.1111111	103.7777778	zstack_002	0.969759098	0.934934935
3317	28	626	210	2.015341243	cytoplasmic	0022-0613-0278	102.6666667	104.8888889	101.5555556	zstack_002	0.967708867	0.914914915
3318	17	634	262	2.015341243	cytoplasmic	0022-0613-0278	107	105.2222222	103.8888889	zstack_002	0.970784213	0.935935936
3319	17	597	162	2.015341243	cytoplasmic	0022-0613-0278	99.66666667	104.7777778	101.3333333	zstack_002	0.966683752	0.912912913
3320	13	632	233	2.015341243	cytoplasmic	0022-0613-0278	111.6666667	124.7777778	125.4444444	zstack_002	1.151204511	1.13013013
3321	11	615	213	2.015341243	cytoplasmic	0022-0613-0278	107.8888889	111.6666667	119.5555556	zstack_002	1.030240902	1.077077077
3322	12	597	189	2.015341243	cytoplasmic	0022-0613-0278	106.8888889	108.1111111	106.7777778	zstack_002	0.997437212	0.961961962
3323	16	660	294	2.015341243	cytoplasmic	0022-0613-0278	102.8888889	104.7777778	102.1111111	zstack_002	0.966683752	0.91991992
3324	14	625	323	2.015341243	cytoplasmic	0022-0613-0278	115	109.6666667	116.5555556	zstack_002	1.011788826	1.05005005
3325	9	671	268	2.015341243	cytoplasmic	0022-0613-0278	113	113.6666667	118.3333333	zstack_002	1.048692978	1.066066066
3326	13	640	333	2.015341243	cytoplasmic	0022-0613-0278	104.8888889	103.7777778	101.6666667	zstack_002	0.957457714	0.915915916
3327	14	592	127	2.015341243	cytoplasmic	0022-0613-0278	101.1111111	104.5555556	102.7777778	zstack_002	0.964633521	0.925925926
3328	8	620	362	2.015341243	cytoplasmic	0022-0613-0278	108.6666667	108.1111111	123.4444444	zstack_002	0.997437212	1.112112112
3329	13	628	291	2.015341243	cytoplasmic	0022-0613-0278	125.5555556	110.1111111	111.6666667	zstack_002	1.015889288	1.006006006
3330	14	568	150	2.015341243	cytoplasmic	0022-0613-0278	101.5555556	106	102.6666667	zstack_002	0.977960021	0.924924925
3331	8	606	389	2.015341243	cytoplasmic	0022-0613-0278	104.5555556	110.6666667	111.6666667	zstack_002	1.021014864	1.006006006
3332	28	589	305	2.015341243	cytoplasmic	0022-0613-0278	278.6666667	105.3333333	103.6666667	zstack_002	0.971809329	0.933933934
3333	14	656	251	2.015341243	cytoplasmic	0022-0613-0278	110.2222222	116.3333333	123.6666667	zstack_002	1.073295746	1.114114114
3334	16	581	232	2.015341243	cytoplasmic	0022-0613-0278	113.6666667	112	122.2222222	zstack_002	1.033316248	1.101101101
3335	12	678	263	2.015341243	cytoplasmic	0022-0613-0278	110.2222222	111.5555556	123.3333333	zstack_002	1.029215787	1.111111111
3336	10	627	198	2.015341243	cytoplasmic	0022-0613-0278	103.3333333	106.4444444	100.7777778	zstack_002	0.982060482	0.907907908
3337	10	609	220	2.015341243	cytoplasmic	0022-0613-0278	107.6666667	108.4444444	109.2222222	zstack_002	1.000512558	0.983983984
3338	12	626	221	2.015341243	cytoplasmic	0022-0613-0278	109	114.3333333	116	zstack_002	1.05484367	1.045045045
3339	13	608	396	2.015341243	cytoplasmic	0022-0613-0278	105.7777778	108.8888889	115.2222222	zstack_002	1.004613019	1.038038038
3340	20	643	218	2.015341243	cytoplasmic	0022-0613-0278	101.3333333	105	101.3333333	zstack_002	0.968733983	0.912912913
3341	7	654	257	2.015341243	cytoplasmic	0022-0613-0278	107.5555556	130.4444444	142.6666667	zstack_002	1.203485392	1.285285285
3342	9	635	200	2.015341243	cytoplasmic	0022-0613-0278	100.4444444	104.8888889	100.6666667	zstack_002	0.967708867	0.906906907
3343	9	614	385	2.015341243	cytoplasmic	0022-0613-0278	107	107.5555556	111.6666667	zstack_002	0.992311635	1.006006006
3344	16	579	170	2.015341243	cytoplasmic	0022-0613-0278	102.4444444	105.1111111	100.1111111	zstack_002	0.969759098	0.901901902
3345	10	581	139	2.015341243	cytoplasmic	0022-0613-0278	103	109.2222222	111.6666667	zstack_002	1.007688365	1.006006006
3346	10	614	348	2.015341243	cytoplasmic	0022-0613-0278	114.5555556	113.2222222	139.6666667	zstack_002	1.044592517	1.258258258
3347	8	593	158	2.015341243	cytoplasmic	0022-0613-0278	103.5555556	107	111.2222222	zstack_002	0.987186058	1.002002002
3348	9	644	324	2.015341243	cytoplasmic	0022-0613-0278	104.7777778	105.8888889	100.7777778	zstack_002	0.976934905	0.907907908
3349	16	627	341	2.015341243	cytoplasmic	0022-0613-0278	102.7777778	107.4444444	105.4444444	zstack_002	0.99128652	0.94994995
3350	7	617	340	2.015341243	cytoplasmic	0022-0613-0278	118.3333333	112	117.3333333	zstack_002	1.033316248	1.057057057
3351	7	596	420	2.015341243	cytoplasmic	0022-0613-0278	104	107.2222222	108	zstack_002	0.989236289	0.972972973
3352	24	638	338	2.015341243	cytoplasmic	0022-0613-0278	104.1111111	104.1111111	101	zstack_002	0.96053306	0.90990991
3353	11	604	369	2.015341243	cytoplasmic	0022-0613-0278	108.4444444	117.3333333	119.5555556	zstack_002	1.082521784	1.077077077
3354	10	619	378	2.015341243	cytoplasmic	0022-0613-0278	109.2222222	120.1111111	124.3333333	zstack_002	1.108149667	1.12012012
3355	13	660	248	2.015341243	cytoplasmic	0022-0613-0278	107.4444444	108.5555556	108	zstack_002	1.001537673	0.972972973
3356	17	635	339	2.015341243	cytoplasmic	0022-0613-0278	104.1111111	105.7777778	105.1111111	zstack_002	0.97590979	0.946946947
3357	13	645	251	2.015341243	cytoplasmic	0022-0613-0278	106.1111111	107.3333333	119.3333333	zstack_002	0.990261404	1.075075075
3358	8	646	275	2.015341243	cytoplasmic	0022-0613-0278	107.4444444	108.5555556	106.5555556	zstack_002	1.001537673	0.95995996
3359	13	600	353	2.015341243	cytoplasmic	0022-0613-0278	113.2222222	158.8888889	141	zstack_002	1.465914915	1.27027027
3360	8	570	151	2.015341243	cytoplasmic	0022-0613-0278	103.3333333	111.1111111	117.7777778	zstack_002	1.025115325	1.061061061
3361	8	592	415	2.015341243	cytoplasmic	0022-0613-0278	103.4444444	108.7777778	115.5555556	zstack_002	1.003587904	1.041041041
3362	8	642	262	2.015341243	cytoplasmic	0022-0613-0278	110.4444444	109.8888889	108.7777778	zstack_002	1.013839057	0.97997998
3363	13	563	170	2.015341243	cytoplasmic	0022-0613-0278	101.2222222	106	101.8888889	zstack_002	0.977960021	0.917917918
3364	13	664	253	2.015341243	cytoplasmic	0022-0613-0278	107.1111111	109.8888889	116.3333333	zstack_002	1.013839057	1.048048048
3365	13	609	379	2.015341243	cytoplasmic	0022-0613-0278	106.1111111	108.3333333	119.5555556	zstack_002	0.999487442	1.077077077
3366	9	614	418	2.015341243	cytoplasmic	0022-0613-0278	103.4444444	107.6666667	110.5555556	zstack_002	0.99333675	0.995995996
3367	9	621	403	2.015341243	cytoplasmic	0022-0613-0278	104.6666667	109.6666667	112.6666667	zstack_002	1.011788826	1.015015015
3368	12	594	169	2.015341243	cytoplasmic	0022-0613-0278	102.1111111	107	103.6666667	zstack_002	0.987186058	0.933933934
3369	12	597	345	2.015341243	cytoplasmic	0022-0613-0278	113.1111111	106.2222222	106.8888889	zstack_002	0.980010251	0.962962963
3370	28	631	217	2.015341243	cytoplasmic	0022-0613-0278	102.4444444	105.5555556	101.1111111	zstack_002	0.973859559	0.910910911
3371	11	634	274	2.015341243	cytoplasmic	0022-0613-0278	115.8888889	110.3333333	110.7777778	zstack_002	1.017939518	0.997997998
3372	12	649	204	2.015341243	cytoplasmic	0022-0613-0278	102.1111111	105.7777778	100.1111111	zstack_002	0.97590979	0.901901902
3373	7	589	188	2.015341243	cytoplasmic	0022-0613-0278	104.8888889	106.8888889	109.8888889	zstack_002	0.986160943	0.98998999
3374	9	669	256	2.015341243	cytoplasmic	0022-0613-0278	105.1111111	110.3333333	121.8888889	zstack_002	1.017939518	1.098098098
3375	9	646	303	2.015341243	cytoplasmic	0022-0613-0278	106.7777778	107.4444444	107.1111111	zstack_002	0.99128652	0.964964965
3376	13	646	206	2.015341243	cytoplasmic	0022-0613-0278	100.8888889	105.2222222	99.55555556	zstack_002	0.970784213	0.896896897
3377	10	597	166	2.015341243	cytoplasmic	0022-0613-0278	102.1111111	105.6666667	102.1111111	zstack_002	0.974884675	0.91991992
3378	9	633	256	2.015341243	cytoplasmic	0022-0613-0278	117.1111111	106	120.2222222	zstack_002	0.977960021	1.083083083
3379	12	630	208	2.015341243	cytoplasmic	0022-0613-0278	103.1111111	105.8888889	105.4444444	zstack_002	0.976934905	0.94994995
3380	16	629	306	2.015341243	cytoplasmic	0022-0613-0278	115.8888889	110.4444444	113.2222222	zstack_002	1.018964634	1.02002002
3381	17	610	401	2.015341243	cytoplasmic	0022-0613-0278	101.3333333	106.3333333	100.4444444	zstack_002	0.981035366	0.904904905
3382	10	647	306	2.015341243	cytoplasmic	0022-0613-0278	104	105.3333333	105.8888889	zstack_002	0.971809329	0.953953954
3383	7	653	281	2.015341243	cytoplasmic	0022-0613-0278	109.6666667	107.3333333	119.4444444	zstack_002	0.990261404	1.076076076
3384	9	600	361	2.015341243	cytoplasmic	0022-0613-0278	108.7777778	118.8888889	110.4444444	zstack_002	1.096873398	0.994994995
3385	6	551	176	2.015341243	cytoplasmic	0022-0613-0278	109.4444444	107.5555556	100	zstack_002	0.992311635	0.900900901
3386	13	581	156	2.015341243	cytoplasmic	0022-0613-0278	102.1111111	107.3333333	107.5555556	zstack_002	0.990261404	0.968968969
3387	10	639	361	2.015341243	cytoplasmic	0022-0613-0278	103	106.4444444	104.1111111	zstack_002	0.982060482	0.937937938
3388	9	662	288	2.015341243	cytoplasmic	0022-0613-0278	102.8888889	109.8888889	111.4444444	zstack_002	1.013839057	1.004004004
3389	11	592	233	2.015341243	cytoplasmic	0022-0613-0278	260.2222222	114	123.4444444	zstack_002	1.051768324	1.112112112
3390	10	636	341	2.015341243	cytoplasmic	0022-0613-0278	109.8888889	107.4444444	120.1111111	zstack_002	0.99128652	1.082082082
3391	13	644	242	2.015341243	cytoplasmic	0022-0613-0278	107.7777778	111.5555556	118.2222222	zstack_002	1.029215787	1.065065065
3392	12	633	204	2.015341243	cytoplasmic	0022-0613-0278	100.8888889	104.3333333	102.3333333	zstack_002	0.962583291	0.921921922
3393	14	628	373	2.015341243	cytoplasmic	0022-0613-0278	103.7777778	110.3333333	114.3333333	zstack_002	1.017939518	1.03003003
3394	8	641	261	2.015341243	cytoplasmic	0022-0613-0278	110.1111111	108.4444444	107.6666667	zstack_002	1.000512558	0.96996997
3395	16	629	391	2.015341243	cytoplasmic	0022-0613-0278	103.1111111	106.3333333	100.6666667	zstack_002	0.981035366	0.906906907
3396	8	637	261	2.015341243	cytoplasmic	0022-0613-0278	116.6666667	107	104.7777778	zstack_002	0.987186058	0.943943944
3397	13	634	218	2.015341243	cytoplasmic	0022-0613-0278	106	108	104.5555556	zstack_002	0.996412096	0.941941942
3398	14	675	277	2.015341243	cytoplasmic	0022-0613-0278	106.1111111	114.1111111	126.6666667	zstack_002	1.052793439	1.141141141
3399	16	610	381	2.015341243	cytoplasmic	0022-0613-0278	103.7777778	111.4444444	110.4444444	zstack_002	1.028190671	0.994994995
3400	13	625	223	2.015341243	cytoplasmic	0022-0613-0278	107.7777778	110.5555556	124.5555556	zstack_002	1.019989749	1.122122122
3401	13	619	251	2.015341243	cytoplasmic	0022-0613-0278	146.2222222	124.4444444	116.8888889	zstack_002	1.148129165	1.053053053
3402	13	621	326	2.015341243	cytoplasmic	0022-0613-0278	116.8888889	110.7777778	117.6666667	zstack_002	1.022039979	1.06006006
3403	9	606	378	2.015341243	cytoplasmic	0022-0613-0278	108.6666667	111.1111111	121.5555556	zstack_002	1.025115325	1.095095095
3404	10	589	166	2.015341243	cytoplasmic	0022-0613-0278	103.2222222	108.3333333	107.5555556	zstack_002	0.999487442	0.968968969
3405	8	613	415	2.015341243	cytoplasmic	0022-0613-0278	104.1111111	106.1111111	106.5555556	zstack_002	0.978985136	0.95995996
3406	13	593	154	2.015341243	cytoplasmic	0022-0613-0278	101.4444444	108.1111111	102.1111111	zstack_002	0.997437212	0.91991992
3407	12	617	224	2.015341243	cytoplasmic	0022-0613-0278	106.1111111	109.1111111	107	zstack_002	1.00666325	0.963963964
3408	10	653	215	2.015341243	cytoplasmic	0022-0613-0278	103	104.2222222	99.88888889	zstack_002	0.961558175	0.8998999
3409	14	622	367	2.015341243	cytoplasmic	0022-0613-0278	103.6666667	108.6666667	104.8888889	zstack_002	1.002562788	0.944944945
3410	14	625	314	2.015341243	cytoplasmic	0022-0613-0278	116.5555556	119.1111111	117.8888889	zstack_002	1.098923629	1.062062062
3411	7	590	203	2.015341243	cytoplasmic	0022-0613-0278	109.6666667	108.1111111	118.2222222	zstack_002	0.997437212	1.065065065
3412	15	582	232	2.015341243	cytoplasmic	0022-0613-0278	114.8888889	111.8888889	126.7777778	zstack_002	1.032291133	1.142142142
3471	9	715	269	2	cytoplasmic	0022-0769-0354	110.7777778	106.6666667	105.5555556	zstack_002	0.988671473	0.998948475
3472	15	734	284	2	cytoplasmic	0022-0769-0354	130.8888889	106.7777778	102.1111111	zstack_002	0.989701339	0.966351209
3473	13	704	297	2	cytoplasmic	0022-0769-0354	448.6666667	125.3333333	107.7777778	zstack_002	1.16168898	1.01997897
3474	8	654	334	2	cytoplasmic	0022-0769-0354	102.7777778	105.7777778	103.4444444	zstack_002	0.980432544	0.978969506
3475	10	817	388	2	cytoplasmic	0022-0769-0354	107.8888889	111.2222222	115.6666667	zstack_002	1.030895984	1.094637224
3476	24	731	335	2	cytoplasmic	0022-0769-0354	341.6666667	111.3333333	103.5555556	zstack_002	1.03192585	0.98002103
3477	15	779	384	2	cytoplasmic	0022-0769-0354	102.6666667	103.5555556	101.6666667	zstack_002	0.959835221	0.96214511
3478	10	667	373	2	cytoplasmic	0022-0769-0354	101.7777778	106.4444444	99.88888889	zstack_002	0.98661174	0.945320715
3479	11	685	331	2	cytoplasmic	0022-0769-0354	109.1111111	142.5555556	109.2222222	zstack_002	1.321318229	1.033648791
3480	10	724	269	2	cytoplasmic	0022-0769-0354	109.7777778	105	100.3333333	zstack_002	0.973223481	0.949526814
3481	11	812	415	2	cytoplasmic	0022-0769-0354	100.7777778	106	100.3333333	zstack_002	0.982492276	0.949526814
3482	17	646	342	2	cytoplasmic	0022-0769-0354	102.6666667	103.8888889	100.7777778	zstack_002	0.96292482	0.953732913
3483	9	665	341	2	cytoplasmic	0022-0769-0354	109.5555556	109.6666667	115.1111111	zstack_002	1.016477858	1.0893796
3484	9	806	409	2	cytoplasmic	0022-0769-0354	102.2222222	105.2222222	101.2222222	zstack_002	0.975283213	0.957939012
3485	17	656	320	2	cytoplasmic	0022-0769-0354	102	106.4444444	99.66666667	zstack_002	0.98661174	0.943217666
3486	7	660	298	2	cytoplasmic	0022-0769-0354	107.1111111	106.2222222	107	zstack_002	0.984552008	1.012618297
3487	12	675	275	2	cytoplasmic	0022-0769-0354	108.7777778	117.8888889	127.2222222	zstack_002	1.092687951	1.203995794
3488	9	677	271	2	cytoplasmic	0022-0769-0354	110.8888889	112.7777778	130.4444444	zstack_002	1.045314109	1.234490011
3489	7	770	343	2	cytoplasmic	0022-0769-0354	474.3333333	110.7777778	110.8888889	zstack_002	1.026776519	1.049421661
3490	10	714	347	2	cytoplasmic	0022-0769-0354	203.6666667	110.3333333	109.2222222	zstack_002	1.022657055	1.033648791
3491	9	695	255	2	cytoplasmic	0022-0769-0354	107.2222222	105	100.8888889	zstack_002	0.973223481	0.954784437
3492	7	685	339	2	cytoplasmic	0022-0769-0354	108.8888889	108.1111111	111	zstack_002	1.002059732	1.050473186
3493	12	683	346	2	cytoplasmic	0022-0769-0354	105.4444444	107.3333333	102.3333333	zstack_002	0.994850669	0.968454259
3494	14	824	397	2	cytoplasmic	0022-0769-0354	102.7777778	107.3333333	105.4444444	zstack_002	0.994850669	0.997896951
3495	15	708	275	2	cytoplasmic	0022-0769-0354	239.4444444	112.2222222	110.1111111	zstack_002	1.040164779	1.042060988
3496	14	685	302	2	cytoplasmic	0022-0769-0354	313.5555556	117.2222222	122.2222222	zstack_002	1.086508754	1.156677182
3497	8	785	338	2	cytoplasmic	0022-0769-0354	112.1111111	108.7777778	112.2222222	zstack_002	1.008238929	1.062039958
3498	9	785	395	2	cytoplasmic	0022-0769-0354	104	151.8888889	106.1111111	zstack_002	1.407826982	1.004206099
3499	9	790	360	2	cytoplasmic	0022-0769-0354	114.7777778	109.7777778	114.7777778	zstack_002	1.017507724	1.086225026
3500	16	790	366	2	cytoplasmic	0022-0769-0354	107.6666667	109.1111111	118.3333333	zstack_002	1.011328527	1.119873817
3501	7	698	263	2	cytoplasmic	0022-0769-0354	109.8888889	104.7777778	104.8888889	zstack_002	0.971163749	0.992639327
3502	11	703	275	2	cytoplasmic	0022-0769-0354	425	144.7777778	123.4444444	zstack_002	1.341915551	1.168243954
3503	7	738	363	2	cytoplasmic	0022-0769-0354	211.4444444	109.4444444	110	zstack_002	1.014418126	1.041009464
3504	10	813	391	2	cytoplasmic	0022-0769-0354	105.3333333	142	118	zstack_002	1.316168898	1.116719243
3505	17	799	395	2	cytoplasmic	0022-0769-0354	100.4444444	104.2222222	100.8888889	zstack_002	0.966014418	0.954784437
3506	7	753	366	2	cytoplasmic	0022-0769-0354	232.7777778	108.1111111	109.7777778	zstack_002	1.002059732	1.038906414
3507	7	789	391	2	cytoplasmic	0022-0769-0354	106.1111111	111.3333333	104.7777778	zstack_002	1.03192585	0.991587802
3508	10	703	338	2	cytoplasmic	0022-0769-0354	153.5555556	110.2222222	113	zstack_002	1.021627188	1.069400631
3509	7	679	294	2	cytoplasmic	0022-0769-0354	107.1111111	108.3333333	107	zstack_002	1.004119464	1.012618297
3510	11	869	418	2	cytoplasmic	0022-0769-0354	105.2222222	117.4444444	110.4444444	zstack_002	1.088568486	1.045215563
3511	8	891	427	2	cytoplasmic	0022-0769-0354	102.1111111	103.8888889	103.3333333	zstack_002	0.96292482	0.977917981
3512	7	743	296	2	cytoplasmic	0022-0769-0354	450.4444444	108.7777778	111.5555556	zstack_002	1.008238929	1.05573081
3513	19	722	359	2	cytoplasmic	0022-0769-0354	112.4444444	106.6666667	100.7777778	zstack_002	0.988671473	0.953732913
3514	7	716	255	2	cytoplasmic	0022-0769-0354	105.4444444	106.1111111	102.7777778	zstack_002	0.983522142	0.972660358
3515	13	679	292	2	cytoplasmic	0022-0769-0354	106.6666667	107.2222222	106.4444444	zstack_002	0.993820803	1.007360673
3516	8	706	264	2	cytoplasmic	0022-0769-0354	113.2222222	105.6666667	105.1111111	zstack_002	0.979402678	0.994742376
3517	10	770	318	2	cytoplasmic	0022-0769-0354	113	107.8888889	106.1111111	zstack_002	1	1.004206099
3518	8	873	436	2	cytoplasmic	0022-0769-0354	102.6666667	106.1111111	105.1111111	zstack_002	0.983522142	0.994742376
3519	15	777	333	2	cytoplasmic	0022-0769-0354	112.8888889	107.6666667	110.7777778	zstack_002	0.997940268	1.048370137
3520	9	886	438	2	cytoplasmic	0022-0769-0354	105.4444444	104.5555556	108	zstack_002	0.969104016	1.022082019
3521	11	695	257	2	cytoplasmic	0022-0769-0354	103.8888889	104.2222222	101.7777778	zstack_002	0.966014418	0.963196635
3522	7	686	280	2	cytoplasmic	0022-0769-0354	151.5555556	108.6666667	124.1111111	zstack_002	1.007209063	1.174553102
3523	7	780	377	2	cytoplasmic	0022-0769-0354	112.1111111	108.2222222	114.7777778	zstack_002	1.003089598	1.086225026
3524	10	776	398	2	cytoplasmic	0022-0769-0354	101.3333333	103	103.8888889	zstack_002	0.954685891	0.983175605
3525	16	669	303	2	cytoplasmic	0022-0769-0354	101.6666667	105.2222222	101.1111111	zstack_002	0.975283213	0.956887487
3526	8	644	343	2	cytoplasmic	0022-0769-0354	104.4444444	107.4444444	101.8888889	zstack_002	0.995880536	0.96424816
3527	15	662	321	2	cytoplasmic	0022-0769-0354	101.6666667	105	100.5555556	zstack_002	0.973223481	0.951629863
3528	17	683	311	2	cytoplasmic	0022-0769-0354	110.3333333	118.4444444	103.2222222	zstack_002	1.097837281	0.976866456
3529	17	882	427	2	cytoplasmic	0022-0769-0354	102.4444444	106.7777778	109.8888889	zstack_002	0.989701339	1.039957939
3530	13	821	415	2	cytoplasmic	0022-0769-0354	101.2222222	104.5555556	102	zstack_002	0.969104016	0.965299685
3531	9	705	254	2	cytoplasmic	0022-0769-0354	103.8888889	101.6666667	100.4444444	zstack_002	0.942327497	0.950578339
3532	23	731	337	2	cytoplasmic	0022-0769-0354	365.7777778	112.3333333	104.5555556	zstack_002	1.041194645	0.989484753
3533	25	811	387	2	cytoplasmic	0022-0769-0354	100.5555556	106.1111111	100	zstack_002	0.983522142	0.94637224
3534	8	810	399	2	cytoplasmic	0022-0769-0354	103.3333333	136.3333333	114.6666667	zstack_002	1.263645726	1.085173502
3535	15	783	379	2	cytoplasmic	0022-0769-0354	106.3333333	110.1111111	105.6666667	zstack_002	1.020597322	1
3536	13	868	417	2	cytoplasmic	0022-0769-0354	105.4444444	116.7777778	112.1111111	zstack_002	1.082389289	1.060988433
3537	9	660	335	2	cytoplasmic	0022-0769-0354	106.3333333	136.5555556	107.2222222	zstack_002	1.265705458	1.014721346
3538	15	657	327	2	cytoplasmic	0022-0769-0354	102.2222222	106	101.3333333	zstack_002	0.982492276	0.958990536
3539	15	832	405	2	cytoplasmic	0022-0769-0354	101.7777778	108	103.8888889	zstack_002	1.001029866	0.983175605
3540	13	821	392	2	cytoplasmic	0022-0769-0354	104	119.3333333	135.6666667	zstack_002	1.10607621	1.283911672
3541	11	815	412	2	cytoplasmic	0022-0769-0354	101.6666667	104.2222222	102.6666667	zstack_002	0.966014418	0.971608833
3542	19	789	337	2	cytoplasmic	0022-0769-0354	104.4444444	104.5555556	101	zstack_002	0.969104016	0.955835962
3543	18	821	389	2	cytoplasmic	0022-0769-0354	101.5555556	111	117.2222222	zstack_002	1.028836251	1.10935857
3647	7	230	317	2	cytoplasmic	0019-0298-0262	101.3333333	105.4444444	99.88888889	zstack_003	0.965412004	0.943832021
3648	6	296	299	2	cytoplasmic	0019-0298-0262	106.1111111	110.1111111	105.1111111	zstack_003	1.008138352	0.993175853
3649	9	373	271	2	cytoplasmic	0019-0298-0262	101.4444444	107.3333333	103.8888889	zstack_003	0.982706002	0.981627297
3650	9	176	183	2	cytoplasmic	0019-0298-0262	100.7777778	103.7777778	101	zstack_003	0.950152594	0.954330709
3651	9	331	287	2	cytoplasmic	0019-0298-0262	111.7777778	116.4444444	111.3333333	zstack_003	1.06612411	1.051968504
3652	7	408	340	2	cytoplasmic	0019-0298-0262	105.1111111	109.5555556	107.1111111	zstack_003	1.003051882	1.012073491
3653	15	217	284	2	cytoplasmic	0019-0298-0262	102	105.4444444	99.66666667	zstack_003	0.965412004	0.941732283
3654	6	348	283	2	cytoplasmic	0019-0298-0262	105.7777778	110.4444444	106.6666667	zstack_003	1.011190234	1.007874016
3655	7	208	184	2	cytoplasmic	0019-0298-0262	105	108.8888889	108	zstack_003	0.996948118	1.020472441
3656	6	396	343	2	cytoplasmic	0019-0298-0262	104.4444444	111	106.5555556	zstack_003	1.016276704	1.006824147
3657	7	218	307	2	cytoplasmic	0019-0298-0262	103.1111111	106.3333333	104.7777778	zstack_003	0.973550356	0.990026247
3658	9	357	269	2	cytoplasmic	0019-0298-0262	104.5555556	111	106.5555556	zstack_003	1.016276704	1.006824147
3666	10	426	304	2.020710678	cytoplasmic	0019-0479-0362	118.7777778	110.4444444	111.8888889	zstack_003	1.024742268	1.074133333
3667	14	557	353	2.020710678	cytoplasmic	0019-0479-0362	99.88888889	106.1111111	100.6666667	zstack_003	0.984536082	0.9664
3668	14	413	435	2.020710678	cytoplasmic	0019-0479-0362	101.8888889	105.1111111	99.88888889	zstack_003	0.975257732	0.958933333
3669	11	511	334	2.020710678	cytoplasmic	0019-0479-0362	107.2222222	108.3333333	109.2222222	zstack_003	1.005154639	1.048533333
3670	10	447	424	2.020710678	cytoplasmic	0019-0479-0362	102.4444444	107.7777778	102.1111111	zstack_003	1	0.980266667
3671	7	446	271	2.020710678	cytoplasmic	0019-0479-0362	103.1111111	108.4444444	105.2222222	zstack_003	1.006185567	1.010133333
3672	9	543	313	2.020710678	cytoplasmic	0019-0479-0362	100.7777778	105.6666667	103.4444444	zstack_003	0.980412371	0.993066667
3673	6	482	301	2.020710678	cytoplasmic	0019-0479-0362	106	145.2222222	104.6666667	zstack_003	1.34742268	1.0048
3674	7	430	371	2.020710678	cytoplasmic	0019-0479-0362	106	104.1111111	101.2222222	zstack_003	0.965979381	0.971733333
3675	8	505	333	2.020710678	cytoplasmic	0019-0479-0362	280.6666667	115.8888889	108.6666667	zstack_003	1.075257732	1.0432
3676	6	482	282	2.020710678	cytoplasmic	0019-0479-0362	104	105.8888889	102.2222222	zstack_003	0.982474227	0.981333333
3677	9	512	397	2.020710678	cytoplasmic	0019-0479-0362	101.8888889	104.6666667	99.77777778	zstack_003	0.971134021	0.957866667
3678	7	548	315	2.020710678	cytoplasmic	0019-0479-0362	101.5555556	108.8888889	103.8888889	zstack_003	1.010309278	0.997333333
3679	6	411	440	2.020710678	cytoplasmic	0019-0479-0362	102.7777778	106.8888889	102.8888889	zstack_003	0.991752577	0.987733333
3680	7	431	358	2.020710678	cytoplasmic	0019-0479-0362	153.8888889	109	105.7777778	zstack_003	1.011340206	1.015466667
3681	8	539	331	2.020710678	cytoplasmic	0019-0479-0362	101.4444444	109.2222222	103.5555556	zstack_003	1.013402062	0.994133333
3682	7	463	390	2.020710678	cytoplasmic	0019-0479-0362	112.8888889	113.3333333	109	zstack_003	1.051546392	1.0464
3683	8	526	328	2.020710678	cytoplasmic	0019-0479-0362	103.2222222	109.7777778	104.5555556	zstack_003	1.018556701	1.003733333
3684	8	490	281	2.020710678	cytoplasmic	0019-0479-0362	101	104.4444444	101.3333333	zstack_003	0.969072165	0.9728
3685	14	528	354	2.020710678	cytoplasmic	0019-0479-0362	102	104.4444444	100.3333333	zstack_003	0.969072165	0.9632
3686	8	429	401	2.020710678	cytoplasmic	0019-0479-0362	105.4444444	108.7777778	108.7777778	zstack_003	1.009278351	1.044266667
3687	6	463	294	2.020710678	cytoplasmic	0019-0479-0362	105.4444444	107.1111111	105.3333333	zstack_003	0.993814433	1.0112
3688	8	413	282	2.020710678	cytoplasmic	0019-0479-0362	101.5555556	106.2222222	103.4444444	zstack_003	0.98556701	0.993066667
3689	10	468	368	2.020710678	cytoplasmic	0019-0479-0362	258.7777778	117.2222222	105.6666667	zstack_003	1.087628866	1.0144
3690	14	437	378	2.020710678	cytoplasmic	0019-0479-0362	107.5555556	111	108.6666667	zstack_003	1.029896907	1.0432
3691	6	482	376	2.020710678	cytoplasmic	0019-0479-0362	112.5555556	109.7777778	106.5555556	zstack_003	1.018556701	1.022933333
3692	7	454	285	2.020710678	cytoplasmic	0019-0479-0362	105.6666667	112.3333333	105.4444444	zstack_003	1.042268041	1.012266667
3693	8	430	422	2.020710678	cytoplasmic	0019-0479-0362	106	107.6666667	109.5555556	zstack_003	0.998969072	1.051733333
3694	8	458	279	2.020710678	cytoplasmic	0019-0479-0362	102.6666667	111.8888889	109.1111111	zstack_003	1.03814433	1.047466667
3695	12	449	290	2.020710678	cytoplasmic	0019-0479-0362	102.5555556	107.2222222	102.2222222	zstack_003	0.994845361	0.981333333
3696	9	433	442	2.020710678	cytoplasmic	0019-0479-0362	103.1111111	107.8888889	101.2222222	zstack_003	1.001030928	0.971733333
3697	17	510	343	2.020710678	cytoplasmic	0019-0479-0362	109.6666667	104.7777778	102.4444444	zstack_003	0.972164948	0.983466667
3698	14	462	411	2.020710678	cytoplasmic	0019-0479-0362	104.5555556	105.6666667	101.2222222	zstack_003	0.980412371	0.971733333
3699	6	450	280	2.020710678	cytoplasmic	0019-0479-0362	104.3333333	107.7777778	105.8888889	zstack_003	1	1.016533333
3700	12	538	346	2.020710678	cytoplasmic	0019-0479-0362	100.8888889	106.6666667	101	zstack_003	0.989690722	0.9696
3701	6	456	275	2.020710678	cytoplasmic	0019-0479-0362	103	112.6666667	105.2222222	zstack_003	1.045360825	1.010133333
3702	10	517	322	2.020710678	cytoplasmic	0019-0479-0362	101.5555556	106.3333333	104.4444444	zstack_003	0.986597938	1.002666667
3703	10	537	328	2.020710678	cytoplasmic	0019-0479-0362	100.6666667	104.7777778	100.8888889	zstack_003	0.972164948	0.968533333
3704	11	433	365	2.020710678	cytoplasmic	0019-0479-0362	113.3333333	112	108.6666667	zstack_003	1.039175258	1.0432
3705	6	547	331	2.020710678	cytoplasmic	0019-0479-0362	103.2222222	106.1111111	101.3333333	zstack_003	0.984536082	0.9728
3783	7	763	164	2	cytoplasmic	0019-0623-0220	100.5555556	108	102.5555556	zstack_003	1	0.988222698
3784	9	619	209	2	cytoplasmic	0019-0623-0220	106.6666667	110.1111111	106.6666667	zstack_003	1.019547325	1.027837259
3785	7	685	193	2	cytoplasmic	0019-0623-0220	107.4444444	110	108.2222222	zstack_003	1.018518519	1.042826552
3786	7	659	269	2	cytoplasmic	0019-0623-0220	106.6666667	108	106.8888889	zstack_003	1	1.029978587
3787	7	723	214	2	cytoplasmic	0019-0623-0220	102	105.5555556	99.88888889	zstack_003	0.977366255	0.962526767
3788	14	550	242	2	cytoplasmic	0019-0623-0220	100.7777778	105	102.8888889	zstack_003	0.972222222	0.99143469
3789	7	687	243	2	cytoplasmic	0019-0623-0220	112.6666667	108.4444444	102.5555556	zstack_003	1.004115226	0.988222698
3790	7	709	224	2	cytoplasmic	0019-0623-0220	104.5555556	108.1111111	103.1111111	zstack_003	1.001028807	0.993576017
3791	7	587	275	2	cytoplasmic	0019-0623-0220	105.6666667	105.1111111	103.7777778	zstack_003	0.973251029	1
3792	7	745	186	2	cytoplasmic	0019-0623-0220	102.8888889	109.8888889	104.8888889	zstack_003	1.017489712	1.010706638
3793	14	670	187	2	cytoplasmic	0019-0623-0220	102.1111111	104.1111111	103.7777778	zstack_003	0.96399177	1
3794	13	687	217	2	cytoplasmic	0019-0623-0220	105.6666667	108.6666667	105.8888889	zstack_003	1.00617284	1.020342612
3795	13	606	282	2	cytoplasmic	0019-0623-0220	104.1111111	103.8888889	101.1111111	zstack_003	0.961934156	0.974304069
3796	7	525	233	2	cytoplasmic	0019-0623-0220	103.3333333	107.5555556	105.3333333	zstack_003	0.995884774	1.014989293
3832	8	737	548	2	cytoplasmic	0019-0692-0438	101.6666667	107	102.3333333	zstack_003	1.002602811	0.967436975
3833	9	730	527	2	cytoplasmic	0019-0692-0438	103.7777778	108.6666667	126.2222222	zstack_003	1.018219677	1.193277311
3834	8	637	506	2	cytoplasmic	0019-0692-0438	102.4444444	106.1111111	103.6666667	zstack_003	0.994273816	0.980042017
3835	8	705	458	2	cytoplasmic	0019-0692-0438	108.5555556	112.1111111	107.8888889	zstack_003	1.050494534	1.019957983
3836	9	677	367	2	cytoplasmic	0019-0692-0438	107.2222222	105.4444444	112.1111111	zstack_003	0.988027069	1.05987395
3837	9	646	501	2	cytoplasmic	0019-0692-0438	104.2222222	106.4444444	102.4444444	zstack_003	0.997397189	0.968487395
