# Supplementary material for: Condensation of LINE-1 is critical for retrotransposition
Source: eLife. 2023 Apr 28;12:e82991. doi: 10.7554/eLife.82991 (PMC10202459; doi:10.7554/eLife.82991)
Supplement: Figure 1—source data 3. — Output data matrices from the spot detection algorithm run on the ORF1-Halo and reporter L1 RNA FISH colocalization data, with intensity information for the detected Halo+ spots and randomized cytoplasmic ‘Halo’ spots, as well as detected RNA+ spots and randomized cytoplasmic ‘RNA’ spots; associated with Figure 1G. [file elife-82991-fig1-data3.zip › Figure 1-Source Data 3/RNA-all_spots-NORM_CYT.csv]

	plane (z)	row (y)	col (x)	radius	roi	nuclei_ch_intensity	RNA_intensity	Halo_intensity	location	file_name	RNA_intensity-norm	Halo_intensity-norm
0	5	583	202	2	0019-0532-0158	458.7777778	177.7777778	108.5555556	cytoplasmic	zstack_004	1.573254671	0.811461794
1	6	606	194	2	0019-0532-0158	247	162.2222222	124.1111111	cytoplasmic	zstack_004	1.435594887	0.927740864
3	6	636	208	2	0019-0705-0259	110.4444444	156	136.3333333	cytoplasmic	zstack_004	1.401197605	1.099462366
4	6	294	358	2	0019-0371-0356	101.5555556	143	131.1111111	cytoplasmic	zstack_004	1.27173913	1.076642336
5	6	451	365	2	0019-0371-0356	106.3333333	156.1111111	113.6666667	cytoplasmic	zstack_004	1.388339921	0.933394161
6	6	560	196	2	0019-0532-0158	151	235.3333333	121.7777778	cytoplasmic	zstack_004	2.08259587	0.910299003
7	6	544	509	2	0019-0524-0418	107	279.7777778	135	cytoplasmic	zstack_004	2.52811245	1.163793103
8	6	544	485	2	0019-0524-0418	108	184.1111111	131.2222222	cytoplasmic	zstack_004	1.663654618	1.131226054
9	6	580	420	2	0019-0524-0418	102.6666667	161.7777778	119.2222222	cytoplasmic	zstack_004	1.46184739	1.027777778
10	6	585	433	2	0019-0524-0418	103.1111111	148.8888889	103.4444444	cytoplasmic	zstack_004	1.345381526	0.891762452
11	6	644	236	2	0019-0705-0259	107	139.7777778	126.4444444	cytoplasmic	zstack_004	1.255489022	1.019713262
13	6	561	366	2	0019-0524-0418	103.2222222	148.1111111	115.2222222	cytoplasmic	zstack_004	1.338353414	0.993295019
15	6	461	378	2	0019-0371-0356	104.7777778	179.2222222	121	cytoplasmic	zstack_004	1.593873518	0.993613139
16	6	595	221	2	0019-0532-0158	131.3333333	229.7777778	109.2222222	cytoplasmic	zstack_004	2.033431662	0.816445183
18	6	310	348	2	0019-0371-0356	103.5555556	208.6666667	142.1111111	cytoplasmic	zstack_004	1.855731225	1.166970803
20	6	546	469	2	0019-0524-0418	298.6666667	192.1111111	119.5555556	cytoplasmic	zstack_004	1.735943775	1.030651341
21	6	351	344	2	0019-0371-0356	108.4444444	131.5555556	188.5555556	cytoplasmic	zstack_004	1.169960474	1.548357664
22	6	346	335	2	0019-0371-0356	104.3333333	420.2222222	152.3333333	cytoplasmic	zstack_004	3.73715415	1.250912409
23	6	757	272	2	0019-0705-0259	104.3333333	172.4444444	134.7777778	cytoplasmic	zstack_004	1.548902196	1.086917563
24	6	544	145	2	0019-0532-0158	459.7777778	134	117.6666667	cytoplasmic	zstack_004	1.185840708	0.879568106
25	6	550	502	2	0019-0524-0418	106.3333333	186	130.7777778	cytoplasmic	zstack_004	1.680722892	1.127394636
26	6	536	170	2	0019-0532-0158	137.8888889	130.5555556	122.4444444	cytoplasmic	zstack_004	1.155358899	0.915282392
27	6	560	175	2	0019-0532-0158	440.5555556	172	109.4444444	cytoplasmic	zstack_004	1.522123894	0.818106312
28	6	543	157	2	0019-0532-0158	437	184.5555556	111.3333333	cytoplasmic	zstack_004	1.633235005	0.832225914
29	6	571	395	2	0019-0524-0418	104.8888889	147.4444444	140.4444444	cytoplasmic	zstack_004	1.332329317	1.210727969
30	6	515	141	2	0019-0532-0158	106.4444444	199	151.4444444	cytoplasmic	zstack_004	1.761061947	1.132059801
31	6	506	371	2	0019-0524-0418	108.6666667	184.8888889	148.5555556	cytoplasmic	zstack_004	1.670682731	1.280651341
32	6	329	372	2	0019-0371-0356	104.3333333	305.5555556	124.5555556	cytoplasmic	zstack_004	2.717391304	1.022810219
33	6	556	357	2	0019-0524-0418	102.5555556	181.6666667	134.5555556	cytoplasmic	zstack_004	1.641566265	1.159961686
34	7	483	115	2	0019-0532-0158	108	239.4444444	206.1111111	cytoplasmic	zstack_004	2.118977384	1.540697674
35	7	507	363	2	0019-0524-0418	106.8888889	164.4444444	185.8888889	cytoplasmic	zstack_004	1.485943775	1.602490421
36	7	310	342	2	0019-0371-0356	108.4444444	242.6666667	154.2222222	cytoplasmic	zstack_004	2.158102767	1.266423358
37	7	622	207	2	0019-0705-0259	109.7777778	151.1111111	149.6666667	cytoplasmic	zstack_004	1.357285429	1.206989247
38	7	782	321	2	0019-0705-0259	103.3333333	170.8888889	144	cytoplasmic	zstack_004	1.53493014	1.161290323
39	7	527	492	2	0019-0524-0418	105.6666667	251.6666667	127	cytoplasmic	zstack_004	2.274096386	1.094827586
40	7	462	393	2	0019-0371-0356	103.2222222	174	127.4444444	cytoplasmic	zstack_004	1.54743083	1.046532847
42	7	721	283	2	0019-0705-0259	114.1111111	175.2222222	133.7777778	cytoplasmic	zstack_004	1.573852295	1.078853047
43	7	294	350	2	0019-0371-0356	104.5555556	172.1111111	180	cytoplasmic	zstack_004	1.530632411	1.47810219
44	7	413	319	2	0019-0371-0356	102.1111111	216.7777778	110.3333333	cytoplasmic	zstack_004	1.927865613	0.906021898
46	7	398	388	2	0019-0371-0356	329.3333333	177.7777778	114.3333333	cytoplasmic	zstack_004	1.581027668	0.938868613
47	7	435	346	2	0019-0371-0356	108	166.8888889	162.5555556	cytoplasmic	zstack_004	1.484189723	1.334854015
49	7	355	348	2	0019-0371-0356	112.8888889	165.8888889	155.5555556	cytoplasmic	zstack_004	1.475296443	1.277372263
52	7	754	302	2	0019-0705-0259	104.4444444	167.8888889	150.4444444	cytoplasmic	zstack_004	1.507984032	1.213261649
53	7	450	354	2	0019-0371-0356	104.3333333	215.2222222	143.5555556	cytoplasmic	zstack_004	1.914031621	1.178832117
54	7	362	364	2	0019-0371-0356	112.8888889	183.3333333	153.5555556	cytoplasmic	zstack_004	1.630434783	1.260948905
55	7	549	484	2	0019-0524-0418	106.6666667	171.5555556	137.5555556	cytoplasmic	zstack_004	1.550200803	1.185823755
56	7	313	375	2	0019-0371-0356	103.3333333	149.7777778	129	cytoplasmic	zstack_004	1.33201581	1.059306569
57	7	308	366	2	0019-0371-0356	103.3333333	154	131.4444444	cytoplasmic	zstack_004	1.369565217	1.079379562
58	7	339	373	2	0019-0371-0356	105.6666667	132.5555556	160.8888889	cytoplasmic	zstack_004	1.178853755	1.321167883
59	7	650	237	2	0019-0705-0259	111	129.8888889	153.5555556	cytoplasmic	zstack_004	1.166666667	1.238351254
60	7	745	299	2	0019-0705-0259	105.3333333	131.3333333	127.4444444	cytoplasmic	zstack_004	1.179640719	1.027777778
61	7	666	249	2	0019-0705-0259	158.7777778	132.6666667	135.2222222	cytoplasmic	zstack_004	1.191616766	1.090501792
62	7	751	274	2	0019-0705-0259	107.4444444	218.4444444	157.2222222	cytoplasmic	zstack_004	1.962075848	1.267921147
63	7	498	111	2	0019-0532-0158	104.8888889	203.4444444	160.5555556	cytoplasmic	zstack_004	1.800393314	1.200166113
64	7	492	109	2	0019-0532-0158	105.5555556	136.1111111	181.2222222	cytoplasmic	zstack_004	1.204523107	1.354651163
66	7	528	372	2	0019-0524-0418	117	185.6666667	136.8888889	cytoplasmic	zstack_004	1.677710843	1.180076628
67	7	477	114	2	0019-0532-0158	103.6666667	146	199.8888889	cytoplasmic	zstack_004	1.292035398	1.494186047
68	7	343	345	2	0019-0371-0356	113.5555556	138.3333333	153.6666667	cytoplasmic	zstack_004	1.230237154	1.261861314
69	7	555	186	2	0019-0532-0158	476.3333333	146.4444444	116.5555556	cytoplasmic	zstack_004	1.295968535	0.871262458
71	7	355	354	2	0019-0371-0356	116.6666667	205.4444444	137.6666667	cytoplasmic	zstack_004	1.827075099	1.130474453
72	7	372	378	2	0019-0371-0356	117.8888889	138	133.4444444	cytoplasmic	zstack_004	1.227272727	1.09580292
73	7	781	296	2	0019-0705-0259	103.4444444	147.6666667	179.2222222	cytoplasmic	zstack_004	1.326347305	1.445340502
74	7	613	204	2	0019-0532-0158	111.3333333	153.7777778	126.5555556	cytoplasmic	zstack_004	1.36086529	0.946013289
76	7	746	257	2	0019-0705-0259	106.5555556	167.5555556	150.4444444	cytoplasmic	zstack_004	1.50499002	1.213261649
77	7	648	225	2	0019-0705-0259	121.2222222	215.8888889	155.1111111	cytoplasmic	zstack_004	1.939121756	1.250896057
78	7	747	292	2.828427125	0019-0705-0259	106.3333333	195.5555556	141.3333333	cytoplasmic	zstack_004	1.756487026	1.139784946
79	7	439	354	2	0019-0371-0356	121.6666667	167	158.3333333	cytoplasmic	zstack_004	1.485177866	1.300182482
82	8	335	361	2	0019-0371-0356	103.5555556	203	167	cytoplasmic	zstack_004	1.805335968	1.371350365
83	8	469	94	2	0019-0532-0158	102.8888889	216.2222222	189.6666667	cytoplasmic	zstack_004	1.913470993	1.417774086
84	8	489	381	2	0019-0524-0418	104.6666667	202.7777778	163.7777778	cytoplasmic	zstack_004	1.832329317	1.411877395
85	8	336	370	2	0019-0371-0356	102	187.1111111	153.2222222	cytoplasmic	zstack_004	1.664031621	1.258211679
86	8	528	479	2	0019-0524-0418	109	181.8888889	146.6666667	cytoplasmic	zstack_004	1.643574297	1.264367816
87	8	552	468	2	0019-0524-0418	122.3333333	219.4444444	133.8888889	cytoplasmic	zstack_004	1.982931727	1.154214559
88	8	454	370	2	0019-0371-0356	106.6666667	180.2222222	156.7777778	cytoplasmic	zstack_004	1.602766798	1.287408759
89	8	569	433	2	0019-0524-0418	107.8888889	173.2222222	129	cytoplasmic	zstack_004	1.565261044	1.112068966
90	8	530	487	2	0019-0524-0418	108	187.4444444	143.3333333	cytoplasmic	zstack_004	1.6937751	1.235632184
91	8	306	361	2	0019-0371-0356	102.5555556	166.8888889	127.8888889	cytoplasmic	zstack_004	1.484189723	1.050182482
92	8	500	136	2	0019-0532-0158	119.3333333	184.2222222	162.1111111	cytoplasmic	zstack_004	1.630285152	1.21179402
94	8	519	352	2	0019-0524-0418	105.5555556	194.6666667	160.7777778	cytoplasmic	zstack_004	1.759036145	1.386015326
95	8	505	366	2	0019-0524-0418	105.3333333	188.1111111	213.1111111	cytoplasmic	zstack_004	1.699799197	1.837164751
97	8	497	400	2	0019-0524-0418	110.3333333	173	122.2222222	cytoplasmic	zstack_004	1.563253012	1.053639847
98	8	534	492	2	0019-0524-0418	106.1111111	220.5555556	148.6666667	cytoplasmic	zstack_004	1.992971888	1.281609195
101	8	508	335	2	0019-0524-0418	103.7777778	144.1111111	130.1111111	cytoplasmic	zstack_004	1.302208835	1.12164751
103	8	631	225	2	0019-0705-0259	106.4444444	141.8888889	156.4444444	cytoplasmic	zstack_004	1.274451098	1.261648746
104	8	280	331	2	0019-0371-0356	102.6666667	268.6666667	197.8888889	cytoplasmic	zstack_004	2.389328063	1.625
105	8	472	394	2	0019-0371-0356	103.2222222	140	118.4444444	cytoplasmic	zstack_004	1.245059289	0.972627737
106	8	524	129	2	0019-0532-0158	105.8888889	145.7777778	138.4444444	cytoplasmic	zstack_004	1.29006883	1.034883721
107	8	496	347	2	0019-0524-0418	105.6666667	152.5555556	134.1111111	cytoplasmic	zstack_004	1.378514056	1.156130268
108	8	325	359	2	0019-0371-0356	103.4444444	263.7777778	142	cytoplasmic	zstack_004	2.345849802	1.166058394
109	8	314	360	2	0019-0371-0356	102.7777778	135.5555556	160	cytoplasmic	zstack_004	1.205533597	1.313868613
110	8	487	119	2	0019-0532-0158	106.4444444	142.3333333	186.4444444	cytoplasmic	zstack_004	1.259587021	1.393687708
111	8	522	326	2	0019-0524-0418	103.5555556	133.4444444	116.3333333	cytoplasmic	zstack_004	1.205823293	1.002873563
115	8	569	201	2	0019-0532-0158	459	146	126.6666667	cytoplasmic	zstack_004	1.292035398	0.946843854
117	8	614	190	2	0019-0532-0158	107	135.3333333	144.1111111	cytoplasmic	zstack_004	1.197640118	1.077242525
119	8	778	305	2	0019-0705-0259	105.2222222	248	146.8888889	cytoplasmic	zstack_004	2.22754491	1.184587814
121	8	521	347	2	0019-0524-0418	105.8888889	154.7777778	153.5555556	cytoplasmic	zstack_004	1.398594378	1.323754789
127	8	482	107	2	0019-0532-0158	105.1111111	170.8888889	179.7777778	cytoplasmic	zstack_004	1.512291052	1.343853821
129	8	680	265	2	0019-0705-0259	115.3333333	159.8888889	130.8888889	cytoplasmic	zstack_004	1.436127745	1.055555556
130	9	732	287	2	0019-0705-0259	104.3333333	187.8888889	176.3333333	cytoplasmic	zstack_004	1.68762475	1.422043011
131	9	619	193	2	0019-0532-0158	108.4444444	132.8888889	136.8888889	cytoplasmic	zstack_004	1.176007866	1.023255814
132	9	494	383	2	0019-0524-0418	105.3333333	167.7777778	158	cytoplasmic	zstack_004	1.516064257	1.362068966
133	9	286	336	2	0019-0371-0356	106	198.4444444	143.3333333	cytoplasmic	zstack_004	1.764822134	1.177007299
134	9	726	256	2	0019-0705-0259	375.6666667	157.4444444	128.7777778	cytoplasmic	zstack_004	1.414171657	1.038530466
135	9	763	281	2	0019-0705-0259	104.3333333	193.2222222	170.4444444	cytoplasmic	zstack_004	1.735528942	1.374551971
137	9	526	132	2	0019-0532-0158	109.4444444	133.2222222	172.5555556	cytoplasmic	zstack_004	1.178957719	1.28986711
138	9	498	116	2	0019-0532-0158	106.4444444	170	208.8888889	cytoplasmic	zstack_004	1.504424779	1.561461794
139	9	632	213	2	0019-0705-0259	109	164.4444444	137.3333333	cytoplasmic	zstack_004	1.477045908	1.107526882
141	9	322	344	2	0019-0371-0356	106.8888889	140	191.7777778	cytoplasmic	zstack_004	1.245059289	1.574817518
143	9	486	102	2	0019-0532-0158	106	196.7777778	179.2222222	cytoplasmic	zstack_004	1.741396264	1.339700997
148	9	536	500	2	0019-0524-0418	104.2222222	186.3333333	141.5555556	cytoplasmic	zstack_004	1.68373494	1.220306513
153	9	748	276	2	0019-0705-0259	106.4444444	199.5555556	196.4444444	cytoplasmic	zstack_004	1.79241517	1.584229391
155	9	518	131	2	0019-0532-0158	110.3333333	208.2222222	185.2222222	cytoplasmic	zstack_004	1.842674533	1.384551495
156	9	741	298	2	0019-0705-0259	104	126.8888889	149.4444444	cytoplasmic	zstack_004	1.139720559	1.205197133
158	9	754	272	2	0019-0705-0259	105.4444444	243.2222222	181.3333333	cytoplasmic	zstack_004	2.184630739	1.462365591
159	9	717	282	2	0019-0705-0259	111.5555556	207	181.8888889	cytoplasmic	zstack_004	1.859281437	1.466845878
161	9	532	505	2	0019-0524-0418	103.6666667	187.4444444	132.5555556	cytoplasmic	zstack_004	1.6937751	1.142720307
162	9	559	394	2	0019-0524-0418	106.1111111	256	139.6666667	cytoplasmic	zstack_004	2.313253012	1.204022989
163	9	759	278	2	0019-0705-0259	104.5555556	209	224.2222222	cytoplasmic	zstack_004	1.877245509	1.808243728
167	9	552	476	2	0019-0524-0418	107.3333333	259.7777778	142.1111111	cytoplasmic	zstack_004	2.347389558	1.225095785
169	9	776	316	2	0019-0705-0259	103	195.7777778	137	cytoplasmic	zstack_004	1.758483034	1.10483871
172	9	482	99	2.828427125	0019-0532-0158	103.4444444	238	196.2222222	cytoplasmic	zstack_004	2.10619469	1.466777409
174	9	441	346	2	0019-0371-0356	105.8888889	326.7777778	131.3333333	cytoplasmic	zstack_004	2.906126482	1.078467153
178	9	455	387	2	0019-0371-0356	105.7777778	239.7777778	152.4444444	cytoplasmic	zstack_004	2.132411067	1.251824818
179	9	359	335	2	0019-0371-0356	106.7777778	262.3333333	164	cytoplasmic	zstack_004	2.333003953	1.346715328
181	9	329	364	2	0019-0371-0356	102.8888889	211.8888889	163.3333333	cytoplasmic	zstack_004	1.884387352	1.341240876
183	10	502	375	2	0019-0524-0418	111	172.1111111	137.3333333	cytoplasmic	zstack_004	1.555220884	1.183908046
187	10	555	406	2	0019-0524-0418	265.8888889	171.7777778	168.4444444	cytoplasmic	zstack_004	1.552208835	1.45210728
188	10	435	80	2	0019-0532-0158	103.2222222	210.2222222	166.4444444	cytoplasmic	zstack_004	1.860373648	1.244186047
190	10	646	241	2	0019-0705-0259	110.1111111	154.6666667	178.1111111	cytoplasmic	zstack_004	1.389221557	1.436379928
194	10	446	336	2	0019-0371-0356	103	182.3333333	135.4444444	cytoplasmic	zstack_004	1.621541502	1.112226277
197	10	624	197	2	0019-0705-0259	109.6666667	145.7777778	166.4444444	cytoplasmic	zstack_004	1.309381238	1.342293907
199	10	769	291	2	0019-0705-0259	104.7777778	259	176.6666667	cytoplasmic	zstack_004	2.326347305	1.424731183
202	10	651	213	2	0019-0705-0259	110.2222222	134.5555556	159	cytoplasmic	zstack_004	1.208582834	1.282258065
203	10	351	339	2	0019-0371-0356	104.7777778	126	155.2222222	cytoplasmic	zstack_004	1.12055336	1.274635036
205	10	353	371	2	0019-0371-0356	106.4444444	224.6666667	176.7777778	cytoplasmic	zstack_004	1.998023715	1.451642336
207	10	492	131	2	0019-0532-0158	107.8888889	197.6666667	192.8888889	cytoplasmic	zstack_004	1.749262537	1.441860465
208	10	780	291	2	0019-0705-0259	104	217.5555556	177.4444444	cytoplasmic	zstack_004	1.954091816	1.431003584
209	10	347	352	2.828427125	0019-0371-0356	113.5555556	189.4444444	177.1111111	cytoplasmic	zstack_004	1.684782609	1.454379562
212	10	442	375	2	0019-0371-0356	267	202.7777778	154.6666667	cytoplasmic	zstack_004	1.803359684	1.270072993
215	11	483	111	2	0019-0532-0158	105.6666667	186	147.8888889	cytoplasmic	zstack_004	1.646017699	1.105481728
217	11	562	421	2	0019-0524-0418	289.6666667	165.7777778	138	cytoplasmic	zstack_004	1.497991968	1.189655172
218	11	511	128	2	0019-0532-0158	109.4444444	165.2222222	178	cytoplasmic	zstack_004	1.462143559	1.330564784
222	11	537	142	2	0019-0532-0158	426.2222222	146.6666667	144.5555556	cytoplasmic	zstack_004	1.297935103	1.080564784
223	11	504	116	2	0019-0532-0158	102.8888889	282.4444444	169.6666667	cytoplasmic	zstack_004	2.499508358	1.268272425
226	11	502	406	2	0019-0524-0418	107.4444444	195.6666667	130.2222222	cytoplasmic	zstack_004	1.768072289	1.122605364
228	11	631	208	2	0019-0705-0259	106.3333333	149.8888889	160.3333333	cytoplasmic	zstack_004	1.346307385	1.293010753
230	11	522	367	2	0019-0524-0418	107.3333333	142.3333333	156	cytoplasmic	zstack_004	1.286144578	1.344827586
231	11	773	311	2	0019-0705-0259	104.1111111	137.6666667	153.7777778	cytoplasmic	zstack_004	1.236526946	1.240143369
234	11	747	262	2	0019-0705-0259	105.5555556	178.6666667	147.8888889	cytoplasmic	zstack_004	1.604790419	1.19265233
236	11	541	371	2	0019-0524-0418	106.6666667	174.2222222	133.2222222	cytoplasmic	zstack_004	1.574297189	1.148467433
237	11	525	463	2	0019-0524-0418	117.5555556	217.2222222	139.7777778	cytoplasmic	zstack_004	1.962851406	1.204980843
242	11	537	475	2	0019-0524-0418	106.5555556	128.4444444	154.2222222	cytoplasmic	zstack_004	1.16064257	1.329501916
244	12	523	164	2	0019-0532-0158	105.8888889	270.1111111	145.8888889	cytoplasmic	zstack_004	2.390363815	1.090531561
247	12	445	382	2	0019-0371-0356	105	189.5555556	151.6666667	cytoplasmic	zstack_004	1.685770751	1.245437956
250	12	756	276	2	0019-0705-0259	103.1111111	211.8888889	195.2222222	cytoplasmic	zstack_004	1.903193613	1.57437276
254	12	441	83	2	0019-0532-0158	103	141.8888889	162.6666667	cytoplasmic	zstack_004	1.255653884	1.215946844
256	12	362	361	2	0019-0371-0356	125.6666667	232.1111111	139	cytoplasmic	zstack_004	2.064229249	1.141423358
258	12	639	219	2	0019-0705-0259	104.3333333	131.8888889	133.3333333	cytoplasmic	zstack_004	1.184630739	1.075268817
260	12	665	250	2	0019-0705-0259	124.3333333	134.8888889	152.6666667	cytoplasmic	zstack_004	1.211576846	1.231182796
264	12	609	219	2	0019-0532-0158	165	206.2222222	183.7777778	cytoplasmic	zstack_004	1.824975418	1.373754153
266	12	513	140	2	0019-0532-0158	116.2222222	181.6666667	166.5555556	cytoplasmic	zstack_004	1.607669617	1.245016611
270	13	344	362	2	0019-0371-0356	103.4444444	139.7777778	151.2222222	cytoplasmic	zstack_004	1.243083004	1.241788321
272	13	611	217	2	0019-0532-0158	209.3333333	198.2222222	201.4444444	cytoplasmic	zstack_004	1.754178958	1.505813953
277	13	345	352	2	0019-0371-0356	109.1111111	201.6666667	174.8888889	cytoplasmic	zstack_004	1.793478261	1.436131387
284	13	643	219	2	0019-0705-0259	103.5555556	133.6666667	163.2222222	cytoplasmic	zstack_004	1.200598802	1.316308244
285	13	450	376	2	0019-0371-0356	104.7777778	164	130.1111111	cytoplasmic	zstack_004	1.458498024	1.068430657
288	13	507	128	2	0019-0532-0158	105.2222222	153.6666667	183.3333333	cytoplasmic	zstack_004	1.359882006	1.370431894
290	13	652	234	2	0019-0705-0259	203.1111111	178.6666667	158.3333333	cytoplasmic	zstack_004	1.604790419	1.27688172
292	14	742	277	2	0019-0705-0259	107.7777778	232.7777778	152.6666667	cytoplasmic	zstack_004	2.090818363	1.231182796
293	14	630	211	2	0019-0705-0259	103.5555556	147.4444444	166.8888889	cytoplasmic	zstack_004	1.324351297	1.345878136
297	14	628	199	2	0019-0705-0259	105.4444444	165.6666667	137.8888889	cytoplasmic	zstack_004	1.488023952	1.112007168
303	14	488	118	2	0019-0532-0158	104	169.7777778	154	cytoplasmic	zstack_004	1.50245821	1.151162791
304	14	502	379	2	0019-0524-0418	109.4444444	167	127.7777778	cytoplasmic	zstack_004	1.509036145	1.101532567
306	14	775	291	2	0019-0705-0259	101.7777778	129.2222222	120.8888889	cytoplasmic	zstack_004	1.160678643	0.974910394
309	15	710	241	2	0019-0705-0259	442.4444444	166.3333333	179.8888889	cytoplasmic	zstack_004	1.494011976	1.450716846
312	15	540	164	2	0019-0532-0158	365.5555556	178.6666667	122	cytoplasmic	zstack_004	1.581120944	0.911960133
313	15	337	344	2	0019-0371-0356	102.2222222	214.4444444	155.1111111	cytoplasmic	zstack_004	1.907114625	1.273722628
316	15	743	268	2	0019-0705-0259	114.7777778	240.4444444	214.7777778	cytoplasmic	zstack_004	2.159680639	1.732078853
317	15	548	186	2	0019-0532-0158	150.1111111	184.4444444	129.4444444	cytoplasmic	zstack_004	1.632251721	0.967607973
318	15	718	278	2	0019-0705-0259	192.7777778	185.3333333	174.7777778	cytoplasmic	zstack_004	1.664670659	1.409498208
322	15	606	218	2	0019-0532-0158	407.7777778	242.2222222	145.5555556	cytoplasmic	zstack_004	2.143559489	1.088039867
325	15	528	149	2	0019-0532-0158	107.7777778	149	140.3333333	cytoplasmic	zstack_004	1.318584071	1.049003322
331	16	361	357	2	0019-0371-0356	157	167.4444444	131.6666667	cytoplasmic	zstack_004	1.489130435	1.08120438
336	16	646	225	2	0019-0705-0259	110.2222222	157.6666667	156	cytoplasmic	zstack_004	1.416167665	1.258064516
342	16	624	222	2	0019-0705-0259	104.1111111	206.4444444	139.3333333	cytoplasmic	zstack_004	1.854291417	1.123655914
344	16	520	382	2	0019-0524-0418	316.5555556	174.2222222	128.1111111	cytoplasmic	zstack_004	1.574297189	1.10440613
347	17	732	272	2	0019-0705-0259	112.4444444	233.5555556	138.7777778	cytoplasmic	zstack_004	2.097804391	1.119175627
350	17	525	137	2	0019-0532-0158	106.8888889	132.5555556	163.2222222	cytoplasmic	zstack_004	1.173058014	1.220099668
359	17	750	288	2	0019-0705-0259	101.7777778	132.5555556	158	cytoplasmic	zstack_004	1.190618762	1.274193548
365	18	531	147	2	0019-0532-0158	125.5555556	172.7777778	144	cytoplasmic	zstack_004	1.529006883	1.07641196
368	18	539	399	2	0019-0524-0418	268.2222222	249.3333333	129.5555556	cytoplasmic	zstack_004	2.253012048	1.116858238
370	18	691	230	2	0019-0705-0259	408.4444444	159.1111111	131.3333333	cytoplasmic	zstack_004	1.429141717	1.059139785
377	19	609	201	2	0019-0532-0158	218.6666667	218.3333333	151.6666667	cytoplasmic	zstack_004	1.932153392	1.13372093
386	20	731	280	2	0019-0705-0259	106.3333333	186.3333333	146	cytoplasmic	zstack_004	1.673652695	1.177419355
396	20	724	278	2	0019-0705-0259	115.1111111	155.7777778	141.5555556	cytoplasmic	zstack_004	1.399201597	1.141577061
398	20	363	361	2	0019-0371-0356	114.3333333	164.7777778	127.2222222	cytoplasmic	zstack_004	1.46541502	1.044708029
403	21	719	276	2	0019-0705-0259	136.4444444	150.7777778	151.1111111	cytoplasmic	zstack_004	1.354291417	1.218637993
406	21	740	273	2	0019-0705-0259	107.5555556	147.5555556	129	cytoplasmic	zstack_004	1.325349301	1.040322581
409	21	637	221	2	0019-0705-0259	104.8888889	174.6666667	138.4444444	cytoplasmic	zstack_004	1.568862275	1.116487455
417	23	625	208	2	0019-0705-0259	103.7777778	145.5555556	103.8888889	cytoplasmic	zstack_004	1.30738523	0.83781362
419	23	740	266	2	0019-0705-0259	108.4444444	163.6666667	138.2222222	cytoplasmic	zstack_004	1.47005988	1.114695341
420	23	547	152	2	0019-0532-0158	394.5555556	227.4444444	116.1111111	cytoplasmic	zstack_004	2.012782694	0.867940199
422	23	580	193	2	0019-0532-0158	462.5555556	261.7777778	120.1111111	cytoplasmic	zstack_004	2.316617502	0.897840532
423	23	703	259	2	0019-0705-0259	256.5555556	156.3333333	139	cytoplasmic	zstack_004	1.404191617	1.120967742
425	24	551	165	2	0019-0532-0158	283.4444444	226.6666667	119.5555556	cytoplasmic	zstack_004	2.005899705	0.893687708
426	25	557	166	2	0019-0532-0158	449.4444444	139.7777778	140.5555556	cytoplasmic	zstack_004	1.236971485	1.050664452
428	25	380	361	2	0019-0371-0356	322.6666667	159.8888889	122.3333333	cytoplasmic	zstack_004	1.421936759	1.004562044
430	26	695	236	2	0019-0705-0259	426.8888889	208.7777778	118.4444444	cytoplasmic	zstack_004	1.875249501	0.955197133
431	27	565	171	2	0019-0532-0158	249.7777778	202.6666667	112.7777778	cytoplasmic	zstack_004	1.793510324	0.843023256
432	27	690	240	2	0019-0705-0259	409	149.7777778	122.8888889	cytoplasmic	zstack_004	1.345309381	0.991039427
433	9	773	408	2	0001-0698-0362	101.6666667	158.5555556	99.44444444	cytoplasmic	zstack_005	1.462839569	0.908168442
434	9	175	261	2	0001-0200-0342	107	146.8888889	108.6666667	cytoplasmic	zstack_005	1.351738241	1.021943574
435	9	544	174	2	0001-0516-0232	102.5555556	159.1111111	99.88888889	cytoplasmic	zstack_005	1.442094663	0.922524371
436	9	208	186	2	0001-0184-0185	520.3333333	156.1111111	107.7777778	cytoplasmic	zstack_005	1.417044881	0.980293077
437	9	557	415	2	0001-0430-0389	100.1111111	140.5555556	109	cytoplasmic	zstack_005	1.280364372	0.981
438	9	542	406	2	0001-0430-0389	102.1111111	141.4444444	121.6666667	cytoplasmic	zstack_005	1.288461538	1.095
440	9	490	503	2	0001-0430-0389	105.4444444	171.4444444	123.5555556	cytoplasmic	zstack_005	1.561740891	1.112
441	9	759	556	2	0001-0687-0518	102.5555556	129	106.5555556	cytoplasmic	zstack_005	1.199380165	0.935153584
442	9	533	246	2	0001-0516-0232	173.2222222	136.3333333	107.8888889	cytoplasmic	zstack_005	1.235649547	0.996408415
443	9	182	311	2	0001-0200-0342	231.2222222	189	120.2222222	cytoplasmic	zstack_005	1.739263804	1.13061651
445	9	201	397	2	0001-0200-0342	109.8888889	172.5555556	126.4444444	cytoplasmic	zstack_005	1.58793456	1.189132706
446	9	698	555	2	0001-0687-0518	108.2222222	148.1111111	141.4444444	cytoplasmic	zstack_005	1.377066116	1.241345685
450	10	374	307	2	0001-0430-0389	105.2222222	212.1111111	110.7777778	cytoplasmic	zstack_005	1.932186235	0.997
451	10	492	178	2	0001-0516-0232	103.6666667	128.6666667	138.7777778	cytoplasmic	zstack_005	1.166163142	1.281682914
452	10	497	429	2	0001-0430-0389	117	153.5555556	131.5555556	cytoplasmic	zstack_005	1.398785425	1.184
453	10	535	92	2	0001-0555-0068	302.2222222	166.3333333	108.2222222	cytoplasmic	zstack_005	1.513650152	1.016701461
454	10	429	323	2	0001-0430-0389	108.7777778	181.4444444	120.1111111	cytoplasmic	zstack_005	1.652834008	1.081
455	10	345	304	2	0001-0430-0389	102.8888889	194.5555556	131.1111111	cytoplasmic	zstack_005	1.772267206	1.18
457	10	496	62	2	0001-0555-0068	105.3333333	142.1111111	125.1111111	cytoplasmic	zstack_005	1.29322548	1.175365344
458	10	570	364	2	0001-0430-0389	103.2222222	251.2222222	125.3333333	cytoplasmic	zstack_005	2.288461538	1.128
459	10	532	349	2	0001-0430-0389	101.7777778	196.7777778	118.6666667	cytoplasmic	zstack_005	1.792510121	1.068
460	10	170	304	2	0001-0200-0342	112.6666667	169.8888889	112.3333333	cytoplasmic	zstack_005	1.563394683	1.056426332
463	10	310	275	2	0001-0430-0389	103.5555556	241.6666667	111.8888889	cytoplasmic	zstack_005	2.201417004	1.007
464	10	646	412	2	0001-0698-0362	104.7777778	187.5555556	131.7777778	cytoplasmic	zstack_005	1.730394669	1.203450025
465	10	317	261	2	0001-0430-0389	102.5555556	143.1111111	142	cytoplasmic	zstack_005	1.303643725	1.278
466	10	689	363	2	0001-0698-0362	106.7777778	145	118.4444444	cytoplasmic	zstack_005	1.3377755	1.081684424
467	10	394	296	2	0001-0430-0389	101.8888889	169.4444444	149.2222222	cytoplasmic	zstack_005	1.543522267	1.343
468	10	184	270	2	0001-0200-0342	108.5555556	151.2222222	110.8888889	cytoplasmic	zstack_005	1.391615542	1.042842215
469	10	473	469	2	0001-0430-0389	114	142.8888889	140.7777778	cytoplasmic	zstack_005	1.301619433	1.267
471	10	540	381	2	0001-0430-0389	102.7777778	181.4444444	125.2222222	cytoplasmic	zstack_005	1.652834008	1.127
472	10	751	338	2	0001-0698-0362	106	163.5555556	125.4444444	cytoplasmic	zstack_005	1.508969759	1.145611365
473	10	402	312	2	0001-0430-0389	104.5555556	153.5555556	123	cytoplasmic	zstack_005	1.398785425	1.107
474	10	531	335	2	0001-0430-0389	102.1111111	139.2222222	115	cytoplasmic	zstack_005	1.268218623	1.035
476	10	152	404	2	0001-0200-0342	104.1111111	130.1111111	112.2222222	cytoplasmic	zstack_005	1.197341513	1.0553814
477	10	398	307	2	0001-0430-0389	101.5555556	246.8888889	127.2222222	cytoplasmic	zstack_005	2.248987854	1.145
478	10	355	312	2	0001-0430-0389	103	243.1111111	126.4444444	cytoplasmic	zstack_005	2.214574899	1.138
479	10	336	275	2	0001-0430-0389	100.7777778	179.2222222	122.5555556	cytoplasmic	zstack_005	1.632591093	1.103
481	10	298	271	2	0001-0430-0389	101.8888889	128.3333333	107.7777778	cytoplasmic	zstack_005	1.16902834	0.97
482	10	561	114	2	0001-0555-0068	103.4444444	129.6666667	147.7777778	cytoplasmic	zstack_005	1.179979778	1.388308977
484	10	148	390	2	0001-0200-0342	105.3333333	128.6666667	101.1111111	cytoplasmic	zstack_005	1.18404908	0.950888192
487	10	529	406	2	0001-0430-0389	104.6666667	139.4444444	152.8888889	cytoplasmic	zstack_005	1.270242915	1.376
488	10	476	409	2	0001-0430-0389	379.4444444	164.6666667	110.5555556	cytoplasmic	zstack_005	1.5	0.995
489	10	385	296	2	0001-0430-0389	104.2222222	211	139.6666667	cytoplasmic	zstack_005	1.922064777	1.257
490	10	746	393	2	0001-0698-0362	111.5555556	209.6666667	120.3333333	cytoplasmic	zstack_005	1.934392619	1.098934551
491	10	205	274	2	0001-0200-0342	112.7777778	197	111.4444444	cytoplasmic	zstack_005	1.812883436	1.048066876
492	10	494	184	2	0001-0516-0232	105.6666667	159.2222222	143.6666667	cytoplasmic	zstack_005	1.443101712	1.326834274
493	10	169	355	2	0001-0200-0342	120.1111111	142.3333333	116.5555556	cytoplasmic	zstack_005	1.309815951	1.096133751
494	10	568	267	2	0001-0516-0232	102.7777778	197.8888889	115	cytoplasmic	zstack_005	1.793554884	1.06208312
495	10	281	199	2	0001-0200-0342	102.6666667	135.1111111	106.7777778	cytoplasmic	zstack_005	1.243353783	1.004179728
496	10	366	320	2	0001-0430-0389	102.1111111	160.3333333	132.3333333	cytoplasmic	zstack_005	1.460526316	1.191
497	10	239	269	2	0001-0200-0342	106.1111111	185.3333333	126.2222222	cytoplasmic	zstack_005	1.705521472	1.187042842
498	10	327	439	2	0001-0314-0413	353.3333333	212.1111111	111.4444444	cytoplasmic	zstack_005	1.904239401	0.970019342
500	10	399	300	2	0001-0430-0389	103	203.2222222	145.7777778	cytoplasmic	zstack_005	1.851214575	1.312
501	10	201	346	2	0001-0200-0342	422	149.4444444	112.6666667	cytoplasmic	zstack_005	1.375255624	1.059561129
502	10	531	371	2	0001-0430-0389	103.7777778	149.5555556	133.1111111	cytoplasmic	zstack_005	1.362348178	1.198
503	10	391	79	2	0001-0332-0107	108.5555556	131.6666667	109.2222222	cytoplasmic	zstack_005	1.189759036	1.026096033
504	10	252	162	2	0001-0184-0185	110.5555556	215.8888889	108.6666667	cytoplasmic	zstack_005	1.959657085	0.988377969
505	10	501	497	2	0001-0430-0389	104.4444444	203.8888889	135.5555556	cytoplasmic	zstack_005	1.857287449	1.22
506	10	230	261	2	0001-0200-0342	107.3333333	136.8888889	122.7777778	cytoplasmic	zstack_005	1.259713701	1.154649948
507	10	349	441	2	0001-0314-0413	108.2222222	206.1111111	110.6666667	cytoplasmic	zstack_005	1.850374065	0.963249516
508	10	177	284	2	0001-0200-0342	108.5555556	140.7777778	113.2222222	cytoplasmic	zstack_005	1.295501022	1.064785789
509	10	415	347	2	0001-0430-0389	109.3333333	200.7777778	143.8888889	cytoplasmic	zstack_005	1.828947368	1.295
510	10	332	322	2	0001-0430-0389	104.6666667	191	122.7777778	cytoplasmic	zstack_005	1.739878543	1.105
511	10	499	70	2	0001-0555-0068	106.4444444	157.8888889	132.1111111	cytoplasmic	zstack_005	1.436804853	1.241127349
512	10	321	273	2	0001-0430-0389	103.4444444	153.5555556	111.3333333	cytoplasmic	zstack_005	1.398785425	1.002
513	10	524	365	2	0001-0430-0389	104.6666667	229.2222222	129.4444444	cytoplasmic	zstack_005	2.08805668	1.165
515	10	346	442	2	0001-0314-0413	157.6666667	229.2222222	138	cytoplasmic	zstack_005	2.057855362	1.201160542
516	10	433	272	2	0001-0516-0232	102.8888889	221.5555556	130.2222222	cytoplasmic	zstack_005	2.008056395	1.202668035
520	10	410	334	2	0001-0430-0389	105	232.3333333	147.2222222	cytoplasmic	zstack_005	2.116396761	1.325
521	10	645	425	2	0001-0698-0362	102.7777778	132.1111111	143.2222222	cytoplasmic	zstack_005	1.218862122	1.3079655
522	10	385	77	2	0001-0332-0107	113	139.1111111	138	cytoplasmic	zstack_005	1.257028112	1.296450939
523	10	509	344	2	0001-0430-0389	106.4444444	187.8888889	164.8888889	cytoplasmic	zstack_005	1.711538462	1.484
524	10	390	228	2	0001-0430-0389	102.2222222	150.7777778	105.7777778	cytoplasmic	zstack_005	1.373481781	0.952
525	10	495	542	2	0001-0430-0389	102.5555556	125.4444444	121.2222222	cytoplasmic	zstack_005	1.142712551	1.091
526	10	152	338	2	0001-0200-0342	105	180.1111111	108.1111111	cytoplasmic	zstack_005	1.657464213	1.016718913
527	10	623	410	2	0001-0698-0362	104.1111111	160.4444444	193.3333333	cytoplasmic	zstack_005	1.48026653	1.765601218
528	10	526	374	2	0001-0430-0389	102.8888889	161.8888889	152.2222222	cytoplasmic	zstack_005	1.474696356	1.37
529	10	194	272	2	0001-0200-0342	108.4444444	158.1111111	109.8888889	cytoplasmic	zstack_005	1.455010225	1.033437827
531	10	350	41	2	0001-0332-0107	103.4444444	157.8888889	136.4444444	cytoplasmic	zstack_005	1.426706827	1.281837161
532	10	472	388	2	0001-0430-0389	386.5555556	149.7777778	113.2222222	cytoplasmic	zstack_005	1.36437247	1.019
533	10	609	530	2	0001-0687-0518	102.3333333	271.3333333	115.1111111	cytoplasmic	zstack_005	2.522727273	1.010238908
534	10	638	539	2	0001-0687-0518	103.6666667	161.1111111	143.7777778	cytoplasmic	zstack_005	1.497933884	1.261823501
535	10	326	291	2	0001-0430-0389	102.5555556	149	107.5555556	cytoplasmic	zstack_005	1.357287449	0.968
536	10	487	175	2	0001-0516-0232	106.6666667	126.4444444	104.3333333	cytoplasmic	zstack_005	1.146022155	0.963571062
538	10	361	281	2	0001-0430-0389	102.1111111	180.2222222	113	cytoplasmic	zstack_005	1.641700405	1.017
540	10	529	267	2	0001-0516-0232	111.8888889	159.8888889	174.2222222	cytoplasmic	zstack_005	1.449144008	1.609030272
541	10	302	102	2	0001-0332-0107	108.3333333	128.3333333	106.5555556	cytoplasmic	zstack_005	1.159638554	1.001043841
542	10	495	450	2	0001-0430-0389	114.2222222	135.8888889	146.6666667	cytoplasmic	zstack_005	1.237854251	1.32
544	10	131	273	2	0001-0200-0342	103	154.8888889	105.2222222	cytoplasmic	zstack_005	1.425357873	0.989550679
545	10	193	223	2	0001-0184-0185	489.7777778	187	112.1111111	cytoplasmic	zstack_005	1.697428139	1.019706923
547	10	317	240	2	0001-0430-0389	103.3333333	123.8888889	118.4444444	cytoplasmic	zstack_005	1.12854251	1.066
548	10	342	157	2	0001-0332-0107	109	167.1111111	102.5555556	cytoplasmic	zstack_005	1.510040161	0.963465553
549	10	438	317	2	0001-0430-0389	105.3333333	171.2222222	111.3333333	cytoplasmic	zstack_005	1.559716599	1.002
551	10	512	551	2	0001-0430-0389	100.8888889	119.8888889	100.8888889	cytoplasmic	zstack_005	1.092105263	0.908
552	10	331	280	2	0001-0430-0389	102.6666667	159.6666667	118.2222222	cytoplasmic	zstack_005	1.454453441	1.064
553	10	360	277	2	0001-0430-0389	102.1111111	175.2222222	129.7777778	cytoplasmic	zstack_005	1.596153846	1.168
554	10	241	175	2	0001-0184-0185	114.3333333	161.8888889	118	cytoplasmic	zstack_005	1.469490671	1.073269328
555	10	247	172	2	0001-0184-0185	108.3333333	178.5555556	122.4444444	cytoplasmic	zstack_005	1.620776601	1.113693785
557	10	524	421	2	0001-0430-0389	106.2222222	162.4444444	127	cytoplasmic	zstack_005	1.479757085	1.143
558	10	414	317	2	0001-0430-0389	105.6666667	323.6666667	151.4444444	cytoplasmic	zstack_005	2.948380567	1.363
561	10	527	356	2	0001-0430-0389	104.1111111	156.3333333	125.7777778	cytoplasmic	zstack_005	1.424089069	1.132
563	10	197	357	2	0001-0200-0342	343.6666667	155.6666667	107.8888889	cytoplasmic	zstack_005	1.432515337	1.014629049
564	10	234	217	2	0001-0184-0185	118.5555556	130.2222222	124.2222222	cytoplasmic	zstack_005	1.182047403	1.129863567
565	10	551	374	2	0001-0430-0389	100.8888889	191.5555556	123	cytoplasmic	zstack_005	1.744939271	1.107
566	10	753	556	2	0001-0687-0518	103.7777778	147.7777778	143.7777778	cytoplasmic	zstack_005	1.373966942	1.261823501
567	10	545	337	2.828427125	0001-0430-0389	100.8888889	187.8888889	131.7777778	cytoplasmic	zstack_005	1.711538462	1.186
571	10	349	266	2	0001-0430-0389	104.3333333	140.3333333	128	cytoplasmic	zstack_005	1.278340081	1.152
574	10	271	219	2	0001-0200-0342	104	127.2222222	124.7777778	cytoplasmic	zstack_005	1.170756646	1.173458725
575	10	419	336	2	0001-0430-0389	106.6666667	138.1111111	165.4444444	cytoplasmic	zstack_005	1.258097166	1.489
577	11	182	189	2	0001-0184-0185	207.2222222	197.1111111	122.8888889	cytoplasmic	zstack_005	1.78920827	1.11773623
578	11	383	350	2	0001-0430-0389	102.2222222	135.8888889	118.5555556	cytoplasmic	zstack_005	1.237854251	1.067
580	11	483	486	2	0001-0430-0389	106.5555556	160.1111111	190.7777778	cytoplasmic	zstack_005	1.458502024	1.717
581	11	563	20	2	0001-0555-0068	110.7777778	153.2222222	111.2222222	cytoplasmic	zstack_005	1.394337715	1.044885177
582	11	514	390	2	0001-0430-0389	106.7777778	190.2222222	138.1111111	cytoplasmic	zstack_005	1.732793522	1.243
583	11	509	373	2	0001-0430-0389	109.6666667	156.5555556	133.2222222	cytoplasmic	zstack_005	1.42611336	1.199
584	11	470	480	2	0001-0430-0389	109.3333333	150.6666667	156.8888889	cytoplasmic	zstack_005	1.372469636	1.412
585	11	132	240	2	0001-0184-0185	104.1111111	156.6666667	138.3333333	cytoplasmic	zstack_005	1.422087746	1.258211218
588	11	557	415	2	0001-0430-0389	102	138.8888889	108.6666667	cytoplasmic	zstack_005	1.265182186	0.978
591	11	736	476	2.828427125	0001-0687-0518	113.3333333	180	128.8888889	cytoplasmic	zstack_005	1.673553719	1.131155534
593	11	489	473	2	0001-0430-0389	112	182.1111111	149.4444444	cytoplasmic	zstack_005	1.658906883	1.345
595	11	478	481	2	0001-0430-0389	107.8888889	219.3333333	163.7777778	cytoplasmic	zstack_005	1.997975709	1.474
596	11	542	406	2	0001-0430-0389	104	148.7777778	125.7777778	cytoplasmic	zstack_005	1.355263158	1.132
598	11	182	280	2	0001-0200-0342	109.1111111	147.3333333	147.7777778	cytoplasmic	zstack_005	1.355828221	1.389759666
599	11	544	426	2	0001-0430-0389	101.3333333	159.6666667	124.1111111	cytoplasmic	zstack_005	1.454453441	1.117
601	11	198	350	2	0001-0200-0342	516.7777778	183.1111111	134	cytoplasmic	zstack_005	1.685071575	1.260188088
602	11	436	327	2	0001-0430-0389	105.1111111	170.6666667	141	cytoplasmic	zstack_005	1.55465587	1.269
603	11	265	219	2	0001-0200-0342	102.6666667	205	110.2222222	cytoplasmic	zstack_005	1.886503067	1.036572623
604	11	201	397	2	0001-0200-0342	110.1111111	184.7777778	147.1111111	cytoplasmic	zstack_005	1.700408998	1.383490073
605	11	163	406	2	0001-0200-0342	104.8888889	157.1111111	132.4444444	cytoplasmic	zstack_005	1.445807771	1.245559039
606	11	528	432	2	0001-0430-0389	103.6666667	152	130	cytoplasmic	zstack_005	1.384615385	1.17
608	11	480	526	2	0001-0430-0389	104.6666667	136.4444444	184.1111111	cytoplasmic	zstack_005	1.24291498	1.657
609	11	138	464	2	0001-0200-0342	101.8888889	222.2222222	105.6666667	cytoplasmic	zstack_005	2.044989775	0.993730408
610	11	329	67	2	0001-0332-0107	109.2222222	152	137	cytoplasmic	zstack_005	1.373493976	1.287056367
611	11	282	331	2	0001-0314-0413	107.2222222	214	135.7777778	cytoplasmic	zstack_005	1.921197007	1.181818182
613	11	130	261	2	0001-0184-0185	102.4444444	137.5555556	120.1111111	cytoplasmic	zstack_005	1.248613212	1.092470945
615	11	574	30	2	0001-0555-0068	108.6666667	138.4444444	115.1111111	cytoplasmic	zstack_005	1.259858443	1.081419624
616	11	686	551	2	0001-0687-0518	106.5555556	157.3333333	177.8888889	cytoplasmic	zstack_005	1.462809917	1.561189664
617	11	114	230	2	0001-0184-0185	104.8888889	159.7777778	114.4444444	cytoplasmic	zstack_005	1.450327786	1.040929763
618	11	177	360	2	0001-0200-0342	147.1111111	169.1111111	135.4444444	cytoplasmic	zstack_005	1.556237219	1.273772205
619	11	523	393	2	0001-0430-0389	103.8888889	139.1111111	142.3333333	cytoplasmic	zstack_005	1.267206478	1.281
620	11	175	261	2	0001-0200-0342	106.7777778	150.6666667	116	cytoplasmic	zstack_005	1.386503067	1.090909091
621	11	94	263	2	0001-0184-0185	101.8888889	142.2222222	104.5555556	cytoplasmic	zstack_005	1.290973273	0.950985346
622	11	698	539	2	0001-0687-0518	111.5555556	157.5555556	132.8888889	cytoplasmic	zstack_005	1.464876033	1.166260361
624	11	536	426	2	0001-0430-0389	104.4444444	209.1111111	126.2222222	cytoplasmic	zstack_005	1.9048583	1.136
626	11	565	133	2	0001-0555-0068	103.6666667	136.6666667	105.1111111	cytoplasmic	zstack_005	1.243680485	0.987473904
627	11	145	212	2	0001-0184-0185	118.8888889	153	139.4444444	cytoplasmic	zstack_005	1.388804841	1.268317332
628	11	523	435	2	0001-0430-0389	105.2222222	195	180	cytoplasmic	zstack_005	1.776315789	1.62
629	11	164	283	2	0001-0200-0342	106.4444444	143.8888889	114.1111111	cytoplasmic	zstack_005	1.324130879	1.073145246
630	11	408	327	2	0001-0430-0389	105.5555556	203.2222222	195	cytoplasmic	zstack_005	1.851214575	1.755
632	11	404	353	2	0001-0430-0389	107.6666667	146.5555556	182.2222222	cytoplasmic	zstack_005	1.335020243	1.64
633	11	178	114	2	0001-0184-0185	104	145.1111111	106.2222222	cytoplasmic	zstack_005	1.317196167	0.966144517
634	11	480	78	2	0001-0555-0068	103	152.2222222	109.8888889	cytoplasmic	zstack_005	1.385237614	1.032359081
637	11	486	499	2	0001-0430-0389	106.4444444	204	179.5555556	cytoplasmic	zstack_005	1.858299595	1.616
638	11	173	256	2	0001-0184-0185	108.3333333	172.8888889	124.6666667	cytoplasmic	zstack_005	1.569339385	1.133906013
641	11	204	163	2	0001-0184-0185	288	172.7777778	134.6666667	cytoplasmic	zstack_005	1.568330812	1.224861041
643	11	420	340	2	0001-0430-0389	108.5555556	191.1111111	170.7777778	cytoplasmic	zstack_005	1.740890688	1.537
644	11	173	377	2	0001-0200-0342	124.6666667	165.2222222	122.3333333	cytoplasmic	zstack_005	1.520449898	1.150470219
645	11	257	227	2	0001-0200-0342	106.5555556	187.1111111	113	cytoplasmic	zstack_005	1.721881391	1.062695925
646	11	516	385	2	0001-0430-0389	106	180.8888889	181	cytoplasmic	zstack_005	1.647773279	1.629
647	11	395	378	2	0001-0430-0389	103	185.5555556	109.5555556	cytoplasmic	zstack_005	1.690283401	0.986
648	11	529	391	2	0001-0430-0389	104	198.1111111	139.1111111	cytoplasmic	zstack_005	1.80465587	1.252
650	11	436	334	2	0001-0430-0389	110.3333333	188.5555556	185.5555556	cytoplasmic	zstack_005	1.717611336	1.67
651	11	533	423	2.828427125	0001-0430-0389	104	219.4444444	180.5555556	cytoplasmic	zstack_005	1.998987854	1.625
653	11	476	530	2	0001-0430-0389	103.8888889	149	139.5555556	cytoplasmic	zstack_005	1.357287449	1.256
655	11	396	51	2	0001-0332-0107	103.3333333	144.2222222	104	cytoplasmic	zstack_005	1.303212851	0.977035491
656	11	213	385	2	0001-0200-0342	113.7777778	156.6666667	116.8888889	cytoplasmic	zstack_005	1.441717791	1.099268548
657	11	564	371	2	0001-0430-0389	103	181.6666667	140.2222222	cytoplasmic	zstack_005	1.6548583	1.262
658	11	581	65	2	0001-0555-0068	108.8888889	152	161.7777778	cytoplasmic	zstack_005	1.383215369	1.519832985
659	11	545	356	2	0001-0430-0389	101.5555556	161.1111111	135	cytoplasmic	zstack_005	1.467611336	1.215
660	11	127	254	2	0001-0184-0185	105.5555556	135.4444444	111.8888889	cytoplasmic	zstack_005	1.229450328	1.0176857
661	11	639	512	2	0001-0687-0518	104.4444444	186.7777778	125	cytoplasmic	zstack_005	1.736570248	1.097025841
662	11	204	231	2	0001-0184-0185	125.3333333	206.4444444	129	cytoplasmic	zstack_005	1.873928391	1.173319859
663	11	492	514	2	0001-0430-0389	104.1111111	148	167.5555556	cytoplasmic	zstack_005	1.348178138	1.508
664	11	183	262	2	0001-0200-0342	109	140.3333333	117	cytoplasmic	zstack_005	1.291411043	1.10031348
665	11	644	417	2	0001-0698-0362	102.7777778	186.7777778	200.7777778	cytoplasmic	zstack_005	1.723218862	1.833587012
667	11	121	224	2	0001-0184-0185	107.8888889	186.4444444	124.3333333	cytoplasmic	zstack_005	1.692385275	1.130874179
668	11	376	335	2	0001-0430-0389	102.3333333	154.4444444	132	cytoplasmic	zstack_005	1.406882591	1.188
669	11	374	500	2	0001-0314-0413	104	211.1111111	132.1111111	cytoplasmic	zstack_005	1.895261845	1.149903288
672	11	171	335	2	0001-0200-0342	124.2222222	187	116.7777778	cytoplasmic	zstack_005	1.720858896	1.098223615
673	11	123	288	2	0001-0200-0342	104.1111111	135.1111111	105.5555556	cytoplasmic	zstack_005	1.243353783	0.992685475
675	11	304	466	2	0001-0314-0413	111.1111111	169.8888889	129.8888889	cytoplasmic	zstack_005	1.525187032	1.130560928
676	11	382	331	2	0001-0430-0389	104.8888889	185.1111111	122.2222222	cytoplasmic	zstack_005	1.686234818	1.1
677	11	432	321	2	0001-0430-0389	106.4444444	168.5555556	130.1111111	cytoplasmic	zstack_005	1.535425101	1.171
678	11	738	581	2	0001-0687-0518	102.8888889	199.8888889	236.1111111	cytoplasmic	zstack_005	1.858471074	2.072159922
679	11	289	78	2	0001-0332-0107	104.2222222	145	128	cytoplasmic	zstack_005	1.310240964	1.202505219
680	11	647	490	2	0001-0687-0518	103.7777778	148.6666667	152.1111111	cytoplasmic	zstack_005	1.382231405	1.334958557
682	11	542	413	2	0001-0430-0389	102.5555556	140.3333333	138.8888889	cytoplasmic	zstack_005	1.278340081	1.25
683	11	658	450	2	0001-0698-0362	103.4444444	159.6666667	195.5555556	cytoplasmic	zstack_005	1.473090723	1.785895485
684	11	550	9	2	0001-0555-0068	253.7777778	140.7777778	113.7777778	cytoplasmic	zstack_005	1.281092012	1.068893528
685	11	698	552	2	0001-0687-0518	112.3333333	144.4444444	139.6666667	cytoplasmic	zstack_005	1.342975207	1.22574354
687	11	226	363	2	0001-0200-0342	118.2222222	139.4444444	126	cytoplasmic	zstack_005	1.283231084	1.184952978
688	11	149	216	2	0001-0184-0185	122.3333333	136.1111111	126.7777778	cytoplasmic	zstack_005	1.235501765	1.15310763
689	11	655	424	2	0001-0698-0362	105.5555556	159.1111111	147.4444444	cytoplasmic	zstack_005	1.467965146	1.346524607
691	11	211	196	2	0001-0184-0185	476.6666667	288.7777778	112.3333333	cytoplasmic	zstack_005	2.621280888	1.021728146
693	11	472	524	2	0001-0430-0389	102	288.3333333	117.6666667	cytoplasmic	zstack_005	2.626518219	1.059
694	11	284	101	2	0001-0332-0107	104.8888889	133.2222222	140	cytoplasmic	zstack_005	1.203815261	1.315240084
695	11	481	53	2	0001-0555-0068	102.5555556	172.1111111	135.8888889	cytoplasmic	zstack_005	1.566228514	1.276617954
697	11	165	300	2	0001-0200-0342	106.1111111	146.7777778	122.6666667	cytoplasmic	zstack_005	1.350715746	1.153605016
699	11	401	387	2.828427125	0001-0430-0389	106	320	129.1111111	cytoplasmic	zstack_005	2.914979757	1.162
700	11	496	507	2	0001-0430-0389	103.2222222	167	125.8888889	cytoplasmic	zstack_005	1.521255061	1.133
701	11	432	303	2	0001-0430-0389	103.1111111	209	118.5555556	cytoplasmic	zstack_005	1.903846154	1.067
702	11	144	288	2	0001-0200-0342	103.2222222	128	105.3333333	cytoplasmic	zstack_005	1.17791411	0.990595611
703	11	475	491	2	0001-0430-0389	106	279.4444444	138.3333333	cytoplasmic	zstack_005	2.545546559	1.245
704	11	372	511	2	0001-0314-0413	103.5555556	133.2222222	129.2222222	cytoplasmic	zstack_005	1.196009975	1.124758221
705	11	416	327	2	0001-0430-0389	106.7777778	310.2222222	172.2222222	cytoplasmic	zstack_005	2.825910931	1.55
709	11	147	220	2	0001-0184-0185	114.8888889	154.7777778	141.4444444	cytoplasmic	zstack_005	1.404942007	1.286508338
710	11	282	172	2	0001-0184-0185	104.5555556	130.1111111	113.2222222	cytoplasmic	zstack_005	1.18103883	1.029813037
711	11	554	106	2	0001-0555-0068	104.1111111	203.5555556	108.3333333	cytoplasmic	zstack_005	1.852376138	1.017745303
712	11	357	293	2	0001-0430-0389	102.6666667	129.2222222	133.7777778	cytoplasmic	zstack_005	1.177125506	1.204
713	11	513	376	2	0001-0430-0389	109.2222222	133.1111111	133.7777778	cytoplasmic	zstack_005	1.212550607	1.204
714	11	475	539	2	0001-0430-0389	102.1111111	234.6666667	126.8888889	cytoplasmic	zstack_005	2.137651822	1.142
715	11	759	374	2	0001-0698-0362	107.3333333	235.2222222	170.6666667	cytoplasmic	zstack_005	2.170169144	1.558599696
716	11	138	475	2	0001-0200-0342	102	127.4444444	110.2222222	cytoplasmic	zstack_005	1.172801636	1.036572623
717	11	429	332	2	0001-0430-0389	108.8888889	249.2222222	135.2222222	cytoplasmic	zstack_005	2.270242915	1.217
718	11	511	443	2	0001-0430-0389	112.5555556	231.2222222	128.5555556	cytoplasmic	zstack_005	2.106275304	1.157
720	11	380	246	2	0001-0430-0389	101.5555556	127.5555556	131	cytoplasmic	zstack_005	1.16194332	1.179
721	11	565	241	2	0001-0516-0232	104.3333333	266.6666667	150.4444444	cytoplasmic	zstack_005	2.416918429	1.389430477
722	11	740	596	2	0001-0687-0518	102.4444444	274.2222222	129.5555556	cytoplasmic	zstack_005	2.549586777	1.137006338
724	11	505	521	2	0001-0430-0389	102.1111111	131.3333333	115.1111111	cytoplasmic	zstack_005	1.196356275	1.036
725	11	498	467	2	0001-0430-0389	107.8888889	265.2222222	207.3333333	cytoplasmic	zstack_005	2.415991903	1.866
727	11	165	259	2	0001-0184-0185	107.2222222	131.1111111	120.1111111	cytoplasmic	zstack_005	1.190115986	1.092470945
728	11	528	427	2	0001-0430-0389	104.4444444	163.6666667	125.1111111	cytoplasmic	zstack_005	1.490890688	1.126
730	11	165	390	2	0001-0200-0342	108.1111111	133.6666667	131.8888889	cytoplasmic	zstack_005	1.23006135	1.240334378
732	11	396	346	2	0001-0430-0389	105.8888889	134	130.8888889	cytoplasmic	zstack_005	1.220647773	1.178
733	11	541	423	2	0001-0430-0389	102.6666667	231.6666667	132.5555556	cytoplasmic	zstack_005	2.110323887	1.193
735	11	480	474	2	0001-0430-0389	114.7777778	179.7777778	154.8888889	cytoplasmic	zstack_005	1.637651822	1.394
736	11	497	357	2	0001-0430-0389	108.5555556	255.2222222	135.5555556	cytoplasmic	zstack_005	2.324898785	1.22
737	11	183	404	2	0001-0200-0342	106.2222222	317	128.8888889	cytoplasmic	zstack_005	2.917177914	1.212121212
738	11	232	337	2	0001-0200-0342	251.8888889	167.7777778	111.1111111	cytoplasmic	zstack_005	1.54396728	1.044932079
739	11	177	252	2	0001-0184-0185	109.6666667	233.1111111	117	cytoplasmic	zstack_005	2.11598588	1.064173825
741	11	716	376	2	0001-0698-0362	393.5555556	204.3333333	155	cytoplasmic	zstack_005	1.885187084	1.415525114
742	11	455	249	2	0001-0516-0232	106.2222222	127	113.8888889	cytoplasmic	zstack_005	1.151057402	1.051821447
743	11	251	59	2	0001-0332-0107	105.6666667	129.1111111	105.3333333	cytoplasmic	zstack_005	1.166666667	0.989561587
747	11	483	469	2	0001-0430-0389	117.8888889	215.6666667	131.5555556	cytoplasmic	zstack_005	1.964574899	1.184
748	11	479	501	2	0001-0430-0389	104.2222222	135.4444444	132.2222222	cytoplasmic	zstack_005	1.233805668	1.19
749	11	779	284	2	0001-0698-0362	104	140.6666667	191.5555556	cytoplasmic	zstack_005	1.297796002	1.749365804
751	11	272	316	2	0001-0314-0413	104	137.7777778	127.8888889	cytoplasmic	zstack_005	1.236907731	1.113152805
754	11	149	231	2	0001-0184-0185	113.1111111	240.6666667	114.1111111	cytoplasmic	zstack_005	2.184568835	1.037897928
756	11	151	194	2	0001-0184-0185	117.2222222	143.8888889	128.3333333	cytoplasmic	zstack_005	1.306101866	1.16725619
759	11	499	407	2	0001-0430-0389	112.7777778	129.2222222	121.1111111	cytoplasmic	zstack_005	1.177125506	1.09
760	11	144	263	2	0001-0184-0185	104.1111111	129.1111111	111.1111111	cytoplasmic	zstack_005	1.171961674	1.01061142
761	11	496	167	2	0001-0516-0232	105.2222222	132.7777778	135.4444444	cytoplasmic	zstack_005	1.203423968	1.250897896
763	11	137	258	2	0001-0184-0185	105.3333333	126.4444444	114.1111111	cytoplasmic	zstack_005	1.147755925	1.037897928
765	11	215	142	2	0001-0184-0185	106.4444444	319.5555556	120	cytoplasmic	zstack_005	2.900655572	1.091460334
768	11	91	259	2	0001-0184-0185	102.5555556	167.6666667	119	cytoplasmic	zstack_005	1.52193646	1.082364831
769	11	377	283	2	0001-0430-0389	102.7777778	134.3333333	114.2222222	cytoplasmic	zstack_005	1.223684211	1.028
770	12	405	341	2	0001-0430-0389	108.3333333	168.2222222	132	cytoplasmic	zstack_005	1.532388664	1.188
773	12	424	311	2	0001-0430-0389	104.1111111	144.6666667	133.6666667	cytoplasmic	zstack_005	1.317813765	1.203
774	12	159	288	2.828427125	0001-0200-0342	105.2222222	240.5555556	118.8888889	cytoplasmic	zstack_005	2.213701431	1.118077325
775	12	661	446	2	0001-0698-0362	105.3333333	152.2222222	154.5555556	cytoplasmic	zstack_005	1.404407996	1.411466261
776	12	567	69	2	0001-0555-0068	165.7777778	136.7777778	143.8888889	cytoplasmic	zstack_005	1.244691608	1.35177453
777	12	212	201	2	0001-0184-0185	446.7777778	187.3333333	107.8888889	cytoplasmic	zstack_005	1.700453858	0.981303689
778	12	232	346	2	0001-0200-0342	121.4444444	159.3333333	139.5555556	cytoplasmic	zstack_005	1.466257669	1.312434692
780	12	519	373	2	0001-0430-0389	105.3333333	143.8888889	171.6666667	cytoplasmic	zstack_005	1.310728745	1.545
781	12	339	286	2	0001-0430-0389	101.1111111	167.8888889	111.4444444	cytoplasmic	zstack_005	1.529352227	1.003
782	12	505	465	2	0001-0430-0389	106.8888889	191.5555556	196.2222222	cytoplasmic	zstack_005	1.744939271	1.766
783	12	506	389	2	0001-0430-0389	109	180.4444444	138.3333333	cytoplasmic	zstack_005	1.643724696	1.245
784	12	166	444	2	0001-0200-0342	103.5555556	207	129.4444444	cytoplasmic	zstack_005	1.904907975	1.217345873
786	12	425	341	2	0001-0430-0389	110	236.5555556	197.5555556	cytoplasmic	zstack_005	2.1548583	1.778
787	12	169	324	2	0001-0200-0342	112.8888889	153.3333333	133.2222222	cytoplasmic	zstack_005	1.411042945	1.252873563
788	12	756	369	2	0001-0698-0362	108.1111111	168.8888889	132.5555556	cytoplasmic	zstack_005	1.558175295	1.210553019
790	12	641	540	2	0001-0687-0518	102.3333333	187.1111111	182.8888889	cytoplasmic	zstack_005	1.739669421	1.605070697
792	12	533	182	2	0001-0516-0232	103.6666667	179	119	cytoplasmic	zstack_005	1.622356495	1.099025141
794	12	148	259	2	0001-0184-0185	104.3333333	147.5555556	137.8888889	cytoplasmic	zstack_005	1.339384771	1.254168772
797	12	182	366	2	0001-0200-0342	282.8888889	162.2222222	114.7777778	cytoplasmic	zstack_005	1.492842536	1.079414838
799	12	177	311	2	0001-0200-0342	115.3333333	241.4444444	133.8888889	cytoplasmic	zstack_005	2.221881391	1.259143156
800	12	318	400	2	0001-0314-0413	418	143.3333333	134.7777778	cytoplasmic	zstack_005	1.286783042	1.17311412
805	12	641	517	2	0001-0687-0518	108.1111111	148.3333333	160.7777778	cytoplasmic	zstack_005	1.379132231	1.411019015
806	12	191	402	2	0001-0200-0342	111.4444444	202.2222222	154.5555556	cytoplasmic	zstack_005	1.860940695	1.453500522
807	12	651	434	2	0001-0698-0362	103.6666667	170.7777778	161.8888889	cytoplasmic	zstack_005	1.575602255	1.478437341
809	12	421	316	2	0001-0430-0389	103.4444444	129.1111111	129	cytoplasmic	zstack_005	1.17611336	1.161
810	12	125	247	2	0001-0184-0185	103.6666667	126.1111111	126.1111111	cytoplasmic	zstack_005	1.144730207	1.147043962
811	12	724	463	2	0001-0687-0518	107.1111111	153.8888889	114.5555556	cytoplasmic	zstack_005	1.430785124	1.005363237
813	12	511	455	2	0001-0430-0389	106.1111111	160.5555556	170.7777778	cytoplasmic	zstack_005	1.462550607	1.537
814	12	207	394	2	0001-0200-0342	111.7777778	157.2222222	129	cytoplasmic	zstack_005	1.446830266	1.213166144
815	12	168	235	2	0001-0184-0185	113	184.6666667	131.8888889	cytoplasmic	zstack_005	1.676248109	1.199595755
816	12	521	419	2	0001-0430-0389	105.5555556	185.5555556	136.3333333	cytoplasmic	zstack_005	1.690283401	1.227
819	12	220	362	2	0001-0200-0342	495	147.5555556	119.4444444	cytoplasmic	zstack_005	1.357873211	1.123301985
823	12	495	452	2	0001-0430-0389	116.2222222	138.2222222	145.1111111	cytoplasmic	zstack_005	1.259109312	1.306
824	12	243	270	2	0001-0200-0342	106.1111111	183.8888889	122.5555556	cytoplasmic	zstack_005	1.692229039	1.152560084
826	12	760	392	2	0001-0698-0362	104.8888889	128.8888889	144.6666667	cytoplasmic	zstack_005	1.189133778	1.321156773
828	12	753	346	2	0001-0698-0362	106.4444444	126.7777778	160.7777778	cytoplasmic	zstack_005	1.169656586	1.468290208
829	12	127	242	2	0001-0184-0185	106	174.2222222	129.7777778	cytoplasmic	zstack_005	1.581442259	1.180394138
830	12	472	475	2	0001-0430-0389	109.3333333	168.6666667	156.8888889	cytoplasmic	zstack_005	1.536437247	1.412
831	12	232	368	2	0001-0200-0342	115.5555556	165.6666667	148.5555556	cytoplasmic	zstack_005	1.524539877	1.39707419
833	12	622	409	2	0001-0698-0362	104.5555556	165.3333333	212.8888889	cytoplasmic	zstack_005	1.525371604	1.944190766
837	12	131	272	2	0001-0200-0342	101.2222222	150.5555556	103.4444444	cytoplasmic	zstack_005	1.385480573	0.972831766
838	12	159	420	2	0001-0200-0342	105.5555556	277.2222222	120.1111111	cytoplasmic	zstack_005	2.551124744	1.129571578
839	12	482	477	2	0001-0430-0389	108.4444444	171.8888889	142.1111111	cytoplasmic	zstack_005	1.565789474	1.279
840	12	758	591	2	0001-0687-0518	102.5555556	130.4444444	149.5555556	cytoplasmic	zstack_005	1.212809917	1.312530473
841	12	475	478	2	0001-0430-0389	111.5555556	195.5555556	198.1111111	cytoplasmic	zstack_005	1.781376518	1.783
844	12	217	377	2	0001-0200-0342	114.7777778	153.3333333	114.4444444	cytoplasmic	zstack_005	1.411042945	1.076280042
845	12	208	162	2	0001-0184-0185	231.3333333	135.7777778	123.6666667	cytoplasmic	zstack_005	1.232476046	1.12481051
846	12	514	261	2	0001-0516-0232	117.1111111	148.1111111	126.1111111	cytoplasmic	zstack_005	1.342396777	1.164699846
848	12	219	218	2	0001-0184-0185	126.1111111	151.8888889	117.7777778	cytoplasmic	zstack_005	1.378719112	1.071248105
849	12	567	125	2	0001-0555-0068	102.6666667	157.3333333	148.6666667	cytoplasmic	zstack_005	1.431749242	1.396659708
851	12	258	350	2	0001-0314-0413	105	167	141.3333333	cytoplasmic	zstack_005	1.49925187	1.230174081
852	12	552	254	2	0001-0516-0232	112.4444444	265	163.2222222	cytoplasmic	zstack_005	2.401812689	1.507439713
853	12	162	413	2	0001-0200-0342	106.6666667	178	148.7777778	cytoplasmic	zstack_005	1.63803681	1.399164054
854	12	506	426	2	0001-0430-0389	111.8888889	159.8888889	157.5555556	cytoplasmic	zstack_005	1.456477733	1.418
855	12	488	534	2	0001-0430-0389	103.6666667	164.4444444	171.4444444	cytoplasmic	zstack_005	1.497975709	1.543
857	12	221	164	2	0001-0184-0185	122.7777778	156.7777778	168	cytoplasmic	zstack_005	1.423096319	1.528044467
858	12	524	428	2	0001-0430-0389	104.4444444	132.7777778	151.4444444	cytoplasmic	zstack_005	1.20951417	1.363
861	12	302	362	2	0001-0314-0413	108.7777778	146.5555556	128.4444444	cytoplasmic	zstack_005	1.315710723	1.117988395
862	12	464	463	2	0001-0430-0389	114	136.2222222	161.4444444	cytoplasmic	zstack_005	1.240890688	1.453
863	12	618	503	2	0001-0687-0518	102.2222222	145.8888889	158.6666667	cytoplasmic	zstack_005	1.356404959	1.392491468
864	12	750	550	2	0001-0687-0518	102.4444444	129.2222222	171.7777778	cytoplasmic	zstack_005	1.201446281	1.507557289
865	12	492	198	2	0001-0516-0232	161.3333333	180.8888889	147.2222222	cytoplasmic	zstack_005	1.639476334	1.359671626
866	12	642	411	2	0001-0698-0362	103	198.1111111	175.2222222	cytoplasmic	zstack_005	1.827780625	1.600202943
867	12	571	34	2	0001-0555-0068	109.5555556	203.8888889	126.2222222	cytoplasmic	zstack_005	1.855409505	1.185803758
869	12	648	542	2	0001-0687-0518	105.3333333	229.1111111	241	cytoplasmic	zstack_005	2.130165289	2.115065822
870	12	658	414	2	0001-0698-0362	110.4444444	149.2222222	169.7777778	cytoplasmic	zstack_005	1.376729882	1.550481989
871	12	512	433	2	0001-0430-0389	108.8888889	229.7777778	157.1111111	cytoplasmic	zstack_005	2.093117409	1.414
872	12	548	106	2	0001-0555-0068	106.7777778	137.2222222	139.1111111	cytoplasmic	zstack_005	1.248736097	1.306889353
875	12	487	527	2	0001-0430-0389	103.3333333	158.5555556	130.4444444	cytoplasmic	zstack_005	1.444331984	1.174
878	12	520	362	2	0001-0430-0389	104.7777778	164.1111111	177.6666667	cytoplasmic	zstack_005	1.494939271	1.599
879	12	382	214	2	0001-0430-0389	102.7777778	206.3333333	130	cytoplasmic	zstack_005	1.879554656	1.17
880	12	402	315	2	0001-0430-0389	103.5555556	142.7777778	128.7777778	cytoplasmic	zstack_005	1.300607287	1.159
882	12	98	255	2	0001-0184-0185	103.3333333	147.5555556	111.6666667	cytoplasmic	zstack_005	1.339384771	1.015664477
883	12	194	231	2	0001-0184-0185	136.6666667	151.2222222	128.4444444	cytoplasmic	zstack_005	1.372667675	1.168266801
884	12	673	447	2	0001-0698-0362	106.1111111	136	108.3333333	cytoplasmic	zstack_005	1.254741158	0.98934551
885	12	495	486	2.828427125	0001-0430-0389	106.3333333	223.4444444	162.7777778	cytoplasmic	zstack_005	2.035425101	1.465
886	12	467	474	2	0001-0430-0389	111.4444444	215.5555556	156.4444444	cytoplasmic	zstack_005	1.963562753	1.408
887	12	171	250	2	0001-0184-0185	108.4444444	223.8888889	133	cytoplasmic	zstack_005	2.032274332	1.20970187
888	12	158	263	2	0001-0184-0185	104.6666667	200.3333333	120	cytoplasmic	zstack_005	1.818456884	1.091460334
889	12	157	305	2	0001-0200-0342	103.4444444	155.1111111	117.5555556	cytoplasmic	zstack_005	1.427402863	1.10553814
890	12	195	286	2	0001-0200-0342	527.1111111	206.6666667	131.4444444	cytoplasmic	zstack_005	1.901840491	1.23615465
891	12	525	360	2	0001-0430-0389	102.5555556	171.7777778	124.2222222	cytoplasmic	zstack_005	1.564777328	1.118
895	12	508	458	2	0001-0430-0389	104.6666667	210.7777778	178	cytoplasmic	zstack_005	1.920040486	1.602
896	12	156	234	2	0001-0184-0185	112.6666667	214.4444444	123.4444444	cytoplasmic	zstack_005	1.946545638	1.122789288
899	12	673	405	2	0001-0698-0362	420.4444444	182	140	cytoplasmic	zstack_005	1.679138903	1.278538813
900	12	330	242	2	0001-0430-0389	106.2222222	218.3333333	163.1111111	cytoplasmic	zstack_005	1.988866397	1.468
905	12	241	208	2	0001-0184-0185	113.3333333	166	118	cytoplasmic	zstack_005	1.506807867	1.073269328
907	12	289	92	2	0001-0332-0107	105.5555556	157.5555556	110	cytoplasmic	zstack_005	1.423694779	1.033402923
908	12	152	360	2	0001-0200-0342	107	163.2222222	133.8888889	cytoplasmic	zstack_005	1.50204499	1.259143156
909	12	504	537	2	0001-0430-0389	103.4444444	136.6666667	157.6666667	cytoplasmic	zstack_005	1.244939271	1.419
911	12	486	16	2	0001-0555-0068	102.5555556	133.7777778	107	cytoplasmic	zstack_005	1.217391304	1.005219207
912	12	515	446	2	0001-0430-0389	105	142.3333333	171	cytoplasmic	zstack_005	1.296558704	1.539
914	12	506	376	2	0001-0430-0389	110	138.4444444	135.5555556	cytoplasmic	zstack_005	1.261133603	1.22
916	12	328	237	2	0001-0430-0389	105.4444444	142.5555556	143.4444444	cytoplasmic	zstack_005	1.298582996	1.291
917	12	495	343	2	0001-0430-0389	106.5555556	166.6666667	123.1111111	cytoplasmic	zstack_005	1.518218623	1.108
918	12	446	328	2	0001-0430-0389	107.7777778	142	133.4444444	cytoplasmic	zstack_005	1.293522267	1.201
919	12	671	403	2	0001-0698-0362	172.2222222	179.4444444	136.2222222	cytoplasmic	zstack_005	1.655561251	1.244038559
921	12	249	235	2	0001-0200-0342	106.7777778	133.4444444	122.6666667	cytoplasmic	zstack_005	1.22801636	1.153605016
923	12	525	349	2	0001-0430-0389	102.3333333	170.5555556	139.2222222	cytoplasmic	zstack_005	1.553643725	1.253
924	12	494	436	2	0001-0430-0389	135.4444444	269.1111111	147.7777778	cytoplasmic	zstack_005	2.451417004	1.33
925	12	224	378	2	0001-0200-0342	115.6666667	141.2222222	118.8888889	cytoplasmic	zstack_005	1.299591002	1.118077325
926	12	390	277	2	0001-0430-0389	100.1111111	139.3333333	149.6666667	cytoplasmic	zstack_005	1.269230769	1.347
927	12	685	370	2	0001-0698-0362	105.6666667	142.2222222	157.3333333	cytoplasmic	zstack_005	1.312147617	1.436834094
929	12	244	190	2	0001-0184-0185	115.3333333	145.5555556	163.8888889	cytoplasmic	zstack_005	1.321230459	1.490651844
930	12	509	0	2	0001-0555-0068	134.6666667	136.1666667	108.6666667	cytoplasmic	zstack_005	1.239130435	1.020876827
931	12	224	162	2	0001-0184-0185	116.6666667	158.1111111	145.2222222	cytoplasmic	zstack_005	1.435199193	1.320869126
933	12	223	212	2	0001-0184-0185	157.8888889	142.2222222	128	cytoplasmic	zstack_005	1.290973273	1.164224356
934	12	742	564	2	0001-0687-0518	104.8888889	196.6666667	185.8888889	cytoplasmic	zstack_005	1.828512397	1.631399317
935	12	320	238	2	0001-0430-0389	103.5555556	139.6666667	116.5555556	cytoplasmic	zstack_005	1.272267206	1.049
936	12	438	258	2	0001-0516-0232	105	182.3333333	107	cytoplasmic	zstack_005	1.652567976	0.988199076
938	12	167	200	2	0001-0184-0185	146.6666667	151.1111111	116.2222222	cytoplasmic	zstack_005	1.371659102	1.057099545
939	12	512	381	2	0001-0430-0389	105.5555556	136.4444444	167.3333333	cytoplasmic	zstack_005	1.24291498	1.506
940	12	567	296	2	0001-0516-0232	104.1111111	146.7777778	124.5555556	cytoplasmic	zstack_005	1.330312185	1.150333504
941	12	750	529	2	0001-0687-0518	106.5555556	145	122.3333333	cytoplasmic	zstack_005	1.348140496	1.073622623
942	12	475	515	2	0001-0430-0389	105.4444444	147	200.2222222	cytoplasmic	zstack_005	1.339068826	1.802
943	12	141	202	2	0001-0184-0185	112.3333333	135.3333333	119	cytoplasmic	zstack_005	1.228441755	1.082364831
945	13	173	146	2	0001-0184-0185	109	195.1111111	144.3333333	cytoplasmic	zstack_005	1.771053959	1.312784234
949	13	369	505	2	0001-0314-0413	101	159.6666667	128.6666667	cytoplasmic	zstack_005	1.433416459	1.119922631
950	13	170	231	2	0001-0184-0185	116.7777778	152.3333333	188.2222222	cytoplasmic	zstack_005	1.382753404	1.711975745
951	13	179	356	2	0001-0200-0342	275	170.4444444	121.4444444	cytoplasmic	zstack_005	1.568507157	1.142110763
953	13	210	344	2	0001-0200-0342	391.3333333	199.6666667	111.5555556	cytoplasmic	zstack_005	1.837423313	1.049111808
956	13	165	266	2	0001-0184-0185	105.4444444	185.3333333	127.1111111	cytoplasmic	zstack_005	1.682299546	1.156139464
957	13	197	379	2	0001-0200-0342	486.2222222	188.7777778	124.5555556	cytoplasmic	zstack_005	1.737218814	1.171368861
959	13	486	411	2	0001-0430-0389	179.2222222	142.4444444	115.5555556	cytoplasmic	zstack_005	1.29757085	1.04
962	13	250	222	2	0001-0200-0342	104.6666667	275.3333333	114.2222222	cytoplasmic	zstack_005	2.533742331	1.074190178
963	13	490	361	2	0001-0430-0389	199.3333333	216.1111111	141.4444444	cytoplasmic	zstack_005	1.968623482	1.273
964	13	690	532	2	0001-0687-0518	170.6666667	142.5555556	174.1111111	cytoplasmic	zstack_005	1.325413223	1.528035105
965	13	750	484	2	0001-0687-0518	103.4444444	162.1111111	123.2222222	cytoplasmic	zstack_005	1.507231405	1.081423696
966	13	672	428	2	0001-0698-0362	181.6666667	157.4444444	188.7777778	cytoplasmic	zstack_005	1.452588416	1.723997971
968	13	175	186	2	0001-0184-0185	162.5555556	164	125.5555556	cytoplasmic	zstack_005	1.488653555	1.141990904
970	13	399	356	2	0001-0430-0389	102.7777778	131.8888889	142.3333333	cytoplasmic	zstack_005	1.201417004	1.281
972	13	344	490	2	0001-0314-0413	104.7777778	166.2222222	159.3333333	cytoplasmic	zstack_005	1.492269327	1.386847195
973	13	647	495	2	0001-0687-0518	104	131	116	cytoplasmic	zstack_005	1.217975207	1.01803998
975	13	228	239	2	0001-0200-0342	113	168.5555556	117.8888889	cytoplasmic	zstack_005	1.551124744	1.108672936
976	13	213	220	2	0001-0184-0185	282.4444444	172.2222222	121.8888889	cytoplasmic	zstack_005	1.563287948	1.108640728
977	13	199	263	2	0001-0200-0342	109	141.2222222	114.6666667	cytoplasmic	zstack_005	1.299591002	1.078369906
978	13	226	210	2	0001-0184-0185	225.3333333	166.5555556	120.3333333	cytoplasmic	zstack_005	1.511850731	1.094492168
979	13	420	407	2	0001-0430-0389	113.6666667	127.3333333	113.6666667	cytoplasmic	zstack_005	1.159919028	1.023
980	13	464	469	2	0001-0430-0389	110.8888889	142.5555556	148.6666667	cytoplasmic	zstack_005	1.298582996	1.338
981	13	572	313	2	0001-0430-0389	102.6666667	122.2222222	105.6666667	cytoplasmic	zstack_005	1.113360324	0.951
984	13	173	357	2	0001-0200-0342	118.6666667	196.2222222	121.1111111	cytoplasmic	zstack_005	1.805725971	1.138975967
989	13	135	250	2	0001-0184-0185	104.1111111	152.5555556	110.7777778	cytoplasmic	zstack_005	1.38477055	1.007579586
990	13	205	147	2	0001-0184-0185	111.2222222	143	120.5555556	cytoplasmic	zstack_005	1.298033283	1.096513391
993	13	172	243	2	0001-0184-0185	112.4444444	130.1111111	128.5555556	cytoplasmic	zstack_005	1.18103883	1.169277413
995	13	258	247	2	0001-0200-0342	104.8888889	151.7777778	115.8888889	cytoplasmic	zstack_005	1.396728016	1.089864159
996	13	170	269	2	0001-0200-0342	104.8888889	140.3333333	130.3333333	cytoplasmic	zstack_005	1.291411043	1.225705329
997	13	510	396	2	0001-0430-0389	106.7777778	168.4444444	195.7777778	cytoplasmic	zstack_005	1.534412955	1.762
998	13	747	489	2	0001-0687-0518	104.1111111	140.6666667	145.7777778	cytoplasmic	zstack_005	1.30785124	1.279375914
1000	13	453	234	2	0001-0516-0232	104.2222222	155.1111111	134.6666667	cytoplasmic	zstack_005	1.405840886	1.243714726
1001	13	550	48	2	0001-0555-0068	285	133	108.1111111	cytoplasmic	zstack_005	1.210313448	1.01565762
1002	13	243	245	2	0001-0200-0342	106.6666667	168.6666667	164.3333333	cytoplasmic	zstack_005	1.552147239	1.545454545
1004	13	214	255	2	0001-0200-0342	109.3333333	146.5555556	121.1111111	cytoplasmic	zstack_005	1.348670757	1.138975967
1005	13	191	267	2	0001-0200-0342	109.3333333	147.3333333	124.6666667	cytoplasmic	zstack_005	1.355828221	1.172413793
1007	13	727	572	2	0001-0687-0518	106	141.7777778	148.6666667	cytoplasmic	zstack_005	1.318181818	1.3047294
1008	13	503	390	2	0001-0430-0389	112.8888889	205.7777778	144.2222222	cytoplasmic	zstack_005	1.874493927	1.298
1010	13	466	485	2	0001-0430-0389	105.6666667	229.7777778	125.2222222	cytoplasmic	zstack_005	2.093117409	1.127
1013	13	184	273	2	0001-0200-0342	107.7777778	153	117.3333333	cytoplasmic	zstack_005	1.40797546	1.103448276
1015	13	395	314	2	0001-0430-0389	100.8888889	153.6666667	143.8888889	cytoplasmic	zstack_005	1.399797571	1.295
1016	13	309	70	2	0001-0332-0107	108.7777778	132.6666667	111.2222222	cytoplasmic	zstack_005	1.198795181	1.044885177
1017	13	502	456	2	0001-0430-0389	108.5555556	201.1111111	148	cytoplasmic	zstack_005	1.831983806	1.332
1019	13	478	467	2	0001-0430-0389	114.8888889	234.3333333	148.2222222	cytoplasmic	zstack_005	2.134615385	1.334
1020	13	319	67	2	0001-0332-0107	108.2222222	148.7777778	118.7777778	cytoplasmic	zstack_005	1.34437751	1.115866388
1023	13	124	231	2	0001-0184-0185	106.6666667	137.6666667	172.5555556	cytoplasmic	zstack_005	1.249621785	1.569479535
1024	13	516	419	2	0001-0430-0389	106.2222222	189.4444444	174.3333333	cytoplasmic	zstack_005	1.725708502	1.569
1025	13	493	492	2	0001-0430-0389	103.7777778	137.7777778	177	cytoplasmic	zstack_005	1.255060729	1.593
1026	13	240	228	2	0001-0200-0342	107.6666667	180.5555556	121.6666667	cytoplasmic	zstack_005	1.661554192	1.144200627
1027	13	161	308	2	0001-0200-0342	108.8888889	188	111.6666667	cytoplasmic	zstack_005	1.73006135	1.05015674
1028	13	169	298	2	0001-0200-0342	107.2222222	243.8888889	124.2222222	cytoplasmic	zstack_005	2.244376278	1.168234065
1029	13	516	277	2	0001-0516-0232	107.2222222	206.2222222	141.8888889	cytoplasmic	zstack_005	1.869083585	1.310415598
1030	13	234	327	2	0001-0200-0342	419	211.1111111	112.1111111	cytoplasmic	zstack_005	1.942740286	1.054336468
1031	13	270	349	2	0001-0314-0413	106.4444444	200.4444444	184.7777778	cytoplasmic	zstack_005	1.799501247	1.608317215
1032	13	689	543	2	0001-0687-0518	113	162.3333333	209.2222222	cytoplasmic	zstack_005	1.509297521	1.836177474
1033	13	756	584	2	0001-0687-0518	102.3333333	185	127.4444444	cytoplasmic	zstack_005	1.720041322	1.118478791
1034	13	414	309	2	0001-0430-0389	102.1111111	145.2222222	121.7777778	cytoplasmic	zstack_005	1.322874494	1.096
1035	13	491	499	2	0001-0430-0389	105.6666667	251.5555556	134.3333333	cytoplasmic	zstack_005	2.291497976	1.209
1037	13	152	424	2	0001-0200-0342	103.1111111	184.7777778	114.1111111	cytoplasmic	zstack_005	1.700408998	1.073145246
1039	13	175	231	2	0001-0184-0185	155.3333333	195.6666667	133.8888889	cytoplasmic	zstack_005	1.776096823	1.217786761
1040	13	252	336	2	0001-0314-0413	106.7777778	177.6666667	152.2222222	cytoplasmic	zstack_005	1.595012469	1.324951644
1041	13	408	383	2	0001-0430-0389	108.7777778	130.5555556	121	cytoplasmic	zstack_005	1.189271255	1.089
1042	13	157	349	2	0001-0200-0342	109.3333333	127.8888889	112.3333333	cytoplasmic	zstack_005	1.176891616	1.056426332
1044	13	181	175	2	0001-0184-0185	191.3333333	194.7777778	133.5555556	cytoplasmic	zstack_005	1.76802824	1.214754927
1046	13	707	551	2	0001-0687-0518	109.2222222	134.7777778	143.5555556	cytoplasmic	zstack_005	1.253099174	1.259873233
1047	13	119	228	2	0001-0184-0185	108.1111111	136.2222222	184.6666667	cytoplasmic	zstack_005	1.236510338	1.67963618
1049	13	414	344	2	0001-0430-0389	110.4444444	184.8888889	150.3333333	cytoplasmic	zstack_005	1.684210526	1.353
1050	13	753	590	2	0001-0687-0518	103.1111111	203	155.6666667	cytoplasmic	zstack_005	1.887396694	1.366162847
1051	13	425	349	2	0001-0430-0389	306.6666667	211.4444444	163.3333333	cytoplasmic	zstack_005	1.92611336	1.47
1053	13	739	526	2	0001-0687-0518	256	205.6666667	180.2222222	cytoplasmic	zstack_005	1.912190083	1.581667479
1055	13	443	327	2	0001-0430-0389	107.2222222	138.8888889	135	cytoplasmic	zstack_005	1.265182186	1.215
1058	13	425	328	2	0001-0430-0389	107.2222222	164.4444444	131.7777778	cytoplasmic	zstack_005	1.497975709	1.186
1060	13	663	439	2	0001-0698-0362	104.5555556	173.6666667	193	cytoplasmic	zstack_005	1.602255254	1.762557078
1061	13	422	322	2	0001-0430-0389	104.3333333	196.8888889	130.3333333	cytoplasmic	zstack_005	1.793522267	1.173
1062	13	228	248	2	0001-0200-0342	111.3333333	142.3333333	120.4444444	cytoplasmic	zstack_005	1.309815951	1.132706374
1066	13	544	41	2	0001-0555-0068	380.1111111	138.5555556	110.7777778	cytoplasmic	zstack_005	1.260869565	1.040709812
1067	13	176	272	2	0001-0200-0342	103.3333333	133.1111111	117.7777778	cytoplasmic	zstack_005	1.224948875	1.107628004
1068	14	172	291	2	0001-0200-0342	106.5555556	153	112.1111111	cytoplasmic	zstack_005	1.40797546	1.054336468
1072	14	496	474	2	0001-0430-0389	106.3333333	170.7777778	185.8888889	cytoplasmic	zstack_005	1.555668016	1.673
1073	14	499	363	2	0001-0430-0389	107.8888889	180.1111111	128.8888889	cytoplasmic	zstack_005	1.640688259	1.16
1074	14	165	227	2	0001-0184-0185	126	178.6666667	141.1111111	cytoplasmic	zstack_005	1.621785174	1.283476503
1075	14	668	434	2	0001-0698-0362	106.1111111	155.3333333	208	cytoplasmic	zstack_005	1.433111225	1.899543379
1079	14	757	303	2	0001-0698-0362	101.5555556	167.7777778	159.4444444	cytoplasmic	zstack_005	1.547924141	1.456113648
1080	14	380	53	2	0001-0332-0107	105	171.7777778	124.6666667	cytoplasmic	zstack_005	1.552208835	1.171189979
1081	14	482	456	2	0001-0430-0389	146.6666667	180.2222222	149.8888889	cytoplasmic	zstack_005	1.641700405	1.349
1083	14	413	350	2	0001-0430-0389	107.7777778	170.7777778	132.4444444	cytoplasmic	zstack_005	1.555668016	1.192
1088	14	628	404	2	0001-0698-0362	102.3333333	145.7777778	159.7777778	cytoplasmic	zstack_005	1.344951307	1.459157788
1092	14	155	222	2	0001-0184-0185	117.5555556	148.1111111	145.8888889	cytoplasmic	zstack_005	1.344427635	1.326932794
1094	14	207	397	2	0001-0200-0342	111.7777778	143.5555556	110.7777778	cytoplasmic	zstack_005	1.321063395	1.041797283
1097	14	179	268	2	0001-0200-0342	107	215.1111111	218.3333333	cytoplasmic	zstack_005	1.979550102	2.053291536
1098	14	194	388	2	0001-0200-0342	136.2222222	234	148.1111111	cytoplasmic	zstack_005	2.153374233	1.392894462
1100	14	489	522	2	0001-0430-0389	101.3333333	200	163.6666667	cytoplasmic	zstack_005	1.821862348	1.473
1101	14	341	430	2	0001-0314-0413	126.3333333	129.1111111	135.1111111	cytoplasmic	zstack_005	1.159102244	1.176015474
1103	14	655	518	2	0001-0687-0518	108.2222222	203.4444444	149.3333333	cytoplasmic	zstack_005	1.891528926	1.310580205
1104	14	73	259	2	0001-0184-0185	101.2222222	138.5555556	113.5555556	cytoplasmic	zstack_005	1.257690368	1.032844871
1105	14	307	369	2	0001-0314-0413	138.1111111	131.1111111	148.4444444	cytoplasmic	zstack_005	1.177057357	1.292069632
1106	14	156	396	2	0001-0200-0342	109	193.6666667	137.2222222	cytoplasmic	zstack_005	1.782208589	1.290491118
1109	14	498	380	2	0001-0430-0389	111.4444444	134.5555556	144.2222222	cytoplasmic	zstack_005	1.225708502	1.298
1111	14	141	224	2	0001-0184-0185	108.6666667	285.7777778	154	cytoplasmic	zstack_005	2.59404942	1.400707428
1112	14	430	414	2	0001-0430-0389	133.2222222	253	123.6666667	cytoplasmic	zstack_005	2.30465587	1.113
1113	14	441	330	2	0001-0430-0389	107.4444444	137.7777778	142.1111111	cytoplasmic	zstack_005	1.255060729	1.279
1117	14	494	435	2	0001-0430-0389	147.6666667	257.7777778	139.1111111	cytoplasmic	zstack_005	2.348178138	1.252
1119	14	164	394	2	0001-0200-0342	105.7777778	138.6666667	140.6666667	cytoplasmic	zstack_005	1.27607362	1.322884013
1120	14	245	206	2	0001-0184-0185	109.7777778	135.3333333	161.1111111	cytoplasmic	zstack_005	1.228441755	1.465386559
1122	14	631	404	2	0001-0698-0362	104.4444444	146.8888889	185.6666667	cytoplasmic	zstack_005	1.35520246	1.695585997
1123	14	587	30	2	0001-0555-0068	101.2222222	135	108	cytoplasmic	zstack_005	1.22851365	1.014613779
1124	14	585	78	2	0001-0555-0068	105.5555556	138	112.5555556	cytoplasmic	zstack_005	1.255813953	1.057411273
1127	14	237	317	2	0001-0200-0342	473.6666667	214.8888889	114.2222222	cytoplasmic	zstack_005	1.977505112	1.074190178
1132	14	188	399	2	0001-0200-0342	109.3333333	250.5555556	159.6666667	cytoplasmic	zstack_005	2.305725971	1.501567398
1138	14	199	235	2	0001-0184-0185	116.7777778	132.2222222	114.6666667	cytoplasmic	zstack_005	1.200201715	1.042950985
1139	14	661	446	2	0001-0698-0362	105.2222222	146.6666667	144.3333333	cytoplasmic	zstack_005	1.35315223	1.318112633
1141	14	729	579	2	0001-0687-0518	105.1111111	159.1111111	145.5555556	cytoplasmic	zstack_005	1.479338843	1.277425646
1143	14	490	515	2	0001-0430-0389	103.2222222	128.6666667	128	cytoplasmic	zstack_005	1.172064777	1.152
1145	14	352	488	2	0001-0314-0413	106.8888889	188	140.2222222	cytoplasmic	zstack_005	1.687780549	1.220502901
1146	14	523	259	2	0001-0516-0232	111.6666667	153.1111111	116.6666667	cytoplasmic	zstack_005	1.387713998	1.077475629
1147	14	745	505	2	0001-0687-0518	136.5555556	146	165	cytoplasmic	zstack_005	1.357438017	1.44807411
1148	14	211	269	2	0001-0200-0342	108.7777778	152.5555556	128	cytoplasmic	zstack_005	1.403885481	1.203761755
1149	14	419	352	2	0001-0430-0389	133.7777778	202.8888889	155.6666667	cytoplasmic	zstack_005	1.848178138	1.401
1150	14	156	333	2	0001-0200-0342	108.8888889	149.5555556	115.8888889	cytoplasmic	zstack_005	1.376278119	1.089864159
1152	14	212	156	2	0001-0184-0185	117.7777778	126.8888889	163.4444444	cytoplasmic	zstack_005	1.151790217	1.486609399
1154	14	750	373	2	0001-0698-0362	360.7777778	153.3333333	135.3333333	cytoplasmic	zstack_005	1.414659149	1.235920852
1155	14	177	288	2	0001-0200-0342	109.2222222	158.1111111	119.5555556	cytoplasmic	zstack_005	1.455010225	1.124346917
1160	14	730	593	2	0001-0687-0518	102.1111111	176.4444444	161.6666667	cytoplasmic	zstack_005	1.640495868	1.418820088
1161	14	251	328	2	0001-0314-0413	105.5555556	126.5555556	160.4444444	cytoplasmic	zstack_005	1.136159601	1.396518375
1163	14	753	365	2	0001-0698-0362	223.7777778	144.7777778	154.2222222	cytoplasmic	zstack_005	1.335725269	1.408422121
1165	14	140	217	2	0001-0184-0185	110.1111111	207.7777778	155	cytoplasmic	zstack_005	1.886031266	1.409802931
1166	14	163	381	2	0001-0200-0342	106.4444444	282.3333333	131.4444444	cytoplasmic	zstack_005	2.598159509	1.23615465
1167	14	577	38	2	0001-0555-0068	107.3333333	150.6666667	124.4444444	cytoplasmic	zstack_005	1.371081901	1.169102296
1169	14	162	339	2	0001-0200-0342	114.7777778	147.1111111	121.6666667	cytoplasmic	zstack_005	1.353783231	1.144200627
1170	14	317	71	2	0001-0332-0107	106.4444444	156.3333333	136.1111111	cytoplasmic	zstack_005	1.412650602	1.278705637
1171	14	503	381	2	0001-0430-0389	108.2222222	181.5555556	195	cytoplasmic	zstack_005	1.653846154	1.755
1172	14	320	469	2	0001-0314-0413	116.1111111	150.4444444	153.8888889	cytoplasmic	zstack_005	1.350623441	1.339458414
1174	14	166	293	2	0001-0200-0342	107.7777778	205	112.5555556	cytoplasmic	zstack_005	1.886503067	1.058516196
1176	14	498	503	2	0001-0430-0389	102.4444444	179.6666667	131.5555556	cytoplasmic	zstack_005	1.636639676	1.184
1180	14	500	425	2	0001-0430-0389	114	321.3333333	142.6666667	cytoplasmic	zstack_005	2.927125506	1.284
1182	14	574	84	2	0001-0555-0068	105.4444444	133.7777778	137.6666667	cytoplasmic	zstack_005	1.217391304	1.293319415
1184	15	259	181	2	0001-0184-0185	103.2222222	123.7777778	116.4444444	cytoplasmic	zstack_005	1.123550177	1.059120768
1186	15	420	337	2	0001-0430-0389	105.2222222	139.7777778	140.3333333	cytoplasmic	zstack_005	1.273279352	1.263
1193	15	237	299	2	0001-0200-0342	358.7777778	160	115.5555556	cytoplasmic	zstack_005	1.472392638	1.086729363
1196	15	238	285	2	0001-0200-0342	334	153.8888889	118.4444444	cytoplasmic	zstack_005	1.416155419	1.113897597
1197	15	128	235	2	0001-0184-0185	105.2222222	158.4444444	138.4444444	cytoplasmic	zstack_005	1.438224912	1.259221829
1198	15	194	263	2	0001-0200-0342	109.1111111	159	111.1111111	cytoplasmic	zstack_005	1.463190184	1.044932079
1199	15	514	410	2	0001-0430-0389	109.3333333	155.1111111	119.3333333	cytoplasmic	zstack_005	1.412955466	1.074
1200	15	352	493	2	0001-0314-0413	104.1111111	150.7777778	188.5555556	cytoplasmic	zstack_005	1.35361596	1.641199226
1201	15	169	306	2	0001-0200-0342	109.2222222	158.2222222	116.4444444	cytoplasmic	zstack_005	1.45603272	1.095088819
1202	15	720	535	2	0001-0687-0518	271.5555556	156.5555556	124.6666667	cytoplasmic	zstack_005	1.455578512	1.094100439
1204	15	561	23	2	0001-0555-0068	110	157.1111111	124	cytoplasmic	zstack_005	1.429726997	1.164926931
1205	15	167	447	2	0001-0200-0342	105	143.5555556	107.2222222	cytoplasmic	zstack_005	1.321063395	1.008359457
1206	15	153	215	2	0001-0184-0185	118.8888889	150.1111111	132.1111111	cytoplasmic	zstack_005	1.362581947	1.201616978
1209	15	197	159	2	0001-0184-0185	121.4444444	156	137	cytoplasmic	zstack_005	1.416036309	1.246083881
1210	15	696	468	2	0001-0687-0518	332.3333333	150	153	cytoplasmic	zstack_005	1.394628099	1.342759629
1211	15	178	330	2	0001-0200-0342	324.7777778	161.1111111	122.2222222	cytoplasmic	zstack_005	1.482617587	1.149425287
1212	15	514	266	2	0001-0516-0232	111.1111111	162.3333333	221.2222222	cytoplasmic	zstack_005	1.471299094	2.043099025
1213	15	225	262	2	0001-0200-0342	107.1111111	139.5555556	123.7777778	cytoplasmic	zstack_005	1.284253579	1.164054336
1215	15	402	128	2	0001-0332-0107	108.8888889	139.7777778	107.5555556	cytoplasmic	zstack_005	1.263052209	1.010438413
1216	15	308	92	2	0001-0332-0107	143.5555556	138.7777778	118.3333333	cytoplasmic	zstack_005	1.254016064	1.111691023
1217	15	495	461	2	0001-0430-0389	108.4444444	136.1111111	166.7777778	cytoplasmic	zstack_005	1.239878543	1.501
1218	15	156	187	2	0001-0184-0185	118.7777778	134.6666667	116.2222222	cytoplasmic	zstack_005	1.222390318	1.057099545
1219	15	742	391	2	0001-0698-0362	111.2222222	139.4444444	159.7777778	cytoplasmic	zstack_005	1.286519733	1.459157788
1220	15	219	258	2	0001-0200-0342	109.6666667	138.5555556	121.2222222	cytoplasmic	zstack_005	1.275051125	1.140020899
1221	15	227	267	2.828427125	0001-0200-0342	107.7777778	183.8888889	140.1111111	cytoplasmic	zstack_005	1.692229039	1.317659352
1226	15	431	331	2	0001-0430-0389	107.1111111	272.8888889	125	cytoplasmic	zstack_005	2.48582996	1.125
1227	15	656	396	2	0001-0698-0362	108.1111111	180.1111111	173.7777778	cytoplasmic	zstack_005	1.661711943	1.587011669
1232	15	169	410	2.828427125	0001-0200-0342	104.8888889	365.3333333	220	cytoplasmic	zstack_005	3.36196319	2.068965517
1239	15	502	455	2	0001-0430-0389	105.6666667	200.2222222	132.1111111	cytoplasmic	zstack_005	1.82388664	1.189
1241	15	235	248	2	0001-0200-0342	104.6666667	174.8888889	124.1111111	cytoplasmic	zstack_005	1.609406953	1.167189133
1245	15	242	211	2	0001-0184-0185	111	172.1111111	121.4444444	cytoplasmic	zstack_005	1.562279375	1.104598282
1246	15	168	349	2.828427125	0001-0200-0342	113.7777778	272.6666667	128.8888889	cytoplasmic	zstack_005	2.509202454	1.212121212
1253	15	422	347	2	0001-0430-0389	111	202.1111111	173.5555556	cytoplasmic	zstack_005	1.841093117	1.562
1254	15	658	410	2	0001-0698-0362	106	170.2222222	195.7777778	cytoplasmic	zstack_005	1.570476679	1.787924911
1255	15	347	466	2	0001-0314-0413	109	166.1111111	194.7777778	cytoplasmic	zstack_005	1.49127182	1.695357834
1258	15	196	394	2	0001-0200-0342	113.2222222	188.2222222	175.5555556	cytoplasmic	zstack_005	1.732106339	1.650992685
1262	15	457	455	2	0001-0430-0389	237	305.4444444	134.6666667	cytoplasmic	zstack_005	2.782388664	1.212
1263	15	244	267	2	0001-0200-0342	105.6666667	186.6666667	118.3333333	cytoplasmic	zstack_005	1.717791411	1.112852665
1266	15	229	258	2	0001-0200-0342	107.2222222	167.1111111	128.2222222	cytoplasmic	zstack_005	1.537832311	1.20585162
1270	15	749	342	2	0001-0698-0362	105.7777778	223.8888889	145.8888889	cytoplasmic	zstack_005	2.065607381	1.33231862
1274	15	520	278	2	0001-0516-0232	107.5555556	176.6666667	151.8888889	cytoplasmic	zstack_005	1.601208459	1.402770652
1278	15	176	368	2	0001-0200-0342	128.4444444	233.7777778	152.1111111	cytoplasmic	zstack_005	2.151329243	1.430512017
1292	16	162	186	2	0001-0184-0185	122.3333333	180.7777778	118.5555556	cytoplasmic	zstack_005	1.640948058	1.078322385
1293	16	522	83	2	0001-0555-0068	381	171.7777778	108	cytoplasmic	zstack_005	1.563195147	1.014613779
1298	16	503	420	2	0001-0430-0389	112.7777778	210.1111111	146.1111111	cytoplasmic	zstack_005	1.913967611	1.315
1300	16	163	355	2	0001-0200-0342	110.6666667	177	171.3333333	cytoplasmic	zstack_005	1.628834356	1.611285266
1301	16	236	178	2	0001-0184-0185	392.2222222	216.6666667	170.8888889	cytoplasmic	zstack_005	1.966717095	1.554320364
1302	16	494	376	2	0001-0430-0389	122.3333333	151.4444444	138.3333333	cytoplasmic	zstack_005	1.379554656	1.245
1303	16	236	273	2	0001-0200-0342	108.5555556	204.5555556	133	cytoplasmic	zstack_005	1.882413088	1.250783699
1305	16	190	235	2	0001-0184-0185	114	130.8888889	114.7777778	cytoplasmic	zstack_005	1.18809884	1.043961597
1306	16	473	467	2	0001-0430-0389	113	156.8888889	158.6666667	cytoplasmic	zstack_005	1.429149798	1.428
1307	16	457	338	2	0001-0430-0389	447.1111111	137.5555556	120.6666667	cytoplasmic	zstack_005	1.253036437	1.086
1309	16	413	337	2	0001-0430-0389	107.6666667	193.8888889	140.4444444	cytoplasmic	zstack_005	1.766194332	1.264
1314	16	211	301	2	0001-0200-0342	310.5555556	185.3333333	111.8888889	cytoplasmic	zstack_005	1.705521472	1.052246604
1316	16	173	389	2	0001-0200-0342	115.2222222	344.4444444	176.4444444	cytoplasmic	zstack_005	3.169734151	1.659352142
1318	16	164	422	2	0001-0200-0342	103.1111111	151.6666667	119.8888889	cytoplasmic	zstack_005	1.395705521	1.127481714
1319	16	656	499	2	0001-0687-0518	115.5555556	164.8888889	165.6666667	cytoplasmic	zstack_005	1.533057851	1.453924915
1321	16	214	266	2	0001-0200-0342	106.8888889	168.5555556	121.6666667	cytoplasmic	zstack_005	1.551124744	1.144200627
1322	16	448	251	2	0001-0516-0232	103.3333333	210.5555556	134.1111111	cytoplasmic	zstack_005	1.90835851	1.238583889
1324	16	201	270	2	0001-0200-0342	105	140.4444444	107.7777778	cytoplasmic	zstack_005	1.292433538	1.013584117
1333	16	175	318	2	0001-0200-0342	114.6666667	179	122.1111111	cytoplasmic	zstack_005	1.647239264	1.148380355
1334	16	660	498	2	0001-0687-0518	306.4444444	191.5555556	177.4444444	cytoplasmic	zstack_005	1.780991736	1.557289127
1338	16	166	439	2	0001-0200-0342	103.3333333	246.2222222	115.8888889	cytoplasmic	zstack_005	2.265848671	1.089864159
1341	16	672	427	2	0001-0698-0362	159.7777778	157.8888889	199.5555556	cytoplasmic	zstack_005	1.456688877	1.822425165
1344	16	177	288	2	0001-0200-0342	105.7777778	157.3333333	109.7777778	cytoplasmic	zstack_005	1.447852761	1.032392894
1346	16	147	224	2	0001-0184-0185	109.2222222	192.5555556	140.5555556	cytoplasmic	zstack_005	1.747856783	1.278423446
1349	16	170	403	2	0001-0200-0342	109.8888889	177.8888889	143.3333333	cytoplasmic	zstack_005	1.637014315	1.347962382
1353	16	434	341	2.828427125	0001-0430-0389	405.3333333	415.5555556	161.1111111	cytoplasmic	zstack_005	3.785425101	1.45
1354	16	248	96	2	0001-0332-0107	100.8888889	121.4444444	101.2222222	cytoplasmic	zstack_005	1.097389558	0.950939457
1356	16	210	262	2	0001-0200-0342	106.2222222	260.4444444	117.1111111	cytoplasmic	zstack_005	2.396728016	1.101358412
1357	16	507	74	2	0001-0555-0068	112.2222222	214.3333333	104.4444444	cytoplasmic	zstack_005	1.950455005	0.981210856
1359	16	286	356	2	0001-0314-0413	109.2222222	158	135.6666667	cytoplasmic	zstack_005	1.418453865	1.180851064
1362	16	507	412	2	0001-0430-0389	108.8888889	149.1111111	162.2222222	cytoplasmic	zstack_005	1.358299595	1.46
1363	16	453	337	2	0001-0430-0389	394.6666667	175.7777778	142.5555556	cytoplasmic	zstack_005	1.601214575	1.283
1364	16	166	398	2	0001-0200-0342	107.4444444	168.6666667	151.4444444	cytoplasmic	zstack_005	1.552147239	1.424242424
1369	16	760	353	2	0001-0698-0362	105.4444444	162.5555556	147.5555556	cytoplasmic	zstack_005	1.499743721	1.34753932
1370	16	209	222	2	0001-0184-0185	327.8888889	233.4444444	134.8888889	cytoplasmic	zstack_005	2.119011599	1.226882264
1371	16	166	178	2	0001-0184-0185	120.1111111	175.8888889	131.1111111	cytoplasmic	zstack_005	1.596570852	1.192521475
1375	17	170	375	2	0001-0200-0342	111.3333333	192.3333333	128.3333333	cytoplasmic	zstack_005	1.76993865	1.206896552
1378	17	235	313	2	0001-0200-0342	364.8888889	195.3333333	108	cytoplasmic	zstack_005	1.797546012	1.015673981
1380	17	175	192	2	0001-0184-0185	185.5555556	192.6666667	118.5555556	cytoplasmic	zstack_005	1.748865356	1.078322385
1381	17	461	246	2	0001-0516-0232	103.7777778	126	134.7777778	cytoplasmic	zstack_005	1.141993958	1.244740893
1385	17	676	536	2	0001-0687-0518	108.6666667	130	162.3333333	cytoplasmic	zstack_005	1.208677686	1.424670892
1389	17	419	371	2	0001-0430-0389	445.6666667	233.8888889	146.3333333	cytoplasmic	zstack_005	2.130566802	1.317
1394	17	421	356	2	0001-0430-0389	371.5555556	246.8888889	141.2222222	cytoplasmic	zstack_005	2.248987854	1.271
1395	17	469	459	2	0001-0430-0389	141.1111111	218.7777778	143.5555556	cytoplasmic	zstack_005	1.99291498	1.292
1402	17	230	321	2	0001-0200-0342	387.6666667	256.6666667	111.1111111	cytoplasmic	zstack_005	2.36196319	1.044932079
1406	17	740	523	2	0001-0687-0518	151.7777778	237.1111111	186.4444444	cytoplasmic	zstack_005	2.204545455	1.636274988
1415	17	171	315	2	0001-0200-0342	109	195.1111111	119.6666667	cytoplasmic	zstack_005	1.795501022	1.12539185
1416	17	495	418	2	0001-0430-0389	109	136.8888889	164.2222222	cytoplasmic	zstack_005	1.246963563	1.478
1417	17	461	458	2	0001-0430-0389	156.1111111	209.2222222	132.8888889	cytoplasmic	zstack_005	1.905870445	1.196
1430	17	529	264	2	0001-0516-0232	108.5555556	214.2222222	119.5555556	cytoplasmic	zstack_005	1.941591138	1.104155977
1434	17	371	64	2	0001-0332-0107	108.2222222	236.8888889	133.2222222	cytoplasmic	zstack_005	2.140562249	1.251565762
1435	17	180	187	2	0001-0184-0185	261.3333333	188.2222222	128.7777778	cytoplasmic	zstack_005	1.708522441	1.171298636
1437	17	574	43	2	0001-0555-0068	106.6666667	171.5555556	110.2222222	cytoplasmic	zstack_005	1.561172902	1.035490605
1439	17	228	327	2	0001-0200-0342	514.3333333	308.2222222	112.2222222	cytoplasmic	zstack_005	2.836400818	1.0553814
1444	17	242	185	2	0001-0184-0185	128.4444444	159.3333333	136	cytoplasmic	zstack_005	1.446293495	1.236988378
1446	17	174	424	2	0001-0200-0342	104.2222222	151.1111111	127.5555556	cytoplasmic	zstack_005	1.390593047	1.199582027
1453	17	506	263	2	0001-0516-0232	236.1111111	170.1111111	127.3333333	cytoplasmic	zstack_005	1.541792548	1.175987686
1459	17	375	143	2	0001-0332-0107	137.4444444	173.8888889	126	cytoplasmic	zstack_005	1.571285141	1.183716075
1462	17	668	420	2	0001-0698-0362	165.3333333	169.1111111	214.2222222	cytoplasmic	zstack_005	1.560225525	1.956367326
1466	17	715	410	2	0001-0698-0362	299	151.3333333	109.8888889	cytoplasmic	zstack_005	1.396207073	1.003551497
1467	17	230	203	2	0001-0184-0185	501.2222222	197.6666667	116.2222222	cytoplasmic	zstack_005	1.794251135	1.057099545
1469	17	229	333	2	0001-0200-0342	432	169.6666667	110.8888889	cytoplasmic	zstack_005	1.561349693	1.042842215
1470	17	203	197	2	0001-0184-0185	312.8888889	188.6666667	108.6666667	cytoplasmic	zstack_005	1.712556732	0.988377969
1477	18	760	353	2	0001-0698-0362	103.3333333	158.7777778	126.4444444	cytoplasmic	zstack_005	1.4648898	1.154743785
1485	18	211	273	2	0001-0200-0342	149.1111111	180.5555556	118.4444444	cytoplasmic	zstack_005	1.661554192	1.113897597
1488	18	229	315	2	0001-0200-0342	452.1111111	211.2222222	140.3333333	cytoplasmic	zstack_005	1.943762781	1.319749216
1491	18	587	71	2	0001-0555-0068	103.5555556	123.5555556	107.6666667	cytoplasmic	zstack_005	1.124368049	1.011482255
1492	18	178	359	2	0001-0200-0342	333.3333333	229.6666667	124.3333333	cytoplasmic	zstack_005	2.113496933	1.169278997
1494	18	234	197	2.828427125	0001-0184-0185	211.5555556	252.3333333	127.3333333	cytoplasmic	zstack_005	2.290468986	1.158160687
1495	18	181	398	2	0001-0200-0342	109.7777778	173.8888889	182.7777778	cytoplasmic	zstack_005	1.600204499	1.718913271
1496	18	781	283	2	0001-0698-0362	103.2222222	158.6666667	167.3333333	cytoplasmic	zstack_005	1.463864685	1.528158295
1510	18	187	395	2	0001-0200-0342	112.4444444	311.6666667	247.1111111	cytoplasmic	zstack_005	2.86809816	2.323928945
1511	18	217	272	2	0001-0200-0342	161.8888889	176.3333333	121.1111111	cytoplasmic	zstack_005	1.622699387	1.138975967
1518	18	336	460	2	0001-0314-0413	391.5555556	143.4444444	137.3333333	cytoplasmic	zstack_005	1.287780549	1.195357834
1530	19	692	432	2	0001-0698-0362	428.2222222	185.7777778	195.5555556	cytoplasmic	zstack_005	1.713992824	1.785895485
1535	19	434	403	2	0001-0430-0389	364	163.1111111	140.8888889	cytoplasmic	zstack_005	1.48582996	1.268
1547	19	682	395	2	0001-0698-0362	401.5555556	190.7777778	173.2222222	cytoplasmic	zstack_005	1.760123014	1.581938102
1550	19	166	224	2	0001-0184-0185	308	156.6666667	151.3333333	cytoplasmic	zstack_005	1.422087746	1.376452754
1557	19	424	360	2	0001-0430-0389	362.3333333	233.8888889	120.7777778	cytoplasmic	zstack_005	2.130566802	1.087
1560	19	496	429	2	0001-0430-0389	110.6666667	179.5555556	140.3333333	cytoplasmic	zstack_005	1.63562753	1.263
1561	19	205	379	2	0001-0200-0342	291.7777778	179.1111111	116	cytoplasmic	zstack_005	1.648261759	1.090909091
1564	19	731	516	2	0001-0687-0518	321.8888889	228	128	cytoplasmic	zstack_005	2.119834711	1.123354461
1566	19	227	320	2	0001-0200-0342	314.7777778	203.1111111	112.1111111	cytoplasmic	zstack_005	1.869120654	1.054336468
1567	19	568	72	2	0001-0555-0068	122.2222222	155.5555556	122.6666667	cytoplasmic	zstack_005	1.415571284	1.152400835
1576	19	177	305	2	0001-0200-0342	110	250.5555556	136.6666667	cytoplasmic	zstack_005	2.305725971	1.285266458
1578	19	182	391	2	0001-0200-0342	112	157.8888889	140	cytoplasmic	zstack_005	1.452965235	1.31661442
1587	19	712	520	2	0001-0687-0518	373.7777778	175.1111111	127.3333333	cytoplasmic	zstack_005	1.628099174	1.117503657
1591	20	669	518	2	0001-0687-0518	339.6666667	145	179	cytoplasmic	zstack_005	1.348140496	1.570941004
1595	20	546	40	2	0001-0555-0068	420.7777778	220.8888889	113.5555556	cytoplasmic	zstack_005	2.010111223	1.066805846
1602	20	212	217	2	0001-0184-0185	429.3333333	175.7777778	119	cytoplasmic	zstack_005	1.595562279	1.082364831
1603	20	675	418	2	0001-0698-0362	312.3333333	139.4444444	121.4444444	cytoplasmic	zstack_005	1.286519733	1.109081684
1613	20	716	422	2	0001-0698-0362	295.2222222	196.5555556	132.7777778	cytoplasmic	zstack_005	1.813429011	1.212582445
1614	20	670	495	2	0001-0687-0518	344.6666667	166.8888889	112.4444444	cytoplasmic	zstack_005	1.551652893	0.98683569
1615	20	173	323	2	0001-0200-0342	112.1111111	194.5555556	118.2222222	cytoplasmic	zstack_005	1.790388548	1.111807732
1617	20	200	288	2	0001-0200-0342	398.8888889	204.3333333	121.7777778	cytoplasmic	zstack_005	1.880368098	1.145245559
1621	20	368	148	2	0001-0332-0107	114.2222222	206.5555556	114.3333333	cytoplasmic	zstack_005	1.866465863	1.074112735
1626	20	549	86	2	0001-0555-0068	391.3333333	201.3333333	108	cytoplasmic	zstack_005	1.832153691	1.014613779
1630	20	700	505	2	0001-0687-0518	273.8888889	210.1111111	124.4444444	cytoplasmic	zstack_005	1.953512397	1.092150171
1633	20	492	430	2	0001-0430-0389	266.7777778	268	123.8888889	cytoplasmic	zstack_005	2.441295547	1.115
1636	20	178	228	2	0001-0184-0185	446.2222222	167.7777778	122	cytoplasmic	zstack_005	1.522945033	1.109651339
1638	20	141	217	2	0001-0184-0185	107.2222222	163.5555556	128.5555556	cytoplasmic	zstack_005	1.484619264	1.169277413
1644	21	568	72	2	0001-0555-0068	114.3333333	155	118.3333333	cytoplasmic	zstack_005	1.410515672	1.111691023
1663	21	160	191	2	0001-0184-0185	120.7777778	165.2222222	135.6666667	cytoplasmic	zstack_005	1.499747857	1.233956544
1665	21	555	84	2	0001-0555-0068	375.6666667	154.6666667	147.4444444	cytoplasmic	zstack_005	1.407482305	1.385177453
1667	21	684	451	2	0001-0687-0518	105.5555556	133	101.4444444	cytoplasmic	zstack_005	1.236570248	0.890297416
1671	21	372	70	2	0001-0332-0107	106	153.5555556	138.4444444	cytoplasmic	zstack_005	1.387550201	1.300626305
1685	21	555	87	2	0001-0555-0068	166.5555556	159.5555556	131	cytoplasmic	zstack_005	1.451971689	1.230688935
1688	22	184	314	2	0001-0200-0342	188.4444444	248.1111111	135.6666667	cytoplasmic	zstack_005	2.283231084	1.275862069
1689	22	714	381	2	0001-0698-0362	298.2222222	180.6666667	124.1111111	cytoplasmic	zstack_005	1.666837519	1.133434805
1693	22	180	226	2	0001-0184-0185	509.8888889	171	115.3333333	cytoplasmic	zstack_005	1.552193646	1.049014654
1695	22	222	285	2	0001-0200-0342	409.4444444	182.7777778	118.7777778	cytoplasmic	zstack_005	1.68200409	1.117032393
1697	22	170	180	2	0001-0184-0185	119.1111111	139.3333333	121.7777778	cytoplasmic	zstack_005	1.264750378	1.107630116
1700	22	715	531	2	0001-0687-0518	135	168.4444444	116.3333333	cytoplasmic	zstack_005	1.566115702	1.020965383
1701	22	177	169	2	0001-0184-0185	115.3333333	133.5555556	116.6666667	cytoplasmic	zstack_005	1.212304589	1.061141991
1702	22	686	385	2	0001-0698-0362	138.1111111	200.3333333	176.8888889	cytoplasmic	zstack_005	1.848282932	1.615423643
1707	22	216	212	2	0001-0184-0185	414.8888889	264.6666667	117.1111111	cytoplasmic	zstack_005	2.402420575	1.065184437
1713	22	177	321	2	0001-0200-0342	122.3333333	176.2222222	114.1111111	cytoplasmic	zstack_005	1.621676892	1.073145246
1719	22	689	482	2	0001-0687-0518	374.7777778	226.7777778	111.6666667	cytoplasmic	zstack_005	2.108471074	0.980009751
1723	22	183	325	2	0001-0200-0342	335.7777778	219	116.4444444	cytoplasmic	zstack_005	2.015337423	1.095088819
1725	22	470	432	2	0001-0430-0389	440	253.7777778	117.5555556	cytoplasmic	zstack_005	2.311740891	1.058
1727	23	187	323	2	0001-0200-0342	448.7777778	161.4444444	133.4444444	cytoplasmic	zstack_005	1.485685072	1.254963427
1729	23	557	76	2	0001-0555-0068	335.8888889	315.5555556	105.2222222	cytoplasmic	zstack_005	2.871587462	0.988517745
1739	23	192	390	2	0001-0200-0342	109	177	121.4444444	cytoplasmic	zstack_005	1.628834356	1.142110763
1743	23	171	372	2	0001-0200-0342	111	156.2222222	121.1111111	cytoplasmic	zstack_005	1.437627812	1.138975967
1747	23	213	351	2	0001-0200-0342	463.2222222	267.3333333	116.2222222	cytoplasmic	zstack_005	2.460122699	1.092998955
1748	23	200	373	2	0001-0200-0342	510.6666667	242.2222222	111.3333333	cytoplasmic	zstack_005	2.229038855	1.047021944
1749	23	529	63	2	0001-0555-0068	402.4444444	160.8888889	106.2222222	cytoplasmic	zstack_005	1.464105157	0.997912317
1753	24	536	54	2	0001-0555-0068	298.5555556	167.5555556	132.2222222	cytoplasmic	zstack_005	1.524772497	1.24217119
1754	24	492	240	2	0001-0516-0232	238.8888889	205.6666667	110.8888889	cytoplasmic	zstack_005	1.864048338	1.024114931
1755	24	538	63	2	0001-0555-0068	407.2222222	189.5555556	111.1111111	cytoplasmic	zstack_005	1.724974722	1.043841336
1758	24	188	209	2	0001-0184-0185	369.5555556	186.3333333	109.4444444	cytoplasmic	zstack_005	1.691376702	0.995452249
1768	24	150	223	2	0001-0184-0185	108.4444444	158.3333333	128.8888889	cytoplasmic	zstack_005	1.437216339	1.172309247
1770	24	146	212	2	0001-0184-0185	111.6666667	177.8888889	133	cytoplasmic	zstack_005	1.614725164	1.20970187
1774	25	190	384	2	0001-0200-0342	272.1111111	205.4444444	122.7777778	cytoplasmic	zstack_005	1.890593047	1.154649948
1775	25	186	323	2	0001-0200-0342	261.4444444	153.4444444	128.3333333	cytoplasmic	zstack_005	1.41206544	1.206896552
1776	25	181	387	2	0001-0200-0342	109.5555556	260.7777778	143.5555556	cytoplasmic	zstack_005	2.399795501	1.350052247
1777	25	167	192	2	0001-0184-0185	172.8888889	163.2222222	122.5555556	cytoplasmic	zstack_005	1.481593545	1.114704396
1778	25	695	512	2	0001-0687-0518	170.1111111	177.1111111	112.2222222	cytoplasmic	zstack_005	1.646694215	0.984885422
1785	25	509	248	2	0001-0516-0232	153.8888889	131.4444444	107.5555556	cytoplasmic	zstack_005	1.191339376	0.993329913
1787	25	493	259	2	0001-0516-0232	324.1111111	140.7777778	137.7777778	cytoplasmic	zstack_005	1.275931521	1.272447409
1788	25	372	127	2	0001-0332-0107	348.3333333	166.6666667	117.3333333	cytoplasmic	zstack_005	1.506024096	1.102296451
1789	26	219	295	2	0001-0200-0342	278	148.2222222	112.6666667	cytoplasmic	zstack_005	1.36400818	1.059561129
1792	26	177	364	2	0001-0200-0342	139.5555556	182.4444444	125.2222222	cytoplasmic	zstack_005	1.678936605	1.177638454
1793	26	204	298	2	0001-0200-0342	441.1111111	171	114.4444444	cytoplasmic	zstack_005	1.573619632	1.076280042
1796	26	165	196	2	0001-0184-0185	257.7777778	146	118.8888889	cytoplasmic	zstack_005	1.32526475	1.081354219
1799	26	153	206	2	0001-0184-0185	110.3333333	170.6666667	120.1111111	cytoplasmic	zstack_005	1.549167927	1.092470945
1803	26	497	238	2	0001-0516-0232	186.7777778	194.3333333	108.3333333	cytoplasmic	zstack_005	1.761329305	1.000513084
1805	26	178	352	2	0001-0200-0342	245.1111111	231.2222222	127.3333333	cytoplasmic	zstack_005	2.127811861	1.197492163
1810	27	184	222	2	0001-0184-0185	505.8888889	157.6666667	111.4444444	cytoplasmic	zstack_005	1.431164902	1.013643254
1813	27	188	377	2	0001-0200-0342	520.7777778	232	119.6666667	cytoplasmic	zstack_005	2.134969325	1.12539185
1816	27	196	219	2	0001-0184-0185	414.1111111	153.7777778	113.8888889	cytoplasmic	zstack_005	1.395864851	1.035876705
1818	27	189	209	2	0001-0184-0185	412	193.1111111	111.2222222	cytoplasmic	zstack_005	1.752899647	1.011622031
1821	27	176	334	2	0001-0200-0342	127.5555556	130.6666667	113.1111111	cytoplasmic	zstack_005	1.202453988	1.063740857
1824	27	182	343	2	0001-0200-0342	463.7777778	203.6666667	125.1111111	cytoplasmic	zstack_005	1.874233129	1.176593521
1826	27	193	372	2	0001-0200-0342	505.6666667	232.8888889	113.2222222	cytoplasmic	zstack_005	2.143149284	1.064785789
1832	28	702	516	2	0001-0687-0518	150.2222222	173.7777778	105.7777778	cytoplasmic	zstack_005	1.615702479	0.928327645
1834	28	210	349	2	0001-0200-0342	372.8888889	200	117.1111111	cytoplasmic	zstack_005	1.840490798	1.101358412
1843	29	193	363	2	0001-0200-0342	468	190.5555556	114	cytoplasmic	zstack_005	1.753578732	1.072100313
1844	29	189	372	2	0001-0200-0342	362.2222222	263.1111111	114.2222222	cytoplasmic	zstack_005	2.421267894	1.074190178
1845	29	190	220	2	0001-0184-0185	413.5555556	201	113.6666667	cytoplasmic	zstack_005	1.824508321	1.033855483
1853	30	206	334	2	0001-0200-0342	328.1111111	161.4444444	122.2222222	cytoplasmic	zstack_005	1.485685072	1.149425287
1861	31	200	330	2	0001-0200-0342	517.3333333	201.6666667	118	cytoplasmic	zstack_005	1.855828221	1.109717868
1869	31	198	352	2	0001-0200-0342	397.1111111	335.8888889	126.6666667	cytoplasmic	zstack_005	3.091002045	1.191222571
1876	32	181	350	2	0001-0200-0342	215.1111111	169.7777778	112.2222222	cytoplasmic	zstack_005	1.562372188	1.0553814
1879	33	174	207	2	0001-0184-0185	442.5555556	266.8888889	109.4444444	cytoplasmic	zstack_005	2.422592032	0.995452249
1880	33	167	187	2	0001-0184-0185	137.6666667	201.6666667	121.5555556	cytoplasmic	zstack_005	1.830559758	1.105608893
1882	33	214	204	2	0001-0184-0185	306.7777778	223.3333333	112.1111111	cytoplasmic	zstack_005	2.027231467	1.019706923
1902	38	167	210	2	0001-0184-0185	437	183	120.5555556	cytoplasmic	zstack_005	1.661119516	1.096513391
1903	38	197	188	2	0001-0184-0185	487.5555556	149.5555556	115.2222222	cytoplasmic	zstack_005	1.357539082	1.048004042
1904	2	479	352	2	0024-0413-0457	125.1111111	153.4444444	208	cytoplasmic	zstack_001	1.3215311	1.315530569
1905	3	206	451	2	0024-0205-0512	117.4444444	158.3333333	177.2222222	cytoplasmic	zstack_001	1.288426763	1.098484848
1906	3	519	340	2	0024-0413-0457	112.4444444	232.4444444	255.4444444	cytoplasmic	zstack_001	2.001913876	1.615600843
1907	3	218	560	2	0024-0205-0512	122.2222222	186.4444444	232.5555556	cytoplasmic	zstack_001	1.517179024	1.441460055
1908	3	435	71	2	0024-0403-0123	111.2222222	166.2222222	165.4444444	cytoplasmic	zstack_001	1.484126984	1.346901854
1909	3	171	484	2	0024-0205-0512	127.7777778	193.2222222	154.2222222	cytoplasmic	zstack_001	1.572332731	0.955922865
1910	3	464	372	2	0024-0413-0457	140.2222222	232.2222222	222.5555556	cytoplasmic	zstack_001	2	1.407589599
1912	3	203	558	2	0024-0205-0512	130.1111111	193.7777778	334.3333333	cytoplasmic	zstack_001	1.576853526	2.07231405
1914	3	490	395	2	0024-0413-0457	145.2222222	190	313.7777778	cytoplasmic	zstack_001	1.636363636	1.984539705
1915	3	524	385	2	0024-0413-0457	117.5555556	185.5555556	181.8888889	cytoplasmic	zstack_001	1.598086124	1.150386507
1917	3	243	518	2	0024-0205-0512	131.6666667	205.3333333	241.1111111	cytoplasmic	zstack_001	1.670886076	1.494490358
1918	3	160	520	2	0024-0205-0512	122	160.4444444	152.6666667	cytoplasmic	zstack_001	1.305605787	0.946280992
1919	3	202	533	2	0024-0205-0512	370.8888889	172.7777778	170	cytoplasmic	zstack_001	1.40596745	1.053719008
1920	3	480	366	2	0024-0413-0457	139	172.7777778	335.1111111	cytoplasmic	zstack_001	1.488038278	2.119465917
1921	3	174	444	2	0024-0205-0512	113.1111111	154.2222222	148	cytoplasmic	zstack_001	1.254972875	0.917355372
1923	3	407	52	2	0024-0403-0123	110.2222222	240.7777778	187.8888889	cytoplasmic	zstack_001	2.149801587	1.529624604
1924	3	218	266	2	0024-0176-0254	116.6666667	173	106.8888889	cytoplasmic	zstack_001	1.554667998	1.027229044
1925	3	300	571	2	0024-0413-0457	111.8888889	181.6666667	204.8888889	cytoplasmic	zstack_001	1.564593301	1.29585383
1926	3	426	73	2	0024-0403-0123	114.7777778	154.7777778	224.6666667	cytoplasmic	zstack_001	1.381944444	1.829036635
1927	3	481	354	2	0024-0413-0457	123.7777778	154.6666667	254.2222222	cytoplasmic	zstack_001	1.332057416	1.607870696
1928	3	508	391	2	0024-0413-0457	133	199	420.7777778	cytoplasmic	zstack_001	1.713875598	2.661278988
1929	3	201	487	2	0024-0205-0512	186.5555556	190.7777778	160.8888889	cytoplasmic	zstack_001	1.55244123	0.997245179
1930	3	200	570	2	0024-0205-0512	121.8888889	208.8888889	214.3333333	cytoplasmic	zstack_001	1.699819168	1.328512397
1932	3	214	481	2	0024-0205-0512	364.8888889	212.1111111	158.3333333	cytoplasmic	zstack_001	1.726039783	0.981404959
1933	3	443	21	2	0024-0403-0123	110.3333333	166.1111111	149.5555556	cytoplasmic	zstack_001	1.483134921	1.217548621
1934	3	453	423	2	0024-0413-0457	264.3333333	154	125.6666667	cytoplasmic	zstack_001	1.326315789	0.794799719
1935	3	207	553	2	0024-0205-0512	180.5555556	258.7777778	324	cytoplasmic	zstack_001	2.105786618	2.008264463
1936	3	507	385	2	0024-0413-0457	131.5555556	161.6666667	326.3333333	cytoplasmic	zstack_001	1.392344498	2.063949403
1937	3	244	547	2	0024-0205-0512	116.2222222	176.4444444	191.1111111	cytoplasmic	zstack_001	1.435804702	1.184573003
1938	3	404	184	2	0024-0403-0123	219.4444444	160.4444444	187.1111111	cytoplasmic	zstack_001	1.432539683	1.523292628
1939	3	498	357	2	0024-0413-0457	122.8888889	194	295.4444444	cytoplasmic	zstack_001	1.670813397	1.868587491
1940	3	240	586	2	0024-0205-0512	113.2222222	200.5555556	151.2222222	cytoplasmic	zstack_001	1.632007233	0.937327824
1941	3	237	493	2	0024-0205-0512	305.5555556	144.8888889	169.3333333	cytoplasmic	zstack_001	1.179023508	1.049586777
1942	3	533	338	2	0024-0413-0457	112	211.5555556	373.1111111	cytoplasmic	zstack_001	1.822009569	2.359803233
1943	3	421	6	2	0024-0403-0123	107.6666667	158.5555556	202.8888889	cytoplasmic	zstack_001	1.415674603	1.651741294
1944	3	198	578	2	0024-0205-0512	115.2222222	198.8888889	219.7777778	cytoplasmic	zstack_001	1.618444846	1.362258953
1945	3	290	588	2	0024-0413-0457	110.5555556	167.2222222	188.4444444	cytoplasmic	zstack_001	1.440191388	1.191848208
1946	3	426	63	2	0024-0403-0123	112.4444444	181.5555556	222.3333333	cytoplasmic	zstack_001	1.621031746	1.810040706
1947	3	429	395	2	0024-0413-0457	162.5555556	208.3333333	146.3333333	cytoplasmic	zstack_001	1.794258373	0.925509487
1948	4	429	15	2	0024-0403-0123	108.6666667	155.7777778	164.4444444	cytoplasmic	zstack_001	1.390873016	1.338760742
1950	4	207	505	2	0024-0205-0512	283.2222222	174.3333333	150.5555556	cytoplasmic	zstack_001	1.418625678	0.933195592
1951	4	532	362	2	0024-0413-0457	118.4444444	154.5555556	340.5555556	cytoplasmic	zstack_001	1.331100478	2.153900211
1952	4	513	385	2	0024-0413-0457	126.2222222	219.4444444	462.2222222	cytoplasmic	zstack_001	1.889952153	2.923401265
1953	4	225	479	2	0024-0205-0512	479	222.3333333	168.5555556	cytoplasmic	zstack_001	1.809222423	1.04476584
1954	4	216	544	2	0024-0205-0512	197.6666667	254.3333333	268.2222222	cytoplasmic	zstack_001	2.069620253	1.662534435
1955	4	325	526	2	0024-0413-0457	113.1111111	159.2222222	273	cytoplasmic	zstack_001	1.371291866	1.726633872
1957	4	78	271	2	0024-0176-0254	109.8888889	171.3333333	111.1111111	cytoplasmic	zstack_001	1.539690464	1.067805659
1958	4	378	185	2	0024-0403-0123	165	242.8888889	297.8888889	cytoplasmic	zstack_001	2.168650794	2.425146992
1959	4	223	263	2	0024-0277-0336	114.3333333	149.6666667	120.1111111	cytoplasmic	zstack_001	1.327093596	1.153681964
1960	4	449	176	2	0024-0403-0123	111.4444444	169.5555556	130.7777778	cytoplasmic	zstack_001	1.513888889	1.064676617
1961	4	319	538	2	0024-0413-0457	110.3333333	252	336.1111111	cytoplasmic	zstack_001	2.170334928	2.125790583
1962	4	432	29	2	0024-0403-0123	109.8888889	163.3333333	149.4444444	cytoplasmic	zstack_001	1.458333333	1.216644052
1963	4	414	103	2	0024-0403-0123	207.7777778	187.1111111	221	cytoplasmic	zstack_001	1.670634921	1.799185889
1964	4	413	78	2	0024-0403-0123	116.7777778	180.1111111	243.7777778	cytoplasmic	zstack_001	1.608134921	1.984622343
1965	4	555	320	2.828427125	0024-0413-0457	109.2222222	278	344.8888889	cytoplasmic	zstack_001	2.394258373	2.181307098
1966	4	244	558	2	0024-0205-0512	116.1111111	167.4444444	169.8888889	cytoplasmic	zstack_001	1.362567812	1.053030303
1967	4	418	32	2	0024-0403-0123	109.1111111	205.4444444	194.4444444	cytoplasmic	zstack_001	1.834325397	1.58299412
1968	4	202	495	2	0024-0205-0512	315	169.2222222	156.5555556	cytoplasmic	zstack_001	1.377034358	0.970385675
1969	4	163	472	2	0024-0205-0512	115.4444444	266	219.8888889	cytoplasmic	zstack_001	2.164556962	1.362947658
1970	4	171	461	2	0024-0205-0512	119.2222222	245.5555556	278	cytoplasmic	zstack_001	1.998191682	1.723140496
1971	4	396	190	2	0024-0403-0123	157.8888889	158.2222222	222.7777778	cytoplasmic	zstack_001	1.412698413	1.813658978
1972	4	220	209	2	0024-0176-0254	113.5555556	160.2222222	114.8888889	cytoplasmic	zstack_001	1.43984024	1.104111052
1973	4	488	367	2	0024-0413-0457	147.6666667	258.1111111	375	cytoplasmic	zstack_001	2.222966507	2.371749824
1974	4	280	477	2	0024-0205-0512	117	233	166.3333333	cytoplasmic	zstack_001	1.8960217	1.030991736
1975	4	564	314	2	0024-0413-0457	112.1111111	200.4444444	449.1111111	cytoplasmic	zstack_001	1.726315789	2.840477864
1977	4	244	565	2	0024-0205-0512	118.2222222	173.4444444	170.4444444	cytoplasmic	zstack_001	1.411392405	1.056473829
1978	4	203	447	2	0024-0205-0512	115.2222222	154.7777778	184.8888889	cytoplasmic	zstack_001	1.259493671	1.14600551
1979	4	441	40	2	0024-0403-0123	108.8888889	168.3333333	116.8888889	cytoplasmic	zstack_001	1.50297619	0.951605608
1980	4	232	552	2	0024-0205-0512	124	165.7777778	220.8888889	cytoplasmic	zstack_001	1.349005425	1.369146006
1981	4	199	591	2	0024-0205-0512	113.6666667	199.6666667	216.7777778	cytoplasmic	zstack_001	1.62477396	1.343663912
1982	4	220	599	2	0024-0205-0512	111.5	178.5	195.5	cytoplasmic	zstack_001	1.452531646	1.21177686
1983	4	198	477	2	0024-0205-0512	136.3333333	215.6666667	181.4444444	cytoplasmic	zstack_001	1.754972875	1.124655647
1984	4	116	311	2	0024-0176-0254	110.8888889	162.8888889	107.2222222	cytoplasmic	zstack_001	1.463804294	1.030432461
1985	4	97	279	2	0024-0176-0254	115.7777778	170.2222222	128.1111111	cytoplasmic	zstack_001	1.529705442	1.231179925
1986	4	278	579	2	0024-0413-0457	111.4444444	205.5555556	219.6666667	cytoplasmic	zstack_001	1.770334928	1.389318342
1987	4	233	568	2	0024-0205-0512	112.8888889	164.7777778	225	cytoplasmic	zstack_001	1.340867993	1.394628099
1988	4	202	583	2	0024-0205-0512	114.6666667	175.7777778	249.6666667	cytoplasmic	zstack_001	1.430379747	1.547520661
1989	4	395	184	2	0024-0403-0123	183	167.3333333	292.1111111	cytoplasmic	zstack_001	1.494047619	2.378109453
1990	4	196	490	2	0024-0205-0512	216.4444444	179.4444444	174.4444444	cytoplasmic	zstack_001	1.460216998	1.081267218
1992	4	518	386	2	0024-0413-0457	120.6666667	164.2222222	346.8888889	cytoplasmic	zstack_001	1.414354067	2.19395643
1994	4	165	526	2	0024-0205-0512	131.3333333	157.7777778	178.7777778	cytoplasmic	zstack_001	1.283905967	1.108126722
1995	4	210	595	2	0024-0205-0512	111.7777778	155.4444444	221.5555556	cytoplasmic	zstack_001	1.264918626	1.373278237
1996	4	458	366	2	0024-0413-0457	141.3333333	157.5555556	147.4444444	cytoplasmic	zstack_001	1.356937799	0.932536894
1997	4	264	551	2.828427125	0024-0413-0457	110.1111111	205.5555556	225.2222222	cytoplasmic	zstack_001	1.770334928	1.424455376
1998	4	326	342	2	0024-0277-0336	111.1111111	151.8888889	116.3333333	cytoplasmic	zstack_001	1.34679803	1.117395945
1999	4	527	338	2	0024-0413-0457	109.6666667	226	235.5555556	cytoplasmic	zstack_001	1.946411483	1.48981026
2001	4	272	569	2	0024-0413-0457	111.5555556	221.6666667	211.6666667	cytoplasmic	zstack_001	1.909090909	1.338721012
2002	4	288	565	2	0024-0413-0457	112.8888889	216.2222222	192.5555556	cytoplasmic	zstack_001	1.862200957	1.217849613
2003	4	515	395	2	0024-0413-0457	120	207.5555556	160.3333333	cytoplasmic	zstack_001	1.787559809	1.014054814
2004	4	158	476	2	0024-0205-0512	114.8888889	206.5555556	254.3333333	cytoplasmic	zstack_001	1.680831826	1.576446281
2005	4	52	216	2	0024-0176-0254	110.8888889	158.3333333	119.2222222	cytoplasmic	zstack_001	1.422865701	1.145755473
2006	4	429	95	2	0024-0403-0123	147.8888889	240.5555556	201.7777778	cytoplasmic	zstack_001	2.14781746	1.642695613
2007	4	192	476	2	0024-0205-0512	131.5555556	190	240.8888889	cytoplasmic	zstack_001	1.546112116	1.493112948
2008	4	292	557	2	0024-0413-0457	110.3333333	193.7777778	229.2222222	cytoplasmic	zstack_001	1.668899522	1.449754041
2009	4	405	31	2	0024-0403-0123	111.7777778	225.3333333	194.6666667	cytoplasmic	zstack_001	2.011904762	1.584803256
2010	4	415	60	2	0024-0403-0123	111.3333333	182.2222222	182.5555556	cytoplasmic	zstack_001	1.626984127	1.486205337
2012	4	508	355	2	0024-0413-0457	120.8888889	143.3333333	397.2222222	cytoplasmic	zstack_001	1.234449761	2.512297962
2013	4	491	352	2	0024-0413-0457	118.4444444	143.2222222	229.6666667	cytoplasmic	zstack_001	1.233492823	1.452565004
2014	4	51	260	2	0024-0176-0254	113.5555556	140.4444444	137.1111111	cytoplasmic	zstack_001	1.26210684	1.317672184
2015	4	165	445	2	0024-0205-0512	114.8888889	136.6666667	125.7777778	cytoplasmic	zstack_001	1.112115732	0.779614325
2016	4	166	467	2	0024-0205-0512	119.3333333	200.2222222	223.2222222	cytoplasmic	zstack_001	1.629294756	1.383608815
2017	4	547	326	2	0024-0413-0457	109.8888889	186.1111111	261.7777778	cytoplasmic	zstack_001	1.602870813	1.655657063
2018	4	224	519	2	0024-0205-0512	301	161.7777778	171.1111111	cytoplasmic	zstack_001	1.316455696	1.060606061
2019	4	315	569	2	0024-0413-0457	113.2222222	189.6666667	197.6666667	cytoplasmic	zstack_001	1.633492823	1.250175685
2020	4	190	470	2	0024-0205-0512	124.3333333	186.6666667	262	cytoplasmic	zstack_001	1.518987342	1.623966942
2021	4	222	488	2	0024-0205-0512	318.4444444	324.4444444	151.2222222	cytoplasmic	zstack_001	2.640144665	0.937327824
2022	4	198	554	2	0024-0205-0512	299.5555556	331	318.6666667	cytoplasmic	zstack_001	2.693490054	1.975206612
2023	4	407	92	2	0024-0403-0123	151.4444444	142	174.4444444	cytoplasmic	zstack_001	1.267857143	1.420171868
2025	4	240	495	2	0024-0205-0512	408.6666667	162.6666667	180.6666667	cytoplasmic	zstack_001	1.323688969	1.119834711
2026	4	196	458	2	0024-0205-0512	120.3333333	338.5555556	275.3333333	cytoplasmic	zstack_001	2.754972875	1.70661157
2027	4	460	420	2	0024-0413-0457	336.6666667	142.7777778	143.1111111	cytoplasmic	zstack_001	1.229665072	0.905130007
2028	4	237	469	2	0024-0205-0512	139.7777778	148.5555556	164.3333333	cytoplasmic	zstack_001	1.208860759	1.018595041
2029	4	500	405	2	0024-0413-0457	126.6666667	312.3333333	169.3333333	cytoplasmic	zstack_001	2.689952153	1.07097681
2030	4	559	333	2	0024-0413-0457	108.6666667	141	188.1111111	cytoplasmic	zstack_001	1.214354067	1.189739986
2031	4	400	186	2	0024-0403-0123	184.7777778	145.2222222	224.2222222	cytoplasmic	zstack_001	1.296626984	1.825418363
2032	4	399	124	2	0024-0403-0123	309.1111111	153.7777778	133.8888889	cytoplasmic	zstack_001	1.373015873	1.090004523
2033	4	217	589	2	0024-0205-0512	113.8888889	185.2222222	186.5555556	cytoplasmic	zstack_001	1.507233273	1.156336088
2035	4	263	387	2	0024-0277-0336	118.7777778	181	112.3333333	cytoplasmic	zstack_001	1.604926108	1.078975454
2036	4	283	560	2	0024-0413-0457	112.6666667	177.4444444	250.1111111	cytoplasmic	zstack_001	1.528229665	1.58186929
2037	4	212	592	2	0024-0205-0512	113.1111111	150.8888889	193.8888889	cytoplasmic	zstack_001	1.227848101	1.201790634
2038	4	77	250	2	0024-0176-0254	116.2222222	135.6666667	125.2222222	cytoplasmic	zstack_001	1.219171243	1.203416978
2041	4	521	353	2	0024-0413-0457	115.7777778	185.5555556	438.8888889	cytoplasmic	zstack_001	1.598086124	2.77582572
2042	4	527	366	2	0024-0413-0457	120.3333333	180.8888889	317.1111111	cytoplasmic	zstack_001	1.557894737	2.005621926
2043	4	223	513	2	0024-0205-0512	301.1111111	164.8888889	136.1111111	cytoplasmic	zstack_001	1.341772152	0.843663912
2044	4	192	444	2	0024-0205-0512	113.2222222	135	170.2222222	cytoplasmic	zstack_001	1.098553345	1.055096419
2045	4	404	145	2	0024-0403-0123	517.2222222	146.6666667	135.5555556	cytoplasmic	zstack_001	1.30952381	1.103573044
2046	4	257	593	2	0024-0413-0457	110.8888889	144.3333333	166.4444444	cytoplasmic	zstack_001	1.243062201	1.052705552
2047	4	251	556	2	0024-0413-0457	112.3333333	134.4444444	145.8888889	cytoplasmic	zstack_001	1.157894737	0.922698524
2049	4	516	376	2	0024-0413-0457	122.3333333	207.5555556	289.8888889	cytoplasmic	zstack_001	1.787559809	1.833450457
2050	4	226	551	2	0024-0205-0512	129.4444444	303.1111111	350	cytoplasmic	zstack_001	2.466546112	2.169421488
2051	4	206	469	2	0024-0205-0512	128.7777778	181.8888889	245.2222222	cytoplasmic	zstack_001	1.480108499	1.519972452
2052	4	282	229	2	0024-0277-0336	118.7777778	149.7777778	165.8888889	cytoplasmic	zstack_001	1.328078818	1.593383138
2053	5	221	533	2	0024-0205-0512	154.5555556	156.5555556	288.8888889	cytoplasmic	zstack_001	1.273960217	1.790633609
2055	5	235	596	2	0024-0205-0512	110.2222222	136.5555556	183.8888889	cytoplasmic	zstack_001	1.111211573	1.139807163
2056	5	214	576	2	0024-0205-0512	117.5555556	157.3333333	265.8888889	cytoplasmic	zstack_001	1.280289331	1.648071625
2057	5	487	380	2	0024-0413-0457	146.3333333	154.6666667	351.2222222	cytoplasmic	zstack_001	1.332057416	2.221363317
2059	5	507	376	2	0024-0413-0457	129.7777778	201.8888889	530.3333333	cytoplasmic	zstack_001	1.738755981	3.354181307
2060	5	173	490	2	0024-0205-0512	139.7777778	176.6666667	210	cytoplasmic	zstack_001	1.43761302	1.301652893
2061	5	287	572	2	0024-0413-0457	113.1111111	189.3333333	272.8888889	cytoplasmic	zstack_001	1.63062201	1.725931131
2063	5	374	497	2	0024-0413-0457	116	184.8888889	284.3333333	cytoplasmic	zstack_001	1.592344498	1.798313422
2064	5	194	566	2	0024-0205-0512	123	195.2222222	245.3333333	cytoplasmic	zstack_001	1.588607595	1.520661157
2065	5	543	339	2	0024-0413-0457	113.3333333	217.6666667	312.2222222	cytoplasmic	zstack_001	1.874641148	1.974701335
2067	5	380	450	2	0024-0413-0457	121.3333333	180.6666667	152.5555556	cytoplasmic	zstack_001	1.555980861	0.964862966
2069	5	252	468	2	0024-0205-0512	121.3333333	236.2222222	240	cytoplasmic	zstack_001	1.922242315	1.487603306
2070	5	199	595	2	0024-0205-0512	113.1111111	219	194.4444444	cytoplasmic	zstack_001	1.782097649	1.20523416
2071	5	215	556	2	0024-0205-0512	121.1111111	274.7777778	414.7777778	cytoplasmic	zstack_001	2.235985533	2.570936639
2072	5	55	237	2	0024-0176-0254	112.7777778	174.4444444	121.5555556	cytoplasmic	zstack_001	1.567648527	1.168179391
2074	5	387	184	2	0024-0403-0123	173.7777778	168.1111111	296.8888889	cytoplasmic	zstack_001	1.500992063	2.41700588
2075	5	198	582	2	0024-0205-0512	118.7777778	215.6666667	191.5555556	cytoplasmic	zstack_001	1.754972875	1.187327824
2076	5	206	591	2	0024-0205-0512	112.4444444	167.5555556	177.5555556	cytoplasmic	zstack_001	1.363471971	1.100550964
2077	5	217	593	2	0024-0205-0512	110.8888889	210	195	cytoplasmic	zstack_001	1.708860759	1.208677686
2078	5	57	269	2	0024-0176-0254	109.3333333	162.8888889	173.7777778	cytoplasmic	zstack_001	1.463804294	1.670048051
2081	5	167	459	2	0024-0205-0512	113.6666667	138.1111111	168	cytoplasmic	zstack_001	1.123869801	1.041322314
2082	5	373	166	2	0024-0403-0123	194.2222222	185.4444444	231	cytoplasmic	zstack_001	1.655753968	1.880597015
2083	5	368	199	2	0024-0403-0123	127.1111111	223.6666667	365.5555556	cytoplasmic	zstack_001	1.99702381	2.976028946
2084	5	148	492	2	0024-0205-0512	113.3333333	155.7777778	151	cytoplasmic	zstack_001	1.267631103	0.935950413
2085	5	261	472	2	0024-0205-0512	116	178.1111111	275.2222222	cytoplasmic	zstack_001	1.449367089	1.705922865
2087	5	223	584	2	0024-0205-0512	113.6666667	195.4444444	206.5555556	cytoplasmic	zstack_001	1.590415913	1.28030303
2088	5	558	346	2	0024-0413-0457	118	219.4444444	401	cytoplasmic	zstack_001	1.889952153	2.536191145
2090	5	247	509	2	0024-0205-0512	130.1111111	188.1111111	287.1111111	cytoplasmic	zstack_001	1.53074141	1.779614325
2091	5	178	488	2	0024-0205-0512	154.5555556	232.8888889	200.2222222	cytoplasmic	zstack_001	1.895117541	1.241046832
2094	5	167	506	2	0024-0205-0512	134.7777778	212.8888889	208.7777778	cytoplasmic	zstack_001	1.732368897	1.294077135
2095	5	509	348	2	0024-0413-0457	113.8888889	169.5555556	348.2222222	cytoplasmic	zstack_001	1.460287081	2.202389318
2097	5	275	557	2	0024-0413-0457	109.6666667	135.6666667	197.1111111	cytoplasmic	zstack_001	1.168421053	1.246661982
2098	5	258	470	2	0024-0205-0512	116.2222222	195.6666667	213.7777778	cytoplasmic	zstack_001	1.592224231	1.325068871
2099	5	187	477	2	0024-0205-0512	130.6666667	218.6666667	329.5555556	cytoplasmic	zstack_001	1.779385172	2.042699725
2100	5	363	511	2	0024-0413-0457	112.6666667	175.3333333	175.2222222	cytoplasmic	zstack_001	1.510047847	1.108222066
2101	5	167	497	2	0024-0205-0512	135.6666667	273.8888889	206.1111111	cytoplasmic	zstack_001	2.22875226	1.277548209
2102	5	525	358	2	0024-0413-0457	116.8888889	167.2222222	618.1111111	cytoplasmic	zstack_001	1.440191388	3.909346451
2103	5	227	266	2	0024-0277-0336	112.5555556	145.8888889	124.5555556	cytoplasmic	zstack_001	1.293596059	1.196371398
2104	5	374	203	2	0024-0403-0123	119.8888889	146.4444444	274.4444444	cytoplasmic	zstack_001	1.307539683	2.23428313
2105	5	254	489	2	0024-0205-0512	128.5555556	155.6666667	295.1111111	cytoplasmic	zstack_001	1.266726944	1.829201102
2108	5	316	265	2	0024-0277-0336	116.5555556	183	107.8888889	cytoplasmic	zstack_001	1.622660099	1.036286019
2111	5	178	462	2	0024-0205-0512	114.1111111	269	284.1111111	cytoplasmic	zstack_001	2.188969259	1.761019284
2112	5	547	350	2	0024-0413-0457	112.1111111	288.3333333	440.3333333	cytoplasmic	zstack_001	2.483253589	2.784961349
2113	5	294	572	2	0024-0413-0457	114.1111111	210.7777778	292.7777778	cytoplasmic	zstack_001	1.815311005	1.851721715
2114	5	232	232	2	0024-0176-0254	115.1111111	144.2222222	140.8888889	cytoplasmic	zstack_001	1.296055916	1.353977576
2115	5	234	511	2	0024-0205-0512	444.4444444	174.2222222	190.6666667	cytoplasmic	zstack_001	1.417721519	1.181818182
2116	5	285	555	2	0024-0413-0457	113.6666667	175.5555556	204.2222222	cytoplasmic	zstack_001	1.511961722	1.291637386
2117	5	372	479	2	0024-0413-0457	114.4444444	158.6666667	254	cytoplasmic	zstack_001	1.366507177	1.606465214
2118	5	369	202	2	0024-0403-0123	123.6666667	189.3333333	354.1111111	cytoplasmic	zstack_001	1.69047619	2.882858435
2119	5	216	583	2	0024-0205-0512	112.7777778	156.6666667	211.5555556	cytoplasmic	zstack_001	1.274864376	1.311294766
2120	5	502	378	2	0024-0413-0457	132.4444444	285.2222222	416.7777778	cytoplasmic	zstack_001	2.45645933	2.635980323
2121	5	521	368	2	0024-0413-0457	121	280	379.2222222	cytoplasmic	zstack_001	2.411483254	2.39845397
2122	5	58	262	2	0024-0176-0254	108.5555556	164.6666667	107.4444444	cytoplasmic	zstack_001	1.47978033	1.032568073
2123	5	541	349	2	0024-0413-0457	112.8888889	268	393.7777778	cytoplasmic	zstack_001	2.308133971	2.490513001
2124	5	271	576	2	0024-0413-0457	111.2222222	247	203.2222222	cytoplasmic	zstack_001	2.127272727	1.28531272
2125	5	202	459	2.828427125	0024-0205-0512	118.1111111	313.1111111	328.7777778	cytoplasmic	zstack_001	2.547920434	2.037878788
2126	5	327	521	2	0024-0413-0457	112	175.5555556	283	cytoplasmic	zstack_001	1.511961722	1.789880534
2127	5	347	500	2	0024-0413-0457	112.4444444	147.7777778	342.7777778	cytoplasmic	zstack_001	1.272727273	2.167955025
2128	5	212	572	2.828427125	0024-0205-0512	119.4444444	287.5555556	316.5555556	cytoplasmic	zstack_001	2.339963834	1.962121212
2130	5	500	353	2	0024-0413-0457	120.4444444	271.4444444	465.1111111	cytoplasmic	zstack_001	2.337799043	2.941672523
2131	5	186	555	2	0024-0205-0512	192.3333333	159.7777778	265.2222222	cytoplasmic	zstack_001	1.300180832	1.643939394
2132	5	231	439	2	0024-0277-0336	113	212.1111111	105.6666667	cytoplasmic	zstack_001	1.880788177	1.014941302
2133	5	163	451	2	0024-0205-0512	113.4444444	182	171.5555556	cytoplasmic	zstack_001	1.481012658	1.063360882
2135	5	334	522	2	0024-0413-0457	116.5555556	228.2222222	274.3333333	cytoplasmic	zstack_001	1.965550239	1.73506676
2136	5	208	584	2	0024-0205-0512	115.8888889	185.6666667	175.8888889	cytoplasmic	zstack_001	1.51084991	1.090220386
2138	5	256	485	2	0024-0205-0512	123.8888889	165.6666667	225.5555556	cytoplasmic	zstack_001	1.348101266	1.398071625
2139	5	226	587	2	0024-0205-0512	114.5555556	188.3333333	241.2222222	cytoplasmic	zstack_001	1.532549729	1.495179063
2140	5	172	537	2	0024-0205-0512	288	279.5555556	230	cytoplasmic	zstack_001	2.274864376	1.425619835
2141	5	516	361	2	0024-0413-0457	116.7777778	301.7777778	424.2222222	cytoplasmic	zstack_001	2.599043062	2.683063949
2143	5	218	526	2	0024-0205-0512	244.3333333	203.7777778	205.5555556	cytoplasmic	zstack_001	1.658227848	1.274104683
2144	5	529	344	2	0024-0413-0457	110.6666667	231.1111111	394	cytoplasmic	zstack_001	1.990430622	2.491918482
2145	5	195	495	2	0024-0205-0512	325.2222222	161	157.3333333	cytoplasmic	zstack_001	1.310126582	0.975206612
2146	5	388	132	2	0024-0403-0123	333.8888889	179.6666667	187.3333333	cytoplasmic	zstack_001	1.604166667	1.525101764
2147	5	192	491	2	0024-0205-0512	283.6666667	203.8888889	190.3333333	cytoplasmic	zstack_001	1.659132007	1.179752066
2148	5	515	356	2	0024-0413-0457	116.4444444	228.5555556	297.8888889	cytoplasmic	zstack_001	1.968421053	1.884047786
2149	5	176	480	2	0024-0205-0512	120.4444444	180.6666667	345.2222222	cytoplasmic	zstack_001	1.470162749	2.139807163
2150	5	361	213	2	0024-0403-0123	114.4444444	157.8888889	276.6666667	cytoplasmic	zstack_001	1.409722222	2.252374491
2151	6	227	582	2	0024-0205-0512	114.2222222	183.2222222	177.2222222	cytoplasmic	zstack_001	1.490958409	1.098484848
2152	6	360	502	2	0024-0413-0457	120.1111111	216	314.1111111	cytoplasmic	zstack_001	1.860287081	1.986647927
2153	6	321	548	2	0024-0413-0457	109.4444444	154	188.6666667	cytoplasmic	zstack_001	1.326315789	1.193253689
2155	6	376	480	2	0024-0413-0457	119	192.2222222	359.4444444	cytoplasmic	zstack_001	1.655502392	2.273366128
2159	6	190	493	2	0024-0205-0512	489.2222222	194.1111111	191.7777778	cytoplasmic	zstack_001	1.579566004	1.188705234
2160	6	490	405	2	0024-0413-0457	128.5555556	198.1111111	307.8888889	cytoplasmic	zstack_001	1.706220096	1.947294448
2161	6	505	371	2	0024-0413-0457	132.3333333	193.4444444	455.3333333	cytoplasmic	zstack_001	1.666028708	2.879831342
2162	6	427	69	2	0024-0403-0123	110.8888889	187.4444444	217	cytoplasmic	zstack_001	1.673611111	1.766621438
2165	6	303	546	2	0024-0413-0457	111.4444444	182.1111111	272.2222222	cytoplasmic	zstack_001	1.568421053	1.721714687
2166	6	258	574	2	0024-0413-0457	111.2222222	180.6666667	202.2222222	cytoplasmic	zstack_001	1.555980861	1.278988053
2167	6	367	487	2	0024-0413-0457	119.1111111	204.7777778	304.1111111	cytoplasmic	zstack_001	1.763636364	1.923401265
2168	6	226	544	2	0024-0205-0512	128.7777778	207.5555556	311	cytoplasmic	zstack_001	1.688969259	1.92768595
2169	6	419	90	2	0024-0403-0123	147.4444444	212.7777778	321	cytoplasmic	zstack_001	1.899801587	2.613297151
2170	6	441	436	2	0024-0413-0457	465.7777778	197	155	cytoplasmic	zstack_001	1.696650718	0.980323261
2171	6	89	280	2	0024-0176-0254	110.3333333	171.6666667	115.6666667	cytoplasmic	zstack_001	1.542685971	1.111585691
2173	6	507	390	2	0024-0413-0457	132.7777778	206.4444444	292.3333333	cytoplasmic	zstack_001	1.777990431	1.848910752
2175	6	219	550	2	0024-0205-0512	128.3333333	222.4444444	409.4444444	cytoplasmic	zstack_001	1.810126582	2.537878788
2176	6	520	379	2	0024-0413-0457	118.4444444	176.6666667	254.6666667	cytoplasmic	zstack_001	1.5215311	1.610681658
2177	6	248	483	2	0024-0205-0512	180.7777778	174.8888889	237.6666667	cytoplasmic	zstack_001	1.423146474	1.473140496
2178	6	563	328	2	0024-0413-0457	111	197.8888889	353.8888889	cytoplasmic	zstack_001	1.70430622	2.238229093
2180	6	519	348	2	0024-0413-0457	111.7777778	166.7777778	272.2222222	cytoplasmic	zstack_001	1.436363636	1.721714687
2181	6	238	569	2	0024-0205-0512	113.7777778	185.5555556	161.7777778	cytoplasmic	zstack_001	1.50994575	1.002754821
2182	6	551	344	2	0024-0413-0457	113	230.4444444	488.1111111	cytoplasmic	zstack_001	1.984688995	3.087139845
2184	6	228	225	2	0024-0176-0254	113.6666667	175.2222222	152	cytoplasmic	zstack_001	1.574638043	1.460758142
2185	6	286	580	2	0024-0413-0457	110.7777778	197.7777778	305.5555556	cytoplasmic	zstack_001	1.703349282	1.932536894
2186	6	267	563	2	0024-0413-0457	108.5555556	172.2222222	149	cytoplasmic	zstack_001	1.483253589	0.942375264
2187	6	425	446	2	0024-0413-0457	399.5555556	171	146.3333333	cytoplasmic	zstack_001	1.472727273	0.925509487
2189	6	272	470	2	0024-0205-0512	111.6666667	165.1111111	179.5555556	cytoplasmic	zstack_001	1.34358047	1.112947658
2190	6	382	145	2	0024-0403-0123	394.8888889	191.8888889	194.8888889	cytoplasmic	zstack_001	1.713293651	1.586612393
2191	6	427	57	2	0024-0403-0123	113.6666667	161.6666667	185.7777778	cytoplasmic	zstack_001	1.443452381	1.512437811
2192	6	300	581	2	0024-0413-0457	112.2222222	174.5555556	193.7777778	cytoplasmic	zstack_001	1.503349282	1.225579761
2194	6	301	273	2	0024-0277-0336	117.2222222	195.3333333	138.7777778	cytoplasmic	zstack_001	1.732019704	1.332977588
2195	6	211	557	2.828427125	0024-0205-0512	123.5555556	329.2222222	393.4444444	cytoplasmic	zstack_001	2.679023508	2.438705234
2196	6	312	540	2	0024-0413-0457	113.4444444	267.5555556	358.1111111	cytoplasmic	zstack_001	2.30430622	2.26493324
2198	6	282	229	2	0024-0277-0336	114.1111111	155.3333333	174.8888889	cytoplasmic	zstack_001	1.377339901	1.679829242
2199	6	180	473	2	0024-0205-0512	124.4444444	260.5555556	392.1111111	cytoplasmic	zstack_001	2.120253165	2.430440771
2203	6	234	521	2	0024-0205-0512	195.3333333	271.3333333	264	cytoplasmic	zstack_001	2.2079566	1.636363636
2204	6	389	461	2	0024-0413-0457	326	236	237.5555556	cytoplasmic	zstack_001	2.032535885	1.502459592
2205	6	499	373	2	0024-0413-0457	131.4444444	263.1111111	508	cytoplasmic	zstack_001	2.266028708	3.212930429
2206	6	546	342	2	0024-0413-0457	117.4444444	248.1111111	453.2222222	cytoplasmic	zstack_001	2.136842105	2.866479269
2209	6	234	557	2	0024-0205-0512	114	150	191.3333333	cytoplasmic	zstack_001	1.220614828	1.185950413
2210	6	546	337	2	0024-0413-0457	110.6666667	235.4444444	337.4444444	cytoplasmic	zstack_001	2.027751196	2.134223472
2211	6	191	557	2	0024-0205-0512	146.2222222	265.4444444	338.2222222	cytoplasmic	zstack_001	2.160036166	2.096418733
2213	6	174	443	2	0024-0205-0512	110.7777778	157.7777778	144.2222222	cytoplasmic	zstack_001	1.283905967	0.893939394
2214	6	247	545	2	0024-0205-0512	116.5555556	164.8888889	164.5555556	cytoplasmic	zstack_001	1.341772152	1.019972452
2215	6	431	49	2	0024-0403-0123	111.6666667	222.8888889	236.5555556	cytoplasmic	zstack_001	1.990079365	1.925825418
2217	6	226	568	2.828427125	0024-0205-0512	116.2222222	287.5555556	247.3333333	cytoplasmic	zstack_001	2.339963834	1.533057851
2218	6	417	180	2	0024-0403-0123	274	154.3333333	173.4444444	cytoplasmic	zstack_001	1.37797619	1.412030755
2219	6	196	572	2	0024-0205-0512	117.6666667	255.2222222	195.6666667	cytoplasmic	zstack_001	2.076853526	1.212809917
2220	6	162	487	2	0024-0205-0512	120.6666667	158.3333333	223.8888889	cytoplasmic	zstack_001	1.288426763	1.387741047
2221	6	192	448	2	0024-0205-0512	113.7777778	138.7777778	305.5555556	cytoplasmic	zstack_001	1.129294756	1.893939394
2222	6	182	485	2	0024-0205-0512	139.7777778	374	285.8888889	cytoplasmic	zstack_001	3.043399638	1.772038567
2224	6	166	517	2	0024-0205-0512	149.4444444	162.5555556	229	cytoplasmic	zstack_001	1.32278481	1.419421488
2227	6	535	345	2	0024-0413-0457	109.8888889	168	338.1111111	cytoplasmic	zstack_001	1.446889952	2.138439916
2228	6	323	540	2	0024-0413-0457	112.1111111	138.5555556	228.2222222	cytoplasmic	zstack_001	1.193301435	1.443429375
2229	6	229	522	2	0024-0205-0512	309	159.2222222	225.4444444	cytoplasmic	zstack_001	1.295660036	1.39738292
2230	6	223	557	2	0024-0205-0512	125.2222222	332.4444444	361.6666667	cytoplasmic	zstack_001	2.705244123	2.241735537
2231	6	195	526	2	0024-0205-0512	480.7777778	294.2222222	138	cytoplasmic	zstack_001	2.394213382	0.855371901
2232	6	460	357	2	0024-0413-0457	136.1111111	155.5555556	256.7777778	cytoplasmic	zstack_001	1.339712919	1.624033732
2233	6	438	385	2	0024-0413-0457	135.8888889	142.6666667	173.4444444	cytoplasmic	zstack_001	1.228708134	1.096978215
2235	6	247	530	2	0024-0205-0512	123.7777778	274.4444444	257.5555556	cytoplasmic	zstack_001	2.233273056	1.596418733
2236	6	309	557	2	0024-0413-0457	111.5555556	152.4444444	205.4444444	cytoplasmic	zstack_001	1.31291866	1.299367533
2237	6	240	538	2	0024-0205-0512	123.4444444	150.5555556	202.8888889	cytoplasmic	zstack_001	1.225135624	1.257575758
2239	6	188	459	2	0024-0205-0512	116.8888889	159.1111111	255.6666667	cytoplasmic	zstack_001	1.294755877	1.584710744
2240	6	268	480	2	0024-0205-0512	112.6666667	272	267.3333333	cytoplasmic	zstack_001	2.213381555	1.657024793
2242	6	489	379	2	0024-0413-0457	140.3333333	157.7777778	339.8888889	cytoplasmic	zstack_001	1.358851675	2.149683767
2245	6	230	466	2	0024-0205-0512	133.1111111	183.2222222	246.6666667	cytoplasmic	zstack_001	1.490958409	1.52892562
2246	6	217	543	2	0024-0205-0512	193.2222222	279.3333333	281.5555556	cytoplasmic	zstack_001	2.273056058	1.745179063
2247	6	561	316	2	0024-0413-0457	110.7777778	225	675.3333333	cytoplasmic	zstack_001	1.937799043	4.271257906
2248	6	225	561	2	0024-0205-0512	116.1111111	230.6666667	279.2222222	cytoplasmic	zstack_001	1.877034358	1.730716253
2249	6	307	549	2	0024-0413-0457	112.2222222	157.7777778	255.5555556	cytoplasmic	zstack_001	1.358851675	1.616303584
2251	6	423	98	2	0024-0403-0123	154.4444444	216.8888889	279.4444444	cytoplasmic	zstack_001	1.936507937	2.274988693
2252	6	176	468	2	0024-0205-0512	116.3333333	209.5555556	286.6666667	cytoplasmic	zstack_001	1.705244123	1.776859504
2253	6	255	459	2	0024-0205-0512	113.5555556	215.7777778	209	cytoplasmic	zstack_001	1.755877034	1.295454545
2255	6	380	475	2	0024-0413-0457	116	210.5555556	296.6666667	cytoplasmic	zstack_001	1.813397129	1.876317639
2256	6	422	80	2	0024-0403-0123	122.2222222	161.7777778	275.6666667	cytoplasmic	zstack_001	1.444444444	2.244233379
2257	6	429	115	2	0024-0403-0123	405	154.6666667	302.5555556	cytoplasmic	zstack_001	1.380952381	2.463138851
2258	6	182	466	2	0024-0205-0512	117.7777778	164.4444444	267.8888889	cytoplasmic	zstack_001	1.338155515	1.66046832
2259	6	317	543	2	0024-0413-0457	110.7777778	212.5555556	311	cytoplasmic	zstack_001	1.83062201	1.966971188
2261	7	83	253	2	0024-0176-0254	115	144.4444444	109.2222222	cytoplasmic	zstack_001	1.298052921	1.049652963
2262	7	348	515	2	0024-0413-0457	117	210.1111111	251.4444444	cytoplasmic	zstack_001	1.809569378	1.590302178
2263	7	246	516	2	0024-0205-0512	124	205.3333333	311.4444444	cytoplasmic	zstack_001	1.670886076	1.930440771
2264	7	439	162	2	0024-0403-0123	238.2222222	208	170.8888889	cytoplasmic	zstack_001	1.857142857	1.39122569
2265	7	386	195	2	0024-0403-0123	136.4444444	162	201.4444444	cytoplasmic	zstack_001	1.446428571	1.639981909
2267	7	165	524	2	0024-0205-0512	126.3333333	168	223.2222222	cytoplasmic	zstack_001	1.367088608	1.383608815
2268	7	318	562	2	0024-0413-0457	110.8888889	203.8888889	162.7777778	cytoplasmic	zstack_001	1.755980861	1.029515109
2270	7	547	331	2	0024-0413-0457	110.4444444	168.3333333	223.6666667	cytoplasmic	zstack_001	1.449760766	1.414617006
2273	7	513	346	2	0024-0413-0457	111.5555556	203.1111111	359.1111111	cytoplasmic	zstack_001	1.749282297	2.271257906
2274	7	296	552	2	0024-0413-0457	111.2222222	156	242.1111111	cytoplasmic	zstack_001	1.34354067	1.531271961
2275	7	552	346	2	0024-0413-0457	114.1111111	240	358.7777778	cytoplasmic	zstack_001	2.066985646	2.269149684
2276	7	255	412	2	0024-0277-0336	111.4444444	143.5555556	104.8888889	cytoplasmic	zstack_001	1.272906404	1.007470651
2279	7	406	87	2	0024-0403-0123	131.4444444	182.2222222	144.7777778	cytoplasmic	zstack_001	1.626984127	1.178652194
2281	7	339	520	2	0024-0413-0457	114.3333333	349.5555556	475.4444444	cytoplasmic	zstack_001	3.010526316	3.007027407
2282	7	291	585	2	0024-0413-0457	110.4444444	157.8888889	169	cytoplasmic	zstack_001	1.359808612	1.068868587
2284	7	386	167	2	0024-0403-0123	500.1111111	186.2222222	232.4444444	cytoplasmic	zstack_001	1.662698413	1.8923564
2285	7	412	90	2	0024-0403-0123	139.7777778	144.3333333	257.3333333	cytoplasmic	zstack_001	1.288690476	2.094979647
2286	7	501	362	2	0024-0413-0457	125.7777778	359.7777778	550.8888889	cytoplasmic	zstack_001	3.098564593	3.484188335
2288	7	428	100	2	0024-0403-0123	156.6666667	288.6666667	235.6666667	cytoplasmic	zstack_001	2.577380952	1.918588874
2289	7	216	246	2	0024-0176-0254	112.7777778	189.6666667	112.5555556	cytoplasmic	zstack_001	1.704443335	1.081687133
2290	7	327	532	2	0024-0413-0457	111.5555556	176.1111111	257.7777778	cytoplasmic	zstack_001	1.516746411	1.630358398
2294	7	527	355	2	0024-0413-0457	116.3333333	152.1111111	433.8888889	cytoplasmic	zstack_001	1.310047847	2.744202389
2295	7	453	428	2	0024-0413-0457	277.1111111	160.1111111	155.5555556	cytoplasmic	zstack_001	1.378947368	0.983836964
2296	7	268	594	2	0024-0413-0457	110.2222222	194.7777778	198.4444444	cytoplasmic	zstack_001	1.677511962	1.25509487
2297	7	205	562	2	0024-0205-0512	123.7777778	327.2222222	514.7777778	cytoplasmic	zstack_001	2.662748644	3.19077135
2298	7	354	492	2	0024-0413-0457	116.8888889	280.1111111	273.8888889	cytoplasmic	zstack_001	2.412440191	1.732255798
2299	7	231	535	2	0024-0205-0512	130.1111111	183.5555556	307.4444444	cytoplasmic	zstack_001	1.493670886	1.905647383
2300	7	261	221	2	0024-0176-0254	116.7777778	157.7777778	114.4444444	cytoplasmic	zstack_001	1.41787319	1.099839829
2301	7	155	495	2	0024-0205-0512	114.7777778	206.4444444	159.1111111	cytoplasmic	zstack_001	1.679927667	0.986225895
2302	7	356	501	2.828427125	0024-0413-0457	117.8888889	275.2222222	420	cytoplasmic	zstack_001	2.370334928	2.656359803
2304	7	174	458	2	0024-0205-0512	114	181.4444444	171.8888889	cytoplasmic	zstack_001	1.476491863	1.065426997
2305	7	475	369	2	0024-0413-0457	149.4444444	205.6666667	331.3333333	cytoplasmic	zstack_001	1.771291866	2.095572734
2306	7	407	459	2	0024-0413-0457	365.4444444	205.7777778	177.4444444	cytoplasmic	zstack_001	1.772248804	1.12227688
2309	7	164	507	2.828427125	0024-0205-0512	123.6666667	220.6666667	254.1111111	cytoplasmic	zstack_001	1.795660036	1.575068871
2310	7	330	531	2	0024-0413-0457	113.3333333	171.8888889	281.4444444	cytoplasmic	zstack_001	1.480382775	1.780042164
2311	7	552	333	2	0024-0413-0457	110.1111111	200.1111111	371.2222222	cytoplasmic	zstack_001	1.723444976	2.347856641
2312	7	198	470	2	0024-0205-0512	127.6666667	175.1111111	239.5555556	cytoplasmic	zstack_001	1.424954792	1.484848485
2321	7	92	221	2	0024-0176-0254	125.7777778	152.1111111	116.2222222	cytoplasmic	zstack_001	1.366949576	1.11692472
2322	7	409	95	2	0024-0403-0123	158.8888889	160.1111111	212.6666667	cytoplasmic	zstack_001	1.429563492	1.731343284
2323	7	495	359	2	0024-0413-0457	127.8888889	170.8888889	346.1111111	cytoplasmic	zstack_001	1.471770335	2.189037245
2326	7	303	556	2.828427125	0024-0413-0457	110.6666667	266.3333333	209.6666667	cytoplasmic	zstack_001	2.293779904	1.32607168
2327	7	494	384	2	0024-0413-0457	135	162.6666667	334.8888889	cytoplasmic	zstack_001	1.400956938	2.118060436
2334	7	181	457	2	0024-0205-0512	116.7777778	262.3333333	273.7777778	cytoplasmic	zstack_001	2.134719711	1.696969697
2335	8	167	484	2	0024-0205-0512	118.8888889	175.4444444	275.6666667	cytoplasmic	zstack_001	1.427667269	1.708677686
2338	8	319	530	2	0024-0413-0457	115.5555556	157	240.5555556	cytoplasmic	zstack_001	1.35215311	1.521433591
2339	8	128	204	2	0024-0176-0254	142.6666667	142.7777778	127.3333333	cytoplasmic	zstack_001	1.283075387	1.223705286
2340	8	304	542	2	0024-0413-0457	110.7777778	140.2222222	196	cytoplasmic	zstack_001	1.207655502	1.239634575
2341	8	212	455	2	0024-0205-0512	114.5555556	162.4444444	267.1111111	cytoplasmic	zstack_001	1.321880651	1.655647383
2343	8	163	492	2	0024-0205-0512	120.3333333	162.3333333	217	cytoplasmic	zstack_001	1.320976492	1.345041322
2344	8	561	344	2	0024-0413-0457	112.2222222	157.3333333	238.8888889	cytoplasmic	zstack_001	1.355023923	1.510892481
2346	8	191	461	2	0024-0205-0512	117.8888889	179.2222222	238	cytoplasmic	zstack_001	1.45840868	1.475206612
2348	8	374	465	2	0024-0413-0457	117.2222222	169.7777778	266.8888889	cytoplasmic	zstack_001	1.462200957	1.687983134
2349	8	226	533	2	0024-0205-0512	133	173.7777778	273.1111111	cytoplasmic	zstack_001	1.414104882	1.692837466
2350	8	417	98	2	0024-0403-0123	172.3333333	175.5555556	287.4444444	cytoplasmic	zstack_001	1.567460317	2.340117594
2351	8	212	460	2	0024-0205-0512	116.3333333	181.5555556	337.6666667	cytoplasmic	zstack_001	1.477396022	2.092975207
2352	8	255	490	2	0024-0205-0512	119.3333333	151.6666667	311.4444444	cytoplasmic	zstack_001	1.234177215	1.930440771
2353	8	420	103	2	0024-0403-0123	189	169.1111111	291.8888889	cytoplasmic	zstack_001	1.509920635	2.376300317
2354	8	337	511	2	0024-0413-0457	113.2222222	180.1111111	191.6666667	cytoplasmic	zstack_001	1.551196172	1.212227688
2355	8	413	93	2	0024-0403-0123	147.5555556	159.1111111	235.5555556	cytoplasmic	zstack_001	1.420634921	1.917684306
2359	8	450	379	2	0024-0413-0457	146.6666667	170.3333333	159.3333333	cytoplasmic	zstack_001	1.466985646	1.007730148
2360	8	194	464	2	0024-0205-0512	117.5555556	193.8888889	338.5555556	cytoplasmic	zstack_001	1.577757685	2.098484848
2361	8	238	524	2	0024-0205-0512	123.1111111	162.5555556	285.5555556	cytoplasmic	zstack_001	1.32278481	1.769972452
2363	8	184	460	2	0024-0205-0512	114.7777778	177	247.8888889	cytoplasmic	zstack_001	1.440325497	1.536501377
2364	8	209	459	2	0024-0205-0512	115.1111111	192.2222222	366.5555556	cytoplasmic	zstack_001	1.564195298	2.272038567
2365	8	384	479	2	0024-0413-0457	122	184.2222222	339	cytoplasmic	zstack_001	1.586602871	2.144061841
2366	8	364	194	2	0024-0403-0123	120.6666667	198.6666667	298.4444444	cytoplasmic	zstack_001	1.773809524	2.429669833
2368	8	155	489	2	0024-0205-0512	118.7777778	215.8888889	155.6666667	cytoplasmic	zstack_001	1.756781193	0.964876033
2369	8	286	367	2	0024-0277-0336	119	194	153.2222222	cytoplasmic	zstack_001	1.720197044	1.47171825
2371	8	253	505	2	0024-0205-0512	119.4444444	194.4444444	254.2222222	cytoplasmic	zstack_001	1.582278481	1.575757576
2372	8	515	378	2	0024-0413-0457	123.5555556	225.6666667	351.1111111	cytoplasmic	zstack_001	1.94354067	2.220660576
2373	8	217	567	2	0024-0205-0512	116.4444444	202.2222222	202.6666667	cytoplasmic	zstack_001	1.64556962	1.256198347
2376	8	187	453	2	0024-0205-0512	113.6666667	190.3333333	180.8888889	cytoplasmic	zstack_001	1.548824593	1.121212121
2377	8	202	567	2	0024-0205-0512	119	253.4444444	271.7777778	cytoplasmic	zstack_001	2.06238698	1.684573003
2380	8	372	192	2	0024-0403-0123	138.6666667	198.3333333	396.4444444	cytoplasmic	zstack_001	1.770833333	3.227498869
2382	8	363	199	2	0024-0403-0123	118.4444444	296.3333333	302.2222222	cytoplasmic	zstack_001	2.645833333	2.460425147
2383	8	393	186	2	0024-0403-0123	164.6666667	190.8888889	257.7777778	cytoplasmic	zstack_001	1.704365079	2.098597919
2384	8	222	525	2	0024-0205-0512	359.7777778	245.1111111	215.7777778	cytoplasmic	zstack_001	1.994575045	1.337465565
2388	8	204	456	2	0024-0205-0512	114.7777778	270.1111111	365.1111111	cytoplasmic	zstack_001	2.19801085	2.263085399
2389	8	224	540	2	0024-0205-0512	130.3333333	294.3333333	274.2222222	cytoplasmic	zstack_001	2.395117541	1.699724518
2390	8	220	464	2	0024-0205-0512	124.7777778	261	302.5555556	cytoplasmic	zstack_001	2.123869801	1.875344353
2391	8	207	576	2	0024-0205-0512	116	316.3333333	219.8888889	cytoplasmic	zstack_001	2.574141049	1.362947658
2392	8	363	504	2	0024-0413-0457	115.2222222	213.4444444	402.3333333	cytoplasmic	zstack_001	1.838277512	2.544624034
2393	8	253	476	2.828427125	0024-0205-0512	120.2222222	340.8888889	244.8888889	cytoplasmic	zstack_001	2.773960217	1.517906336
2394	8	393	434	2	0024-0413-0457	433.4444444	194.6666667	157.2222222	cytoplasmic	zstack_001	1.676555024	0.994378074
2395	8	355	511	2	0024-0413-0457	113.6666667	303.1111111	300	cytoplasmic	zstack_001	2.610526316	1.897399859
2399	8	209	564	2	0024-0205-0512	119.5555556	223.1111111	316.6666667	cytoplasmic	zstack_001	1.815551537	1.962809917
2400	8	385	470	2	0024-0413-0457	124.2222222	183.1111111	408.2222222	cytoplasmic	zstack_001	1.577033493	2.58186929
2401	8	296	569	2	0024-0413-0457	112.5555556	248.2222222	366.2222222	cytoplasmic	zstack_001	2.137799043	2.31623331
2402	8	293	567	2	0024-0413-0457	112.4444444	239.1111111	254.5555556	cytoplasmic	zstack_001	2.059330144	1.609978918
2403	9	262	475	2	0024-0205-0512	113	167.2222222	172	cytoplasmic	zstack_001	1.360759494	1.066115702
2404	9	172	474	2	0024-0205-0512	116	231.2222222	218.6666667	cytoplasmic	zstack_001	1.881555154	1.355371901
2406	9	486	411	2	0024-0413-0457	126.3333333	205.4444444	168.2222222	cytoplasmic	zstack_001	1.76937799	1.063949403
2407	9	247	506	2.828427125	0024-0205-0512	125.8888889	252.6666667	337.1111111	cytoplasmic	zstack_001	2.056057866	2.08953168
2410	9	219	431	2	0024-0277-0336	113.2222222	210.8888889	172.2222222	cytoplasmic	zstack_001	1.869950739	1.654215582
2411	9	364	482	2	0024-0413-0457	115.8888889	151.4444444	268	cytoplasmic	zstack_001	1.30430622	1.695010541
2413	9	291	572	2	0024-0413-0457	114.1111111	187.7777778	301.1111111	cytoplasmic	zstack_001	1.61722488	1.904427266
2416	9	247	502	2	0024-0205-0512	159.5555556	218.7777778	317.5555556	cytoplasmic	zstack_001	1.780289331	1.968319559
2417	9	231	463	2	0024-0205-0512	120.8888889	205.8888889	323.7777778	cytoplasmic	zstack_001	1.675406872	2.006887052
2418	9	167	477	2	0024-0205-0512	114.1111111	225.4444444	224.6666667	cytoplasmic	zstack_001	1.834538879	1.392561983
2419	9	360	207	2	0024-0403-0123	117.5555556	177.8888889	281.8888889	cytoplasmic	zstack_001	1.588293651	2.29488919
2421	9	370	498	2	0024-0413-0457	115.5555556	224.5555556	280.5555556	cytoplasmic	zstack_001	1.933971292	1.774420239
2422	9	539	344	2	0024-0413-0457	111.5555556	277.8888889	293.5555556	cytoplasmic	zstack_001	2.393301435	1.8566409
2423	9	314	533	2	0024-0413-0457	111.3333333	165.3333333	199.3333333	cytoplasmic	zstack_001	1.423923445	1.260716796
2426	9	90	237	2	0024-0176-0254	319.1111111	169.6666667	113.2222222	cytoplasmic	zstack_001	1.524712931	1.088093967
2427	9	191	561	2	0024-0205-0512	128	232.4444444	250.6666667	cytoplasmic	zstack_001	1.891500904	1.553719008
2434	9	208	464	2	0024-0205-0512	119.5555556	162.3333333	303	cytoplasmic	zstack_001	1.320976492	1.878099174
2436	9	470	371	2	0024-0413-0457	144.5555556	143.1111111	203.8888889	cytoplasmic	zstack_001	1.232535885	1.289529164
2438	9	166	488	2	0024-0205-0512	119.8888889	173.6666667	343.6666667	cytoplasmic	zstack_001	1.413200723	2.130165289
2439	9	376	158	2	0024-0403-0123	507.3333333	287.6666667	231.7777778	cytoplasmic	zstack_001	2.568452381	1.886928991
2440	9	250	230	2	0024-0176-0254	117.2222222	170.2222222	114	cytoplasmic	zstack_001	1.529705442	1.095568607
2441	9	237	533	2	0024-0205-0512	124.2222222	280	343.3333333	cytoplasmic	zstack_001	2.278481013	2.128099174
2442	9	166	520	2	0024-0205-0512	143.1111111	174.1111111	230.5555556	cytoplasmic	zstack_001	1.41681736	1.429063361
2446	9	219	455	2	0024-0205-0512	115.2222222	147.7777778	291.2222222	cytoplasmic	zstack_001	1.202531646	1.805096419
2447	9	199	558	2	0024-0205-0512	124.6666667	246.7777778	381.3333333	cytoplasmic	zstack_001	2.008137432	2.363636364
2448	9	214	555	2	0024-0205-0512	121	278.5555556	376.8888889	cytoplasmic	zstack_001	2.266726944	2.336088154
2449	9	277	581	2.828427125	0024-0413-0457	110.5555556	183.6666667	268.4444444	cytoplasmic	zstack_001	1.581818182	1.697821504
2451	10	486	383	2	0024-0413-0457	328.7777778	221.6666667	319.1111111	cytoplasmic	zstack_001	1.909090909	2.018271258
2452	10	177	476	2	0024-0205-0512	117	188.5555556	312.4444444	cytoplasmic	zstack_001	1.534358047	1.936639118
2454	10	214	560	2	0024-0205-0512	118.4444444	181.1111111	278.8888889	cytoplasmic	zstack_001	1.473779385	1.728650138
2455	10	250	498	2	0024-0205-0512	124.5555556	167.7777778	271.8888889	cytoplasmic	zstack_001	1.365280289	1.685261708
2457	10	432	415	2	0024-0413-0457	327.6666667	203.4444444	116.2222222	cytoplasmic	zstack_001	1.75215311	0.73506676
2458	10	212	459	2	0024-0205-0512	112.8888889	179.6666667	346.4444444	cytoplasmic	zstack_001	1.462025316	2.14738292
2459	10	164	485	2	0024-0205-0512	115.8888889	178.2222222	273.4444444	cytoplasmic	zstack_001	1.450271248	1.694903581
2460	10	279	287	2	0024-0277-0336	293.3333333	203.3333333	130.3333333	cytoplasmic	zstack_001	1.802955665	1.251867663
2461	10	181	476	2	0024-0205-0512	122.7777778	243.4444444	322.1111111	cytoplasmic	zstack_001	1.981012658	1.996556474
2462	10	208	469	2	0024-0205-0512	151	200.1111111	259.7777778	cytoplasmic	zstack_001	1.628390597	1.610192837
2463	10	380	184	2	0024-0403-0123	150.3333333	325.6666667	397.7777778	cytoplasmic	zstack_001	2.907738095	3.238353686
2465	10	511	374	2.828427125	0024-0413-0457	128	357.2222222	681.6666667	cytoplasmic	zstack_001	3.076555024	4.311314125
2466	10	207	554	2.828427125	0024-0205-0512	136.5555556	410.2222222	373.8888889	cytoplasmic	zstack_001	3.338155515	2.317493113
2467	10	472	402	2	0024-0413-0457	474	154.8888889	118.2222222	cytoplasmic	zstack_001	1.333971292	0.747716093
2470	10	184	263	2	0024-0176-0254	115.6666667	138.1111111	126.3333333	cytoplasmic	zstack_001	1.241138293	1.214095035
2472	10	199	481	2	0024-0205-0512	131.1111111	149.4444444	191.6666667	cytoplasmic	zstack_001	1.216094033	1.188016529
2477	10	499	384	2	0024-0413-0457	129.2222222	287.7777778	530.8888889	cytoplasmic	zstack_001	2.4784689	3.357695011
2478	10	473	414	2	0024-0413-0457	264.1111111	155.4444444	169.2222222	cytoplasmic	zstack_001	1.338755981	1.070274069
2480	10	390	180	2	0024-0403-0123	190.5555556	222.5555556	330.6666667	cytoplasmic	zstack_001	1.987103175	2.691994573
2481	10	366	190	2	0024-0403-0123	123.7777778	160.7777778	278.6666667	cytoplasmic	zstack_001	1.435515873	2.268656716
2482	10	231	544	2	0024-0205-0512	123.6666667	234.1111111	186.4444444	cytoplasmic	zstack_001	1.905063291	1.155647383
2483	10	232	539	2	0024-0205-0512	125.1111111	167.1111111	242.8888889	cytoplasmic	zstack_001	1.359855335	1.505509642
2485	10	222	542	2	0024-0205-0512	129.2222222	294.3333333	339.3333333	cytoplasmic	zstack_001	2.395117541	2.103305785
2487	10	248	489	2	0024-0205-0512	258.5555556	259.3333333	219.7777778	cytoplasmic	zstack_001	2.110307414	1.362258953
2489	10	203	561	2	0024-0205-0512	121.3333333	305.1111111	561.8888889	cytoplasmic	zstack_001	2.482820976	3.482782369
2490	10	188	477	2.828427125	0024-0205-0512	128.7777778	293.5555556	361.3333333	cytoplasmic	zstack_001	2.388788427	2.239669421
2494	10	210	513	2	0024-0205-0512	487.4444444	198.1111111	137.7777778	cytoplasmic	zstack_001	1.612115732	0.85399449
2497	10	369	490	2	0024-0413-0457	120.7777778	194.7777778	515.2222222	cytoplasmic	zstack_001	1.677511962	3.258608573
2498	10	228	456	2	0024-0205-0512	115.8888889	217	168.3333333	cytoplasmic	zstack_001	1.765822785	1.04338843
2499	10	240	460	2.828427125	0024-0205-0512	117.1111111	181.6666667	205.6666667	cytoplasmic	zstack_001	1.478300181	1.274793388
2501	10	192	472	2	0024-0205-0512	119.6666667	188.3333333	283.1111111	cytoplasmic	zstack_001	1.532549729	1.754820937
2504	10	502	377	2	0024-0413-0457	130.1111111	208.7777778	390.3333333	cytoplasmic	zstack_001	1.798086124	2.468728039
2505	10	418	453	2	0024-0413-0457	336.4444444	169.7777778	147.6666667	cytoplasmic	zstack_001	1.462200957	0.933942375
2506	10	359	494	2	0024-0413-0457	115.5555556	200.2222222	286	cytoplasmic	zstack_001	1.724401914	1.808854533
2507	10	219	554	2	0024-0205-0512	121.2222222	224.8888889	312.5555556	cytoplasmic	zstack_001	1.830018083	1.937327824
2510	11	396	182	2	0024-0403-0123	182.1111111	188.4444444	245.6666667	cytoplasmic	zstack_001	1.682539683	2
2511	11	431	425	2	0024-0413-0457	332.3333333	161.5555556	116.2222222	cytoplasmic	zstack_001	1.39138756	0.73506676
2516	11	421	100	2	0024-0403-0123	160	179.3333333	310.7777778	cytoplasmic	zstack_001	1.601190476	2.530076888
2521	11	216	548	2	0024-0205-0512	130.1111111	200	459.8888889	cytoplasmic	zstack_001	1.627486438	2.850550964
2523	11	433	445	2	0024-0413-0457	423.8888889	209.2222222	153.2222222	cytoplasmic	zstack_001	1.801913876	0.96907941
2525	11	224	547	2	0024-0205-0512	123.4444444	218.6666667	234.1111111	cytoplasmic	zstack_001	1.779385172	1.451101928
2528	11	391	462	2	0024-0413-0457	418.3333333	176.3333333	287.2222222	cytoplasmic	zstack_001	1.518660287	1.81658468
2529	11	424	169	2	0024-0403-0123	241.8888889	160.5555556	152.3333333	cytoplasmic	zstack_001	1.433531746	1.240162822
2532	11	374	469	2	0024-0413-0457	117.3333333	156.6666667	202.3333333	cytoplasmic	zstack_001	1.349282297	1.279690794
2533	11	364	496	2	0024-0413-0457	119.6666667	234.8888889	320.2222222	cytoplasmic	zstack_001	2.022966507	2.025298665
2536	11	128	255	2	0024-0176-0254	234	193.5555556	102.3333333	cytoplasmic	zstack_001	1.739390914	0.983449012
2538	11	375	179	2	0024-0403-0123	147.5555556	142.6666667	282.3333333	cytoplasmic	zstack_001	1.273809524	2.298507463
2539	11	207	461	2	0024-0205-0512	117.1111111	175.4444444	270.2222222	cytoplasmic	zstack_001	1.427667269	1.674931129
2540	11	93	220	2	0024-0176-0254	121.7777778	146.2222222	109.1111111	cytoplasmic	zstack_001	1.314028957	1.048585158
2541	11	184	485	2	0024-0205-0512	241.6666667	215.6666667	259	cytoplasmic	zstack_001	1.754972875	1.605371901
2547	11	170	501	2	0024-0205-0512	469.8888889	295.7777778	319.1111111	cytoplasmic	zstack_001	2.406871609	1.977961433
2549	11	233	466	2	0024-0205-0512	139.2222222	202.1111111	258.1111111	cytoplasmic	zstack_001	1.644665461	1.599862259
2552	11	401	182	2	0024-0403-0123	262.8888889	203.1111111	250.1111111	cytoplasmic	zstack_001	1.813492063	2.036182723
2553	11	197	465	2	0024-0205-0512	113.8888889	185.4444444	257.2222222	cytoplasmic	zstack_001	1.509041591	1.594352617
2557	11	379	482	2	0024-0413-0457	120	157.1111111	316.7777778	cytoplasmic	zstack_001	1.353110048	2.003513703
2562	12	163	500	2	0024-0205-0512	116.4444444	152.5555556	202.3333333	cytoplasmic	zstack_001	1.241410488	1.254132231
2564	12	205	462	2	0024-0205-0512	112	178.1111111	236	cytoplasmic	zstack_001	1.449367089	1.462809917
2566	12	202	476	2	0024-0205-0512	157.5555556	198.1111111	265	cytoplasmic	zstack_001	1.612115732	1.642561983
2570	12	426	399	2	0024-0413-0457	334.2222222	205.2222222	227	cytoplasmic	zstack_001	1.767464115	1.435699227
2578	12	242	519	2	0024-0205-0512	125.4444444	177.8888889	276	cytoplasmic	zstack_001	1.44755877	1.710743802
2580	12	206	470	2	0024-0205-0512	144.8888889	227.7777778	332.6666667	cytoplasmic	zstack_001	1.853526221	2.061983471
2582	12	490	369	2	0024-0413-0457	136.3333333	300.2222222	443.3333333	cytoplasmic	zstack_001	2.585645933	2.803935348
2583	12	226	465	2	0024-0205-0512	134.6666667	306.3333333	232.7777778	cytoplasmic	zstack_001	2.492766727	1.442837466
2584	12	224	537	2	0024-0205-0512	129.2222222	181.7777778	298.2222222	cytoplasmic	zstack_001	1.47920434	1.848484848
2585	12	421	121	2	0024-0403-0123	534.7777778	184	124.7777778	cytoplasmic	zstack_001	1.642857143	1.015829941
2590	12	211	470	2	0024-0205-0512	482	211.7777778	247.3333333	cytoplasmic	zstack_001	1.723327306	1.533057851
2595	12	399	177	2	0024-0403-0123	403	189.4444444	351.3333333	cytoplasmic	zstack_001	1.691468254	2.860244233
2597	13	219	549	2.828427125	0024-0205-0512	120.5555556	251.4444444	351.4444444	cytoplasmic	zstack_001	2.046112116	2.178374656
2598	13	406	178	2	0024-0403-0123	531.5555556	185.4444444	252.3333333	cytoplasmic	zstack_001	1.655753968	2.054274084
2600	13	379	490	2	0024-0413-0457	115	163.7777778	206.6666667	cytoplasmic	zstack_001	1.410526316	1.307097681
2601	13	190	552	2	0024-0205-0512	281.8888889	219.5555556	226	cytoplasmic	zstack_001	1.786618445	1.400826446
2605	13	200	466	2	0024-0205-0512	116.3333333	190.2222222	233.3333333	cytoplasmic	zstack_001	1.547920434	1.446280992
2606	13	387	485	2	0024-0413-0457	112.2222222	155.6666667	198	cytoplasmic	zstack_001	1.340669856	1.252283907
2608	13	436	449	2	0024-0413-0457	130.2222222	170.6666667	189.5555556	cytoplasmic	zstack_001	1.469856459	1.198875615
2610	13	218	461	2	0024-0205-0512	114.5555556	200.3333333	222.7777778	cytoplasmic	zstack_001	1.630198915	1.380853994
2614	13	153	251	2	0024-0176-0254	322.5555556	180.1111111	103.4444444	cytoplasmic	zstack_001	1.618572142	0.994127069
2615	13	218	539	2	0024-0205-0512	351	217.6666667	265	cytoplasmic	zstack_001	1.77124774	1.642561983
2619	13	166	492	2	0024-0205-0512	118.7777778	228.3333333	274.2222222	cytoplasmic	zstack_001	1.858047016	1.699724518
2620	13	379	189	2	0024-0403-0123	133.2222222	147.2222222	222.6666667	cytoplasmic	zstack_001	1.314484127	1.81275441
2625	13	180	222	2	0024-0176-0254	287.8888889	177.1111111	103.6666667	cytoplasmic	zstack_001	1.591612581	0.99626268
2632	14	392	465	2	0024-0413-0457	125.3333333	163	377	cytoplasmic	zstack_001	1.403827751	2.384399157
2640	14	423	459	2	0024-0413-0457	128.3333333	137.3333333	289.3333333	cytoplasmic	zstack_001	1.18277512	1.829936753
2641	14	382	184	2	0024-0403-0123	145.6666667	249.6666667	267	cytoplasmic	zstack_001	2.229166667	2.173677069
2643	14	172	487	2	0024-0205-0512	116	155	151.6666667	cytoplasmic	zstack_001	1.261301989	0.940082645
2646	14	209	467	2	0024-0205-0512	128.3333333	208.6666667	209.1111111	cytoplasmic	zstack_001	1.69801085	1.296143251
2647	14	505	377	2	0024-0413-0457	130.3333333	167.4444444	295.7777778	cytoplasmic	zstack_001	1.442105263	1.870695713
2661	15	231	526	2	0024-0205-0512	133.3333333	236.6666667	243.2222222	cytoplasmic	zstack_001	1.925858951	1.507575758
2662	15	507	379	2	0024-0413-0457	128.7777778	169.4444444	266.5555556	cytoplasmic	zstack_001	1.459330144	1.685874912
2663	15	194	485	2	0024-0205-0512	400.2222222	191.4444444	195.2222222	cytoplasmic	zstack_001	1.557866184	1.210055096
2664	15	390	462	2	0024-0413-0457	164.5555556	165.5555556	412.4444444	cytoplasmic	zstack_001	1.425837321	2.608573436
2665	15	498	388	2	0024-0413-0457	128.8888889	176.7777778	455.2222222	cytoplasmic	zstack_001	1.522488038	2.879128602
2666	15	232	521	2	0024-0205-0512	381.1111111	278.2222222	212.4444444	cytoplasmic	zstack_001	2.264014467	1.316804408
2672	15	213	465	2	0024-0205-0512	128	226.1111111	208.7777778	cytoplasmic	zstack_001	1.839963834	1.294077135
2673	15	432	448	2	0024-0413-0457	149.4444444	174.8888889	160	cytoplasmic	zstack_001	1.506220096	1.011946592
2674	15	391	182	2	0024-0403-0123	172.3333333	208.1111111	202	cytoplasmic	zstack_001	1.858134921	1.644504749
2675	15	382	465	2	0024-0413-0457	113.3333333	160.3333333	213	cytoplasmic	zstack_001	1.380861244	1.3471539
2676	15	249	502	2	0024-0205-0512	123.3333333	179	169.4444444	cytoplasmic	zstack_001	1.456600362	1.050275482
2678	15	219	469	2	0024-0205-0512	458	355.7777778	232.7777778	cytoplasmic	zstack_001	2.895117541	1.442837466
2680	15	486	380	2	0024-0413-0457	210.4444444	200.5555556	499	cytoplasmic	zstack_001	1.727272727	3.156008433
2683	15	493	396	2	0024-0413-0457	128.2222222	353.7777778	1046.444444	cytoplasmic	zstack_001	3.046889952	6.618411806
2685	15	203	468	2	0024-0205-0512	118.4444444	223.5555556	337.1111111	cytoplasmic	zstack_001	1.819168174	2.08953168
2688	16	457	381	2	0024-0413-0457	324.5555556	164.6666667	213.4444444	cytoplasmic	zstack_001	1.418181818	1.349964863
2689	16	171	491	2	0024-0205-0512	133.6666667	215.1111111	163.5555556	cytoplasmic	zstack_001	1.75045208	1.013774105
2690	16	382	173	2	0024-0403-0123	193.3333333	174.1111111	273.5555556	cytoplasmic	zstack_001	1.554563492	2.227046585
2702	16	238	478	2	0024-0205-0512	492.1111111	197.5555556	121.4444444	cytoplasmic	zstack_001	1.607594937	0.752754821
2703	16	190	472	2	0024-0205-0512	117.4444444	222.3333333	228.8888889	cytoplasmic	zstack_001	1.809222423	1.418732782
2706	16	375	484	2	0024-0413-0457	115.2222222	147.1111111	297.7777778	cytoplasmic	zstack_001	1.266985646	1.883345046
2708	16	484	404	2	0024-0413-0457	241.3333333	165.8888889	248	cytoplasmic	zstack_001	1.428708134	1.568517217
2710	16	241	481	2	0024-0205-0512	433.8888889	222	122.7777778	cytoplasmic	zstack_001	1.806509946	0.761019284
2711	16	200	475	2	0024-0205-0512	117.7777778	179.6666667	320.8888889	cytoplasmic	zstack_001	1.462025316	1.988980716
2713	16	379	481	2	0024-0413-0457	117	167.1111111	281.6666667	cytoplasmic	zstack_001	1.43923445	1.781447646
2715	16	403	172	2	0024-0403-0123	357.7777778	149	232.1111111	cytoplasmic	zstack_001	1.330357143	1.889642696
2718	16	394	168	2	0024-0403-0123	244.4444444	150.6666667	269.4444444	cytoplasmic	zstack_001	1.345238095	2.193577567
2719	16	501	385	2	0024-0413-0457	128.8888889	152.5555556	282.8888889	cytoplasmic	zstack_001	1.313875598	1.789177793
2723	16	168	502	2	0024-0205-0512	132.5555556	259.3333333	251.5555556	cytoplasmic	zstack_001	2.110307414	1.55922865
2726	17	497	375	2.828427125	0024-0413-0457	137	428.3333333	566.8888889	cytoplasmic	zstack_001	3.688995215	3.585382994
2727	17	409	169	2	0024-0403-0123	362.4444444	153.8888889	205.2222222	cytoplasmic	zstack_001	1.374007937	1.670737223
2728	17	391	481	2	0024-0413-0457	112.6666667	188	149.2222222	cytoplasmic	zstack_001	1.619138756	0.943780745
2734	17	167	487	2	0024-0205-0512	118	152.2222222	269	cytoplasmic	zstack_001	1.238698011	1.667355372
2736	17	219	544	2	0024-0205-0512	126.3333333	196.2222222	276.3333333	cytoplasmic	zstack_001	1.596745027	1.712809917
2739	17	220	528	2	0024-0205-0512	194.5555556	193.4444444	210.8888889	cytoplasmic	zstack_001	1.574141049	1.307162534
2750	17	192	475	2	0024-0205-0512	117.2222222	227.3333333	248.3333333	cytoplasmic	zstack_001	1.849909584	1.539256198
2752	17	182	538	2	0024-0205-0512	441.8888889	170.2222222	143.7777778	cytoplasmic	zstack_001	1.38517179	0.891184573
2757	17	228	522	2	0024-0205-0512	476.1111111	283	180.1111111	cytoplasmic	zstack_001	2.302893309	1.116391185
2758	18	204	474	2	0024-0205-0512	179.3333333	163.5555556	298.2222222	cytoplasmic	zstack_001	1.330922242	1.848484848
2761	18	238	481	2	0024-0205-0512	401.1111111	216.2222222	118.4444444	cytoplasmic	zstack_001	1.759493671	0.73415978
2765	18	212	543	2	0024-0205-0512	442.3333333	277.4444444	231.1111111	cytoplasmic	zstack_001	2.257685353	1.432506887
2777	18	241	486	2	0024-0205-0512	363.1111111	180.5555556	136.8888889	cytoplasmic	zstack_001	1.46925859	0.848484848
2782	18	492	383	2	0024-0413-0457	137.6666667	156.3333333	373.7777778	cytoplasmic	zstack_001	1.346411483	2.364019677
2789	18	384	477	2	0024-0413-0457	113.4444444	138.6666667	199.7777778	cytoplasmic	zstack_001	1.194258373	1.263527758
2790	18	203	551	2	0024-0205-0512	165.1111111	221.2222222	278.2222222	cytoplasmic	zstack_001	1.800180832	1.724517906
2791	18	176	495	2	0024-0205-0512	479.7777778	269.2222222	155	cytoplasmic	zstack_001	2.190777577	0.960743802
2804	19	490	388	2	0024-0413-0457	224.1111111	205.3333333	382.6666667	cytoplasmic	zstack_001	1.768421053	2.420238932
2809	19	407	465	2	0024-0413-0457	128.7777778	208.5555556	193	cytoplasmic	zstack_001	1.796172249	1.220660576
2810	19	211	551	2	0024-0205-0512	123.4444444	168.4444444	159.2222222	cytoplasmic	zstack_001	1.370705244	0.986914601
2815	19	474	376	2	0024-0413-0457	187.2222222	200.3333333	199.5555556	cytoplasmic	zstack_001	1.725358852	1.262122277
2820	20	405	460	2	0024-0413-0457	140	171.5555556	236.6666667	cytoplasmic	zstack_001	1.477511962	1.496837667
2826	20	205	470	2	0024-0205-0512	145.6666667	155.2222222	203.8888889	cytoplasmic	zstack_001	1.263110307	1.263774105
2833	21	226	527	2	0024-0205-0512	137.1111111	148	189.2222222	cytoplasmic	zstack_001	1.204339964	1.172865014
2839	21	410	156	2	0024-0403-0123	400.4444444	216.2222222	181.2222222	cytoplasmic	zstack_001	1.930555556	1.47535052
2840	21	237	489	2	0024-0205-0512	398.4444444	214.5555556	122.8888889	cytoplasmic	zstack_001	1.745931284	0.761707989
2844	21	237	487	2	0024-0205-0512	395.2222222	224.4444444	124.2222222	cytoplasmic	zstack_001	1.826401447	0.769972452
2851	22	198	484	2	0024-0205-0512	192	225.7777778	169	cytoplasmic	zstack_001	1.837251356	1.047520661
2855	22	175	503	2	0024-0205-0512	312.6666667	215.1111111	166.7777778	cytoplasmic	zstack_001	1.75045208	1.033746556
2862	22	471	384	2	0024-0413-0457	384.4444444	179.2222222	272.3333333	cytoplasmic	zstack_001	1.54354067	1.722417428
2879	24	471	384	2	0024-0413-0457	299.4444444	185.5555556	250.2222222	cytoplasmic	zstack_001	1.598086124	1.582572031
2882	24	177	509	2	0024-0205-0512	446.8888889	229.6666667	133.7777778	cytoplasmic	zstack_001	1.868896926	0.829201102
2885	24	195	534	2	0024-0205-0512	437.3333333	175.8888889	123.5555556	cytoplasmic	zstack_001	1.431283906	0.76584022
2888	24	476	409	2	0024-0413-0457	477.6666667	231.7777778	167.1111111	cytoplasmic	zstack_001	1.996172249	1.056921996
2894	25	193	527	2	0024-0205-0512	452.4444444	265.2222222	183.3333333	cytoplasmic	zstack_001	2.158227848	1.136363636
2895	25	230	501	2	0024-0205-0512	357.1111111	185.3333333	134.6666667	cytoplasmic	zstack_001	1.508137432	0.834710744
2897	25	202	494	2	0024-0205-0512	316.1111111	183.3333333	152.1111111	cytoplasmic	zstack_001	1.491862568	0.942837466
2909	26	227	491	2	0024-0205-0512	368.5555556	231.5555556	157.3333333	cytoplasmic	zstack_001	1.884267631	0.975206612
2910	26	196	519	2	0024-0205-0512	385.5555556	202.1111111	176.6666667	cytoplasmic	zstack_001	1.644665461	1.095041322
2911	26	199	500	2	0024-0205-0512	453.4444444	239.5555556	207.2222222	cytoplasmic	zstack_001	1.949367089	1.284435262
2912	26	216	513	2	0024-0205-0512	261.7777778	199.2222222	232.1111111	cytoplasmic	zstack_001	1.621157324	1.438705234
2915	27	418	441	2	0024-0413-0457	381.6666667	171.6666667	130.1111111	cytoplasmic	zstack_001	1.4784689	0.822909346
2916	27	480	400	2	0024-0413-0457	324.7777778	190.8888889	130.3333333	cytoplasmic	zstack_001	1.644019139	0.824314828
2917	27	194	500	2	0024-0205-0512	434.4444444	195.7777778	180.4444444	cytoplasmic	zstack_001	1.593128391	1.1184573
2918	27	412	158	2	0024-0403-0123	316.7777778	149.1111111	148.1111111	cytoplasmic	zstack_001	1.331349206	1.205789236
2920	6	537	318	2	0022-0530-0229	107.3333333	121.5555556	102.1111111	cytoplasmic	zstack_002	1.123203285	0.969409283
2921	6	620	269	2	0022-0613-0278	195.1111111	126.3333333	108.7777778	cytoplasmic	zstack_002	1.165556125	0.97997998
2924	6	491	482	2	0022-0429-0510	118.6666667	133	150.6666667	cytoplasmic	zstack_002	1.245577523	1.385086823
2925	6	544	281	2	0022-0530-0229	580.8888889	173.7777778	122	cytoplasmic	zstack_002	1.605749487	1.158227848
2927	7	476	262	2	0022-0530-0229	106.5555556	182.1111111	108.7777778	cytoplasmic	zstack_002	1.68275154	1.032700422
2929	7	809	415	2	0022-0769-0354	102.3333333	120.7777778	103.4444444	cytoplasmic	zstack_002	1.11946447	0.978969506
2930	7	848	407	2	0022-0769-0354	104.1111111	151.3333333	111.8888889	cytoplasmic	zstack_002	1.402677652	1.058885384
2931	7	322	498	2	0022-0429-0510	102.1111111	201.8888889	110.1111111	cytoplasmic	zstack_002	1.890738814	1.012257406
2932	7	637	218	2	0022-0613-0278	106.4444444	154.2222222	115.6666667	cytoplasmic	zstack_002	1.422860072	1.042042042
2933	7	810	392	2	0022-0769-0354	107	158.7777778	119.5555556	cytoplasmic	zstack_002	1.471678682	1.131440589
2934	7	493	268	2	0022-0530-0229	106.5555556	199.6666667	106.2222222	cytoplasmic	zstack_002	1.844969199	1.008438819
2935	7	498	163	2	0022-0530-0229	108	151	115.2222222	cytoplasmic	zstack_002	1.395277207	1.093881857
2936	7	459	520	2	0022-0429-0510	131.3333333	130.6666667	120.3333333	cytoplasmic	zstack_002	1.223725286	1.106230848
2937	7	653	258	2	0022-0613-0278	108.8888889	130.6666667	140	cytoplasmic	zstack_002	1.205535623	1.261261261
2940	7	568	186	2	0022-0613-0278	108.3333333	182.6666667	108.4444444	cytoplasmic	zstack_002	1.685289595	0.976976977
2941	7	380	540	2	0022-0429-0510	108.3333333	187.7777778	145.7777778	cytoplasmic	zstack_002	1.758584807	1.340143003
2943	7	627	324	2	0022-0613-0278	123.6666667	139.6666667	116.2222222	cytoplasmic	zstack_002	1.288569964	1.047047047
2945	7	486	186	2	0022-0530-0229	110.6666667	163.8888889	112.2222222	cytoplasmic	zstack_002	1.514373717	1.065400844
2946	7	655	270	2	0022-0613-0278	108.7777778	137.5555556	121.1111111	cytoplasmic	zstack_002	1.269092773	1.091091091
2948	7	486	475	2	0022-0429-0510	119.5555556	172.4444444	154.1111111	cytoplasmic	zstack_002	1.614984391	1.416751788
2949	7	654	237	2	0022-0613-0278	105.8888889	171.3333333	114.8888889	cytoplasmic	zstack_002	1.580727832	1.035035035
2950	7	506	460	2	0022-0429-0510	108.4444444	162	150.1111111	cytoplasmic	zstack_002	1.517169615	1.379979571
2952	7	896	436	2	0022-0769-0354	100.2222222	132.6666667	109.1111111	cytoplasmic	zstack_002	1.229660144	1.032597266
2953	7	390	489	2	0022-0429-0510	115.8888889	190.3333333	144.3333333	cytoplasmic	zstack_002	1.78251821	1.326864147
2954	7	747	375	2	0022-0769-0354	112.4444444	172.2222222	121.7777778	cytoplasmic	zstack_002	1.596292482	1.152471083
2955	7	478	176	2	0022-0530-0229	105.6666667	154.1111111	109.4444444	cytoplasmic	zstack_002	1.424024641	1.039029536
2956	7	649	355	2	0022-0769-0354	104.5555556	150.4444444	106.8888889	cytoplasmic	zstack_002	1.394438723	1.011566772
2959	7	678	280	2	0022-0769-0354	112.3333333	182.4444444	140.8888889	cytoplasmic	zstack_002	1.691040165	1.333333333
2960	7	624	223	2	0022-0613-0278	115.2222222	163.6666667	119.7777778	cytoplasmic	zstack_002	1.509994874	1.079079079
2961	7	371	512	2	0022-0429-0510	107.4444444	124.4444444	128.6666667	cytoplasmic	zstack_002	1.165452653	1.182839632
2962	7	509	466	2	0022-0429-0510	106.6666667	153.2222222	148.6666667	cytoplasmic	zstack_002	1.43496358	1.366700715
2963	7	515	448	2	0022-0429-0510	106.4444444	152.3333333	135.1111111	cytoplasmic	zstack_002	1.426638918	1.242083759
2964	7	858	418	2	0022-0769-0354	103.3333333	146.2222222	123.4444444	cytoplasmic	zstack_002	1.355303811	1.168243954
2965	7	605	346	2	0022-0613-0278	114.4444444	123.1111111	122.2222222	cytoplasmic	zstack_002	1.135827781	1.101101101
2966	7	619	382	2	0022-0613-0278	105.6666667	147.5555556	124.8888889	cytoplasmic	zstack_002	1.361353152	1.125125125
2967	7	515	287	2	0022-0530-0229	112.8888889	117.3333333	105.3333333	cytoplasmic	zstack_002	1.084188912	1
2968	7	587	151	2	0022-0613-0278	106.2222222	122.2222222	128.4444444	cytoplasmic	zstack_002	1.127626858	1.157157157
2969	7	592	312	2	0022-0613-0278	529	265.6666667	111.3333333	cytoplasmic	zstack_002	2.451050743	1.003003003
2970	7	697	350	2	0022-0769-0354	110.3333333	121.8888889	104.4444444	cytoplasmic	zstack_002	1.129763131	0.988433228
2973	8	337	543	2	0022-0429-0510	104.6666667	142.6666667	136.3333333	cytoplasmic	zstack_002	1.336108221	1.253319714
2974	8	593	182	2	0022-0613-0278	106.4444444	129.3333333	131.5555556	cytoplasmic	zstack_002	1.193234239	1.185185185
2976	8	461	468	2	0022-0429-0510	448.3333333	196.3333333	159.4444444	cytoplasmic	zstack_002	1.838709677	1.46578141
2977	8	492	155	2	0022-0530-0229	107.2222222	166.8888889	113.4444444	cytoplasmic	zstack_002	1.542094456	1.077004219
2979	8	493	474	2	0022-0429-0510	119.1111111	210.8888889	217.6666667	cytoplasmic	zstack_002	1.975026015	2.00102145
2980	8	666	349	2	0022-0769-0354	104.4444444	142.1111111	120.8888889	cytoplasmic	zstack_002	1.317198764	1.144058885
2982	8	502	129	2	0022-0530-0229	105.1111111	162.6666667	133	cytoplasmic	zstack_002	1.503080082	1.262658228
2983	8	525	231	2	0022-0530-0229	523.1111111	141.6666667	106	cytoplasmic	zstack_002	1.309034908	1.006329114
2984	8	615	207	2	0022-0613-0278	106.7777778	139	135.1111111	cytoplasmic	zstack_002	1.282419272	1.217217217
2985	8	668	289	2	0022-0769-0354	109.3333333	119.1111111	118.5555556	cytoplasmic	zstack_002	1.104016478	1.121976866
2986	8	525	225	2	0022-0530-0229	491.6666667	137.1111111	110.8888889	cytoplasmic	zstack_002	1.266940452	1.052742616
2987	8	462	519	2	0022-0429-0510	127.3333333	144.1111111	134.2222222	cytoplasmic	zstack_002	1.349635796	1.233912155
2989	8	622	252	2	0022-0613-0278	118.7777778	158.4444444	125.2222222	cytoplasmic	zstack_002	1.461814454	1.128128128
2991	8	319	556	2	0022-0429-0510	103.2222222	195.7777778	121.7777778	cytoplasmic	zstack_002	1.833506764	1.119509704
2993	8	624	228	2	0022-0613-0278	112.5555556	146.5555556	117.8888889	cytoplasmic	zstack_002	1.352127114	1.062062062
2994	8	376	549	2	0022-0429-0510	105.3333333	137.7777778	116.8888889	cytoplasmic	zstack_002	1.290322581	1.074565884
2995	8	336	494	2	0022-0429-0510	104.2222222	130.8888889	129.7777778	cytoplasmic	zstack_002	1.225806452	1.193054137
2996	8	487	156	2	0022-0530-0229	108.7777778	128.8888889	120.3333333	cytoplasmic	zstack_002	1.190965092	1.142405063
2997	8	585	219	2	0022-0613-0278	111.5555556	146.6666667	128.3333333	cytoplasmic	zstack_002	1.35315223	1.156156156
3001	8	498	461	2	0022-0429-0510	112.5555556	200.7777778	218.3333333	cytoplasmic	zstack_002	1.880332986	2.007150153
3002	8	332	500	2	0022-0429-0510	104.6666667	175.7777778	125.6666667	cytoplasmic	zstack_002	1.646201873	1.15526047
3004	8	351	483	2	0022-0429-0510	103.6666667	131.2222222	119.3333333	cytoplasmic	zstack_002	1.2289282	1.097037794
3005	8	513	129	2	0022-0530-0229	103.7777778	190.7777778	111	cytoplasmic	zstack_002	1.762833676	1.053797468
3006	8	514	463	2	0022-0429-0510	108.3333333	174.8888889	152.5555556	cytoplasmic	zstack_002	1.637877211	1.402451481
3008	8	559	160	2	0022-0613-0278	105.1111111	126.8888889	126	cytoplasmic	zstack_002	1.170681702	1.135135135
3009	8	493	148	2	0022-0530-0229	108.1111111	167.4444444	113.6666667	cytoplasmic	zstack_002	1.547227926	1.079113924
3010	8	645	216	2	0022-0613-0278	105	150.2222222	118.7777778	cytoplasmic	zstack_002	1.38595592	1.07007007
3011	8	785	392	2	0022-0769-0354	104.3333333	258.8888889	108.2222222	cytoplasmic	zstack_002	2.399588054	1.024185068
3012	8	356	479	2	0022-0429-0510	105	193.4444444	124.2222222	cytoplasmic	zstack_002	1.811654527	1.141981614
3016	8	818	392	2	0022-0769-0354	106	128.3333333	123	cytoplasmic	zstack_002	1.189495366	1.164037855
3017	8	614	216	2	0022-0613-0278	112.5555556	138.2222222	124.8888889	cytoplasmic	zstack_002	1.275243465	1.125125125
3018	8	833	402	2	0022-0769-0354	104.4444444	175.5555556	119.7777778	cytoplasmic	zstack_002	1.627188465	1.133543638
3019	8	492	215	2	0022-0530-0229	111.5555556	141.1111111	116.6666667	cytoplasmic	zstack_002	1.303901437	1.107594937
3021	8	626	309	2	0022-0613-0278	118.3333333	126.7777778	116.5555556	cytoplasmic	zstack_002	1.169656586	1.05005005
3023	8	740	366	2	0022-0769-0354	133.3333333	123.1111111	114.7777778	cytoplasmic	zstack_002	1.141091658	1.086225026
3024	8	833	394	2	0022-0769-0354	110.8888889	123.2222222	112.6666667	cytoplasmic	zstack_002	1.142121524	1.066246057
3025	8	767	376	2	0022-0769-0354	109.5555556	197	119.7777778	cytoplasmic	zstack_002	1.825952626	1.133543638
3026	8	799	401	2	0022-0769-0354	104.5555556	142.4444444	107	cytoplasmic	zstack_002	1.320288363	1.012618297
3027	8	470	464	2	0022-0429-0510	120.3333333	136.1111111	165.8888889	cytoplasmic	zstack_002	1.27471384	1.525025536
3028	8	540	294	2	0022-0530-0229	121	151.1111111	140.1111111	cytoplasmic	zstack_002	1.396303901	1.330168776
3033	8	522	243	2	0022-0530-0229	403.3333333	144.6666667	111.2222222	cytoplasmic	zstack_002	1.336755647	1.055907173
3035	8	619	204	2	0022-0613-0278	109.1111111	126.7777778	122.3333333	cytoplasmic	zstack_002	1.169656586	1.102102102
3036	8	605	340	2	0022-0613-0278	120	209.3333333	126.7777778	cytoplasmic	zstack_002	1.931317273	1.142142142
3038	8	470	212	2	0022-0530-0229	105.5555556	117.2222222	103.8888889	cytoplasmic	zstack_002	1.083162218	0.98628692
3039	8	535	287	2	0022-0530-0229	123	156.3333333	116.1111111	cytoplasmic	zstack_002	1.444558522	1.102320675
3040	8	486	490	2	0022-0429-0510	124.1111111	220.4444444	194.1111111	cytoplasmic	zstack_002	2.064516129	1.784473953
3041	8	635	245	2	0022-0613-0278	116.1111111	170.8888889	116.2222222	cytoplasmic	zstack_002	1.576627371	1.047047047
3042	9	628	401	2	0022-0613-0278	102.1111111	189.5555556	110.8888889	cytoplasmic	zstack_002	1.748846745	0.998998999
3043	9	629	342	2	0022-0613-0278	106.4444444	149	116.6666667	cytoplasmic	zstack_002	1.374679651	1.051051051
3044	9	643	285	2	0022-0613-0278	113	235.2222222	128.1111111	cytoplasmic	zstack_002	2.170169144	1.154154154
3045	9	492	137	2	0022-0530-0229	104.7777778	169.6666667	108.6666667	cytoplasmic	zstack_002	1.567761807	1.03164557
3048	9	579	143	2	0022-0613-0278	104.5555556	172.6666667	123	cytoplasmic	zstack_002	1.593029216	1.108108108
3051	9	682	320	2	0022-0769-0354	109.7777778	169.2222222	139.7777778	cytoplasmic	zstack_002	1.568486097	1.322818086
3052	9	518	162	2	0022-0530-0229	110.1111111	133.7777778	115.1111111	cytoplasmic	zstack_002	1.23613963	1.092827004
3053	9	508	151	2	0022-0530-0229	108.2222222	166.5555556	116.4444444	cytoplasmic	zstack_002	1.539014374	1.105485232
3054	9	698	342	2	0022-0769-0354	111.6666667	133.8888889	118.2222222	cytoplasmic	zstack_002	1.240988671	1.118822292
3055	9	626	386	2	0022-0613-0278	105.6666667	160.2222222	112.4444444	cytoplasmic	zstack_002	1.478216299	1.013013013
3056	9	522	158	2	0022-0530-0229	109.7777778	140	119.3333333	cytoplasmic	zstack_002	1.293634497	1.132911392
3057	9	476	472	2	0022-0429-0510	208	152.4444444	173	cytoplasmic	zstack_002	1.427679501	1.590398366
3058	9	537	454	2	0022-0429-0510	102.2222222	123.1111111	110	cytoplasmic	zstack_002	1.152965661	1.011235955
3059	9	601	354	2	0022-0613-0278	115	169.2222222	156.1111111	cytoplasmic	zstack_002	1.561250641	1.406406406
3061	9	567	323	2	0022-0530-0229	114.5555556	161.7777778	112.8888889	cytoplasmic	zstack_002	1.49486653	1.071729958
3063	9	705	287	2	0022-0769-0354	469.6666667	192.4444444	107.4444444	cytoplasmic	zstack_002	1.783728115	1.016824395
3065	9	608	366	2	0022-0613-0278	109	215	120	cytoplasmic	zstack_002	1.983598155	1.081081081
3066	9	705	275	2	0022-0769-0354	324.8888889	211.8888889	150.8888889	cytoplasmic	zstack_002	1.963954686	1.427970557
3067	9	668	356	2	0022-0769-0354	103.8888889	154	109.3333333	cytoplasmic	zstack_002	1.427394439	1.034700315
3069	9	579	176	2	0022-0613-0278	104.6666667	149.2222222	121.5555556	cytoplasmic	zstack_002	1.376729882	1.095095095
3070	9	784	379	2	0022-0769-0354	108.5555556	145.6666667	121	cytoplasmic	zstack_002	1.35015448	1.14511041
3073	9	501	249	2	0022-0530-0229	120.8888889	200.4444444	110.2222222	cytoplasmic	zstack_002	1.852156057	1.046413502
3075	9	397	490	2	0022-0429-0510	171.5555556	132.5555556	115.4444444	cytoplasmic	zstack_002	1.241415193	1.061287028
3076	9	320	511	2	0022-0429-0510	102.1111111	120.3333333	125.6666667	cytoplasmic	zstack_002	1.126951093	1.15526047
3080	9	663	337	2	0022-0769-0354	105.7777778	154.5555556	124.7777778	cytoplasmic	zstack_002	1.432543769	1.18086225
3081	9	352	568	2	0022-0429-0510	105.4444444	200	163	cytoplasmic	zstack_002	1.873048907	1.498467824
3082	9	488	468	2	0022-0429-0510	116.1111111	175.7777778	175.4444444	cytoplasmic	zstack_002	1.646201873	1.612870276
3083	9	598	425	2	0022-0613-0278	104.1111111	119.6666667	143.5555556	cytoplasmic	zstack_002	1.104049206	1.293293293
3084	9	607	212	2	0022-0613-0278	108.6666667	197.7777778	121.3333333	cytoplasmic	zstack_002	1.824705279	1.093093093
3085	9	532	167	2	0022-0530-0229	109	160.5555556	121.2222222	cytoplasmic	zstack_002	1.483572895	1.150843882
3086	9	504	123	2	0022-0530-0229	103.1111111	134.6666667	107.5555556	cytoplasmic	zstack_002	1.244353183	1.021097046
3087	9	820	398	2	0022-0769-0354	107.5555556	168.1111111	121.3333333	cytoplasmic	zstack_002	1.558187436	1.148264984
3089	9	508	165	2	0022-0530-0229	110.2222222	145.8888889	114.7777778	cytoplasmic	zstack_002	1.348049281	1.089662447
3090	9	650	254	2	0022-0613-0278	110	132.3333333	206.3333333	cytoplasmic	zstack_002	1.220912353	1.858858859
3093	9	790	373	2	0022-0769-0354	113.8888889	137.7777778	126.5555556	cytoplasmic	zstack_002	1.277033986	1.197686646
3095	9	624	265	2	0022-0613-0278	124	138.8888889	115.6666667	cytoplasmic	zstack_002	1.281394157	1.042042042
3096	9	385	487	2	0022-0429-0510	111.8888889	148.2222222	132.7777778	cytoplasmic	zstack_002	1.388137357	1.220633299
3097	9	507	504	2	0022-0429-0510	107.5555556	136.6666667	113.1111111	cytoplasmic	zstack_002	1.279916753	1.039836568
3099	9	614	236	2	0022-0613-0278	115.3333333	141.3333333	126.1111111	cytoplasmic	zstack_002	1.303946694	1.136136136
3100	9	496	247	2	0022-0530-0229	119	145.6666667	110.1111111	cytoplasmic	zstack_002	1.345995893	1.04535865
3101	9	810	398	2	0022-0769-0354	104.4444444	140.7777778	115.2222222	cytoplasmic	zstack_002	1.304840371	1.090431125
3102	9	554	318	2	0022-0530-0229	109.5555556	195.4444444	111.2222222	cytoplasmic	zstack_002	1.805954825	1.055907173
3103	9	584	147	2	0022-0613-0278	107	210.6666667	127.2222222	cytoplasmic	zstack_002	1.943618657	1.146146146
3104	9	820	407	2	0022-0769-0354	101.7777778	145.7777778	121.3333333	cytoplasmic	zstack_002	1.351184346	1.148264984
3107	10	747	374	2	0022-0769-0354	114.1111111	166.3333333	117.8888889	cytoplasmic	zstack_002	1.541709578	1.115667718
3109	10	571	306	2	0022-0613-0278	493.2222222	123.2222222	128.7777778	cytoplasmic	zstack_002	1.136852896	1.16016016
3110	10	823	379	2	0022-0769-0354	103.3333333	144.6666667	124.5555556	cytoplasmic	zstack_002	1.340885685	1.178759201
3116	10	622	207	2	0022-0613-0278	105.3333333	176.5555556	144.4444444	cytoplasmic	zstack_002	1.628908252	1.301301301
3117	10	587	157	2	0022-0613-0278	101.5555556	161.7777778	113.2222222	cytoplasmic	zstack_002	1.492567914	1.02002002
3118	10	630	242	2	0022-0613-0278	114.6666667	141.3333333	142.6666667	cytoplasmic	zstack_002	1.303946694	1.285285285
3119	10	518	218	2	0022-0530-0229	570.2222222	179.8888889	109.4444444	cytoplasmic	zstack_002	1.662217659	1.039029536
3121	10	493	169	2	0022-0530-0229	109.8888889	171.3333333	119.4444444	cytoplasmic	zstack_002	1.583162218	1.133966245
3122	10	360	517	2	0022-0429-0510	107.5555556	132.7777778	118.7777778	cytoplasmic	zstack_002	1.243496358	1.091930541
3124	10	501	482	2	0022-0429-0510	110.1111111	190.1111111	203.5555556	cytoplasmic	zstack_002	1.780437045	1.871297242
3125	10	511	154	2	0022-0530-0229	106.3333333	151.6666667	118.8888889	cytoplasmic	zstack_002	1.401437372	1.128691983
3126	10	561	316	2	0022-0530-0229	117.1111111	145.5555556	120.4444444	cytoplasmic	zstack_002	1.344969199	1.143459916
3129	10	584	135	2	0022-0613-0278	103.7777778	207.1111111	119.4444444	cytoplasmic	zstack_002	1.910814967	1.076076076
3131	10	603	362	2	0022-0613-0278	112.4444444	275.2222222	136.7777778	cytoplasmic	zstack_002	2.539210661	1.232232232
3132	10	493	479	2	0022-0429-0510	116.3333333	209.7777778	197.3333333	cytoplasmic	zstack_002	1.964620187	1.814096016
3133	10	616	346	2	0022-0613-0278	116.2222222	128.6666667	134.5555556	cytoplasmic	zstack_002	1.187083547	1.212212212
3135	10	386	557	2	0022-0429-0510	101.7777778	140.8888889	136.1111111	cytoplasmic	zstack_002	1.319458897	1.251276813
3136	10	784	342	2	0022-0769-0354	133	119	122.3333333	cytoplasmic	zstack_002	1.102986612	1.157728707
3137	10	589	132	2	0022-0613-0278	105.8888889	175.3333333	122.4444444	cytoplasmic	zstack_002	1.617631984	1.103103103
3138	10	330	516	2	0022-0429-0510	102.2222222	197.8888889	137	cytoplasmic	zstack_002	1.853277836	1.259448417
3139	10	359	549	2	0022-0429-0510	104	127.8888889	171.8888889	cytoplasmic	zstack_002	1.197710718	1.580183861
3141	10	477	505	2	0022-0429-0510	125.4444444	168.4444444	172.3333333	cytoplasmic	zstack_002	1.577523413	1.584269663
3144	10	556	290	2	0022-0530-0229	126.3333333	156.3333333	127.5555556	cytoplasmic	zstack_002	1.444558522	1.210970464
3145	10	734	361	2	0022-0769-0354	253.3333333	129.3333333	107.7777778	cytoplasmic	zstack_002	1.198764161	1.01997897
3147	10	555	308	2	0022-0530-0229	114.2222222	142.4444444	116.8888889	cytoplasmic	zstack_002	1.316221766	1.109704641
3148	10	798	365	2	0022-0769-0354	105	158.6666667	117.1111111	cytoplasmic	zstack_002	1.470648816	1.108307045
3149	10	482	483	2	0022-0429-0510	133.5555556	134.6666667	175.7777778	cytoplasmic	zstack_002	1.261186264	1.615934627
3150	10	826	408	2	0022-0769-0354	102.4444444	145	110.5555556	cytoplasmic	zstack_002	1.343975283	1.046267087
3152	10	824	402	2	0022-0769-0354	103.7777778	154.6666667	117.4444444	cytoplasmic	zstack_002	1.433573635	1.111461619
3154	10	598	407	2	0022-0613-0278	103.8888889	172.1111111	117.3333333	cytoplasmic	zstack_002	1.587903639	1.057057057
3155	10	510	456	2	0022-0429-0510	106.5555556	126.5555556	151.8888889	cytoplasmic	zstack_002	1.185223725	1.396322778
3156	10	524	177	2	0022-0530-0229	227.4444444	153.1111111	117	cytoplasmic	zstack_002	1.414784394	1.110759494
3157	10	659	281	2	0022-0613-0278	106.5555556	123.4444444	132.2222222	cytoplasmic	zstack_002	1.138903127	1.191191191
3158	10	610	385	2	0022-0613-0278	108.1111111	172.6666667	121.6666667	cytoplasmic	zstack_002	1.593029216	1.096096096
3159	10	516	238	2	0022-0530-0229	321.4444444	127.7777778	114.4444444	cytoplasmic	zstack_002	1.180698152	1.08649789
3164	10	656	281	2	0022-0613-0278	107.7777778	122.2222222	125.4444444	cytoplasmic	zstack_002	1.127626858	1.13013013
3166	10	512	172	2	0022-0530-0229	112.5555556	138.2222222	114.7777778	cytoplasmic	zstack_002	1.277207392	1.089662447
3168	10	497	468	2	0022-0429-0510	111.5555556	207.7777778	193.8888889	cytoplasmic	zstack_002	1.945889698	1.782431052
3169	10	477	500	2	0022-0429-0510	162.6666667	214.6666667	177.3333333	cytoplasmic	zstack_002	2.010405827	1.630234934
3171	11	669	330	2	0022-0769-0354	102.2222222	151.1111111	107.1111111	cytoplasmic	zstack_002	1.40061792	1.013669821
3172	11	686	331	2	0022-0769-0354	109.6666667	158.3333333	111.1111111	cytoplasmic	zstack_002	1.467559217	1.051524711
3173	11	490	460	2	0022-0429-0510	111.1111111	201	171.3333333	cytoplasmic	zstack_002	1.882414152	1.575076609
3176	11	589	225	2	0022-0613-0278	114.3333333	138.5555556	118.5555556	cytoplasmic	zstack_002	1.278318811	1.068068068
3177	11	499	151	2	0022-0530-0229	105.4444444	156.8888889	106.7777778	cytoplasmic	zstack_002	1.449691992	1.01371308
3179	11	631	220	2	0022-0613-0278	106.1111111	159.5555556	116.5555556	cytoplasmic	zstack_002	1.472065607	1.05005005
3180	11	386	546	2	0022-0429-0510	105.4444444	160.3333333	115	cytoplasmic	zstack_002	1.501560874	1.057201226
3181	11	509	158	2	0022-0530-0229	107.1111111	140.8888889	114	cytoplasmic	zstack_002	1.301848049	1.082278481
3185	11	624	257	2	0022-0613-0278	119.8888889	143.4444444	135.7777778	cytoplasmic	zstack_002	1.323423885	1.223223223
3187	11	479	461	2	0022-0429-0510	115.1111111	128.4444444	178.8888889	cytoplasmic	zstack_002	1.202913632	1.64453524
3188	11	788	369	2	0022-0769-0354	111.1111111	143	123.3333333	cytoplasmic	zstack_002	1.325437693	1.167192429
3190	11	368	550	2	0022-0429-0510	106	174.1111111	118.4444444	cytoplasmic	zstack_002	1.630593132	1.08886619
3191	11	325	552	2	0022-0429-0510	101.4444444	180	127.4444444	cytoplasmic	zstack_002	1.685744017	1.171603677
3192	11	571	205	2	0022-0613-0278	110.5555556	138.1111111	117.4444444	cytoplasmic	zstack_002	1.27421835	1.058058058
3195	11	610	351	2	0022-0613-0278	115.7777778	194.2222222	171	cytoplasmic	zstack_002	1.791901589	1.540540541
3196	11	606	405	2	0022-0613-0278	105.4444444	188.8888889	125	cytoplasmic	zstack_002	1.742696053	1.126126126
3197	11	473	468	2	0022-0429-0510	162.6666667	194.6666667	217.1111111	cytoplasmic	zstack_002	1.823100937	1.995914198
3199	11	644	267	2	0022-0613-0278	107.2222222	149	125.6666667	cytoplasmic	zstack_002	1.374679651	1.132132132
3200	11	477	511	2	0022-0429-0510	121.8888889	127.8888889	142.5555556	cytoplasmic	zstack_002	1.197710718	1.31052094
3201	11	839	409	2	0022-0769-0354	101.7777778	166.3333333	120.7777778	cytoplasmic	zstack_002	1.541709578	1.143007361
3204	11	352	529	2	0022-0429-0510	102	140.2222222	109.6666667	cytoplasmic	zstack_002	1.313215401	1.008171604
3206	11	519	176	2	0022-0530-0229	389	174.1111111	119.2222222	cytoplasmic	zstack_002	1.608829569	1.13185654
3208	11	664	343	2	0022-0769-0354	103.1111111	133.5555556	114.2222222	cytoplasmic	zstack_002	1.237899073	1.080967403
3211	11	503	217	2	0022-0530-0229	124.8888889	199.3333333	116.3333333	cytoplasmic	zstack_002	1.841889117	1.10443038
3212	11	324	488	2	0022-0429-0510	102.2222222	132.1111111	117.2222222	cytoplasmic	zstack_002	1.237252862	1.077630235
3213	11	565	319	2	0022-0530-0229	112.1111111	148	108.8888889	cytoplasmic	zstack_002	1.367556468	1.033755274
3215	11	508	225	2	0022-0530-0229	175.4444444	150.5555556	113	cytoplasmic	zstack_002	1.391170431	1.07278481
3216	11	634	224	2	0022-0613-0278	108	167	117.2222222	cytoplasmic	zstack_002	1.540748334	1.056056056
3217	11	636	327	2	0022-0613-0278	108	159.5555556	126.5555556	cytoplasmic	zstack_002	1.472065607	1.14014014
3218	11	533	299	2	0022-0530-0229	117.7777778	149	117.5555556	cytoplasmic	zstack_002	1.376796715	1.116033755
3219	12	812	390	2	0022-0769-0354	104.4444444	164.7777778	115.8888889	cytoplasmic	zstack_002	1.527291452	1.096740273
3220	12	482	472	2	0022-0429-0510	121.7777778	159.8888889	194.4444444	cytoplasmic	zstack_002	1.497398543	1.787538304
3223	12	586	354	2	0022-0530-0229	110.5555556	155.8888889	114.2222222	cytoplasmic	zstack_002	1.440451745	1.084388186
3224	12	603	205	2	0022-0613-0278	106.6666667	145.5555556	120.7777778	cytoplasmic	zstack_002	1.342901076	1.088088088
3228	12	648	239	2	0022-0613-0278	108.6666667	153.4444444	113.6666667	cytoplasmic	zstack_002	1.415684264	1.024024024
3229	12	823	402	2	0022-0769-0354	102.5555556	154.6666667	111	cytoplasmic	zstack_002	1.433573635	1.050473186
3235	12	503	203	2	0022-0530-0229	389.8888889	162.8888889	116.4444444	cytoplasmic	zstack_002	1.50513347	1.105485232
3236	12	630	233	2	0022-0613-0278	109	155.4444444	120.8888889	cytoplasmic	zstack_002	1.43413634	1.089089089
3237	12	499	210	2	0022-0530-0229	118.3333333	168.1111111	126.6666667	cytoplasmic	zstack_002	1.55338809	1.202531646
3238	12	659	261	2	0022-0613-0278	107.6666667	178.2222222	130.1111111	cytoplasmic	zstack_002	1.644284982	1.172172172
3239	12	701	333	2	0022-0769-0354	338.1111111	167.4444444	116.7777778	cytoplasmic	zstack_002	1.552008239	1.105152471
3241	12	488	464	2	0022-0429-0510	117.8888889	219.3333333	196.6666667	cytoplasmic	zstack_002	2.054110302	1.807967314
3242	12	655	255	2.828427125	0022-0613-0278	111.1111111	192.6666667	123.5555556	cytoplasmic	zstack_002	1.777549974	1.113113113
3245	12	630	329	2	0022-0613-0278	113.5555556	225.6666667	158.7777778	cytoplasmic	zstack_002	2.082009226	1.43043043
3246	12	587	233	2	0022-0613-0278	180.3333333	139.2222222	138.7777778	cytoplasmic	zstack_002	1.284469503	1.25025025
3248	12	512	165	2	0022-0530-0229	109.6666667	182.7777778	114.2222222	cytoplasmic	zstack_002	1.688911704	1.084388186
3253	12	445	521	2	0022-0429-0510	207.1111111	130.1111111	135.5555556	cytoplasmic	zstack_002	1.218522373	1.246169561
3255	12	584	328	2	0022-0613-0278	437.4444444	192	125.4444444	cytoplasmic	zstack_002	1.771399282	1.13013013
3257	12	473	461	2	0022-0429-0510	113.8888889	203.5555556	176	cytoplasmic	zstack_002	1.906347555	1.617977528
3261	12	620	242	2	0022-0613-0278	116.7777778	130.4444444	136	cytoplasmic	zstack_002	1.203485392	1.225225225
3265	12	503	488	2	0022-0429-0510	108.2222222	235.1111111	132.5555556	cytoplasmic	zstack_002	2.201873049	1.218590398
3267	12	502	477	2	0022-0429-0510	107.7777778	142.7777778	191	cytoplasmic	zstack_002	1.337148803	1.75587334
3269	12	792	387	2	0022-0769-0354	104.3333333	161.8888889	135	cytoplasmic	zstack_002	1.500514933	1.277602524
3274	12	399	490	2	0022-0429-0510	343	142.2222222	132.3333333	cytoplasmic	zstack_002	1.33194589	1.216547497
3276	12	513	267	2	0022-0530-0229	120.2222222	124.3333333	110.5555556	cytoplasmic	zstack_002	1.148870637	1.049578059
3279	12	328	495	2	0022-0429-0510	101.8888889	125.5555556	103.5555556	cytoplasmic	zstack_002	1.175858481	0.951991828
3281	13	492	487	2.828427125	0022-0429-0510	117.7777778	368.4444444	159.1111111	cytoplasmic	zstack_002	3.45057232	1.462717058
3282	13	591	349	2	0022-0613-0278	110.8888889	216.6666667	106.1111111	cytoplasmic	zstack_002	1.998974885	0.955955956
3285	13	602	351	2	0022-0613-0278	111.4444444	243.2222222	174.8888889	cytoplasmic	zstack_002	2.243977447	1.575575576
3286	13	578	225	2	0022-0613-0278	114.7777778	126.4444444	152.6666667	cytoplasmic	zstack_002	1.16658124	1.375375375
3287	13	469	511	2	0022-0429-0510	124.5555556	283.2222222	156.5555556	cytoplasmic	zstack_002	2.652445369	1.439223698
3288	13	674	304	2	0022-0769-0354	104.5555556	150.2222222	117.2222222	cytoplasmic	zstack_002	1.392378991	1.10935857
3291	13	583	224	2	0022-0613-0278	112.1111111	122.4444444	122.1111111	cytoplasmic	zstack_002	1.129677089	1.1001001
3292	13	493	458	2	0022-0429-0510	109.2222222	156.1111111	192.1111111	cytoplasmic	zstack_002	1.46201873	1.766087845
3294	13	633	245	2	0022-0613-0278	106.5555556	220.7777778	113	cytoplasmic	zstack_002	2.036904152	1.018018018
3295	13	804	376	2	0022-0769-0354	107	149.8888889	117.5555556	cytoplasmic	zstack_002	1.389289392	1.112513144
3296	13	584	340	2	0022-0613-0278	114.1111111	219.1111111	119	cytoplasmic	zstack_002	2.021527422	1.072072072
3297	13	541	186	2	0022-0530-0229	117.3333333	123.4444444	105.7777778	cytoplasmic	zstack_002	1.140657084	1.004219409
3299	13	388	493	2	0022-0429-0510	113.1111111	125.4444444	151.4444444	cytoplasmic	zstack_002	1.174817898	1.392236977
3300	13	705	346	2	0022-0769-0354	108.7777778	201.8888889	112.3333333	cytoplasmic	zstack_002	1.871266735	1.063091483
3301	13	804	382	2	0022-0769-0354	108.5555556	164.3333333	114.7777778	cytoplasmic	zstack_002	1.523171988	1.086225026
3303	13	579	211	2	0022-0613-0278	111.8888889	167.4444444	123.7777778	cytoplasmic	zstack_002	1.544848795	1.115115115
3304	13	780	368	2	0022-0769-0354	108	139	122.6666667	cytoplasmic	zstack_002	1.288362513	1.160883281
3305	13	492	214	2	0022-0530-0229	111.3333333	139.8888889	110.1111111	cytoplasmic	zstack_002	1.292607803	1.04535865
3306	13	679	269	2	0022-0769-0354	107.8888889	130.2222222	128.3333333	cytoplasmic	zstack_002	1.20700309	1.214511041
3309	13	505	460	2	0022-0429-0510	106.7777778	148.7777778	142.7777778	cytoplasmic	zstack_002	1.393340271	1.312563841
3310	13	486	480	2	0022-0429-0510	122.2222222	187.7777778	197.1111111	cytoplasmic	zstack_002	1.758584807	1.812053115
3311	13	618	394	2	0022-0613-0278	105.7777778	129.5555556	106.7777778	cytoplasmic	zstack_002	1.19528447	0.961961962
3312	13	618	320	2	0022-0613-0278	151.8888889	162	147.1111111	cytoplasmic	zstack_002	1.494618145	1.325325325
3313	13	604	385	2	0022-0613-0278	104.2222222	145.5555556	124.8888889	cytoplasmic	zstack_002	1.342901076	1.125125125
3314	13	665	266	2	0022-0613-0278	109.4444444	188.6666667	129.3333333	cytoplasmic	zstack_002	1.740645823	1.165165165
3320	14	633	331	2	0022-0613-0278	103.6666667	168.5555556	157.3333333	cytoplasmic	zstack_002	1.555099949	1.417417417
3325	14	580	215	2	0022-0613-0278	109.2222222	151.8888889	120	cytoplasmic	zstack_002	1.40133265	1.081081081
3326	14	598	229	2	0022-0613-0278	113.2222222	170.4444444	134.8888889	cytoplasmic	zstack_002	1.572526909	1.215215215
3328	14	627	362	2	0022-0613-0278	104.4444444	155.7777778	106.3333333	cytoplasmic	zstack_002	1.437211686	0.957957958
3329	14	674	261	2	0022-0613-0278	107.3333333	176.2222222	155.3333333	cytoplasmic	zstack_002	1.625832906	1.399399399
3330	14	508	465	2.828427125	0022-0429-0510	105.2222222	299	166.4444444	cytoplasmic	zstack_002	2.800208117	1.530132789
3334	14	501	191	2	0022-0530-0229	152.8888889	154.8888889	117.5555556	cytoplasmic	zstack_002	1.431211499	1.116033755
3338	14	706	344	2	0022-0769-0354	114.4444444	202.4444444	109.1111111	cytoplasmic	zstack_002	1.876416066	1.032597266
3340	14	684	305	2	0022-0769-0354	141	196	116.6666667	cytoplasmic	zstack_002	1.816683831	1.104100946
3341	14	565	305	2	0022-0530-0229	116.4444444	177.3333333	114.1111111	cytoplasmic	zstack_002	1.638603696	1.083333333
3342	14	547	292	2	0022-0530-0229	118.5555556	167.5555556	118.6666667	cytoplasmic	zstack_002	1.54825462	1.126582278
3344	14	454	466	2	0022-0429-0510	443.1111111	164.1111111	149	cytoplasmic	zstack_002	1.536940687	1.369765066
3351	14	516	171	2	0022-0530-0229	111	205.7777778	116	cytoplasmic	zstack_002	1.901437372	1.101265823
3353	14	578	321	2	0022-0613-0278	259.7777778	224.5555556	156.7777778	cytoplasmic	zstack_002	2.071758073	1.412412412
3356	14	537	249	2	0022-0530-0229	295.2222222	155	111.5555556	cytoplasmic	zstack_002	1.432238193	1.05907173
3358	15	683	310	2	0022-0769-0354	111.8888889	142.7777778	106.5555556	cytoplasmic	zstack_002	1.323377961	1.008412198
3359	15	441	521	2	0022-0429-0510	300.3333333	123.3333333	171.7777778	cytoplasmic	zstack_002	1.155046826	1.579162411
3360	15	337	536	2	0022-0429-0510	103	137.6666667	136.5555556	cytoplasmic	zstack_002	1.289281998	1.255362615
3363	15	517	176	2	0022-0530-0229	245.4444444	167	113.5555556	cytoplasmic	zstack_002	1.54312115	1.078059072
3365	15	422	480	2	0022-0429-0510	453.7777778	156.3333333	136.2222222	cytoplasmic	zstack_002	1.464099896	1.252298264
3367	15	499	465	2	0022-0429-0510	108.5555556	141.4444444	158.2222222	cytoplasmic	zstack_002	1.324661811	1.454545455
3371	15	514	178	2	0022-0530-0229	319.1111111	135.3333333	118.8888889	cytoplasmic	zstack_002	1.250513347	1.128691983
3372	15	868	418	2	0022-0769-0354	103.1111111	141.8888889	116.2222222	cytoplasmic	zstack_002	1.315139032	1.099894848
3374	15	555	290	2	0022-0530-0229	117.7777778	164.4444444	124.2222222	cytoplasmic	zstack_002	1.519507187	1.179324895
3375	15	782	352	2	0022-0769-0354	110.6666667	119.6666667	116.3333333	cytoplasmic	zstack_002	1.109165808	1.100946372
3376	15	593	230	2	0022-0613-0278	123.6666667	201.2222222	125.2222222	cytoplasmic	zstack_002	1.856483854	1.128128128
3379	15	389	531	2	0022-0429-0510	107.8888889	208	116.5555556	cytoplasmic	zstack_002	1.947970864	1.071501532
3380	15	665	283	2	0022-0613-0278	104.4444444	196.1111111	107.6666667	cytoplasmic	zstack_002	1.809328549	0.96996997
3381	15	472	467	2	0022-0429-0510	169.2222222	226.6666667	221.1111111	cytoplasmic	zstack_002	2.122788762	2.032686415
3383	15	526	274	2	0022-0530-0229	419.4444444	205.1111111	121.8888889	cytoplasmic	zstack_002	1.895277207	1.157172996
3384	15	588	230	2	0022-0613-0278	113.4444444	157.8888889	129.4444444	cytoplasmic	zstack_002	1.456688877	1.166166166
3388	15	613	354	2	0022-0613-0278	110.7777778	218.8888889	142.6666667	cytoplasmic	zstack_002	2.019477191	1.285285285
3390	15	686	323	2	0022-0769-0354	108.4444444	215.8888889	104.3333333	cytoplasmic	zstack_002	2.001029866	0.987381703
3395	15	712	339	2	0022-0769-0354	437.1111111	165.7777778	107.1111111	cytoplasmic	zstack_002	1.536560247	1.013669821
3396	15	812	385	2	0022-0769-0354	103.2222222	149.4444444	109.5555556	cytoplasmic	zstack_002	1.385169928	1.036803365
3399	15	492	464	2	0022-0429-0510	108.2222222	187	173.8888889	cytoplasmic	zstack_002	1.751300728	1.598569969
3401	15	498	477	2	0022-0429-0510	109.6666667	165	167.8888889	cytoplasmic	zstack_002	1.545265349	1.543411645
3404	15	508	178	2	0022-0530-0229	128.8888889	179.7777778	116.2222222	cytoplasmic	zstack_002	1.661190965	1.103375527
3408	15	690	273	2	0022-0769-0354	112.2222222	194.4444444	115	cytoplasmic	zstack_002	1.802265705	1.088328076
3409	15	789	379	2	0022-0769-0354	103.6666667	181.4444444	115.6666667	cytoplasmic	zstack_002	1.68177137	1.094637224
3410	16	599	235	2	0022-0613-0278	472.2222222	219.4444444	129	cytoplasmic	zstack_002	2.024602768	1.162162162
3413	16	615	379	2	0022-0613-0278	104.6666667	193.1111111	112.7777778	cytoplasmic	zstack_002	1.781650436	1.016016016
3422	16	629	267	2	0022-0613-0278	108.8888889	178.5555556	124.2222222	cytoplasmic	zstack_002	1.647360328	1.119119119
3423	16	820	390	2	0022-0769-0354	100.6666667	126.2222222	130.1111111	cytoplasmic	zstack_002	1.169927909	1.231335436
3424	16	606	349	2	0022-0613-0278	114.5555556	176.6666667	139	cytoplasmic	zstack_002	1.629933368	1.252252252
3429	16	457	495	2	0022-0429-0510	551.3333333	135.6666667	112.2222222	cytoplasmic	zstack_002	1.270551509	1.031664964
3431	16	620	339	2	0022-0613-0278	113.4444444	142.7777778	135.4444444	cytoplasmic	zstack_002	1.317273193	1.22022022
3432	16	546	296	2	0022-0530-0229	117.3333333	161	127.6666667	cytoplasmic	zstack_002	1.487679671	1.212025316
3434	16	449	467	2	0022-0429-0510	396.3333333	155.3333333	128.2222222	cytoplasmic	zstack_002	1.454734651	1.17875383
3437	16	681	285	2	0022-0769-0354	131.1111111	144.1111111	118.7777778	cytoplasmic	zstack_002	1.335736354	1.124079916
3438	16	620	249	2	0022-0613-0278	115	152.7777778	129.4444444	cytoplasmic	zstack_002	1.409533573	1.166166166
3442	17	609	363	2	0022-0613-0278	111.1111111	176.7777778	138.3333333	cytoplasmic	zstack_002	1.630958483	1.246246246
3443	17	885	435	2	0022-0769-0354	112.4444444	128	107.6666667	cytoplasmic	zstack_002	1.186405767	1.018927445
3444	17	499	208	2	0022-0530-0229	115.3333333	147.4444444	107	cytoplasmic	zstack_002	1.362422998	1.015822785
3445	17	604	367	2	0022-0613-0278	110.3333333	185.4444444	135.4444444	cytoplasmic	zstack_002	1.710917478	1.22022022
3446	17	565	270	2	0022-0530-0229	198.3333333	152.1111111	104.7777778	cytoplasmic	zstack_002	1.405544148	0.994725738
3450	17	483	476	2	0022-0429-0510	119	182.1111111	171.5555556	cytoplasmic	zstack_002	1.705515088	1.57711951
3454	17	775	351	2	0022-0769-0354	249.8888889	121.5555556	112.6666667	cytoplasmic	zstack_002	1.126673532	1.066246057
3457	17	479	482	2	0022-0429-0510	224.5555556	177.4444444	173	cytoplasmic	zstack_002	1.661810614	1.590398366
3459	17	477	502	2	0022-0429-0510	121.3333333	256.1111111	163.6666667	cytoplasmic	zstack_002	2.398543184	1.504596527
3460	17	563	281	2	0022-0530-0229	121	140.3333333	103.8888889	cytoplasmic	zstack_002	1.296714579	0.98628692
3462	17	471	507	2	0022-0429-0510	126.6666667	191.4444444	140.6666667	cytoplasmic	zstack_002	1.792924037	1.293156282
3463	17	613	343	2	0022-0613-0278	112.4444444	155.6666667	127.5555556	cytoplasmic	zstack_002	1.436186571	1.149149149
3465	17	760	363	2	0022-0769-0354	466.4444444	133.7777778	108.2222222	cytoplasmic	zstack_002	1.239958805	1.024185068
3466	17	574	312	2	0022-0613-0278	220.3333333	155	117.6666667	cytoplasmic	zstack_002	1.430035879	1.06006006
3468	17	485	486	2	0022-0429-0510	116	177.4444444	186	cytoplasmic	zstack_002	1.661810614	1.709908069
3470	17	795	370	2	0022-0769-0354	105.6666667	142.4444444	118.4444444	cytoplasmic	zstack_002	1.320288363	1.120925342
3472	18	695	319	2	0022-0769-0354	279.3333333	120.5555556	111.4444444	cytoplasmic	zstack_002	1.117404737	1.054679285
3474	18	404	489	2	0022-0429-0510	499.8888889	189.6666667	111.4444444	cytoplasmic	zstack_002	1.776274714	1.024514811
3477	18	462	467	2	0022-0429-0510	393.1111111	273.4444444	175.2222222	cytoplasmic	zstack_002	2.560874089	1.610827375
3480	18	394	534	2	0022-0429-0510	112.1111111	202.5555556	141.7777778	cytoplasmic	zstack_002	1.89698231	1.303370787
3486	18	556	228	2	0022-0530-0229	574.1111111	172.1111111	104.1111111	cytoplasmic	zstack_002	1.590349076	0.988396624
3490	18	785	364	2	0022-0769-0354	107.8888889	136.7777778	118.2222222	cytoplasmic	zstack_002	1.267765191	1.118822292
3496	19	389	516	2	0022-0429-0510	514.7777778	163.8888889	109.5555556	cytoplasmic	zstack_002	1.534859521	1.007150153
3497	19	619	349	2	0022-0613-0278	107.2222222	187	138.1111111	cytoplasmic	zstack_002	1.725269093	1.244244244
3499	19	485	479	2	0022-0429-0510	115	215.7777778	174.3333333	cytoplasmic	zstack_002	2.020811655	1.602655771
3503	19	456	467	2	0022-0429-0510	419	165.4444444	156	cytoplasmic	zstack_002	1.54942768	1.434116445
3504	19	572	340	2	0022-0530-0229	109.8888889	120.7777778	107	cytoplasmic	zstack_002	1.116016427	1.015822785
3506	19	519	182	2	0022-0530-0229	420.5555556	179.6666667	107	cytoplasmic	zstack_002	1.660164271	1.015822785
3511	19	605	359	2	0022-0613-0278	107.8888889	122.7777778	111.4444444	cytoplasmic	zstack_002	1.132752435	1.004004004
3512	19	670	274	2	0022-0613-0278	104	133.2222222	104.3333333	cytoplasmic	zstack_002	1.229113275	0.93993994
3515	19	761	359	2	0022-0769-0354	442.4444444	164.8888889	106.2222222	cytoplasmic	zstack_002	1.528321318	1.005257624
3516	19	482	467	2	0022-0429-0510	113.7777778	202.7777778	205	cytoplasmic	zstack_002	1.899063476	1.884576098
3524	20	566	304	2	0022-0530-0229	121.7777778	124.7777778	108.5555556	cytoplasmic	zstack_002	1.152977413	1.030590717
3526	20	473	469	2	0022-0429-0510	250.2222222	198	195.3333333	cytoplasmic	zstack_002	1.854318418	1.795709908
3527	20	487	473	2	0022-0429-0510	109.3333333	286.1111111	163.3333333	cytoplasmic	zstack_002	2.67950052	1.501532176
3528	20	479	493	2	0022-0429-0510	148.7777778	253.3333333	173.6666667	cytoplasmic	zstack_002	2.372528616	1.596527068
3530	20	584	303	2	0022-0613-0278	516.1111111	135	110.1111111	cytoplasmic	zstack_002	1.24551512	0.991991992
3537	20	626	312	2.828427125	0022-0613-0278	116.1111111	205.3333333	126	cytoplasmic	zstack_002	1.894413121	1.135135135
3539	20	600	236	2	0022-0613-0278	296.2222222	189.2222222	125.2222222	cytoplasmic	zstack_002	1.745771399	1.128128128
3544	21	474	485	2	0022-0429-0510	551	165.3333333	204.6666667	cytoplasmic	zstack_002	1.548387097	1.881511747
3549	21	478	469	2	0022-0429-0510	131.8888889	215.2222222	178.7777778	cytoplasmic	zstack_002	2.015608741	1.64351379
3557	21	481	479	2	0022-0429-0510	131.5555556	212.6666667	158.7777778	cytoplasmic	zstack_002	1.991675338	1.459652707
3562	22	412	524	2	0022-0429-0510	463.2222222	222.1111111	110.6666667	cytoplasmic	zstack_002	2.08012487	1.017364658
3567	22	471	465	2	0022-0429-0510	143.1111111	173.8888889	124.7777778	cytoplasmic	zstack_002	1.628511967	1.147088866
3570	22	543	282	2	0022-0530-0229	227.6666667	131.3333333	116.2222222	cytoplasmic	zstack_002	1.213552361	1.103375527
3574	22	506	211	2	0022-0530-0229	302.5555556	181.6666667	105	cytoplasmic	zstack_002	1.678644764	0.996835443
3582	23	738	335	2	0022-0769-0354	472.7777778	187.3333333	105.3333333	cytoplasmic	zstack_002	1.736354274	0.996845426
3583	23	426	519	2	0022-0429-0510	447.3333333	235.4444444	108.4444444	cytoplasmic	zstack_002	2.204994797	0.996935649
3585	23	519	250	2	0022-0530-0229	488.2222222	181	108.5555556	cytoplasmic	zstack_002	1.6724846	1.030590717
3586	23	476	481	2	0022-0429-0510	200.3333333	151.4444444	179.6666667	cytoplasmic	zstack_002	1.418314256	1.651685393
3587	23	479	498	2	0022-0429-0510	117.2222222	163.4444444	145.7777778	cytoplasmic	zstack_002	1.53069719	1.340143003
3589	23	538	277	2	0022-0530-0229	338.6666667	128.8888889	112.1111111	cytoplasmic	zstack_002	1.190965092	1.064345992
3592	23	474	493	2	0022-0429-0510	298.4444444	174	200.8888889	cytoplasmic	zstack_002	1.629552549	1.846782431
3593	23	555	244	2	0022-0530-0229	362	224.3333333	115.5555556	cytoplasmic	zstack_002	2.072895277	1.097046414
3595	23	466	467	2	0022-0429-0510	235.5555556	225.4444444	151.7777778	cytoplasmic	zstack_002	2.111342352	1.395301328
3601	23	553	236	2	0022-0530-0229	459.2222222	120.1111111	105	cytoplasmic	zstack_002	1.109856263	0.996835443
3602	24	739	328	2	0022-0769-0354	405.7777778	148.5555556	114	cytoplasmic	zstack_002	1.376930999	1.078864353
3606	24	604	336	2	0022-0613-0278	123.1111111	151	123.6666667	cytoplasmic	zstack_002	1.393131727	1.114114114
3607	24	550	243	2	0022-0530-0229	584.4444444	307.2222222	106.6666667	cytoplasmic	zstack_002	2.838809035	1.012658228
3608	24	474	476	2	0022-0429-0510	237.2222222	314.5555556	168.7777778	cytoplasmic	zstack_002	2.945889698	1.551583248
3609	24	395	511	2	0022-0429-0510	333.6666667	215.7777778	113.4444444	cytoplasmic	zstack_002	2.020811655	1.042900919
3611	24	401	520	2	0022-0429-0510	368.8888889	124.3333333	109.6666667	cytoplasmic	zstack_002	1.164412071	1.008171604
3615	24	548	231	2	0022-0530-0229	518	169.3333333	105.6666667	cytoplasmic	zstack_002	1.564681725	1.003164557
3616	24	611	329	2	0022-0613-0278	134.5555556	155.1111111	135.1111111	cytoplasmic	zstack_002	1.431060994	1.217217217
3620	25	540	225	2	0022-0530-0229	486.6666667	170.2222222	106.5555556	cytoplasmic	zstack_002	1.572895277	1.011603376
3621	25	764	345	2	0022-0769-0354	303.5555556	121.4444444	104.3333333	cytoplasmic	zstack_002	1.125643666	0.987381703
3622	25	537	223	2	0022-0530-0229	491.1111111	161.2222222	104.5555556	cytoplasmic	zstack_002	1.48973306	0.992616034
3626	26	520	221	2	0022-0530-0229	477.6666667	132.1111111	106.1111111	cytoplasmic	zstack_002	1.22073922	1.007383966
3630	26	457	472	2	0022-0429-0510	419.5555556	178.7777778	141.6666667	cytoplasmic	zstack_002	1.674297607	1.302349336
3631	26	460	506	2	0022-0429-0510	221.8888889	132.8888889	117.5555556	cytoplasmic	zstack_002	1.244536941	1.080694586
3633	27	471	479	2	0022-0429-0510	271	171.2222222	164.6666667	cytoplasmic	zstack_002	1.603537981	1.513789581
3634	27	471	489	2	0022-0429-0510	391.2222222	163.8888889	181.4444444	cytoplasmic	zstack_002	1.534859521	1.668028601
3637	27	546	269	2	0022-0530-0229	360.8888889	130.2222222	106.8888889	cytoplasmic	zstack_002	1.203285421	1.014767932
3641	28	601	307	2	0022-0613-0278	486.8888889	176.4444444	106.2222222	cytoplasmic	zstack_002	1.627883137	0.956956957
3644	30	432	511	2	0022-0429-0510	359.3333333	129.5555556	110.1111111	cytoplasmic	zstack_002	1.213319459	1.012257406
3645	30	455	495	2	0022-0429-0510	483.7777778	189.5555556	123.4444444	cytoplasmic	zstack_002	1.775234131	1.134831461
3646	32	454	488	2	0022-0429-0510	400.8888889	154.6666667	124.2222222	cytoplasmic	zstack_002	1.448491155	1.141981614
3647	6	546	336	2	0019-0479-0362	101.1111111	236.4444444	106.7777778	cytoplasmic	zstack_003	2.193814433	1.025066667
3650	6	348	271	2	0019-0298-0262	112.6666667	193	119.1111111	cytoplasmic	zstack_003	1.767039674	1.125459318
3651	6	703	226	2	0019-0623-0220	105.3333333	138.5555556	104.6666667	cytoplasmic	zstack_003	1.282921811	1.00856531
3654	6	477	287	2	0019-0479-0362	103.8888889	177.4444444	108.4444444	cytoplasmic	zstack_003	1.646391753	1.041066667
3655	6	538	312	2	0019-0479-0362	102.2222222	209.1111111	102.6666667	cytoplasmic	zstack_003	1.940206186	0.9856
3659	6	721	515	2	0019-0692-0438	103.7777778	158.8888889	140.8888889	cytoplasmic	zstack_003	1.488807913	1.331932773
3660	6	394	304	2	0019-0298-0262	101	137.6666667	100.5555556	cytoplasmic	zstack_003	1.260427263	0.950131234
3661	6	521	326	2	0019-0479-0362	103.8888889	132.6666667	106.7777778	cytoplasmic	zstack_003	1.230927835	1.025066667
3662	6	479	405	2	0019-0479-0362	104.1111111	150.6666667	106.6666667	cytoplasmic	zstack_003	1.397938144	1.024
3664	7	558	252	2	0019-0623-0220	108.6666667	154.5555556	120.3333333	cytoplasmic	zstack_003	1.431069959	1.159528908
3667	7	523	359	2	0019-0479-0362	105.4444444	151.8888889	128.7777778	cytoplasmic	zstack_003	1.409278351	1.236266667
3668	7	308	309	2	0019-0298-0262	105.6666667	186.5555556	105.2222222	cytoplasmic	zstack_003	1.708036623	0.994225722
3670	7	445	404	2	0019-0479-0362	107.5555556	173.5555556	108.6666667	cytoplasmic	zstack_003	1.610309278	1.0432
3673	7	469	359	2	0019-0479-0362	303.2222222	140.4444444	110.2222222	cytoplasmic	zstack_003	1.303092784	1.058133333
3674	7	519	234	2	0019-0623-0220	102.8888889	141.1111111	111.4444444	cytoplasmic	zstack_003	1.306584362	1.073875803
3676	7	449	292	2	0019-0479-0362	107.8888889	129.3333333	111	cytoplasmic	zstack_003	1.2	1.0656
3678	7	410	331	2	0019-0298-0262	104.6666667	141.1111111	102.1111111	cytoplasmic	zstack_003	1.291963377	0.964829396
3679	7	541	344	2	0019-0479-0362	102.2222222	136.3333333	103.1111111	cytoplasmic	zstack_003	1.264948454	0.989866667
3680	7	415	294	2	0019-0479-0362	104.6666667	179.7777778	118.8888889	cytoplasmic	zstack_003	1.668041237	1.141333333
3681	7	308	294	2	0019-0298-0262	111.3333333	145.7777778	104.4444444	cytoplasmic	zstack_003	1.334689725	0.98687664
3683	7	457	277	2	0019-0479-0362	103.7777778	123.5555556	105.6666667	cytoplasmic	zstack_003	1.146391753	1.0144
3686	7	193	270	2	0019-0298-0262	104.6666667	128.1111111	104.6666667	cytoplasmic	zstack_003	1.17293998	0.988976378
3687	7	457	391	2	0019-0479-0362	111.8888889	213.3333333	121.3333333	cytoplasmic	zstack_003	1.979381443	1.1648
3688	7	560	257	2	0019-0623-0220	105.3333333	136.8888889	155.6666667	cytoplasmic	zstack_003	1.267489712	1.5
3689	7	550	251	2	0019-0623-0220	105.3333333	214.4444444	118.2222222	cytoplasmic	zstack_003	1.985596708	1.139186296
3690	7	663	270	2	0019-0623-0220	108.6666667	131.8888889	105.1111111	cytoplasmic	zstack_003	1.221193416	1.012847966
3693	7	724	188	2	0019-0623-0220	106.4444444	124.3333333	105.8888889	cytoplasmic	zstack_003	1.151234568	1.020342612
3697	8	493	378	2	0019-0479-0362	112.2222222	175.3333333	116.1111111	cytoplasmic	zstack_003	1.626804124	1.114666667
3698	8	512	308	2	0019-0479-0362	103	143.6666667	158	cytoplasmic	zstack_003	1.332989691	1.5168
3700	8	660	194	2	0019-0623-0220	105	172.3333333	126.6666667	cytoplasmic	zstack_003	1.595679012	1.220556745
3704	8	450	407	2	0019-0479-0362	106.4444444	171.3333333	108.1111111	cytoplasmic	zstack_003	1.589690722	1.037866667
3711	8	502	320	2	0019-0479-0362	107.1111111	128	108.8888889	cytoplasmic	zstack_003	1.187628866	1.045333333
3712	8	684	475	2	0019-0692-0438	198.2222222	184.4444444	119.1111111	cytoplasmic	zstack_003	1.728266528	1.12605042
3715	8	455	293	2	0019-0479-0362	105.7777778	193.1111111	108.4444444	cytoplasmic	zstack_003	1.791752577	1.041066667
3722	9	516	356	2	0019-0479-0362	108.2222222	174.2222222	111	cytoplasmic	zstack_003	1.616494845	1.0656
3726	9	698	481	2	0019-0692-0438	115.3333333	187.5555556	145.8888889	cytoplasmic	zstack_003	1.757418011	1.379201681
3727	9	211	190	2	0019-0298-0262	106.4444444	161.2222222	119	cytoplasmic	zstack_003	1.476093591	1.124409449
3730	9	436	431	2	0019-0479-0362	108.7777778	145.5555556	107.3333333	cytoplasmic	zstack_003	1.350515464	1.0304
3731	9	193	270	2	0019-0298-0262	100.8888889	129.1111111	104.7777778	cytoplasmic	zstack_003	1.182095626	0.990026247
3732	9	681	334	2	0019-0692-0438	104	140.5555556	112.1111111	cytoplasmic	zstack_003	1.317022384	1.05987395
3733	9	668	189	2	0019-0623-0220	111.6666667	160.5555556	146.4444444	cytoplasmic	zstack_003	1.486625514	1.411134904
3736	9	735	500	2	0019-0692-0438	101	150.2222222	148.8888889	cytoplasmic	zstack_003	1.407600208	1.407563025
3737	9	481	300	2	0019-0479-0362	103.6666667	182.6666667	106.3333333	cytoplasmic	zstack_003	1.694845361	1.0208
3748	9	698	198	2	0019-0623-0220	128.7777778	182.6666667	110.2222222	cytoplasmic	zstack_003	1.691358025	1.062098501
3753	10	656	288	2	0019-0623-0220	104.2222222	122.4444444	101.5555556	cytoplasmic	zstack_003	1.133744856	0.978586724
3757	10	452	379	2	0019-0479-0362	115.5555556	136	112.1111111	cytoplasmic	zstack_003	1.26185567	1.076266667
3758	10	453	368	2	0019-0479-0362	316.5555556	188.4444444	110.2222222	cytoplasmic	zstack_003	1.748453608	1.058133333
3759	10	417	446	2	0019-0479-0362	103.2222222	140.8888889	110.4444444	cytoplasmic	zstack_003	1.307216495	1.060266667
3760	10	521	341	2	0019-0479-0362	105.3333333	124.8888889	107.1111111	cytoplasmic	zstack_003	1.158762887	1.028266667
3761	10	544	262	2	0019-0623-0220	102.2222222	132	122	cytoplasmic	zstack_003	1.222222222	1.175588865
3764	10	460	400	2	0019-0479-0362	110	160.8888889	109.7777778	cytoplasmic	zstack_003	1.492783505	1.053866667
3771	11	434	411	2	0019-0479-0362	106.7777778	310.1111111	115.4444444	cytoplasmic	zstack_003	2.877319588	1.108266667
3774	11	362	292	2	0019-0298-0262	104.1111111	159.5555556	131	cytoplasmic	zstack_003	1.460834181	1.237795276
3775	11	431	391	2.828427125	0019-0479-0362	106	216.5555556	109.5555556	cytoplasmic	zstack_003	2.009278351	1.051733333
3778	11	370	310	2	0019-0298-0262	103.1111111	193.5555556	130.7777778	cytoplasmic	zstack_003	1.772126144	1.235695538
3786	12	450	391	2	0019-0479-0362	108.2222222	137.4444444	111.4444444	cytoplasmic	zstack_003	1.275257732	1.069866667
3787	12	461	379	2	0019-0479-0362	110.3333333	169.2222222	109.5555556	cytoplasmic	zstack_003	1.570103093	1.051733333
3791	12	484	369	2	0019-0479-0362	400.3333333	257.2222222	107.3333333	cytoplasmic	zstack_003	2.386597938	1.0304
3793	12	454	391	2	0019-0479-0362	110.1111111	151.7777778	109.2222222	cytoplasmic	zstack_003	1.408247423	1.048533333
3797	12	398	334	2	0019-0298-0262	102.1111111	122	105.8888889	cytoplasmic	zstack_003	1.11698881	1.000524934
3803	13	676	476	2	0019-0692-0438	174.3333333	135.3333333	162.2222222	cytoplasmic	zstack_003	1.268089537	1.533613445
3814	13	454	318	2	0019-0479-0362	390.2222222	222.6666667	105.6666667	cytoplasmic	zstack_003	2.065979381	1.0144
3817	13	634	220	2	0019-0623-0220	331.5555556	150.2222222	110.7777778	cytoplasmic	zstack_003	1.390946502	1.06745182
3823	14	441	308	2	0019-0479-0362	375.1111111	141.3333333	106.4444444	cytoplasmic	zstack_003	1.311340206	1.021866667
3826	14	459	320	2	0019-0479-0362	387.1111111	185.7777778	129.3333333	cytoplasmic	zstack_003	1.72371134	1.2416
3828	14	453	394	2	0019-0479-0362	106.7777778	158.2222222	109.6666667	cytoplasmic	zstack_003	1.468041237	1.0528
3829	14	620	220	2	0019-0623-0220	374.7777778	160.8888889	109	cytoplasmic	zstack_003	1.489711934	1.050321199
3832	15	335	289	2	0019-0298-0262	105.3333333	132.1111111	104	cytoplasmic	zstack_003	1.209562564	0.982677165
3837	16	461	375	2	0019-0479-0362	112.3333333	151.4444444	110.2222222	cytoplasmic	zstack_003	1.405154639	1.058133333
3846	17	446	333	2	0019-0479-0362	339.4444444	128.8888889	105.3333333	cytoplasmic	zstack_003	1.195876289	1.0112
3852	20	468	360	2	0019-0479-0362	365.7777778	204.7777778	111.8888889	cytoplasmic	zstack_003	1.9	1.074133333
3854	20	455	368	2	0019-0479-0362	134.6666667	187.7777778	105.5555556	cytoplasmic	zstack_003	1.742268041	1.013333333
