# Supplementary material for: Condensation of LINE-1 is critical for retrotransposition
Source: eLife. 2023 Apr 28;12:e82991. doi: 10.7554/eLife.82991 (PMC10202459; doi:10.7554/eLife.82991)
Supplement: Figure 2—source data 1. — Quantification of individual fusion events of WT ORF1p condensates in vitro across RNA concentrations; associated with Figure 2E. [file elife-82991-fig2-data1.zip]

Archive with 4 entries (4 files):
- Figure 2-Source Data 1 README.docx
- __MACOSX/._Figure 2-Source Data 1 README.docx
- WT_RNA_ORF1dropletFusionAnalysis.xlsx
- __MACOSX/._WT_RNA_ORF1dropletFusionAnalysis.xlsx
