# Supplementary material for: Condensation of LINE-1 is critical for retrotransposition
Source: eLife. 2023 Apr 28;12:e82991. doi: 10.7554/eLife.82991 (PMC10202459; doi:10.7554/eLife.82991)
Supplement: Figure 3—source data 1. — Data matrices from the three biological replicates of the puncta counting experiment with wild-type ORF1, ORF1 K3A/K4A, and ORF1 R261A after 6 hours of doxycycline-induced expression in HeLa cells; associated with Figure 3F. [file elife-82991-fig3-data1.zip]

Archive with 8 entries (8 files):
- Figure 3-Source Data 1 README.docx
- __MACOSX/._Figure 3-Source Data 1 README.docx
- totalPunctaPerCell_maxZfindMaxima_2021009_HeLaORF1mut_punctaImaging_rep2_Prom75.xlsx
- __MACOSX/._totalPunctaPerCell_maxZfindMaxima_2021009_HeLaORF1mut_punctaImaging_rep2_Prom75.xlsx
- totalPunctaPerCell_maxZfindMaxima_2021016_HeLaORF1mut_punctaImaging_rep3_Prom75.xlsx
- __MACOSX/._totalPunctaPerCell_maxZfindMaxima_2021016_HeLaORF1mut_punctaImaging_rep3_Prom75.xlsx
- totalPunctaPerCell_maxZfindMaxima_20210905_HeLaORF1mut_punctaImaging_rep1_Prom75.xlsx
- __MACOSX/._totalPunctaPerCell_maxZfindMaxima_20210905_HeLaORF1mut_punctaImaging_rep1_Prom75.xlsx
