# Supplementary material for: Condensation of LINE-1 is critical for retrotransposition
Source: eLife. 2023 Apr 28;12:e82991. doi: 10.7554/eLife.82991 (PMC10202459; doi:10.7554/eLife.82991)
Supplement: Figure 3—source data 2. — FACS output data matrices from the three biological replicates of the 72 hr cellular retrotransposition assay with wild-type ORF1 with and without doxycycline induction, ORF1 K3A/K4A, and ORF1 R261A, all with the GFP-AI retrotransposition reporter in HeLa cells, each with three technical replicates; associated with Figure 3G. [file elife-82991-fig3-data2.zip]

Archive with 8 entries (8 files):
- Figure 3-Source Data 2 README.docx
- __MACOSX/._Figure 3-Source Data 2 README.docx
- HeLaORF1mut_72hrDox_retroT_Biorep1.xlsx
- __MACOSX/._HeLaORF1mut_72hrDox_retroT_Biorep1.xlsx
- HeLaORF1mut_72hrDoxRetroT_Biorep2.xlsx
- __MACOSX/._HeLaORF1mut_72hrDoxRetroT_Biorep2.xlsx
- HeLaORF1mut_72hrDoxRetroT_Biorep3.xlsx
- __MACOSX/._HeLaORF1mut_72hrDoxRetroT_Biorep3.xlsx
