# Supplementary material for: Condensation of LINE-1 is critical for retrotransposition
Source: eLife. 2023 Apr 28;12:e82991. doi: 10.7554/eLife.82991 (PMC10202459; doi:10.7554/eLife.82991)
Supplement: Figure 3—source data 2. — FACS output data matrices from the three biological replicates of the 72 hr cellular retrotransposition assay with wild-type ORF1 with and without doxycycline induction, ORF1 K3A/K4A, and ORF1 R261A, all with the GFP-AI retrotransposition reporter in HeLa cells, each with three technical replicates; associated with Figure 3G. [file elife-82991-fig3-data2.zip › HeLaORF1mut_72hrDox_retroT_Biorep1.xlsx]

## Sheet: Sheet1
Sample	EGFP-A %Parent	AF647-A %Parent
WT No Dox 1	0.05	0.11
WT No Dox 2	0.04	0.11
WT No Dox 3	0.07	0.09
WT Dox 1	0.74	97.15
WT Dox 2	0.65	97.13
WT Dox 3	0.66	97.15
K3AK4A Dox 1	0.08	80.42
K3AK4A Dox 2	0.06	79.24
K3AK4A Dox 3	0.15	81.82
R261A Dox 1	0.05	94.69
R261A Dox 2	0.1	93.62
R261A Dox 3	0.11	92.54
