# Supplementary material for: Condensation of LINE-1 is critical for retrotransposition
Source: eLife. 2023 Apr 28;12:e82991. doi: 10.7554/eLife.82991 (PMC10202459; doi:10.7554/eLife.82991)
Supplement: Figure 4—source data 2. — FACS output data matrices from the three biological replicates of the 72 hr cellular retrotransposition assay with wild-type ORF1 with and without doxycycline induction, ORF1 StammerDel, ORF1 StammerAAA, and ORF1 StammerAEA, all with the GFP-AI retrotransposition reporter in HeLa cells, each with three technical replicates; associated with Figure 4C. WT ORF1 with and without doxycycline data is the same as in Figure 3—source data 2, as these samples were all run in parallel. [file elife-82991-fig4-data2.zip › HeLaORF1mut_72hrDoxRetroT_Biorep3.xlsx]

## Sheet: Sheet1
Sample	EGFP-A %Parent
WT No Dox 1	0.01
WT No Dox 2	0.01
WT No Dox 3	0.01
WT Dox 1	0.78
WT Dox 2	0.92
WT Dox 3	1.01
StammerDel Dox 1	0.02
StammerDel Dox 2	0.02
StammerDel Dox 3	0.02
StammerAAA Dox 1	0.47
StammerAAA Dox 2	0.45
StammerAAA Dox 3	0.41
StammerAEA Dox 1	0.23
StammerAEA Dox 2	0.16
StammerAEA Dox 3	0.16
