# Supplementary material for: Condensation of LINE-1 is critical for retrotransposition
Source: eLife. 2023 Apr 28;12:e82991. doi: 10.7554/eLife.82991 (PMC10202459; doi:10.7554/eLife.82991)
Supplement: Figure 4—source data 3. — Quantification of individual fusion events of ORF1p K3A/K4A, R261A, StammerAEA, and StammerAAA condensates in vitro across RNA concentrations; associated with Figure 4D. [file elife-82991-fig4-data3.zip]

Archive with 10 entries (10 files):
- Figure 4-Source Data 3 README.docx
- __MACOSX/._Figure 4-Source Data 3 README.docx
- K3AK4A_RNA_ORF1dropletFusionAnalysis.xlsx
- __MACOSX/._K3AK4A_RNA_ORF1dropletFusionAnalysis.xlsx
- R261A_RNA_ORF1dropletFusionAnalysis.xlsx
- __MACOSX/._R261A_RNA_ORF1dropletFusionAnalysis.xlsx
- StammerAAA_RNA_ORF1dropletFusionAnalysis.xlsx
- __MACOSX/._StammerAAA_RNA_ORF1dropletFusionAnalysis.xlsx
- StammerAEA_RNA_ORF1dropletFusionAnalysis.xlsx
- __MACOSX/._StammerAEA_RNA_ORF1dropletFusionAnalysis.xlsx
